# Supplementary material for: The Role of Local Backrub Motions in Evolved and Designed Mutations
Source: PLoS Comput Biol. 2012 Aug 2;8(8):e1002629. doi: 10.1371/journal.pcbi.1002629 (PMC3410847; doi:10.1371/journal.pcbi.1002629)
Supplement: Dataset S1 — This is a plain text kinemage graphics file allowing interactive, three-dimensional exploration of the N-cap conformations from Figure 3. It can be viewed locally with the free program KiNG (http://kinemage.biochem.duke.edu/software/king.php) either by renaming the file to have a “.kin” file extension or by keeping the current filename but using the “All files” format option. Alternatively, it can be viewed on the web by uploading to MolProbity (http://molprobity.biochem.duke.edu/) as a kinemage file and selecting “View in KiNG”. (TXT) [file pcbi.1002629.s001.txt]

@text
This is a kinemage graphics file.  You can view it in one of two ways:

1) Open it in your local copy of the free program KiNG (available at 
   http://kinemage.biochem.duke.edu/software/king.php).  To do so, 
   either rename this file to end with ".kin" instead of "_kin.txt"
   (in which case drag-'n'-drop into KiNG will also work),
   or open it using the "All files" format option under "File | Open file..."

2) Upload it to the MolProbity web service (http://molprobity.biochem.duke.edu/)
   as a kinemage file, then select "View in KiNG".

A kinemage display has a scrollable text window with explanatory 
information and a 3D graphics window with associated menus and buttons.

The basic viewing functions are:
    1) To rotate the image, drag slowly with the left mouse button 
    2) To zoom in, use slider or drag down with right mouse button
    3) To identify an atom or point, click on it
    4) To measure a distance, click on the two atoms successively
    5) Turn graphics objects on or off with checkboxes on button panel
    6) Animate with the keyboard 'a' or the Animate button for '*' groups,
        or with the keyboard 'b' or the 2-Animate button for '%' groups.
    7) Click a *{hyperlink}* to jump to a specific view

This kinemage examines backrubs at alpha-helix N-caps.

*{View 1}* recapitulates Figure 3 from the main text.  The lowest-energy BRDEE
models (darker, thicker lines) are initially turned on.  Animate between the
sets of examples for N/D vs. S/T and notice that each "ensemble" matches its
corresponding BRDEE model quite well.

*{View 2}* zooms in on the C-alpha atoms at the N-cap position.  Turn off the
first two "exs" groups and turn on the "avg ND" and "avg ST" groups, to see that
the backbone conformations of the average experimental structures with N/D or
S/T N-caps match those of the computed models.  Turn on the "avg othr" and "avg
midh" and note that other amino acids at N-cap positions and mid-alpha-helix
residues reside at an equilibrium position somewhere in between.

The final "rama2" groups show that the observed backrub relationship between N/D
and S/T is similar for the secondary Ramachandran cluster with lower phi
dihedral values (see main text for more).  Use the '2-Animate' buttons at the
bottom right to animate between this separate set of N-caps.
@kinemage 1
@title {Backrubs at N-caps}
@whitebackground
@onewidth
@pdbfile {savedMol1_S_sup4kin.pdb}
@1viewid {figure from paper}
@1span 8.6223
@1zslab 339.0
@1center 0.2275 -5.8605 -4.77
@1matrix -0.084 0.8182 0.5688 -0.1433 -0.5748 0.8056 0.9861 -0.0139 0.1655
@2viewid {CA, CB close-up}
@2span 3.7857335
@2zslab 423.0
@2center -0.4527 -4.5879 -3.3369
@2matrix -0.5649 0.709 0.4222 0.1228 -0.4337 0.8926 0.816 0.5561 0.1579
@master {mainchain}
@master {H's}
@pointmaster 'H' {H's}
@master {sidechain}
@master {H-bonds}
@master {balls}
@group {exs N/D} animate dominant
@subgroup {mainchain} off
@vectorlist {mc} color= white master= {mainchain}
{ ca  asn     3  B30.00 alpha_N_polyP_}P -0.673 -4.562 -2.83
@vectorlist {mc H} nobutton color= gray master= {mainchain} master= {H's}
{ ca  asn     3  B30.00 alpha_N_polyP_}P -0.673 -4.562 -2.83
@vectorlist {Calphas} off color= white
{ ca  asn     3  B30.00 alpha_N_polyP_}P -0.673 -4.562 -2.83
@subgroup {sidechain}
@vectorlist {sc} color= green alpha= 0.0588 master= {sidechain}
{ ca  asn     3  B30.00 alpha_N_polyP_}P -0.673 -4.562 -2.83
{ cb  asn     3  B30.00 alpha_N_polyP_}0.398 -4.463 -1.742
{ cg  asn     3  B30.00 alpha_N_polyP_}1.738 -5.009 -2.192
{ od1 asn     3  B30.00 alpha_N_polyP_}2.106 -4.893 -3.361
{ cg  asn     3  B30.00 alpha_N_polyP_}P 1.738 -5.009 -2.192
{ nd2 asn     3  B30.00 alpha_N_polyP_}2.474 -5.606 -1.262
@subgroup {mainchain}
@vectorlist {mc} color= green alpha= 0.0588 master= {mainchain}
{ n   leu A 233  B25.65 1a8dA_234}P -3.461 -8.392 -3.877
{ ca  leu A 233  B25.28 1a8dA_234}-2.164 -7.758 -4.1
{ c   leu A 233  B26.75 1a8dA_234}-2.123 -6.33 -3.574
{ o   leu A 233  B29.18 1a8dA_234}-3.117 -5.598 -3.594
{ c   leu A 233  B26.75 1a8dA_234}P -2.123 -6.33 -3.574
{ n   asn A 234  B26.87 1a8dA_234}-0.953 -5.921 -3.101
{ ca  asn A 234  B29.80 1a8dA_234}-0.705 -4.548 -2.675
{ c   asn A 234  B30.89 1a8dA_234}-0.206 -3.741 -3.868
{ o   asn A 234  B30.23 1a8dA_234}0.171 -4.317 -4.909
{ c   asn A 234  B30.89 1a8dA_234}P -0.206 -3.741 -3.868
{ n   pro A 235  B32.18 1a8dA_234}-0.205 -2.417 -3.776
{ ca  pro A 235  B33.56 1a8dA_234}0.206 -1.59 -4.922
{ c   pro A 235  B33.08 1a8dA_234}1.607 -1.925 -5.41
{ o   pro A 235  B36.02 1a8dA_234}1.915 -1.787 -6.598
{ c   pro A 235  B33.08 1a8dA_234}P 1.607 -1.925 -5.41
{ n   lys A 236  B33.94 1a8dA_234}2.527 -2.377 -4.539
{ ca  lys A 236  B34.49 1a8dA_234}3.869 -2.585 -5.105
{ c   lys A 236  B31.27 1a8dA_234}3.913 -3.897 -5.878
{ o   lys A 236  B36.54 1a8dA_234}4.622 -4.046 -6.889
{ c   lys A 236  B31.27 1a8dA_234}P 3.913 -3.897 -5.878
{ n   glu A 237  B28.50 1a8dA_234}3.131 -4.863 -5.388
{ ca  glu A 237  B28.62 1a8dA_234}3.02 -6.12 -6.129
{ c   glu A 237  B29.17 1a8dA_234}2.371 -5.837 -7.477
{ o   glu A 237  B25.86 1a8dA_234}2.775 -6.441 -8.47
{ c   glu A 237  B29.17 1a8dA_234}P 2.371 -5.837 -7.477
{ n   ile A 238  B28.71 1a8dA_234}1.381 -4.945 -7.499
{ ca  ile A 238  B25.85 1a8dA_234}0.675 -4.672 -8.766
{ c   ile A 238  B27.24 1a8dA_234}1.619 -3.991 -9.744
{ o   ile A 238  B29.19 1a8dA_234}1.648 -4.303 -10.947
@vectorlist {mc H} nobutton color= gray alpha= 0.0588 master= {mainchain}
master= {H's}
{ n   glu A 237  B28.50 1a8dA_234}P 3.131 -4.863 -5.388
{ h   glu A 237  B28.50 1a8dA_234}2.601 -4.808 -4.541
@vectorlist {Calphas} off color= white
{ ca  leu A 233  B25.28 1a8dA_234}P -2.164 -7.758 -4.1
{ ca  asn A 234  B29.80 1a8dA_234}-0.705 -4.548 -2.675
{ ca  pro A 235  B33.56 1a8dA_234}0.206 -1.59 -4.922
{ ca  lys A 236  B34.49 1a8dA_234}3.869 -2.585 -5.105
{ ca  glu A 237  B28.62 1a8dA_234}3.02 -6.12 -6.129
{ ca  ile A 238  B25.85 1a8dA_234}0.675 -4.672 -8.766
@subgroup {sidechain}
@vectorlist {sc} color= green alpha= 0.0588 master= {sidechain}
{ ca  asn A 234  B29.80 1a8dA_234}P -0.705 -4.548 -2.675
{ cb  asn A 234  B30.77 1a8dA_234}0.285 -4.559 -1.503
{ cg  asn A 234  B36.39 1a8dA_234}1.672 -5.054 -1.864
{ od1 asn A 234  B36.00 1a8dA_234}2.251 -4.603 -2.852
{ cg  asn A 234  B36.39 1a8dA_234}P 1.672 -5.054 -1.864
{ nd2 asn A 234  B39.54 1a8dA_234}2.197 -5.983 -1.057
@vectorlist {sc H} nobutton color= gray alpha= 0.0588 master= {sidechain}
master= {H's}
{hd21 asn A 234  B39.54 1a8dA_234}P 3.109 -6.349 -1.243
{hd22 asn A 234  B39.54 1a8dA_234}P 1.678 -6.311 -0.268
@subgroup {1->2} dominant
@vectorlist {x} color= green width= 1 alpha= 0.0588 
{ OD1 ASN 234  A} P 2.387 -4.761 -4.236
{"} 2.386 -4.76 -4.224
{"} P 2.689 -4.799 -4.167
{"} 2.686 -4.798 -4.16
@dotlist {x} color= red width= 1 alpha= 0.0588 master= {H-bonds}
{ OD1 ASN 234  A} greentint 2.251 -4.542 -4.251
{"} greentint 2.13 -4.77 -4.237
{"} greentint 1.994 -4.552 -4.227
{"} greentint 2.115 -4.325 -4.217
{"} greentint 2.372 -4.316 -4.217
{"} greentint 2.508 -4.534 -4.226
{"} greentint 2.504 -4.984 -4.175
{"} greentint 2.251 -5.051 -4.178
{"} greentint 1.998 -4.984 -4.175
{"} greentint 1.813 -4.799 -4.167
{"} greentint 1.745 -4.546 -4.156
{"} greentint 2.251 -4.041 -4.134
{"} greentint 2.504 -4.108 -4.137
{"} greentint 2.689 -4.293 -4.145
{"} greentint 2.757 -4.546 -4.156
{"} greentint 2.946 -4.795 -4.052
{"} greentint 2.821 -5.018 -4.062
{"} greentint 2.627 -5.185 -4.069
{"} greentint 2.387 -5.275 -4.073
{"} greentint 2.131 -5.278 -4.073
{"} greentint 1.89 -5.193 -4.069
{"} greentint 2.81 -4.072 -4.02
{"} greentint 2.941 -4.292 -4.03
{"} greentint 2.988 -4.543 -4.041
{"} greentint 3.159 -4.812 -3.897
{"} greentint 3.057 -5.047 -3.907
{"} greentint 2.895 -5.247 -3.916
{"} greentint 2.685 -5.395 -3.922
{"} greentint 2.443 -5.48 -3.926
{"} greentint 3.194 -4.558 -3.886
@subgroup {2->1} dominant
@vectorlist {x} color= green width= 1 alpha= 0.0588 
{ H   GLU 237  A} P 2.342 -4.85 -3.576
{"} 2.346 -4.85 -3.59
{"} P 2.472 -4.626 -3.566
{"} 2.475 -4.631 -3.592
@dotlist {x} color= sky width= 1 alpha= 0.0588 master= {H-bonds}
{ H   GLU 237  A} greentint 1.746 -4.967 -4.047
{"} greentint 1.743 -4.709 -4.036
{"} greentint 1.817 -4.462 -4.025
{"} greentint 1.961 -4.247 -4.016
{"} greentint 2.161 -4.085 -4.009
{"} greentint 2.4 -3.988 -4.005
{"} greentint 2.657 -3.966 -4.004
{"} greentint 2.407 -5.518 -3.864
{"} greentint 2.175 -5.403 -3.859
{"} greentint 2 -5.211 -3.851
{"} greentint 1.906 -4.969 -3.84
{"} greentint 1.906 -4.709 -3.829
{"} greentint 2 -4.467 -3.818
{"} greentint 2.175 -4.275 -3.81
{"} greentint 2.407 -4.159 -3.805
{"} greentint 2.666 -4.135 -3.804
{"} greentint 2.916 -4.206 -3.807
{"} greentint 3.124 -4.363 -3.814
{"} greentint 3.038 -5.088 -3.686
{"} greentint 2.858 -5.274 -3.695
{"} greentint 2.609 -5.345 -3.698
{"} greentint 2.358 -5.282 -3.695
{"} greentint 2.172 -5.103 -3.687
{"} greentint 2.101 -4.854 -3.676
{"} greentint 2.164 -4.603 -3.665
{"} greentint 2.344 -4.417 -3.657
{"} greentint 2.593 -4.346 -3.654
{"} greentint 2.844 -4.409 -3.657
{"} greentint 3.03 -4.589 -3.665
{"} greentint 3.101 -4.837 -3.675
{"} greentint 2.73 -5.074 -3.586
{"} greentint 2.472 -5.074 -3.586
{"} greentint 2.73 -4.626 -3.566
{"} greentint 2.86 -4.85 -3.576
{"} greentint 2.601 -4.852 -3.542
@subgroup {mainchain}
@vectorlist {mc} color= green alpha= 0.0588 master= {mainchain}
{ n   ile A 190  B13.85 1aj8A_191}P -2.146 -8.662 -3.196
{ ca  ile A 190  B12.49 1aj8A_191}-1.928 -7.665 -4.243
{ c   ile A 190  B14.47 1aj8A_191}-1.992 -6.188 -3.833
{ o   ile A 190  B12.66 1aj8A_191}-2.881 -5.431 -4.241
{ c   ile A 190  B14.47 1aj8A_191}P -1.992 -6.188 -3.833
{ n   asn A 191  B13.14 1aj8A_191}-1.02 -5.788 -3.015
{ ca  asn A 191  B11.18 1aj8A_191}-0.895 -4.407 -2.572
{ c   asn A 191  B12.67 1aj8A_191}-0.394 -3.664 -3.814
{ o   asn A 191  B12.52 1aj8A_191}-0.113 -4.286 -4.842
{ c   asn A 191  B12.67 1aj8A_191}P -0.394 -3.664 -3.814
{ n   ala A 192  B12.74 1aj8A_191}-0.267 -2.346 -3.714
{ ca  ala A 192  B14.02 1aj8A_191}0.183 -1.534 -4.845
{ c   ala A 192  B15.07 1aj8A_191}1.506 -1.971 -5.475
{ o   ala A 192  B13.48 1aj8A_191}1.592 -2.083 -6.7
{ c   ala A 192  B15.07 1aj8A_191}P 1.506 -1.971 -5.475
{ n   ser A 193  B12.97 1aj8A_191}2.535 -2.214 -4.661
{ ca  ser A 193  B11.89 1aj8A_191}3.824 -2.622 -5.21
{ c   ser A 193  B11.48 1aj8A_191}3.736 -3.977 -5.915
{ o   ser A 193  B11.72 1aj8A_191}4.32 -4.166 -6.985
{ c   ser A 193  B11.48 1aj8A_191}P 3.736 -3.977 -5.915
{ n   thr A 194  B11.65 1aj8A_191}2.998 -4.921 -5.332
{ ca  thr A 194  B12.05 1aj8A_191}2.852 -6.232 -5.957
{ c   thr A 194  B11.36 1aj8A_191}2.038 -6.105 -7.255
{ o   thr A 194  B9.73 1aj8A_191}2.307 -6.799 -8.23
{ c   thr A 194  B11.36 1aj8A_191}P 2.038 -6.105 -7.255
{ n   leu A 195  B11.48 1aj8A_191}1.054 -5.211 -7.281
{ ca  leu A 195  B12.48 1aj8A_191}0.273 -5.023 -8.505
{ c   leu A 195  B12.93 1aj8A_191}1.197 -4.493 -9.612
{ o   leu A 195  B12.36 1aj8A_191}1.143 -4.957 -10.751
@vectorlist {mc H} nobutton color= gray alpha= 0.0588 master= {mainchain}
master= {H's}
{ n   thr A 194  B11.65 1aj8A_191}P 2.998 -4.921 -5.332
{ h   thr A 194  B11.65 1aj8A_191}2.513 -4.809 -4.465
@vectorlist {Calphas} off color= white
{ ca  ile A 190  B12.49 1aj8A_191}P -1.928 -7.665 -4.243
{ ca  asn A 191  B11.18 1aj8A_191}-0.895 -4.407 -2.572
{ ca  ala A 192  B14.02 1aj8A_191}0.183 -1.534 -4.845
{ ca  ser A 193  B11.89 1aj8A_191}3.824 -2.622 -5.21
{ ca  thr A 194  B12.05 1aj8A_191}2.852 -6.232 -5.957
{ ca  leu A 195  B12.48 1aj8A_191}0.273 -5.023 -8.505
@subgroup {sidechain}
@vectorlist {sc} color= green alpha= 0.0588 master= {sidechain}
{ ca  asn A 191  B11.18 1aj8A_191}P -0.895 -4.407 -2.572
{ cb  asn A 191  B9.14 1aj8A_191}0.148 -4.311 -1.462
{ cg  asn A 191  B9.12 1aj8A_191}1.385 -5.127 -1.768
{ od1 asn A 191  B11.72 1aj8A_191}2.353 -4.62 -2.333
{ cg  asn A 191  B9.12 1aj8A_191}P 1.385 -5.127 -1.768
{ nd2 asn A 191  B10.83 1aj8A_191}1.355 -6.404 -1.408
@subgroup {1->2} dominant
@dotlist {x} color= red width= 1 alpha= 0.0588 master= {H-bonds}
{ OD1 ASN 191  A} greentint 2.353 -4.559 -3.732
{"} greentint 2.489 -4.778 -3.717
{"} greentint 2.232 -4.787 -3.718
{"} greentint 2.096 -4.569 -3.708
{"} greentint 2.217 -4.342 -3.698
{"} greentint 2.474 -4.333 -3.698
{"} greentint 2.61 -4.551 -3.707
{"} greentint 2.791 -4.816 -3.648
{"} greentint 2.606 -5.001 -3.656
{"} greentint 2.353 -5.068 -3.659
{"} greentint 2.1 -5.001 -3.656
{"} greentint 2.859 -4.563 -3.637
@subgroup {2->1} dominant
@dotlist {x} color= sky width= 1 alpha= 0.0588 master= {H-bonds}
{ H   THR 194  A} greentint 2.084 -5.104 -3.611
{"} greentint 2.013 -4.855 -3.6
{"} greentint 2.076 -4.604 -3.589
{"} greentint 2.256 -4.418 -3.581
{"} greentint 2.505 -4.347 -3.578
{"} greentint 2.756 -4.41 -3.581
{"} greentint 2.942 -4.59 -3.589
{"} greentint 2.642 -5.075 -3.51
{"} greentint 2.384 -5.075 -3.51
{"} greentint 2.254 -4.851 -3.5
{"} greentint 2.384 -4.627 -3.49
{"} greentint 2.642 -4.627 -3.49
{"} greentint 2.772 -4.851 -3.5
{"} greentint 2.513 -4.853 -3.466
@subgroup {mainchain}
@vectorlist {mc} color= green alpha= 0.0588 master= {mainchain}
{ ca  gly A  82  B18.03 1akoA_84}P -5.78 -9.003 -3.432
{ n   asp A  83  B16.25 1akoA_84}P -3.551 -8.343 -4.217
{ ca  asp A  83  B14.77 1akoA_84}-2.187 -7.815 -4.059
{ c   asp A  83  B14.27 1akoA_84}-2.15 -6.306 -3.834
{ o   asp A  83  B14.00 1akoA_84}-3.02 -5.568 -4.313
{ c   asp A  83  B14.27 1akoA_84}P -2.15 -6.306 -3.834
{ n   asp A  84  B16.15 1akoA_84}-1.142 -5.853 -3.1
{ ca  asp A  84  B16.57 1akoA_84}-0.979 -4.43 -2.832
{ c   asp A  84  B16.01 1akoA_84}-0.402 -3.688 -4.042
{ o   asp A  84  B14.33 1akoA_84}-0.028 -4.302 -5.051
{ c   asp A  84  B16.01 1akoA_84}P -0.402 -3.688 -4.042
{ n   glu A  85  B14.75 1akoA_84}-0.284 -2.372 -3.905
{ ca  glu A  85  B14.49 1akoA_84}0.22 -1.515 -4.965
{ c   glu A  85  B14.88 1akoA_84}1.595 -1.922 -5.483
{ o   glu A  85  B15.71 1akoA_84}1.816 -1.972 -6.691
{ c   glu A  85  B14.88 1akoA_84}P 1.595 -1.922 -5.483
{ n   glu A  86  B14.87 1akoA_84}2.537 -2.198 -4.587
{ ca  glu A  86  B15.71 1akoA_84}3.865 -2.591 -5.042
{ c   glu A  86  B14.41 1akoA_84}3.853 -3.858 -5.891
{ o   glu A  86  B15.35 1akoA_84}4.48 -3.898 -6.954
{ c   glu A  86  B14.41 1akoA_84}P 3.853 -3.858 -5.891
{ n   ala A  87  B11.96 1akoA_84}3.12 -4.877 -5.445
{ ca  ala A  87  B11.87 1akoA_84}3.033 -6.132 -6.19
{ c   ala A  87  B11.34 1akoA_84}2.425 -5.884 -7.572
{ o   ala A  87  B9.48 1akoA_84}2.799 -6.544 -8.55
{ c   ala A  87  B11.34 1akoA_84}P 2.425 -5.884 -7.572
{ n   gln A  88  B8.65 1akoA_84}1.516 -4.912 -7.663
{ ca  gln A  88  B9.04 1akoA_84}0.89 -4.591 -8.939
{ c   gln A  88  B8.98 1akoA_84}1.87 -3.993 -9.954
{ o   gln A  88  B9.74 1akoA_84}1.592 -3.968 -11.156
@vectorlist {mc H} nobutton color= gray alpha= 0.0588 master= {mainchain}
master= {H's}
{ n   ala A  87  B11.96 1akoA_84}P 3.12 -4.877 -5.445
{ h   ala A  87  B11.96 1akoA_84}2.593 -4.86 -4.595
@vectorlist {Calphas} off color= white
{ ca  gly A  82  B18.03 1akoA_84}P -5.78 -9.003 -3.432
{"}-5.78 -9.003 -3.432
{ ca  asp A  83  B14.77 1akoA_84}-2.187 -7.815 -4.059
{ ca  asp A  84  B16.57 1akoA_84}-0.979 -4.43 -2.832
{ ca  glu A  85  B14.49 1akoA_84}0.22 -1.515 -4.965
{ ca  glu A  86  B15.71 1akoA_84}3.865 -2.591 -5.042
{ ca  ala A  87  B11.87 1akoA_84}3.033 -6.132 -6.19
{ ca  gln A  88  B9.04 1akoA_84}0.89 -4.591 -8.939
@subgroup {sidechain}
@vectorlist {sc} color= green alpha= 0.0588 master= {sidechain}
{ ca  asp A  84  B16.57 1akoA_84}P -0.979 -4.43 -2.832
{ cb  asp A  84  B19.88 1akoA_84}-0.122 -4.196 -1.575
{ cg  asp A  84  B24.49 1akoA_84}1.265 -4.849 -1.649
{ od1 asp A  84  B25.26 1akoA_84}1.877 -4.934 -2.737
{ cg  asp A  84  B24.49 1akoA_84}P 1.265 -4.849 -1.649
{ od2 asp A  84  B28.87 1akoA_84}1.768 -5.263 -0.587
@subgroup {1->2} dominant
@dotlist {x} color= red width= 1 alpha= 0.0588 master= {H-bonds}
{ OD1 ASP  84  A} greentint 1.877 -4.873 -4.136
{"} greentint 2.013 -5.092 -4.121
{"} greentint 1.756 -5.101 -4.122
{"} greentint 1.998 -4.647 -4.102
{"} greentint 2.134 -4.865 -4.111
{"} greentint 2.315 -5.13 -4.052
{"} greentint 2.13 -5.315 -4.06
{"} greentint 2.13 -4.439 -4.022
{"} greentint 2.315 -4.624 -4.03
{"} greentint 2.383 -4.877 -4.041
{"} greentint 2.572 -5.126 -3.937
{"} greentint 2.447 -5.349 -3.947
{"} greentint 2.253 -5.516 -3.954
{"} greentint 2.238 -4.24 -3.898
{"} greentint 2.436 -4.403 -3.905
{"} greentint 2.567 -4.623 -3.915
{"} greentint 2.614 -4.874 -3.926
{"} greentint 2.785 -5.143 -3.782
{"} greentint 2.683 -5.378 -3.792
{"} greentint 2.683 -4.399 -3.749
{"} greentint 2.785 -4.635 -3.76
{"} greentint 2.82 -4.889 -3.771
@subgroup {2->1} dominant
@dotlist {x} color= sky width= 1 alpha= 0.0588 master= {H-bonds}
{ H   ALA  87  A} greentint 1.738 -5.019 -4.101
{"} greentint 1.735 -4.761 -4.09
{"} greentint 2.167 -5.455 -3.913
{"} greentint 1.992 -5.263 -3.905
{"} greentint 1.898 -5.021 -3.894
{"} greentint 1.898 -4.761 -3.883
{"} greentint 1.992 -4.519 -3.872
{"} greentint 2.167 -4.327 -3.864
{"} greentint 2.601 -5.397 -3.752
{"} greentint 2.35 -5.334 -3.749
{"} greentint 2.164 -5.155 -3.741
{"} greentint 2.093 -4.906 -3.73
{"} greentint 2.156 -4.655 -3.719
{"} greentint 2.336 -4.469 -3.711
{"} greentint 2.585 -4.398 -3.708
{"} greentint 2.722 -5.126 -3.64
{"} greentint 2.464 -5.126 -3.64
{"} greentint 2.334 -4.902 -3.63
{"} greentint 2.464 -4.678 -3.62
{"} greentint 2.722 -4.678 -3.62
{"} greentint 2.852 -4.902 -3.63
{"} greentint 2.593 -4.904 -3.596
@subgroup {mainchain}
@vectorlist {mc} color= green alpha= 0.0588 master= {mainchain}
{ n   gln A 154  B23.90 1aluA_155}P -3.561 -8.017 -4.55
{ ca  gln A 154  B22.11 1aluA_155}-2.187 -7.689 -4.087
{ c   gln A 154  B19.60 1aluA_155}-2.02 -6.239 -3.706
{ o   gln A 154  B19.53 1aluA_155}-2.716 -5.325 -4.167
{ c   gln A 154  B19.60 1aluA_155}P -2.02 -6.239 -3.706
{ n   asn A 155  B17.72 1aluA_155}-0.962 -5.938 -2.903
{ ca  asn A 155  B17.36 1aluA_155}-0.784 -4.512 -2.562
{ c   asn A 155  B16.45 1aluA_155}-0.265 -3.746 -3.766
{ o   asn A 155  B17.29 1aluA_155}0.011 -4.352 -4.826
{ c   asn A 155  B16.45 1aluA_155}P -0.265 -3.746 -3.766
{ n   gln A 156  B17.27 1aluA_155}-0.207 -2.431 -3.722
{ ca  gln A 156  B16.94 1aluA_155}0.146 -1.625 -4.894
{ c   gln A 156  B17.15 1aluA_155}1.536 -1.92 -5.422
{ o   gln A 156  B15.68 1aluA_155}1.724 -1.924 -6.664
{ c   gln A 156  B17.15 1aluA_155}P 1.536 -1.92 -5.422
{ n   trp A 157  B15.37 1aluA_155}2.503 -2.254 -4.577
{ ca  trp A 157  B16.32 1aluA_155}3.86 -2.575 -5.097
{ c   trp A 157  B14.85 1aluA_155}3.792 -3.826 -5.958
{ o   trp A 157  B14.76 1aluA_155}4.394 -3.895 -7.061
{ c   trp A 157  B14.85 1aluA_155}P 3.792 -3.826 -5.958
{ n   leu A 158  B13.55 1aluA_155}3.15 -4.899 -5.448
{ ca  leu A 158  B15.71 1aluA_155}3.112 -6.163 -6.177
{ c   leu A 158  B14.84 1aluA_155}2.353 -5.974 -7.504
{ o   leu A 158  B14.72 1aluA_155}2.674 -6.666 -8.47
{ c   leu A 158  B14.84 1aluA_155}P 2.353 -5.974 -7.504
{ n   gln A 159  B13.68 1aluA_155}1.295 -5.191 -7.432
{ ca  gln A 159  B14.91 1aluA_155}0.499 -4.966 -8.703
{ c   gln A 159  B15.16 1aluA_155}1.364 -4.186 -9.689
{ o   gln A 159  B13.44 1aluA_155}1.291 -4.437 -10.912
@vectorlist {mc H} nobutton color= gray alpha= 0.0588 master= {mainchain}
master= {H's}
{ n   leu A 158  B13.55 1aluA_155}P 3.15 -4.899 -5.448
{ h   leu A 158  B13.55 1aluA_155}2.672 -4.906 -4.569
@vectorlist {Calphas} off color= white
{ ca  gln A 154  B22.11 1aluA_155}P -2.187 -7.689 -4.087
{ ca  asn A 155  B17.36 1aluA_155}-0.784 -4.512 -2.562
{ ca  gln A 156  B16.94 1aluA_155}0.146 -1.625 -4.894
{ ca  trp A 157  B16.32 1aluA_155}3.86 -2.575 -5.097
{ ca  leu A 158  B15.71 1aluA_155}3.112 -6.163 -6.177
{ ca  gln A 159  B14.91 1aluA_155}0.499 -4.966 -8.703
@subgroup {sidechain}
@vectorlist {sc} color= green alpha= 0.0588 master= {sidechain}
{ ca  asn A 155  B17.36 1aluA_155}P -0.784 -4.512 -2.562
{ cb  asn A 155  B18.33 1aluA_155}0.184 -4.396 -1.371
{ cg  asn A 155  B20.02 1aluA_155}1.549 -4.972 -1.676
{ od1 asn A 155  B18.91 1aluA_155}2.199 -4.635 -2.678
{ cg  asn A 155  B20.02 1aluA_155}P 1.549 -4.972 -1.676
{ nd2 asn A 155  B16.90 1aluA_155}2.085 -5.758 -0.762
@vectorlist {sc H} nobutton color= gray alpha= 0.0588 master= {sidechain}
master= {H's}
{hd21 asn A 155  B16.90 1aluA_155}P 3.023 -6.087 -0.874
@subgroup {1->2} dominant
@dotlist {x} color= red width= 1 alpha= 0.0588 master= {H-bonds}
{ OD1 ASN 155  A} greentint 2.199 -4.574 -4.077
{"} greentint 2.335 -4.793 -4.062
{"} greentint 2.078 -4.802 -4.063
{"} greentint 1.942 -4.584 -4.053
{"} greentint 2.063 -4.357 -4.043
{"} greentint 2.32 -4.348 -4.043
{"} greentint 2.456 -4.566 -4.052
{"} greentint 2.637 -4.831 -3.993
{"} greentint 2.452 -5.016 -4.001
{"} greentint 2.199 -5.083 -4.004
{"} greentint 1.946 -5.016 -4.001
{"} greentint 2.637 -4.325 -3.971
{"} greentint 2.705 -4.578 -3.982
{"} greentint 2.894 -4.827 -3.878
{"} greentint 2.769 -5.05 -3.888
{"} greentint 2.575 -5.217 -3.895
{"} greentint 2.335 -5.307 -3.899
{"} greentint 2.079 -5.31 -3.899
{"} greentint 2.889 -4.324 -3.856
{"} greentint 2.936 -4.575 -3.867
{"} greentint 3.107 -4.844 -3.723
{"} greentint 3.005 -5.079 -3.733
{"} greentint 2.843 -5.279 -3.742
{"} greentint 2.633 -5.427 -3.748
@subgroup {2->1} dominant
@dotlist {x} color= sky width= 1 alpha= 0.0588 master= {H-bonds}
{ H   LEU 158  A} greentint 2.071 -5.309 -3.879
{"} greentint 1.977 -5.067 -3.868
{"} greentint 1.977 -4.807 -3.857
{"} greentint 2.071 -4.565 -3.846
{"} greentint 2.246 -4.373 -3.838
{"} greentint 2.478 -4.257 -3.833
{"} greentint 2.737 -4.233 -3.832
{"} greentint 2.429 -5.38 -3.723
{"} greentint 2.243 -5.201 -3.715
{"} greentint 2.172 -4.952 -3.704
{"} greentint 2.235 -4.701 -3.693
{"} greentint 2.415 -4.515 -3.685
{"} greentint 2.664 -4.444 -3.682
{"} greentint 2.915 -4.507 -3.685
{"} greentint 3.101 -4.687 -3.693
{"} greentint 2.801 -5.172 -3.614
{"} greentint 2.543 -5.172 -3.614
{"} greentint 2.413 -4.948 -3.604
{"} greentint 2.543 -4.724 -3.594
{"} greentint 2.801 -4.724 -3.594
{"} greentint 2.931 -4.948 -3.604
{"} greentint 2.672 -4.95 -3.57
@subgroup {mainchain}
@vectorlist {mc} color= green alpha= 0.0588 master= {mainchain}
{ n   ala A  14  B10.92 1atlA_15}P -3.55 -8.17 -3.572
{ ca  ala A  14  B11.45 1atlA_15}-2.192 -7.817 -3.953
{ c   ala A  14  B9.70 1atlA_15}-2.074 -6.32 -3.8
{ o   ala A  14  B15.36 1atlA_15}-2.937 -5.583 -4.291
{ c   ala A  14  B9.70 1atlA_15}P -2.074 -6.32 -3.8
{ n   asp A  15  B16.39 1atlA_15}-1.032 -5.866 -3.105
{ ca  asp A  15  B5.82 1atlA_15}-0.835 -4.435 -2.883
{ c   asp A  15  B5.00 1atlA_15}-0.314 -3.688 -4.1
{ o   asp A  15  B19.85 1atlA_15}-0.01 -4.294 -5.127
{ c   asp A  15  B5.00 1atlA_15}P -0.314 -3.688 -4.1
{ n   his A  16  B14.78 1atlA_15}-0.225 -2.372 -3.993
{ ca  his A  16  B21.13 1atlA_15}0.236 -1.559 -5.108
{ c   his A  16  B15.78 1atlA_15}1.667 -1.871 -5.51
{ o   his A  16  B17.84 1atlA_15}2.025 -1.739 -6.679
{ c   his A  16  B15.78 1atlA_15}P 1.667 -1.871 -5.51
{ n   arg A  17  B15.15 1atlA_15}2.484 -2.277 -4.546
{ ca  arg A  17  B12.27 1atlA_15}3.867 -2.644 -4.841
{ c   arg A  17  B17.57 1atlA_15}3.939 -3.875 -5.744
{ o   arg A  17  B17.85 1atlA_15}4.798 -3.95 -6.628
{ c   arg A  17  B17.57 1atlA_15}P 3.939 -3.875 -5.744
{ n   val A  18  B8.72 1atlA_15}3.05 -4.838 -5.519
{ ca  val A  18  B17.01 1atlA_15}3.02 -6.033 -6.353
{ c   val A  18  B10.97 1atlA_15}2.577 -5.588 -7.751
{ o   val A  18  B23.70 1atlA_15}3.137 -6.037 -8.762
{ c   val A  18  B10.97 1atlA_15}P 2.577 -5.588 -7.751
{ n   phe A  19  B5.00 1atlA_15}1.642 -4.657 -7.785
{ ca  phe A  19  B12.88 1atlA_15}1.125 -4.125 -9.04
{ c   phe A  19  B18.84 1atlA_15}2.234 -3.531 -9.921
{ o   phe A  19  B20.47 1atlA_15}2.397 -3.913 -11.086
@vectorlist {mc H} nobutton color= gray alpha= 0.0588 master= {mainchain}
master= {H's}
{ n   val A  18  B8.72 1atlA_15}P 3.05 -4.838 -5.519
{ h   val A  18  B8.72 1atlA_15}2.364 -4.817 -4.791
@vectorlist {Calphas} off color= white
{ ca  ala A  14  B11.45 1atlA_15}P -2.192 -7.817 -3.953
{ ca  asp A  15  B5.82 1atlA_15}-0.835 -4.435 -2.883
{ ca  his A  16  B21.13 1atlA_15}0.236 -1.559 -5.108
{ ca  arg A  17  B12.27 1atlA_15}3.867 -2.644 -4.841
{ ca  val A  18  B17.01 1atlA_15}3.02 -6.033 -6.353
{ ca  phe A  19  B12.88 1atlA_15}1.125 -4.125 -9.04
@subgroup {sidechain}
@vectorlist {sc} color= green alpha= 0.0588 master= {sidechain}
{ ca  asp A  15  B5.82 1atlA_15}P -0.835 -4.435 -2.883
{ cb  asp A  15  B5.00 1atlA_15}0.002 -4.159 -1.62
{ cg  asp A  15  B18.04 1atlA_15}1.507 -4.455 -1.78
{ od1 asp A  15  B15.53 1atlA_15}1.955 -5.053 -2.773
{ cg  asp A  15  B18.04 1atlA_15}P 1.507 -4.455 -1.78
{ od2 asp A  15  B17.71 1atlA_15}2.261 -4.072 -0.863
@subgroup {1->2} dominant
@dotlist {x} color= red width= 1 alpha= 0.0588 master= {H-bonds}
{ OD1 ASP  15  A} greentint 1.955 -4.992 -4.172
{"} greentint 2.091 -5.211 -4.157
{"} greentint 1.834 -5.22 -4.158
{"} greentint 1.698 -5.002 -4.148
{"} greentint 1.819 -4.775 -4.138
{"} greentint 2.076 -4.766 -4.138
{"} greentint 2.212 -4.984 -4.147
{"} greentint 2.393 -5.249 -4.088
{"} greentint 2.208 -5.434 -4.096
{"} greentint 1.955 -4.491 -4.055
{"} greentint 2.208 -4.558 -4.058
{"} greentint 2.393 -4.743 -4.066
{"} greentint 2.461 -4.996 -4.077
{"} greentint 2.65 -5.245 -3.973
{"} greentint 2.316 -4.359 -3.934
{"} greentint 2.514 -4.522 -3.941
{"} greentint 2.645 -4.742 -3.951
{"} greentint 2.692 -4.993 -3.962
@subgroup {2->1} dominant
@dotlist {x} color= sky width= 1 alpha= 0.0588 master= {H-bonds}
{ H   VAL  18  A} greentint 1.938 -5.412 -4.109
{"} greentint 1.763 -5.22 -4.101
{"} greentint 1.669 -4.978 -4.09
{"} greentint 1.669 -4.718 -4.079
{"} greentint 2.621 -5.283 -3.945
{"} greentint 2.372 -5.354 -3.948
{"} greentint 2.121 -5.291 -3.945
{"} greentint 1.935 -5.112 -3.937
{"} greentint 1.864 -4.863 -3.926
{"} greentint 1.927 -4.612 -3.915
{"} greentint 2.107 -4.426 -3.907
{"} greentint 2.356 -4.355 -3.904
{"} greentint 2.493 -5.083 -3.836
{"} greentint 2.235 -5.083 -3.836
{"} greentint 2.105 -4.859 -3.826
{"} greentint 2.235 -4.635 -3.816
{"} greentint 2.493 -4.635 -3.816
{"} greentint 2.623 -4.859 -3.826
{"} greentint 2.364 -4.861 -3.792
@subgroup {mainchain}
@vectorlist {mc} color= green alpha= 0.0588 master= {mainchain}
{ n   pro A 146  B10.48 1azoA_147}P -3.156 -8.375 -4.089
{ ca  pro A 146  B10.28 1azoA_147}-1.88 -7.664 -4.236
{ c   pro A 146  B10.11 1azoA_147}-1.941 -6.21 -3.758
{ o   pro A 146  B10.64 1azoA_147}-2.932 -5.513 -3.961
{ c   pro A 146  B10.11 1azoA_147}P -1.941 -6.21 -3.758
{ n   asn A 147  B9.93 1azoA_147}-0.887 -5.762 -3.087
{ ca  asn A 147  B10.88 1azoA_147}-0.841 -4.383 -2.637
{ c   asn A 147  B12.81 1azoA_147}-0.368 -3.6 -3.856
{ o   asn A 147  B11.62 1azoA_147}-0.137 -4.2 -4.906
{ c   asn A 147  B12.81 1azoA_147}P -0.368 -3.6 -3.856
{ n   glu A 148  B13.34 1azoA_147}-0.236 -2.281 -3.731
{ ca  glu A 148  B18.81 1azoA_147}0.173 -1.439 -4.858
{ c   glu A 148  B18.36 1azoA_147}1.488 -1.87 -5.506
{ o   glu A 148  B16.39 1azoA_147}1.613 -1.874 -6.737
{ c   glu A 148  B18.36 1azoA_147}P 1.488 -1.87 -5.506
{ n   glu A 149  B18.63 1azoA_147}2.463 -2.236 -4.675
{ ca  glu A 149  B18.89 1azoA_147}3.771 -2.664 -5.171
{ c   glu A 149  B15.10 1azoA_147}3.687 -3.997 -5.92
{ o   glu A 149  B15.09 1azoA_147}4.212 -4.119 -7.022
{ c   glu A 149  B15.10 1azoA_147}P 3.687 -3.997 -5.92
{ n   glu A 150  B10.64 1azoA_147}3.006 -4.983 -5.344
{ ca  glu A 150  B9.22 1azoA_147}2.866 -6.287 -5.991
{ c   glu A 150  B9.89 1azoA_147}2.161 -6.172 -7.345
{ o   glu A 150  B9.45 1azoA_147}2.527 -6.853 -8.316
{ c   glu A 150  B9.89 1azoA_147}P 2.161 -6.172 -7.345
{ n   asp A 151  B9.92 1azoA_147}1.136 -5.323 -7.4
{ ca  asp A 151  B11.64 1azoA_147}0.376 -5.109 -8.637
{ c   asp A 151  B9.92 1azoA_147}1.257 -4.48 -9.716
{ o   asp A 151  B11.23 1azoA_147}1.126 -4.797 -10.901
@vectorlist {mc H} nobutton color= gray alpha= 0.0588 master= {mainchain}
master= {H's}
{ n   glu A 150  B10.64 1azoA_147}P 3.006 -4.983 -5.344
{ h   glu A 150  B10.64 1azoA_147}2.554 -4.909 -4.455
@vectorlist {Calphas} off color= white
{ ca  pro A 146  B10.28 1azoA_147}P -1.88 -7.664 -4.236
{ ca  asn A 147  B10.88 1azoA_147}-0.841 -4.383 -2.637
{ ca  glu A 148  B18.81 1azoA_147}0.173 -1.439 -4.858
{ ca  glu A 149  B18.89 1azoA_147}3.771 -2.664 -5.171
{ ca  glu A 150  B9.22 1azoA_147}2.866 -6.287 -5.991
{ ca  asp A 151  B11.64 1azoA_147}0.376 -5.109 -8.637
@subgroup {sidechain}
@vectorlist {sc} color= green alpha= 0.0588 master= {sidechain}
{ ca  asn A 147  B10.88 1azoA_147}P -0.841 -4.383 -2.637
{ cb  asn A 147  B14.54 1azoA_147}0.122 -4.225 -1.454
{ cg  asn A 147  B14.40 1azoA_147}1.512 -4.72 -1.76
{ od1 asn A 147  B16.45 1azoA_147}1.994 -4.577 -2.878
{ cg  asn A 147  B14.40 1azoA_147}P 1.512 -4.72 -1.76
{ nd2 asn A 147  B17.44 1azoA_147}2.172 -5.3 -0.761
@subgroup {1->2} dominant
@vectorlist {x} color= green width= 1 alpha= 0.0588 
{ OD1 ASN 147  A} P 2.432 -4.773 -4.193
{"} 2.419 -4.767 -4.155
{"} P 2.564 -4.992 -4.088
{"} 2.559 -4.989 -4.078
@dotlist {x} color= red width= 1 alpha= 0.0588 master= {H-bonds}
{ OD1 ASN 147  A} greentint 1.994 -4.516 -4.277
{"} greentint 2.13 -4.735 -4.262
{"} greentint 1.873 -4.744 -4.263
{"} greentint 1.737 -4.526 -4.253
{"} greentint 1.858 -4.299 -4.243
{"} greentint 2.115 -4.29 -4.243
{"} greentint 2.251 -4.508 -4.252
{"} greentint 2.247 -4.958 -4.201
{"} greentint 1.994 -5.025 -4.204
{"} greentint 1.741 -4.958 -4.201
{"} greentint 2.247 -4.082 -4.163
{"} greentint 2.432 -4.267 -4.171
{"} greentint 2.5 -4.52 -4.182
{"} greentint 2.689 -4.769 -4.078
{"} greentint 2.37 -5.159 -4.095
{"} greentint 2.13 -5.249 -4.099
{"} greentint 1.874 -5.252 -4.099
{"} greentint 2.553 -4.046 -4.046
{"} greentint 2.684 -4.266 -4.056
{"} greentint 2.731 -4.517 -4.067
{"} greentint 2.902 -4.786 -3.923
{"} greentint 2.8 -5.021 -3.933
{"} greentint 2.638 -5.221 -3.942
{"} greentint 2.428 -5.369 -3.948
{"} greentint 2.186 -5.454 -3.952
{"} greentint 1.93 -5.472 -3.953
{"} greentint 2.902 -4.278 -3.901
{"} greentint 2.937 -4.532 -3.912
{"} greentint 3.083 -4.79 -3.732
{"} greentint 2.996 -5.034 -3.742
{"} greentint 2.855 -5.251 -3.752
{"} greentint 2.668 -5.431 -3.76
{"} greentint 2.444 -5.562 -3.765
{"} greentint 3.111 -4.532 -3.721
@subgroup {2->1} dominant
@vectorlist {x} color= green width= 1 alpha= 0.0588 
{ H   GLU 150  A} P 2.117 -4.704 -3.579
{"} 2.134 -4.712 -3.613
{"} P 2.297 -4.518 -3.571
{"} 2.302 -4.526 -3.589
{"} P 2.295 -4.951 -3.49
{"} 2.298 -4.951 -3.501
{"} P 2.425 -4.727 -3.48
{"} 2.427 -4.731 -3.502
@dotlist {x} color= sky width= 1 alpha= 0.0588 master= {H-bonds}
{ H   GLU 150  A} greentint 1.621 -4.671 -4.186
{"} greentint 1.717 -4.438 -4.175
{"} greentint 1.871 -4.238 -4.167
{"} greentint 2.071 -4.085 -4.16
{"} greentint 1.777 -5.314 -3.972
{"} greentint 1.699 -5.068 -3.961
{"} greentint 1.696 -4.81 -3.95
{"} greentint 1.77 -4.563 -3.939
{"} greentint 1.914 -4.348 -3.93
{"} greentint 2.114 -4.186 -3.923
{"} greentint 2.353 -4.089 -3.919
{"} greentint 2.61 -4.067 -3.918
{"} greentint 2.128 -5.504 -3.773
{"} greentint 1.953 -5.312 -3.765
{"} greentint 1.859 -5.07 -3.754
{"} greentint 1.859 -4.81 -3.743
{"} greentint 1.953 -4.568 -3.732
{"} greentint 2.128 -4.376 -3.724
{"} greentint 2.36 -4.26 -3.719
{"} greentint 2.619 -4.236 -3.718
{"} greentint 2.869 -4.307 -3.721
{"} greentint 3.077 -4.464 -3.728
{"} greentint 2.991 -5.189 -3.6
{"} greentint 2.811 -5.375 -3.609
{"} greentint 2.562 -5.446 -3.612
{"} greentint 2.311 -5.383 -3.609
{"} greentint 2.125 -5.204 -3.601
{"} greentint 2.054 -4.955 -3.59
{"} greentint 2.546 -4.447 -3.568
{"} greentint 2.797 -4.51 -3.571
{"} greentint 2.983 -4.69 -3.579
{"} greentint 3.054 -4.938 -3.589
{"} greentint 2.683 -5.175 -3.5
{"} greentint 2.425 -5.175 -3.5
{"} greentint 2.683 -4.727 -3.48
{"} greentint 2.813 -4.951 -3.49
{"} greentint 2.554 -4.953 -3.456
@subgroup {mainchain}
@vectorlist {mc} color= green alpha= 0.0588 master= {mainchain}
{ n   arg A 229  B14.66 1b6gA_230}P -3.509 -8.177 -3.405
{ ca  arg A 229  B13.63 1b6gA_230}-2.271 -7.76 -4.043
{ c   arg A 229  B14.54 1b6gA_230}-2.03 -6.312 -3.686
{ o   arg A 229  B14.66 1b6gA_230}-2.831 -5.43 -4.059
{ c   arg A 229  B14.54 1b6gA_230}P -2.03 -6.312 -3.686
{ n   asp A 230  B13.37 1b6gA_230}-0.916 -6.003 -3.022
{ ca  asp A 230  B14.10 1b6gA_230}-0.63 -4.624 -2.695
{ c   asp A 230  B13.30 1b6gA_230}-0.179 -3.86 -3.94
{ o   asp A 230  B13.17 1b6gA_230}0.102 -4.408 -5.007
{ c   asp A 230  B13.30 1b6gA_230}P -0.179 -3.86 -3.94
{ n   gln A 231  B13.43 1b6gA_230}-0.085 -2.518 -3.789
{ ca  gln A 231  B13.99 1b6gA_230}0.197 -1.69 -4.95
{ c   gln A 231  B12.84 1b6gA_230}1.584 -1.959 -5.474
{ o   gln A 231  B13.85 1b6gA_230}1.803 -1.931 -6.69
{ c   gln A 231  B12.84 1b6gA_230}P 1.584 -1.959 -5.474
{ n   ala A 232  B13.13 1b6gA_230}2.57 -2.199 -4.606
{ ca  ala A 232  B13.52 1b6gA_230}3.924 -2.536 -5.058
{ c   ala A 232  B12.34 1b6gA_230}3.889 -3.784 -5.926
{ o   ala A 232  B13.26 1b6gA_230}4.482 -3.849 -6.988
{ c   csb A 233  B11.44 1b6gA_230}P 2.488 -5.804 -7.576
{ n   ile A 234  B11.97 1b6gA_230}1.357 -5.071 -7.601
{ ca  ile A 234  B12.46 1b6gA_230}0.678 -4.8 -8.871
{ c   ile A 234  B12.42 1b6gA_230}1.582 -4.062 -9.82
{ o   ile A 234  B12.58 1b6gA_230}1.719 -4.42 -10.99
@vectorlist {Calphas} off color= white
{ ca  arg A 229  B13.63 1b6gA_230}P -2.271 -7.76 -4.043
{ ca  asp A 230  B14.10 1b6gA_230}-0.63 -4.624 -2.695
{ ca  gln A 231  B13.99 1b6gA_230}0.197 -1.69 -4.95
{ ca  ala A 232  B13.52 1b6gA_230}3.924 -2.536 -5.058
{ ca  ile A 234  B12.46 1b6gA_230}P 0.678 -4.8 -8.871
@subgroup {sidechain}
@vectorlist {sc} color= green alpha= 0.0588 master= {sidechain}
{ ca  asp A 230  B14.10 1b6gA_230}P -0.63 -4.624 -2.695
{ cb  asp A 230  B14.45 1b6gA_230}0.383 -4.558 -1.521
{ cg  asp A 230  B14.30 1b6gA_230}1.77 -5.089 -1.748
{ od1 asp A 230  B15.29 1b6gA_230}2.183 -5.281 -2.879
{ cg  asp A 230  B14.30 1b6gA_230}P 1.77 -5.089 -1.748
{ od2 asp A 230  B15.82 1b6gA_230}2.487 -5.328 -0.726
@subgroup {het groups}
@vectorlist {het} off color= pink
{ c   ala A 232  B12.34 1b6gA_230}P 3.889 -3.784 -5.926
{ c   csb A 233  B11.44 1b6gA_230}P 2.488 -5.804 -7.576
{"}P 2.488 -5.804 -7.576
@subgroup {mainchain}
@vectorlist {mc} color= green alpha= 0.0588 master= {mainchain}
{ n   ile A 302  B10.85 1b8pA_303}P -3.048 -8.375 -3.201
{ ca  ile A 302  B13.20 1b8pA_303}-2.08 -7.813 -4.132
{ c   ile A 302  B14.73 1b8pA_303}-2.03 -6.33 -3.819
{ o   ile A 302  B17.19 1b8pA_303}-2.972 -5.604 -4.13
{ c   ile A 302  B14.73 1b8pA_303}P -2.03 -6.33 -3.819
{ n   asp A 303  B15.35 1b8pA_303}-0.96 -5.883 -3.174
{ ca  asp A 303  B15.79 1b8pA_303}-0.841 -4.473 -2.835
{ c   asp A 303  B15.42 1b8pA_303}-0.326 -3.671 -4.015
{ o   asp A 303  B14.71 1b8pA_303}-0.025 -4.244 -5.057
{ c   asp A 303  B15.42 1b8pA_303}P -0.326 -3.671 -4.015
{ n   ala A 304  B14.71 1b8pA_303}-0.217 -2.354 -3.856
{ ca  ala A 304  B14.34 1b8pA_303}0.238 -1.504 -4.949
{ c   ala A 304  B14.45 1b8pA_303}1.585 -1.912 -5.523
{ o   ala A 304  B13.25 1b8pA_303}1.761 -1.901 -6.748
{ c   ala A 304  B14.45 1b8pA_303}P 1.585 -1.912 -5.523
{ n   phe A 305  B14.25 1b8pA_303}2.552 -2.203 -4.643
{ ca  phe A 305  B12.45 1b8pA_303}3.881 -2.603 -5.099
{ c   phe A 305  B11.19 1b8pA_303}3.777 -3.888 -5.918
{ o   phe A 305  B11.14 1b8pA_303}4.352 -3.994 -6.999
{ c   phe A 305  B11.19 1b8pA_303}P 3.777 -3.888 -5.918
{ n   ser A 306  B11.31 1b8pA_303}3.055 -4.864 -5.384
{ ca  ser A 306  B13.12 1b8pA_303}2.892 -6.133 -6.076
{ c   ser A 306  B12.74 1b8pA_303}2.25 -5.963 -7.437
{ o   ser A 306  B15.18 1b8pA_303}2.688 -6.576 -8.402
{ c   ser A 306  B12.74 1b8pA_303}P 2.25 -5.963 -7.437
{ n   gln A 307  B13.01 1b8pA_303}1.215 -5.137 -7.523
{ ca  gln A 307  B12.88 1b8pA_303}0.545 -4.912 -8.796
{ c   gln A 307  B11.30 1b8pA_303}1.473 -4.298 -9.836
{ o   gln A 307  B11.11 1b8pA_303}1.399 -4.64 -11.012
@vectorlist {mc H} nobutton color= gray alpha= 0.0588 master= {mainchain}
master= {H's}
{ n   ser A 306  B11.31 1b8pA_303}P 3.055 -4.864 -5.384
{ h   ser A 306  B11.31 1b8pA_303}2.588 -4.803 -4.502
@vectorlist {Calphas} off color= white
{ ca  ile A 302  B13.20 1b8pA_303}P -2.08 -7.813 -4.132
{ ca  asp A 303  B15.79 1b8pA_303}-0.841 -4.473 -2.835
{ ca  ala A 304  B14.34 1b8pA_303}0.238 -1.504 -4.949
{ ca  phe A 305  B12.45 1b8pA_303}3.881 -2.603 -5.099
{ ca  ser A 306  B13.12 1b8pA_303}2.892 -6.133 -6.076
{ ca  gln A 307  B12.88 1b8pA_303}0.545 -4.912 -8.796
@subgroup {sidechain}
@vectorlist {sc} color= green alpha= 0.0588 master= {sidechain}
{ ca  asp A 303  B15.79 1b8pA_303}P -0.841 -4.473 -2.835
{ cb  asp A 303  B18.05 1b8pA_303}0.027 -4.272 -1.589
{ cg  asp A 303  B18.70 1b8pA_303}1.401 -4.905 -1.707
{ od1 asp A 303  B18.56 1b8pA_303}1.96 -5.008 -2.815
{ cg  asp A 303  B18.70 1b8pA_303}P 1.401 -4.905 -1.707
{ od2 asp A 303  B25.55 1b8pA_303}1.936 -5.279 -0.65
@subgroup {1->2} dominant
@dotlist {x} color= red width= 1 alpha= 0.0588 master= {H-bonds}
{ OD1 ASP 303  A} greentint 1.96 -4.947 -4.214
{"} greentint 2.096 -5.166 -4.199
{"} greentint 1.839 -5.175 -4.2
{"} greentint 1.703 -4.957 -4.19
{"} greentint 1.824 -4.73 -4.18
{"} greentint 2.081 -4.721 -4.18
{"} greentint 2.217 -4.939 -4.189
{"} greentint 2.398 -5.204 -4.13
{"} greentint 2.213 -5.389 -4.138
{"} greentint 1.96 -5.456 -4.141
{"} greentint 1.96 -4.446 -4.097
{"} greentint 2.213 -4.513 -4.1
{"} greentint 2.398 -4.698 -4.108
{"} greentint 2.466 -4.951 -4.119
{"} greentint 2.655 -5.2 -4.015
{"} greentint 2.53 -5.423 -4.025
{"} greentint 2.336 -5.59 -4.032
{"} greentint 2.08 -4.23 -3.972
{"} greentint 2.321 -4.314 -3.976
{"} greentint 2.519 -4.477 -3.983
{"} greentint 2.65 -4.697 -3.993
{"} greentint 2.697 -4.948 -4.004
{"} greentint 2.868 -5.217 -3.86
{"} greentint 2.766 -5.452 -3.87
{"} greentint 2.394 -4.126 -3.812
{"} greentint 2.604 -4.274 -3.819
{"} greentint 2.766 -4.473 -3.827
{"} greentint 2.868 -4.709 -3.838
{"} greentint 2.903 -4.963 -3.849
{"} greentint 3.045 -4.706 -3.646
{"} greentint 3.077 -4.963 -3.658
@subgroup {2->1} dominant
@dotlist {x} color= sky width= 1 alpha= 0.0588 master= {H-bonds}
{ H   SER 306  A} greentint 2.162 -5.578 -4.035
{"} greentint 1.959 -5.419 -4.028
{"} greentint 1.811 -5.208 -4.019
{"} greentint 1.733 -4.962 -4.008
{"} greentint 1.73 -4.704 -3.997
{"} greentint 1.804 -4.457 -3.986
{"} greentint 1.948 -4.242 -3.977
{"} greentint 2.653 -5.537 -3.826
{"} greentint 2.394 -5.513 -3.825
{"} greentint 2.162 -5.398 -3.82
{"} greentint 1.987 -5.206 -3.812
{"} greentint 1.893 -4.964 -3.801
{"} greentint 1.893 -4.704 -3.79
{"} greentint 1.987 -4.462 -3.779
{"} greentint 2.162 -4.27 -3.771
{"} greentint 2.394 -4.154 -3.766
{"} greentint 3.025 -5.083 -3.647
{"} greentint 2.845 -5.269 -3.656
{"} greentint 2.596 -5.34 -3.659
{"} greentint 2.345 -5.277 -3.656
{"} greentint 2.159 -5.098 -3.648
{"} greentint 2.088 -4.849 -3.637
{"} greentint 2.151 -4.598 -3.626
{"} greentint 2.331 -4.412 -3.618
{"} greentint 2.58 -4.341 -3.615
{"} greentint 2.831 -4.404 -3.618
{"} greentint 3.017 -4.584 -3.626
{"} greentint 2.717 -5.069 -3.547
{"} greentint 2.459 -5.069 -3.547
{"} greentint 2.329 -4.845 -3.537
{"} greentint 2.459 -4.621 -3.527
{"} greentint 2.717 -4.621 -3.527
{"} greentint 2.847 -4.845 -3.537
{"} greentint 2.588 -4.847 -3.503
@subgroup {mainchain}
@vectorlist {mc} color= green alpha= 0.0588 master= {mainchain}
{ c   thr A 114  B9.62 1bamA_116}P -4.135 -8.782 -4.723
{"}P -4.135 -8.782 -4.723
{ n   gly A 115  B10.42 1bamA_116}-2.933 -8.33 -5.083
{ ca  gly A 115  B8.87 1bamA_116}-1.99 -7.846 -4.089
{ c   gly A 115  B9.74 1bamA_116}-2.013 -6.334 -3.922
{ o   gly A 115  B7.17 1bamA_116}-2.887 -5.643 -4.454
{ c   gly A 115  B9.74 1bamA_116}P -2.013 -6.334 -3.922
{ n   asn A 116  B10.44 1bamA_116}-1.054 -5.811 -3.157
{ ca  asn A 116  B9.35 1bamA_116}-0.985 -4.372 -2.921
{ c   asn A 116  B7.05 1bamA_116}-0.35 -3.653 -4.096
{ o   asn A 116  B7.45 1bamA_116}0.05 -4.29 -5.069
{ c   asn A 116  B7.05 1bamA_116}P -0.35 -3.653 -4.096
{ n   ile A 117  B7.04 1bamA_116}-0.27 -2.324 -4.011
{ ca  ile A 117  B7.50 1bamA_116}0.271 -1.517 -5.094
{ c   ile A 117  B9.92 1bamA_116}1.688 -1.897 -5.528
{ o   ile A 117  B10.48 1bamA_116}1.982 -1.889 -6.716
{ c   ile A 117  B9.92 1bamA_116}P 1.688 -1.897 -5.528
{ n   ser A 118  B10.89 1bamA_116}2.569 -2.233 -4.583
{ ca  ser A 118  B10.62 1bamA_116}3.94 -2.632 -4.929
{ c   ser A 118  B8.63 1bamA_116}3.877 -3.905 -5.765
{ o   ser A 118  B7.88 1bamA_116}4.616 -4.044 -6.739
{ c   ser A 118  B8.63 1bamA_116}P 3.877 -3.905 -5.765
{ n   ser A 119  B9.70 1bamA_116}2.964 -4.809 -5.397
{ ca  ser A 119  B10.00 1bamA_116}2.71 -6.058 -6.144
{ c   ser A 119  B5.92 1bamA_116}2.315 -5.75 -7.576
{ o   ser A 119  B6.87 1bamA_116}2.749 -6.426 -8.498
{ c   ser A 119  B5.92 1bamA_116}P 2.315 -5.75 -7.576
{ n   ala A 120  B5.45 1bamA_116}1.401 -4.803 -7.731
{ ca  ala A 120  B7.06 1bamA_116}0.905 -4.417 -9.037
{ c   ala A 120  B7.76 1bamA_116}2.043 -3.905 -9.913
{ o   ala A 120  B7.89 1bamA_116}2.041 -4.105 -11.114
@vectorlist {mc H} nobutton color= gray alpha= 0.0588 master= {mainchain}
master= {H's}
{ n   ser A 119  B9.70 1bamA_116}P 2.964 -4.809 -5.397
{ h   ser A 119  B9.70 1bamA_116}2.386 -4.703 -4.588
@vectorlist {Calphas} off color= white
{ ca  gly A 115  B8.87 1bamA_116}P -1.99 -7.846 -4.089
{ ca  asn A 116  B9.35 1bamA_116}-0.985 -4.372 -2.921
{ ca  ile A 117  B7.50 1bamA_116}0.271 -1.517 -5.094
{ ca  ser A 118  B10.62 1bamA_116}3.94 -2.632 -4.929
{ ca  ser A 119  B10.00 1bamA_116}2.71 -6.058 -6.144
{ ca  ala A 120  B7.06 1bamA_116}0.905 -4.417 -9.037
@subgroup {sidechain}
@vectorlist {sc} color= green alpha= 0.0588 master= {sidechain}
{ ca  asn A 116  B9.35 1bamA_116}P -0.985 -4.372 -2.921
{ cb  asn A 116  B10.62 1bamA_116}-0.262 -4.056 -1.608
{ cg  asn A 116  B13.26 1bamA_116}1.142 -4.628 -1.563
{ od1 asn A 116  B9.68 1bamA_116}1.874 -4.577 -2.539
{ cg  asn A 116  B13.26 1bamA_116}P 1.142 -4.628 -1.563
{ nd2 asn A 116  B17.47 1bamA_116}1.51 -5.195 -0.43
@vectorlist {sc H} nobutton color= gray alpha= 0.0588 master= {sidechain}
master= {H's}
{ hb2 ser A 119  B12.65 1bamA_116}P 0.776 -6.103 -5.168
@subgroup {1->2} dominant
@dotlist {x} color= red width= 1 alpha= 0.0588 master= {H-bonds}
{ OD1 ASN 116  A} greentint 1.874 -4.516 -3.938
{"} greentint 2.01 -4.735 -3.923
{"} greentint 1.753 -4.744 -3.924
{"} greentint 1.995 -4.29 -3.904
{"} greentint 2.131 -4.508 -3.913
{"} greentint 2.312 -4.773 -3.854
{"} greentint 2.127 -4.958 -3.862
{"} greentint 1.874 -5.025 -3.865
{"} greentint 2.312 -4.267 -3.832
{"} greentint 2.38 -4.52 -3.843
{"} greentint 2.569 -4.769 -3.739
{"} greentint 2.444 -4.992 -3.749
{"} greentint 2.25 -5.159 -3.756
{"} greentint 2.564 -4.266 -3.717
{"} greentint 2.611 -4.517 -3.728
@subgroup {2->1} dominant
@dotlist {x} color= sky width= 1 alpha= 0.0588 master= {H-bonds}
{ H   SER 119  A} greentint 1.691 -4.864 -3.887
{"} greentint 1.691 -4.604 -3.876
{"} greentint 1.785 -4.362 -3.865
{"} greentint 1.96 -4.17 -3.857
{"} greentint 2.143 -5.177 -3.742
{"} greentint 1.957 -4.998 -3.734
{"} greentint 1.886 -4.749 -3.723
{"} greentint 1.949 -4.498 -3.712
{"} greentint 2.129 -4.312 -3.704
{"} greentint 2.378 -4.241 -3.701
{"} greentint 2.515 -4.969 -3.633
{"} greentint 2.257 -4.969 -3.633
{"} greentint 2.127 -4.745 -3.623
{"} greentint 2.257 -4.521 -3.613
{"} greentint 2.515 -4.521 -3.613
{"} greentint 2.645 -4.745 -3.623
{"} greentint 2.386 -4.747 -3.589
@subgroup {mainchain}
@vectorlist {mc} color= green alpha= 0.0588 master= {mainchain}
{ n   ser A 153  B19.52 1bgpA_154}P -3.523 -8.43 -3.617
{ ca  ser A 153  B20.57 1bgpA_154}-2.244 -7.82 -3.956
{ c   ser A 153  B18.32 1bgpA_154}-2.204 -6.335 -3.629
{ o   ser A 153  B17.11 1bgpA_154}-3.198 -5.627 -3.788
{ c   ser A 153  B18.32 1bgpA_154}P -2.204 -6.335 -3.629
{ n   asn A 154  B19.42 1bgpA_154}-1.055 -5.876 -3.148
{ ca  asn A 154  B19.81 1bgpA_154}-0.868 -4.467 -2.825
{ c   asn A 154  B20.56 1bgpA_154}-0.306 -3.743 -4.048
{ o   asn A 154  B18.29 1bgpA_154}0.089 -4.381 -5.028
{ c   asn A 154  B20.56 1bgpA_154}P -0.306 -3.743 -4.048
{ n   val A 155  B19.16 1bgpA_154}-0.278 -2.414 -3.987
{ ca  val A 155  B20.76 1bgpA_154}0.225 -1.58 -5.077
{ c   val A 155  B20.68 1bgpA_154}1.648 -1.926 -5.515
{ o   val A 155  B19.89 1bgpA_154}1.957 -1.897 -6.706
{ c   val A 155  B20.68 1bgpA_154}P 1.648 -1.926 -5.515
{ n   gln A 156  B21.49 1bgpA_154}2.508 -2.256 -4.561
{ ca  gln A 156  B23.82 1bgpA_154}3.886 -2.608 -4.879
{ c   gln A 156  B25.25 1bgpA_154}3.917 -3.803 -5.842
{ o   gln A 156  B24.56 1bgpA_154}4.585 -3.759 -6.877
{ c   gln A 156  B25.25 1bgpA_154}P 3.917 -3.803 -5.842
{ n   ser A 157  B23.58 1bgpA_154}3.144 -4.839 -5.522
{ ca  ser A 157  B21.41 1bgpA_154}3.064 -6.044 -6.344
{ c   ser A 157  B22.03 1bgpA_154}2.434 -5.742 -7.699
{ o   ser A 157  B24.50 1bgpA_154}2.921 -6.198 -8.738
{ c   ser A 157  B22.03 1bgpA_154}P 2.434 -5.742 -7.699
{ n   leu A 158  B20.57 1bgpA_154}1.358 -4.959 -7.683
{ ca  leu A 158  B18.82 1bgpA_154}0.647 -4.597 -8.904
{ c   leu A 158  B20.23 1bgpA_154}1.492 -3.756 -9.859
{ o   leu A 158  B18.85 1bgpA_154}1.46 -3.971 -11.071
@vectorlist {mc H} nobutton color= gray alpha= 0.0588 master= {mainchain}
master= {H's}
{ n   ser A 157  B23.58 1bgpA_154}P 3.144 -4.839 -5.522
{ h   ser A 157  B23.58 1bgpA_154}2.569 -4.867 -4.704
@vectorlist {Calphas} off color= white
{ ca  ser A 153  B20.57 1bgpA_154}P -2.244 -7.82 -3.956
{ ca  asn A 154  B19.81 1bgpA_154}-0.868 -4.467 -2.825
{ ca  val A 155  B20.76 1bgpA_154}0.225 -1.58 -5.077
{ ca  gln A 156  B23.82 1bgpA_154}3.886 -2.608 -4.879
{ ca  ser A 157  B21.41 1bgpA_154}3.064 -6.044 -6.344
{ ca  leu A 158  B18.82 1bgpA_154}0.647 -4.597 -8.904
@subgroup {sidechain}
@vectorlist {sc} color= green alpha= 0.0588 master= {sidechain}
{ ca  asn A 154  B19.81 1bgpA_154}P -0.868 -4.467 -2.825
{ cb  asn A 154  B21.00 1bgpA_154}0.069 -4.302 -1.621
{ cg  asn A 154  B23.68 1bgpA_154}1.426 -4.947 -1.833
{ od1 asn A 154  B26.76 1bgpA_154}1.976 -4.934 -2.935
{ cg  asn A 154  B23.68 1bgpA_154}P 1.426 -4.947 -1.833
{ nd2 asn A 154  B31.06 1bgpA_154}1.976 -5.515 -0.775
@subgroup {1->2} dominant
@dotlist {x} color= red width= 1 alpha= 0.0588 master= {H-bonds}
{ OD1 ASN 154  A} greentint 1.976 -4.873 -4.334
{"} greentint 2.112 -5.092 -4.319
{"} greentint 1.855 -5.101 -4.32
{"} greentint 1.719 -4.883 -4.31
{"} greentint 1.84 -4.656 -4.3
{"} greentint 2.097 -4.647 -4.3
{"} greentint 2.233 -4.865 -4.309
{"} greentint 2.414 -5.13 -4.25
{"} greentint 2.229 -5.315 -4.258
{"} greentint 1.976 -5.382 -4.261
{"} greentint 1.976 -4.372 -4.217
{"} greentint 2.229 -4.439 -4.22
{"} greentint 2.414 -4.624 -4.228
{"} greentint 2.482 -4.877 -4.239
{"} greentint 2.671 -5.126 -4.135
{"} greentint 2.546 -5.349 -4.145
{"} greentint 2.352 -5.516 -4.152
{"} greentint 2.337 -4.24 -4.096
{"} greentint 2.535 -4.403 -4.103
{"} greentint 2.666 -4.623 -4.113
{"} greentint 2.713 -4.874 -4.124
{"} greentint 2.884 -5.143 -3.98
{"} greentint 2.782 -5.378 -3.99
{"} greentint 2.782 -4.399 -3.947
{"} greentint 2.884 -4.635 -3.958
{"} greentint 2.919 -4.889 -3.969
@subgroup {2->1} dominant
@dotlist {x} color= sky width= 1 alpha= 0.0588 master= {H-bonds}
{ H   SER 157  A} greentint 1.792 -5.272 -4.221
{"} greentint 1.714 -5.026 -4.21
{"} greentint 1.711 -4.768 -4.199
{"} greentint 1.785 -4.521 -4.188
{"} greentint 1.929 -4.306 -4.179
{"} greentint 2.375 -5.577 -4.027
{"} greentint 2.143 -5.462 -4.022
{"} greentint 1.968 -5.27 -4.014
{"} greentint 1.874 -5.028 -4.003
{"} greentint 1.874 -4.768 -3.992
{"} greentint 1.968 -4.526 -3.981
{"} greentint 2.143 -4.334 -3.973
{"} greentint 2.375 -4.218 -3.968
{"} greentint 3.006 -5.147 -3.849
{"} greentint 2.826 -5.333 -3.858
{"} greentint 2.577 -5.404 -3.861
{"} greentint 2.326 -5.341 -3.858
{"} greentint 2.14 -5.162 -3.85
{"} greentint 2.069 -4.913 -3.839
{"} greentint 2.132 -4.662 -3.828
{"} greentint 2.312 -4.476 -3.82
{"} greentint 2.561 -4.405 -3.817
{"} greentint 2.812 -4.468 -3.82
{"} greentint 2.998 -4.648 -3.828
{"} greentint 2.698 -5.133 -3.749
{"} greentint 2.44 -5.133 -3.749
{"} greentint 2.31 -4.909 -3.739
{"} greentint 2.44 -4.685 -3.729
{"} greentint 2.698 -4.685 -3.729
{"} greentint 2.828 -4.909 -3.739
{"} greentint 2.569 -4.911 -3.705
@subgroup {mainchain}
@vectorlist {mc} color= green alpha= 0.0588 master= {mainchain}
{ n   val A  14  B10.23 1bswA_15}P -3.711 -8.282 -3.258
{ ca  val A  14  B10.39 1bswA_15}-2.434 -7.936 -3.878
{ c   val A  14  B10.37 1bswA_15}-2.216 -6.426 -3.758
{ o   val A  14  B9.13 1bswA_15}-3.021 -5.637 -4.265
{ c   val A  14  B10.37 1bswA_15}P -2.216 -6.426 -3.758
{ n   asp A  15  B10.07 1bswA_15}-1.123 -6.008 -3.13
{ ca  asp A  15  B13.68 1bswA_15}-0.903 -4.581 -2.973
{ c   asp A  15  B15.18 1bswA_15}-0.351 -3.837 -4.191
{ o   asp A  15  B13.01 1bswA_15}-0.075 -4.431 -5.231
{ c   asp A  15  B15.18 1bswA_15}P -0.351 -3.837 -4.191
{ n   his A  16  B15.54 1bswA_15}-0.213 -2.524 -4.061
{ ca  his A  16  B13.81 1bswA_15}0.284 -1.686 -5.136
{ c   his A  16  B13.70 1bswA_15}1.746 -1.928 -5.492
{ o   his A  16  B16.36 1bswA_15}2.106 -1.786 -6.656
{ c   his A  16  B13.70 1bswA_15}P 1.746 -1.928 -5.492
{ n   ser A  17  B13.85 1bswA_15}2.6 -2.237 -4.519
{ ca  ser A  17  B14.57 1bswA_15}3.998 -2.52 -4.844
{ c   ser A  17  B16.82 1bswA_15}4.06 -3.752 -5.765
{ o   ser A  17  B15.49 1bswA_15}4.861 -3.799 -6.687
{ c   ser A  17  B16.82 1bswA_15}P 4.06 -3.752 -5.765
{ n   met A  18  B18.14 1bswA_15}3.16 -4.71 -5.559
{ ca  met A  18  B18.13 1bswA_15}3.083 -5.912 -6.398
{ c   met A  18  B17.53 1bswA_15}2.66 -5.538 -7.811
{ o   met A  18  B19.26 1bswA_15}3.179 -6.089 -8.785
{ c   met A  18  B17.53 1bswA_15}P 2.66 -5.538 -7.811
{ n   val A  19  B16.80 1bswA_15}1.691 -4.627 -7.922
{ ca  val A  19  B16.94 1bswA_15}1.217 -4.171 -9.229
{ c   val A  19  B16.95 1bswA_15}2.347 -3.505 -10.013
{ o   val A  19  B18.91 1bswA_15}2.43 -3.66 -11.229
@vectorlist {mc H} nobutton color= gray alpha= 0.0588 master= {mainchain}
master= {H's}
{ n   met A  18  B18.14 1bswA_15}P 3.16 -4.71 -5.559
{ h   met A  18  B18.14 1bswA_15}2.48 -4.68 -4.827
@vectorlist {Calphas} off color= white
{ ca  val A  14  B10.39 1bswA_15}P -2.434 -7.936 -3.878
{ ca  asp A  15  B13.68 1bswA_15}-0.903 -4.581 -2.973
{ ca  his A  16  B13.81 1bswA_15}0.284 -1.686 -5.136
{ ca  ser A  17  B14.57 1bswA_15}3.998 -2.52 -4.844
{ ca  met A  18  B18.13 1bswA_15}3.083 -5.912 -6.398
{ ca  val A  19  B16.94 1bswA_15}1.217 -4.171 -9.229
@subgroup {sidechain}
@vectorlist {sc} color= green alpha= 0.0588 master= {sidechain}
{ ca  asp A  15  B13.68 1bswA_15}P -0.903 -4.581 -2.973
{ cb  asp A  15  B12.55 1bswA_15}-0.1 -4.29 -1.705
{ cg  asp A  15  B14.72 1bswA_15}1.38 -4.515 -1.857
{ od1 asp A  15  B14.64 1bswA_15}1.865 -5.025 -2.874
{ cg  asp A  15  B14.72 1bswA_15}P 1.38 -4.515 -1.857
{ od2 asp A  15  B17.91 1bswA_15}2.097 -4.153 -0.916
@subgroup {1->2} dominant
@dotlist {x} color= red width= 1 alpha= 0.0588 master= {H-bonds}
{ OD1 ASP  15  A} greentint 1.865 -4.964 -4.273
{"} greentint 2.001 -5.183 -4.258
{"} greentint 1.729 -4.747 -4.239
{"} greentint 1.986 -4.738 -4.239
{"} greentint 2.122 -4.956 -4.248
{"} greentint 2.303 -5.221 -4.189
{"} greentint 1.865 -4.463 -4.156
{"} greentint 2.118 -4.53 -4.159
{"} greentint 2.303 -4.715 -4.167
{"} greentint 2.371 -4.968 -4.178
{"} greentint 2.56 -5.217 -4.074
{"} greentint 2.226 -4.331 -4.035
{"} greentint 2.424 -4.494 -4.042
{"} greentint 2.555 -4.714 -4.052
{"} greentint 2.602 -4.965 -4.063
{"} greentint 2.671 -4.49 -3.886
{"} greentint 2.773 -4.726 -3.897
@subgroup {2->1} dominant
@dotlist {x} color= sky width= 1 alpha= 0.0588 master= {H-bonds}
{ H   MET  18  A} greentint 2.286 -5.39 -4.15
{"} greentint 2.054 -5.275 -4.145
{"} greentint 1.879 -5.083 -4.137
{"} greentint 1.785 -4.841 -4.126
{"} greentint 1.785 -4.581 -4.115
{"} greentint 2.488 -5.217 -3.984
{"} greentint 2.237 -5.154 -3.981
{"} greentint 2.051 -4.975 -3.973
{"} greentint 1.98 -4.726 -3.962
{"} greentint 2.043 -4.475 -3.951
{"} greentint 2.223 -4.289 -3.943
{"} greentint 2.609 -4.946 -3.872
{"} greentint 2.351 -4.946 -3.872
{"} greentint 2.221 -4.722 -3.862
{"} greentint 2.351 -4.498 -3.852
{"} greentint 2.609 -4.498 -3.852
{"} greentint 2.739 -4.722 -3.862
{"} greentint 2.48 -4.724 -3.828
@subgroup {mainchain}
@vectorlist {mc} color= green alpha= 0.0588 master= {mainchain}
{ n   ile A  14  B2.78 1c1kA_15}P -3.759 -8.228 -4.446
{ ca  ile A  14  B2.00 1c1kA_15}-2.393 -7.937 -4.024
{ c   ile A  14  B2.00 1c1kA_15}-2.22 -6.44 -3.771
{ o   ile A  14  B2.00 1c1kA_15}-3.126 -5.659 -4.055
{ c   ile A  14  B2.00 1c1kA_15}P -2.22 -6.44 -3.771
{ n   asp A  15  B2.00 1c1kA_15}-1.071 -6.039 -3.23
{ ca  asp A  15  B2.39 1c1kA_15}-0.868 -4.625 -2.944
{ c   asp A  15  B2.13 1c1kA_15}-0.292 -3.821 -4.111
{ o   asp A  15  B2.23 1c1kA_15}0.036 -4.373 -5.157
{ c   asp A  15  B2.13 1c1kA_15}P -0.292 -3.821 -4.111
{ n   gly A  16  B2.00 1c1kA_15}-0.201 -2.508 -3.922
{ ca  gly A  16  B2.19 1c1kA_15}0.29 -1.62 -4.962
{ c   gly A  16  B2.31 1c1kA_15}1.667 -1.928 -5.507
{ o   gly A  16  B2.23 1c1kA_15}1.869 -1.929 -6.724
{ c   gly A  16  B2.31 1c1kA_15}P 1.667 -1.928 -5.507
{ n   lys A  17  B3.16 1c1kA_15}2.628 -2.174 -4.627
{ ca  lys A  17  B4.22 1c1kA_15}3.97 -2.479 -5.103
{ c   lys A  17  B4.12 1c1kA_15}3.964 -3.786 -5.895
{ o   lys A  17  B3.28 1c1kA_15}4.702 -3.935 -6.871
{ c   lys A  17  B4.12 1c1kA_15}P 3.964 -3.786 -5.895
{ n   ser A  18  B3.85 1c1kA_15}3.137 -4.737 -5.473
{ ca  ser A  18  B4.00 1c1kA_15}3.065 -6.017 -6.166
{ c   ser A  18  B3.82 1c1kA_15}2.49 -5.831 -7.565
{ o   ser A  18  B3.23 1c1kA_15}2.903 -6.522 -8.505
{ c   ser A  18  B3.82 1c1kA_15}P 2.49 -5.831 -7.565
{ n   val A  19  B2.95 1c1kA_15}1.543 -4.906 -7.709
{ ca  val A  19  B2.56 1c1kA_15}0.957 -4.635 -9.019
{ c   val A  19  B3.36 1c1kA_15}2.064 -4.05 -9.901
{ o   val A  19  B3.07 1c1kA_15}2.185 -4.393 -11.079
@vectorlist {mc H} nobutton color= gray alpha= 0.0588 master= {mainchain}
master= {H's}
{ n   ser A  18  B3.85 1c1kA_15}P 3.137 -4.737 -5.473
{ h   ser A  18  B3.85 1c1kA_15}2.53 -4.65 -4.684
@vectorlist {Calphas} off color= white
{ ca  ile A  14  B2.00 1c1kA_15}P -2.393 -7.937 -4.024
{ ca  asp A  15  B2.39 1c1kA_15}-0.868 -4.625 -2.944
{ ca  gly A  16  B2.19 1c1kA_15}0.29 -1.62 -4.962
{ ca  lys A  17  B4.22 1c1kA_15}3.97 -2.479 -5.103
{ ca  ser A  18  B4.00 1c1kA_15}3.065 -6.017 -6.166
{ ca  val A  19  B2.56 1c1kA_15}0.957 -4.635 -9.019
@subgroup {sidechain}
@vectorlist {sc} color= green alpha= 0.0588 master= {sidechain}
{ ca  asp A  15  B2.39 1c1kA_15}P -0.868 -4.625 -2.944
{ cb  asp A  15  B2.05 1c1kA_15}-0.034 -4.433 -1.656
{ cg  asp A  15  B5.00 1c1kA_15}1.391 -4.96 -1.761
{ od1 asp A  15  B3.61 1c1kA_15}1.88 -5.227 -2.882
{ cg  asp A  15  B5.00 1c1kA_15}P 1.391 -4.96 -1.761
{ od2 asp A  15  B5.67 1c1kA_15}2.033 -5.095 -0.691
@subgroup {1->2} dominant
@dotlist {x} color= red width= 1 alpha= 0.0588 master= {H-bonds}
{ OD1 ASP  15  A} greentint 1.88 -5.166 -4.281
{"} greentint 2.016 -5.385 -4.266
{"} greentint 1.744 -4.949 -4.247
{"} greentint 2.001 -4.94 -4.247
{"} greentint 2.137 -5.158 -4.256
{"} greentint 2.318 -5.423 -4.197
{"} greentint 1.88 -4.665 -4.164
{"} greentint 2.133 -4.732 -4.167
{"} greentint 2.318 -4.917 -4.175
{"} greentint 2.386 -5.17 -4.186
{"} greentint 2.575 -5.419 -4.082
{"} greentint 2 -4.449 -4.039
{"} greentint 2.241 -4.533 -4.043
{"} greentint 2.439 -4.696 -4.05
{"} greentint 2.57 -4.916 -4.06
{"} greentint 2.617 -5.167 -4.071
{"} greentint 2.314 -4.345 -3.879
{"} greentint 2.524 -4.493 -3.886
{"} greentint 2.686 -4.692 -3.894
{"} greentint 2.788 -4.928 -3.905
{"} greentint 2.823 -5.182 -3.916
@subgroup {2->1} dominant
@dotlist {x} color= sky width= 1 alpha= 0.0588 master= {H-bonds}
{ H   SER  18  A} greentint 2.104 -5.425 -4.217
{"} greentint 1.901 -5.266 -4.21
{"} greentint 1.753 -5.055 -4.201
{"} greentint 1.675 -4.809 -4.19
{"} greentint 2.595 -5.384 -4.008
{"} greentint 2.336 -5.36 -4.007
{"} greentint 2.104 -5.245 -4.002
{"} greentint 1.929 -5.053 -3.994
{"} greentint 1.835 -4.811 -3.983
{"} greentint 1.835 -4.551 -3.972
{"} greentint 2.787 -5.116 -3.838
{"} greentint 2.538 -5.187 -3.841
{"} greentint 2.287 -5.124 -3.838
{"} greentint 2.101 -4.945 -3.83
{"} greentint 2.03 -4.696 -3.819
{"} greentint 2.093 -4.445 -3.808
{"} greentint 2.273 -4.259 -3.8
{"} greentint 2.659 -4.916 -3.729
{"} greentint 2.401 -4.916 -3.729
{"} greentint 2.271 -4.692 -3.719
{"} greentint 2.401 -4.468 -3.709
{"} greentint 2.659 -4.468 -3.709
{"} greentint 2.789 -4.692 -3.719
{"} greentint 2.53 -4.694 -3.685
@subgroup {mainchain}
@vectorlist {mc} color= green alpha= 0.0588 master= {mainchain}
{ n   pro A 149  B32.82 1cf3A_150}P -3.343 -8.456 -4.106
{ ca  pro A 149  B33.48 1cf3A_150}-2.032 -7.844 -4.118
{ c   pro A 149  B34.95 1cf3A_150}-2.086 -6.36 -3.756
{ o   pro A 149  B35.02 1cf3A_150}-3.11 -5.708 -3.987
{ c   pro A 149  B34.95 1cf3A_150}P -2.086 -6.36 -3.756
{ n   asn A 150  B35.18 1cf3A_150}-0.971 -5.831 -3.255
{ ca  asn A 150  B34.87 1cf3A_150}-0.914 -4.407 -2.925
{ c   asn A 150  B34.72 1cf3A_150}-0.34 -3.631 -4.099
{ o   asn A 150  B34.13 1cf3A_150}0.068 -4.211 -5.107
{ c   asn A 150  B34.72 1cf3A_150}P -0.34 -3.631 -4.099
{ n   ala A 151  B34.31 1cf3A_150}-0.26 -2.308 -3.952
{ ca  ala A 151  B33.25 1cf3A_150}0.248 -1.437 -4.998
{ c   ala A 151  B32.35 1cf3A_150}1.625 -1.844 -5.504
{ o   ala A 151  B31.64 1cf3A_150}1.869 -1.834 -6.713
{ c   ala A 151  B32.35 1cf3A_150}P 1.625 -1.844 -5.504
{ n   lys A 152  B32.01 1cf3A_150}2.534 -2.211 -4.607
{ ca  lys A 152  B32.13 1cf3A_150}3.879 -2.626 -5.034
{ c   lys A 152  B30.44 1cf3A_150}3.808 -3.903 -5.869
{ o   lys A 152  B30.09 1cf3A_150}4.451 -4.042 -6.897
{ c   lys A 152  B30.44 1cf3A_150}P 3.808 -3.903 -5.869
{ n   gln A 153  B29.80 1cf3A_150}3.016 -4.866 -5.424
{ ca  gln A 153  B28.63 1cf3A_150}2.836 -6.146 -6.106
{ c   gln A 153  B29.00 1cf3A_150}2.165 -5.975 -7.454
{ o   gln A 153  B27.67 1cf3A_150}2.577 -6.561 -8.466
{ c   gln A 153  B29.00 1cf3A_150}P 2.165 -5.975 -7.454
{ n   ile A 154  B29.19 1cf3A_150}1.143 -5.106 -7.526
{ ca  ile A 154  B29.00 1cf3A_150}0.452 -4.856 -8.796
{ c   ile A 154  B27.98 1cf3A_150}1.419 -4.244 -9.793
{ o   ile A 154  B27.22 1cf3A_150}1.518 -4.615 -10.96
@vectorlist {mc H} nobutton color= gray alpha= 0.0588 master= {mainchain}
master= {H's}
{ n   gln A 153  B29.80 1cf3A_150}P 3.016 -4.866 -5.424
{ h   gln A 153  B29.80 1cf3A_150}2.48 -4.784 -4.584
@vectorlist {Calphas} off color= white
{ ca  pro A 149  B33.48 1cf3A_150}P -2.032 -7.844 -4.118
{ ca  asn A 150  B34.87 1cf3A_150}-0.914 -4.407 -2.925
{ ca  ala A 151  B33.25 1cf3A_150}0.248 -1.437 -4.998
{ ca  lys A 152  B32.13 1cf3A_150}3.879 -2.626 -5.034
{ ca  gln A 153  B28.63 1cf3A_150}2.836 -6.146 -6.106
{ ca  ile A 154  B29.00 1cf3A_150}0.452 -4.856 -8.796
@subgroup {sidechain}
@vectorlist {sc} color= green alpha= 0.0588 master= {sidechain}
{ ca  asn A 150  B34.87 1cf3A_150}P -0.914 -4.407 -2.925
{ cb  asn A 150  B35.27 1cf3A_150}-0.139 -4.174 -1.637
{ cg  asn A 150  B35.40 1cf3A_150}1.307 -4.627 -1.687
{ od1 asn A 150  B35.27 1cf3A_150}1.953 -4.587 -2.732
{ cg  asn A 150  B35.40 1cf3A_150}P 1.307 -4.627 -1.687
{ nd2 asn A 150  B35.49 1cf3A_150}1.82 -5.056 -0.538
@subgroup {1->2} dominant
@dotlist {x} color= red width= 1 alpha= 0.0588 master= {H-bonds}
{ OD1 ASN 150  A} greentint 1.953 -4.526 -4.131
{"} greentint 2.089 -4.745 -4.116
{"} greentint 1.832 -4.754 -4.117
{"} greentint 1.696 -4.536 -4.107
{"} greentint 1.817 -4.309 -4.097
{"} greentint 2.074 -4.3 -4.097
{"} greentint 2.21 -4.518 -4.106
{"} greentint 2.391 -4.783 -4.047
{"} greentint 2.206 -4.968 -4.055
{"} greentint 1.953 -5.035 -4.058
{"} greentint 1.7 -4.968 -4.055
{"} greentint 2.206 -4.092 -4.017
{"} greentint 2.391 -4.277 -4.025
{"} greentint 2.459 -4.53 -4.036
{"} greentint 2.648 -4.779 -3.932
{"} greentint 2.523 -5.002 -3.942
{"} greentint 2.329 -5.169 -3.949
{"} greentint 2.089 -5.259 -3.953
{"} greentint 2.512 -4.056 -3.9
{"} greentint 2.643 -4.276 -3.91
{"} greentint 2.69 -4.527 -3.921
{"} greentint 2.861 -4.796 -3.777
{"} greentint 2.759 -5.031 -3.787
{"} greentint 2.597 -5.231 -3.796
{"} greentint 2.387 -5.379 -3.802
{"} greentint 2.896 -4.542 -3.766
@subgroup {2->1} dominant
@dotlist {x} color= sky width= 1 alpha= 0.0588 master= {H-bonds}
{ H   GLN 153  A} greentint 1.622 -4.685 -4.079
{"} greentint 1.696 -4.438 -4.068
{"} greentint 1.84 -4.223 -4.059
{"} greentint 1.879 -5.187 -3.894
{"} greentint 1.785 -4.945 -3.883
{"} greentint 1.785 -4.685 -3.872
{"} greentint 1.879 -4.443 -3.861
{"} greentint 2.054 -4.251 -3.853
{"} greentint 2.286 -4.135 -3.848
{"} greentint 2.545 -4.111 -3.847
{"} greentint 2.488 -5.321 -3.741
{"} greentint 2.237 -5.258 -3.738
{"} greentint 2.051 -5.079 -3.73
{"} greentint 1.98 -4.83 -3.719
{"} greentint 2.043 -4.579 -3.708
{"} greentint 2.223 -4.393 -3.7
{"} greentint 2.472 -4.322 -3.697
{"} greentint 2.723 -4.385 -3.7
{"} greentint 2.909 -4.565 -3.708
{"} greentint 2.609 -5.05 -3.629
{"} greentint 2.351 -5.05 -3.629
{"} greentint 2.221 -4.826 -3.619
{"} greentint 2.351 -4.602 -3.609
{"} greentint 2.609 -4.602 -3.609
{"} greentint 2.739 -4.826 -3.619
{"} greentint 2.48 -4.828 -3.585
@subgroup {mainchain}
@vectorlist {mc} color= green alpha= 0.0588 master= {mainchain}
{ n   arg A 225  B20.54 1cf3A_227}P -1.401 -11.303 -0.981
{"}-1.401 -11.303 -0.981
{ n   ser A 226  B20.04 1cf3A_227}P -2.589 -8.57 -2.884
{ ca  ser A 226  B19.94 1cf3A_227}-2.338 -7.731 -4.066
{ c   ser A 226  B19.55 1cf3A_227}-2.032 -6.3 -3.648
{ o   ser A 226  B18.95 1cf3A_227}-2.851 -5.396 -3.849
{ c   ser A 226  B19.55 1cf3A_227}P -2.032 -6.3 -3.648
{ n   asp A 227  B19.53 1cf3A_227}-0.862 -6.064 -3.049
{ ca  asp A 227  B18.82 1cf3A_227}-0.571 -4.695 -2.589
{ c   asp A 227  B18.78 1cf3A_227}-0.152 -3.877 -3.806
{ o   asp A 227  B17.75 1cf3A_227}0.258 -4.485 -4.809
{ c   asp A 227  B18.78 1cf3A_227}P -0.152 -3.877 -3.806
{ n   ala A 228  B18.15 1cf3A_227}-0.169 -2.556 -3.719
{ ca  ala A 228  B18.98 1cf3A_227}0.175 -1.729 -4.867
{ c   ala A 228  B19.91 1cf3A_227}1.573 -1.945 -5.416
{ o   ala A 228  B19.47 1cf3A_227}1.727 -1.827 -6.644
{ c   ala A 228  B19.91 1cf3A_227}P 1.573 -1.945 -5.416
{ n   ala A 229  B19.13 1cf3A_227}2.586 -2.256 -4.591
{ ca  ala A 229  B19.83 1cf3A_227}3.916 -2.488 -5.153
{ c   ala A 229  B19.98 1cf3A_227}3.925 -3.812 -5.912
{ o   ala A 229  B20.35 1cf3A_227}4.503 -3.869 -7.009
{ c   ala A 229  B19.98 1cf3A_227}P 3.925 -3.812 -5.912
{ n   arg A 230  B20.39 1cf3A_227}3.247 -4.85 -5.437
{ ca  arg A 230  B21.91 1cf3A_227}3.178 -6.105 -6.169
{ c   arg A 230  B22.83 1cf3A_227}2.43 -5.943 -7.505
{ o   arg A 230  B23.41 1cf3A_227}2.842 -6.527 -8.509
{ c   arg A 230  B22.83 1cf3A_227}P 2.43 -5.943 -7.505
{ n   glu A 231  B22.19 1cf3A_227}1.337 -5.199 -7.526
{ ca  glu A 231  B23.00 1cf3A_227}0.548 -5.037 -8.736
{ c   glu A 231  B22.96 1cf3A_227}1.1 -4.066 -9.766
{ o   glu A 231  B23.42 1cf3A_227}0.935 -4.299 -10.972
@vectorlist {mc H} nobutton color= gray alpha= 0.0588 master= {mainchain}
master= {H's}
{ n   arg A 230  B20.39 1cf3A_227}P 3.247 -4.85 -5.437
{ h   arg A 230  B20.39 1cf3A_227}2.75 -4.846 -4.569
@vectorlist {Calphas} off color= white
{ ca  ser A 226  B19.94 1cf3A_227}P -2.338 -7.731 -4.066
{ ca  asp A 227  B18.82 1cf3A_227}-0.571 -4.695 -2.589
{ ca  ala A 228  B18.98 1cf3A_227}0.175 -1.729 -4.867
{ ca  ala A 229  B19.83 1cf3A_227}3.916 -2.488 -5.153
{ ca  arg A 230  B21.91 1cf3A_227}3.178 -6.105 -6.169
{ ca  glu A 231  B23.00 1cf3A_227}0.548 -5.037 -8.736
@subgroup {sidechain}
@vectorlist {sc} color= green alpha= 0.0588 master= {sidechain}
{ ca  asp A 227  B18.82 1cf3A_227}P -0.571 -4.695 -2.589
{ cb  asp A 227  B18.63 1cf3A_227}0.498 -4.714 -1.513
{ cg  asp A 227  B19.54 1cf3A_227}1.81 -5.279 -2.006
{ od1 asp A 227  B19.41 1cf3A_227}2.595 -4.539 -2.624
{ cg  asp A 227  B19.54 1cf3A_227}P 1.81 -5.279 -2.006
{ od2 asp A 227  B21.20 1cf3A_227}2.041 -6.475 -1.756
@vectorlist {sc H} nobutton color= gray alpha= 0.0588 master= {sidechain}
master= {H's}
{ cb  asp A 227  B18.63 1cf3A_227}P 0.498 -4.714 -1.513
{"}P 0.498 -4.714 -1.513
@subgroup {1->2} dominant
@dotlist {x} color= red width= 1 alpha= 0.0588 master= {H-bonds}
{ OD1 ASP 227  A} greentint 2.595 -4.478 -4.023
{"} greentint 2.731 -4.697 -4.008
{"} greentint 2.474 -4.706 -4.009
{"} greentint 2.338 -4.488 -3.999
{"} greentint 2.459 -4.261 -3.989
{"} greentint 2.716 -4.252 -3.989
{"} greentint 2.852 -4.47 -3.998
{"} greentint 3.033 -4.735 -3.939
{"} greentint 2.848 -4.92 -3.947
{"} greentint 2.595 -4.987 -3.95
{"} greentint 2.342 -4.92 -3.947
{"} greentint 2.157 -4.735 -3.939
{"} greentint 2.089 -4.482 -3.928
{"} greentint 3.033 -4.229 -3.917
{"} greentint 3.101 -4.482 -3.928
{"} greentint 3.29 -4.731 -3.824
{"} greentint 3.165 -4.954 -3.834
{"} greentint 2.971 -5.121 -3.841
{"} greentint 2.731 -5.211 -3.845
{"} greentint 2.475 -5.214 -3.845
{"} greentint 2.234 -5.129 -3.841
@subgroup {2->1} dominant
@dotlist {x} color= sky width= 1 alpha= 0.0588 master= {H-bonds}
{ H   ARG 230  A} greentint 2.055 -4.747 -3.857
{"} greentint 2.149 -4.505 -3.846
{"} greentint 2.324 -4.313 -3.838
{"} greentint 2.556 -4.197 -3.833
{"} greentint 2.815 -4.173 -3.832
{"} greentint 3.065 -4.244 -3.835
{"} greentint 3.187 -5.126 -3.714
{"} greentint 2.758 -5.383 -3.726
{"} greentint 2.507 -5.32 -3.723
{"} greentint 2.321 -5.141 -3.715
{"} greentint 2.25 -4.892 -3.704
{"} greentint 2.313 -4.641 -3.693
{"} greentint 2.493 -4.455 -3.685
{"} greentint 2.742 -4.384 -3.682
{"} greentint 2.993 -4.447 -3.685
{"} greentint 3.179 -4.627 -3.693
{"} greentint 3.25 -4.875 -3.703
{"} greentint 2.879 -5.112 -3.614
{"} greentint 2.621 -5.112 -3.614
{"} greentint 2.491 -4.888 -3.604
{"} greentint 2.621 -4.664 -3.594
{"} greentint 2.879 -4.664 -3.594
{"} greentint 3.009 -4.888 -3.604
{"} greentint 2.75 -4.89 -3.57
@subgroup {mainchain}
@vectorlist {mc} color= green alpha= 0.0588 master= {mainchain}
{ ca  leu A 128  B11.95 1chmA_129}P -2.718 -7.857 -3.918
{ c   leu A 128  B11.95 1chmA_129}-2.409 -6.411 -3.506
{ o   leu A 128  B11.95 1chmA_129}-3.278 -5.534 -3.736
{ c   leu A 128  B11.95 1chmA_129}P -2.409 -6.411 -3.506
{ n   asn A 129  B13.17 1chmA_129}-1.137 -6.202 -3.28
{ ca  asn A 129  B13.17 1chmA_129}-0.693 -4.836 -2.965
{ c   asn A 129  B13.17 1chmA_129}-0.188 -4.076 -4.176
{ o   asn A 129  B13.17 1chmA_129}0.013 -4.605 -5.296
{ c   asn A 129  B13.17 1chmA_129}P -0.188 -4.076 -4.176
{ n   leu A 130  B14.65 1chmA_129}-0.041 -2.827 -3.823
{ ca  leu A 130  B14.65 1chmA_129}0.306 -1.818 -4.861
{ c   leu A 130  B14.65 1chmA_129}1.609 -2.164 -5.494
{ o   leu A 130  B14.65 1chmA_129}1.734 -2.119 -6.728
{ c   leu A 130  B14.65 1chmA_129}P 1.609 -2.164 -5.494
{ n   gln A 131  B11.43 1chmA_129}2.51 -2.119 -4.559
{ ca  gln A 131  B11.43 1chmA_129}3.852 -2.348 -5.145
{ c   gln A 131  B11.43 1chmA_129}3.967 -3.645 -6.009
{ o   gln A 131  B11.43 1chmA_129}4.607 -3.638 -7.079
{ c   gln A 131  B11.43 1chmA_129}P 3.967 -3.645 -6.009
{ n   asn A 132  B15.03 1chmA_129}3.45 -4.78 -5.503
{ ca  asn A 132  B15.03 1chmA_129}3.491 -6.03 -6.331
{ c   asn A 132  B15.03 1chmA_129}2.702 -5.921 -7.637
{ o   asn A 132  B15.03 1chmA_129}3 -6.477 -8.716
{ c   asn A 132  B15.03 1chmA_129}P 2.702 -5.921 -7.637
{ n   arg A 133  B11.97 1chmA_129}1.509 -5.183 -7.51
{ ca  arg A 133  B11.97 1chmA_129}0.755 -4.996 -8.689
{ c   arg A 133  B11.97 1chmA_129}1.396 -4.127 -9.757
{ o   arg A 133  B11.97 1chmA_129}1.434 -4.556 -10.895
@vectorlist {mc H} nobutton color= gray alpha= 0.0588 master= {mainchain}
master= {H's}
{ h   leu A 130  B14.65 1chmA_129}P -0.141 -2.474 -2.892
{ n   asn A 132  B15.03 1chmA_129}P 3.45 -4.78 -5.503
{ h   asn A 132  B15.03 1chmA_129}3.029 -4.872 -4.601
@vectorlist {Calphas} off color= white
{ ca  leu A 128  B11.95 1chmA_129}P -2.718 -7.857 -3.918
{ ca  asn A 129  B13.17 1chmA_129}-0.693 -4.836 -2.965
{ ca  leu A 130  B14.65 1chmA_129}0.306 -1.818 -4.861
{ ca  gln A 131  B11.43 1chmA_129}3.852 -2.348 -5.145
{ ca  asn A 132  B15.03 1chmA_129}3.491 -6.03 -6.331
{ ca  arg A 133  B11.97 1chmA_129}0.755 -4.996 -8.689
@subgroup {sidechain}
@vectorlist {sc} color= green alpha= 0.0588 master= {sidechain}
{ ca  asn A 129  B13.17 1chmA_129}P -0.693 -4.836 -2.965
{ cb  asn A 129  B13.17 1chmA_129}0.229 -4.713 -1.683
{ cg  asn A 129  B10.24 1chmA_129}1.647 -5.256 -1.829
{ od1 asn A 129  B10.24 1chmA_129}2.272 -5.204 -2.878
{ cg  asn A 129  B10.24 1chmA_129}P 1.647 -5.256 -1.829
{ nd2 asn A 129  B10.24 1chmA_129}2.228 -5.671 -0.81
@vectorlist {sc H} nobutton color= gray alpha= 0.0588 master= {sidechain}
master= {H's}
{hd21 asn A 129  B10.24 1chmA_129}P 3.185 -5.953 -0.861
@subgroup {1->2} dominant
@dotlist {x} color= red width= 1 alpha= 0.0588 master= {H-bonds}
{ OD1 ASN 129  A} greentint 2.272 -5.143 -4.277
{"} greentint 2.408 -5.362 -4.262
{"} greentint 2.136 -4.926 -4.243
{"} greentint 2.393 -4.917 -4.243
{"} greentint 2.529 -5.135 -4.252
{"} greentint 2.71 -5.4 -4.193
{"} greentint 2.525 -5.585 -4.201
{"} greentint 2.272 -4.642 -4.16
{"} greentint 2.525 -4.709 -4.163
{"} greentint 2.71 -4.894 -4.171
{"} greentint 2.778 -5.147 -4.182
{"} greentint 2.967 -5.396 -4.078
{"} greentint 2.842 -5.619 -4.088
{"} greentint 2.392 -4.426 -4.035
{"} greentint 2.633 -4.51 -4.039
{"} greentint 2.831 -4.673 -4.046
{"} greentint 2.962 -4.893 -4.056
{"} greentint 3.009 -5.144 -4.067
{"} greentint 3.18 -5.413 -3.923
{"} greentint 2.706 -4.322 -3.875
{"} greentint 2.916 -4.47 -3.882
{"} greentint 3.078 -4.669 -3.89
{"} greentint 3.18 -4.905 -3.901
{"} greentint 3.215 -5.159 -3.912
{"} greentint 3.267 -4.659 -3.699
{"} greentint 3.357 -4.902 -3.709
{"} greentint 3.389 -5.159 -3.721
@subgroup {2->1} dominant
@dotlist {x} color= sky width= 1 alpha= 0.0588 master= {H-bonds}
{ H   ASN 132  A} greentint 2.603 -5.647 -4.134
{"} greentint 2.4 -5.488 -4.127
{"} greentint 2.252 -5.277 -4.118
{"} greentint 2.174 -5.031 -4.107
{"} greentint 2.171 -4.773 -4.096
{"} greentint 2.245 -4.526 -4.085
{"} greentint 3.094 -5.606 -3.925
{"} greentint 2.835 -5.582 -3.924
{"} greentint 2.603 -5.467 -3.919
{"} greentint 2.428 -5.275 -3.911
{"} greentint 2.334 -5.033 -3.9
{"} greentint 2.334 -4.773 -3.889
{"} greentint 2.428 -4.531 -3.878
{"} greentint 2.603 -4.339 -3.87
{"} greentint 3.286 -5.338 -3.755
{"} greentint 3.037 -5.409 -3.758
{"} greentint 2.786 -5.346 -3.755
{"} greentint 2.6 -5.167 -3.747
{"} greentint 2.529 -4.918 -3.736
{"} greentint 2.592 -4.667 -3.725
{"} greentint 2.772 -4.481 -3.717
{"} greentint 3.021 -4.41 -3.714
{"} greentint 3.158 -5.138 -3.646
{"} greentint 2.9 -5.138 -3.646
{"} greentint 2.77 -4.914 -3.636
{"} greentint 2.9 -4.69 -3.626
{"} greentint 3.158 -4.69 -3.626
{"} greentint 3.288 -4.914 -3.636
{"} greentint 3.029 -4.916 -3.602
@subgroup {mainchain}
@vectorlist {mc} color= green alpha= 0.0588 master= {mainchain}
{ ca  pro A  64  B13.87 1cjwA_66}P -4.181 -10.434 -2.912
{ n   leu A  65  B13.53 1cjwA_66}P -3.056 -8.475 -3.782
{ ca  leu A  65  B12.72 1cjwA_66}-1.907 -7.705 -4.229
{ c   leu A  65  B12.77 1cjwA_66}-1.923 -6.254 -3.753
{ o   leu A  65  B10.07 1cjwA_66}-2.907 -5.542 -3.952
{ c   leu A  65  B12.77 1cjwA_66}P -1.923 -6.254 -3.753
{ n   asn A  66  B13.48 1cjwA_66}-0.858 -5.82 -3.084
{ ca  asn A  66  B12.71 1cjwA_66}-0.8 -4.429 -2.659
{ c   asn A  66  B12.11 1cjwA_66}-0.29 -3.635 -3.868
{ o   asn A  66  B10.93 1cjwA_66}0.034 -4.23 -4.908
{ c   asn A  66  B12.11 1cjwA_66}P -0.29 -3.635 -3.868
{ n   leu A  67  B12.86 1cjwA_66}-0.234 -2.312 -3.761
{ ca  leu A  67  B13.84 1cjwA_66}0.202 -1.487 -4.886
{ c   leu A  67  B13.70 1cjwA_66}1.516 -1.955 -5.508
{ o   leu A  67  B13.32 1cjwA_66}1.596 -2.133 -6.724
{ c   leu A  67  B13.70 1cjwA_66}P 1.516 -1.955 -5.508
{ n   asp A  68  B12.85 1cjwA_66}2.529 -2.19 -4.677
{ ca  asp A  68  B12.80 1cjwA_66}3.829 -2.634 -5.164
{ c   asp A  68  B11.91 1cjwA_66}3.76 -3.986 -5.888
{ o   asp A  68  B11.49 1cjwA_66}4.422 -4.181 -6.911
{ c   asp A  68  B11.91 1cjwA_66}P 3.76 -3.986 -5.888
{ n   glu A  69  B12.78 1cjwA_66}2.954 -4.907 -5.369
{ ca  glu A  69  B12.55 1cjwA_66}2.807 -6.227 -5.977
{ c   glu A  69  B13.31 1cjwA_66}2.077 -6.149 -7.314
{ o   glu A  69  B12.33 1cjwA_66}2.427 -6.865 -8.255
{ c   glu A  69  B13.31 1cjwA_66}P 2.077 -6.149 -7.314
{ n   val A  70  B13.29 1cjwA_66}1.09 -5.256 -7.413
{ ca  val A  70  B12.03 1cjwA_66}0.367 -5.075 -8.664
{ c   val A  70  B12.47 1cjwA_66}1.377 -4.558 -9.69
{ o   val A  70  B11.18 1cjwA_66}1.501 -5.111 -10.786
@vectorlist {mc H} nobutton color= gray alpha= 0.0588 master= {mainchain}
master= {H's}
{ n   glu A  69  B12.78 1cjwA_66}P 2.954 -4.907 -5.369
{ h   glu A  69  B12.78 1cjwA_66}2.403 -4.768 -4.545
@vectorlist {Calphas} off color= white
{ ca  pro A  64  B13.87 1cjwA_66}P -4.181 -10.434 -2.912
{"}-4.181 -10.434 -2.912
{ ca  leu A  65  B12.72 1cjwA_66}-1.907 -7.705 -4.229
{ ca  asn A  66  B12.71 1cjwA_66}-0.8 -4.429 -2.659
{ ca  leu A  67  B13.84 1cjwA_66}0.202 -1.487 -4.886
{ ca  asp A  68  B12.80 1cjwA_66}3.829 -2.634 -5.164
{ ca  glu A  69  B12.55 1cjwA_66}2.807 -6.227 -5.977
{ ca  val A  70  B12.03 1cjwA_66}0.367 -5.075 -8.664
@subgroup {sidechain}
@vectorlist {sc} color= green alpha= 0.0588 master= {sidechain}
{ ca  asn A  66  B12.71 1cjwA_66}P -0.8 -4.429 -2.659
{ cb  asn A  66  B10.94 1cjwA_66}0.046 -4.225 -1.38
{ cg  asn A  66  B10.80 1cjwA_66}1.514 -4.59 -1.548
{ od1 asn A  66  B11.45 1cjwA_66}2.058 -4.592 -2.649
{ cg  asn A  66  B10.80 1cjwA_66}P 1.514 -4.59 -1.548
{ nd2 asn A  66  B10.22 1cjwA_66}2.171 -4.866 -0.429
@subgroup {1->2} dominant
@dotlist {x} color= red width= 1 alpha= 0.0588 master= {H-bonds}
{ OD1 ASN  66  A} greentint 2.058 -4.531 -4.048
{"} greentint 2.194 -4.75 -4.033
{"} greentint 1.937 -4.759 -4.034
{"} greentint 1.801 -4.541 -4.024
{"} greentint 1.922 -4.314 -4.014
{"} greentint 2.179 -4.305 -4.014
{"} greentint 2.315 -4.523 -4.023
{"} greentint 2.496 -4.788 -3.964
{"} greentint 2.311 -4.973 -3.972
{"} greentint 2.058 -5.04 -3.975
{"} greentint 1.805 -4.973 -3.972
{"} greentint 1.62 -4.788 -3.964
{"} greentint 2.311 -4.097 -3.934
{"} greentint 2.496 -4.282 -3.942
{"} greentint 2.564 -4.535 -3.953
{"} greentint 2.753 -4.784 -3.849
{"} greentint 2.628 -5.007 -3.859
{"} greentint 2.434 -5.174 -3.866
{"} greentint 2.194 -5.264 -3.87
{"} greentint 1.938 -5.267 -3.87
{"} greentint 2.748 -4.281 -3.827
{"} greentint 2.795 -4.532 -3.838
{"} greentint 2.864 -5.036 -3.704
@subgroup {2->1} dominant
@dotlist {x} color= sky width= 1 alpha= 0.0588 master= {H-bonds}
{ H   GLU  69  A} greentint 1.802 -5.171 -3.855
{"} greentint 1.708 -4.929 -3.844
{"} greentint 1.708 -4.669 -3.833
{"} greentint 1.802 -4.427 -3.822
{"} greentint 1.977 -4.235 -3.814
{"} greentint 2.209 -4.119 -3.809
{"} greentint 2.468 -4.095 -3.808
{"} greentint 2.84 -5.048 -3.69
{"} greentint 2.66 -5.234 -3.699
{"} greentint 2.411 -5.305 -3.702
{"} greentint 2.16 -5.242 -3.699
{"} greentint 1.974 -5.063 -3.691
{"} greentint 1.903 -4.814 -3.68
{"} greentint 1.966 -4.563 -3.669
{"} greentint 2.146 -4.377 -3.661
{"} greentint 2.395 -4.306 -3.658
{"} greentint 2.646 -4.369 -3.661
{"} greentint 2.832 -4.549 -3.669
{"} greentint 2.903 -4.797 -3.679
{"} greentint 2.532 -5.034 -3.59
{"} greentint 2.274 -5.034 -3.59
{"} greentint 2.144 -4.81 -3.58
{"} greentint 2.274 -4.586 -3.57
{"} greentint 2.532 -4.586 -3.57
{"} greentint 2.662 -4.81 -3.58
{"} greentint 2.403 -4.812 -3.546
@subgroup {mainchain}
@vectorlist {mc} color= green alpha= 0.0588 master= {mainchain}
{ n   ser A 256  B6.86 1csiA_257}P -3.717 -7.857 -4.069
{ ca  ser A 256  B3.00 1csiA_257}-2.287 -7.767 -4.005
{ c   ser A 256  B3.56 1csiA_257}-2.078 -6.266 -3.808
{ o   ser A 256  B6.49 1csiA_257}-2.868 -5.44 -4.316
{ c   ser A 256  B3.56 1csiA_257}P -2.078 -6.266 -3.808
{ n   asp A 257  B7.46 1csiA_257}-1.013 -5.911 -3.062
{ ca  asp A 257  B3.94 1csiA_257}-0.709 -4.533 -2.751
{ c   asp A 257  B4.75 1csiA_257}-0.246 -3.735 -3.927
{ o   asp A 257  B5.94 1csiA_257}0.12 -4.303 -4.964
{ c   asp A 257  B4.75 1csiA_257}P -0.246 -3.735 -3.927
{ n   pro A 258  B6.25 1csiA_257}-0.244 -2.411 -3.83
{ ca  pro A 258  B9.50 1csiA_257}0.186 -1.621 -4.966
{ c   pro A 258  B5.39 1csiA_257}1.603 -1.876 -5.488
{ o   pro A 258  B7.25 1csiA_257}1.886 -1.71 -6.694
{ c   pro A 258  B5.39 1csiA_257}P 1.603 -1.876 -5.488
{ n   tyr A 259  B7.69 1csiA_257}2.495 -2.284 -4.59
{ ca  tyr A 259  B3.72 1csiA_257}3.875 -2.567 -5.009
{ c   tyr A 259  B7.39 1csiA_257}3.896 -3.801 -5.899
{ o   tyr A 259  B5.93 1csiA_257}4.47 -3.818 -6.96
{ c   tyr A 259  B7.39 1csiA_257}P 3.896 -3.801 -5.899
{ n   leu A 260  B3.00 1csiA_257}3.247 -4.862 -5.478
{ ca  leu A 260  B5.23 1csiA_257}3.156 -6.098 -6.276
{ c   leu A 260  B9.13 1csiA_257}2.367 -5.826 -7.579
{ o   leu A 260  B7.29 1csiA_257}2.765 -6.3 -8.656
{ c   leu A 260  B9.13 1csiA_257}P 2.367 -5.826 -7.579
{ n   ser A 261  B3.00 1csiA_257}1.261 -5.055 -7.487
{ ca  ser A 261  B6.79 1csiA_257}0.51 -4.762 -8.707
{ c   ser A 261  B5.46 1csiA_257}1.343 -3.967 -9.731
{ o   ser A 261  B7.02 1csiA_257}1.343 -4.312 -10.929
@vectorlist {mc H} nobutton color= gray alpha= 0.0588 master= {mainchain}
master= {H's}
{ n   leu A 260  B3.00 1csiA_257}P 3.247 -4.862 -5.478
{ h   leu A 260  B3.00 1csiA_257}2.773 -4.909 -4.599
@vectorlist {Calphas} off color= white
{ ca  ser A 256  B3.00 1csiA_257}P -2.287 -7.767 -4.005
{ ca  asp A 257  B3.94 1csiA_257}-0.709 -4.533 -2.751
{ ca  pro A 258  B9.50 1csiA_257}0.186 -1.621 -4.966
{ ca  tyr A 259  B3.72 1csiA_257}3.875 -2.567 -5.009
{ ca  leu A 260  B5.23 1csiA_257}3.156 -6.098 -6.276
{ ca  ser A 261  B6.79 1csiA_257}0.51 -4.762 -8.707
@subgroup {sidechain}
@vectorlist {sc} color= green alpha= 0.0588 master= {sidechain}
{ ca  asp A 257  B3.94 1csiA_257}P -0.709 -4.533 -2.751
{ cb  asp A 257  B8.51 1csiA_257}0.207 -4.486 -1.509
{ cg  asp A 257  B7.79 1csiA_257}1.606 -4.95 -1.804
{ od1 asp A 257  B7.02 1csiA_257}2.303 -4.365 -2.615
{ cg  asp A 257  B7.79 1csiA_257}P 1.606 -4.95 -1.804
{ od2 asp A 257  B5.73 1csiA_257}1.925 -6.104 -1.239
@subgroup {1->2} dominant
@dotlist {x} color= red width= 1 alpha= 0.0588 master= {H-bonds}
{ OD1 ASP 257  A} greentint 2.303 -4.304 -4.014
{"} greentint 2.439 -4.523 -3.999
{"} greentint 2.182 -4.532 -4
{"} greentint 2.56 -4.296 -3.989
{"} greentint 2.741 -4.561 -3.93
{"} greentint 2.556 -4.746 -3.938
{"} greentint 2.303 -4.813 -3.941
{"} greentint 2.05 -4.746 -3.938
{"} greentint 2.809 -4.308 -3.919
{"} greentint 2.998 -4.557 -3.815
{"} greentint 2.873 -4.78 -3.825
{"} greentint 2.679 -4.947 -3.832
{"} greentint 2.439 -5.037 -3.836
{"} greentint 2.183 -5.04 -3.836
{"} greentint 3.109 -4.809 -3.67
{"} greentint 2.947 -5.009 -3.679
{"} greentint 2.737 -5.157 -3.685
@subgroup {2->1} dominant
@dotlist {x} color= sky width= 1 alpha= 0.0588 master= {H-bonds}
{ H   LEU 260  A} greentint 2.078 -4.81 -3.887
{"} greentint 2.172 -4.568 -3.876
{"} greentint 2.347 -4.376 -3.868
{"} greentint 2.579 -4.26 -3.863
{"} greentint 2.838 -4.236 -3.862
{"} greentint 2.273 -4.955 -3.734
{"} greentint 2.336 -4.704 -3.723
{"} greentint 2.516 -4.518 -3.715
{"} greentint 2.765 -4.447 -3.712
{"} greentint 3.016 -4.51 -3.715
{"} greentint 2.644 -5.175 -3.644
{"} greentint 2.514 -4.951 -3.634
{"} greentint 2.644 -4.727 -3.624
{"} greentint 2.902 -4.727 -3.624
{"} greentint 3.032 -4.951 -3.634
{"} greentint 2.773 -4.953 -3.6
@subgroup {mainchain}
@vectorlist {mc} color= green alpha= 0.0588 master= {mainchain}
{ n   leu A  68  B19.18 1ctjA_69}P -3.571 -8.171 -3.814
{ ca  leu A  68  B20.35 1ctjA_69}-2.202 -7.829 -4.116
{ c   leu A  68  B23.35 1ctjA_69}-2.051 -6.36 -3.728
{ o   leu A  68  B27.39 1ctjA_69}-2.986 -5.588 -3.961
{ c   leu A  68  B23.35 1ctjA_69}P -2.051 -6.36 -3.728
{ n   asp A  69  B23.98 1ctjA_69}-0.919 -5.95 -3.171
{ ca  asp A  69  B27.42 1ctjA_69}-0.779 -4.535 -2.833
{ c   asp A  69  B26.33 1ctjA_69}-0.246 -3.748 -4.013
{ o   asp A  69  B26.14 1ctjA_69}0.031 -4.269 -5.11
{ c   asp A  69  B26.33 1ctjA_69}P -0.246 -3.748 -4.013
{ n   glu A  70  B29.12 1ctjA_69}-0.156 -2.439 -3.869
{ ca  glu A  70  B31.38 1ctjA_69}0.253 -1.547 -4.899
{ c   glu A  70  B28.38 1ctjA_69}1.595 -1.832 -5.509
{ o   glu A  70  B28.51 1ctjA_69}1.764 -1.802 -6.742
{ c   glu A  70  B28.38 1ctjA_69}P 1.595 -1.832 -5.509
{ n   asp A  71  B25.80 1ctjA_69}2.542 -2.225 -4.644
{ ca  asp A  71  B25.02 1ctjA_69}3.873 -2.546 -5.159
{ c   asp A  71  B21.68 1ctjA_69}3.906 -3.867 -5.919
{ o   asp A  71  B21.91 1ctjA_69}4.648 -4.003 -6.893
{ c   asp A  71  B21.68 1ctjA_69}P 3.906 -3.867 -5.919
{ n   glu A  72  B20.04 1ctjA_69}3.132 -4.828 -5.448
{ ca  glu A  72  B18.05 1ctjA_69}3.007 -6.132 -6.081
{ c   glu A  72  B18.93 1ctjA_69}2.377 -5.989 -7.463
{ o   glu A  72  B17.78 1ctjA_69}2.872 -6.579 -8.43
{ c   glu A  72  B18.93 1ctjA_69}P 2.377 -5.989 -7.463
{ n   ile A  73  B19.43 1ctjA_69}1.316 -5.178 -7.605
{ ca  ile A  73  B19.01 1ctjA_69}0.643 -4.98 -8.89
{ c   ile A  73  B19.20 1ctjA_69}1.581 -4.252 -9.827
{ o   ile A  73  B20.27 1ctjA_69}1.699 -4.611 -11.016
@vectorlist {mc H} nobutton color= gray alpha= 0.0588 master= {mainchain}
master= {H's}
{ n   glu A  72  B20.04 1ctjA_69}P 3.132 -4.828 -5.448
{ h   glu A  72  B20.04 1ctjA_69}2.576 -4.727 -4.623
@vectorlist {Calphas} off color= white
{ ca  leu A  68  B20.35 1ctjA_69}P -2.202 -7.829 -4.116
{ ca  asp A  69  B27.42 1ctjA_69}-0.779 -4.535 -2.833
{ ca  glu A  70  B31.38 1ctjA_69}0.253 -1.547 -4.899
{ ca  asp A  71  B25.02 1ctjA_69}3.873 -2.546 -5.159
{ ca  glu A  72  B18.05 1ctjA_69}3.007 -6.132 -6.081
{ ca  ile A  73  B19.01 1ctjA_69}0.643 -4.98 -8.89
@subgroup {sidechain}
@vectorlist {sc} color= green alpha= 0.0588 master= {sidechain}
{ ca  asp A  69  B27.42 1ctjA_69}P -0.779 -4.535 -2.833
{ cb  asp A  69  B27.25 1ctjA_69}0.03 -4.353 -1.559
{ cg  asp A  69  B29.50 1ctjA_69}1.525 -4.599 -1.699
{ od1 asp A  69  B28.23 1ctjA_69}2.168 -4.483 -2.776
{ cg  asp A  69  B29.50 1ctjA_69}P 1.525 -4.599 -1.699
{ od2 asp A  69  B33.49 1ctjA_69}2.107 -4.885 -0.605
@subgroup {1->2} dominant
@dotlist {x} color= red width= 1 alpha= 0.0588 master= {H-bonds}
{ OD1 ASP  69  A} greentint 2.168 -4.422 -4.175
{"} greentint 2.304 -4.641 -4.16
{"} greentint 2.047 -4.65 -4.161
{"} greentint 1.911 -4.432 -4.151
{"} greentint 2.032 -4.205 -4.141
{"} greentint 2.289 -4.196 -4.141
{"} greentint 2.425 -4.414 -4.15
{"} greentint 2.606 -4.679 -4.091
{"} greentint 2.421 -4.864 -4.099
{"} greentint 2.168 -4.931 -4.102
{"} greentint 1.915 -4.864 -4.099
{"} greentint 2.421 -3.988 -4.061
{"} greentint 2.606 -4.173 -4.069
{"} greentint 2.674 -4.426 -4.08
{"} greentint 2.863 -4.675 -3.976
{"} greentint 2.738 -4.898 -3.986
{"} greentint 2.544 -5.065 -3.993
{"} greentint 2.304 -5.155 -3.997
{"} greentint 2.048 -5.158 -3.997
{"} greentint 2.858 -4.172 -3.954
{"} greentint 2.905 -4.423 -3.965
{"} greentint 3.076 -4.692 -3.821
{"} greentint 2.974 -4.927 -3.831
{"} greentint 2.812 -5.127 -3.84
{"} greentint 2.602 -5.275 -3.846
@subgroup {2->1} dominant
@dotlist {x} color= sky width= 1 alpha= 0.0588 master= {H-bonds}
{ H   GLU  72  A} greentint 1.792 -4.381 -4.107
{"} greentint 1.936 -4.166 -4.098
{"} greentint 2.136 -4.004 -4.091
{"} greentint 1.975 -5.13 -3.933
{"} greentint 1.881 -4.888 -3.922
{"} greentint 1.881 -4.628 -3.911
{"} greentint 1.975 -4.386 -3.9
{"} greentint 2.15 -4.194 -3.892
{"} greentint 2.382 -4.078 -3.887
{"} greentint 2.641 -4.054 -3.886
{"} greentint 2.891 -4.125 -3.889
{"} greentint 2.833 -5.193 -3.777
{"} greentint 2.584 -5.264 -3.78
{"} greentint 2.333 -5.201 -3.777
{"} greentint 2.147 -5.022 -3.769
{"} greentint 2.076 -4.773 -3.758
{"} greentint 2.139 -4.522 -3.747
{"} greentint 2.319 -4.336 -3.739
{"} greentint 2.568 -4.265 -3.736
{"} greentint 2.819 -4.328 -3.739
{"} greentint 3.005 -4.508 -3.747
{"} greentint 3.076 -4.756 -3.757
{"} greentint 2.705 -4.993 -3.668
{"} greentint 2.447 -4.993 -3.668
{"} greentint 2.317 -4.769 -3.658
{"} greentint 2.447 -4.545 -3.648
{"} greentint 2.705 -4.545 -3.648
{"} greentint 2.835 -4.769 -3.658
{"} greentint 2.576 -4.771 -3.624
@subgroup {mainchain}
@vectorlist {mc} color= green alpha= 0.0588 master= {mainchain}
{ n   cys A 103  B20.17 1deuA_104}P -2.218 -8.742 -2.919
{ ca  cys A 103  B20.74 1deuA_104}-2.259 -7.832 -4.052
{ c   cys A 103  B21.11 1deuA_104}-2.18 -6.366 -3.631
{ o   cys A 103  B21.96 1deuA_104}-3.182 -5.652 -3.663
{ c   cys A 103  B21.11 1deuA_104}P -2.18 -6.366 -3.631
{ n   asp A 104  B21.47 1deuA_104}-0.999 -5.913 -3.226
{ ca  asp A 104  B21.75 1deuA_104}-0.853 -4.515 -2.844
{ c   asp A 104  B21.71 1deuA_104}-0.318 -3.723 -4.03
{ o   asp A 104  B21.29 1deuA_104}0.02 -4.296 -5.069
{ c   asp A 104  B21.71 1deuA_104}P -0.318 -3.723 -4.03
{ n   lys A 105  B21.60 1deuA_104}-0.257 -2.406 -3.876
{ ca  lys A 105  B21.62 1deuA_104}0.214 -1.525 -4.935
{ c   lys A 105  B20.66 1deuA_104}1.582 -1.896 -5.503
{ o   lys A 105  B20.37 1deuA_104}1.77 -1.892 -6.719
{ c   lys A 105  B20.66 1deuA_104}P 1.582 -1.896 -5.503
{ n   phe A 106  B19.93 1deuA_104}2.533 -2.216 -4.631
{ ca  phe A 106  B19.10 1deuA_104}3.875 -2.571 -5.084
{ c   phe A 106  B18.67 1deuA_104}3.885 -3.843 -5.922
{ o   phe A 106  B18.01 1deuA_104}4.555 -3.907 -6.955
{ c   phe A 106  B18.67 1deuA_104}P 3.885 -3.843 -5.922
{ n   asn A 107  B18.17 1deuA_104}3.153 -4.856 -5.471
{ ca  asn A 107  B17.82 1deuA_104}3.102 -6.125 -6.185
{ c   asn A 107  B17.77 1deuA_104}2.361 -6.042 -7.519
{ o   asn A 107  B17.38 1deuA_104}2.543 -6.896 -8.386
{ c   asn A 107  B17.77 1deuA_104}P 2.361 -6.042 -7.519
{ n   gln A 108  B17.80 1deuA_104}1.529 -5.017 -7.684
{ ca  gln A 108  B17.99 1deuA_104}0.814 -4.823 -8.943
{ c   gln A 108  B17.82 1deuA_104}1.861 -4.358 -9.955
{ o   gln A 108  B17.76 1deuA_104}1.938 -4.865 -11.076
@vectorlist {mc H} nobutton color= gray alpha= 0.0588 master= {mainchain}
master= {H's}
{ n   asn A 107  B18.17 1deuA_104}P 3.153 -4.856 -5.471
{ h   asn A 107  B18.17 1deuA_104}2.602 -4.824 -4.637
@vectorlist {Calphas} off color= white
{ ca  cys A 103  B20.74 1deuA_104}P -2.259 -7.832 -4.052
{ ca  asp A 104  B21.75 1deuA_104}-0.853 -4.515 -2.844
{ ca  lys A 105  B21.62 1deuA_104}0.214 -1.525 -4.935
{ ca  phe A 106  B19.10 1deuA_104}3.875 -2.571 -5.084
{ ca  asn A 107  B17.82 1deuA_104}3.102 -6.125 -6.185
{ ca  gln A 108  B17.99 1deuA_104}0.814 -4.823 -8.943
@subgroup {sidechain}
@vectorlist {sc} color= green alpha= 0.0588 master= {sidechain}
{ ca  asp A 104  B21.75 1deuA_104}P -0.853 -4.515 -2.844
{ cb  asp A 104  B22.34 1deuA_104}0.065 -4.346 -1.621
{ cg  asp A 104  B23.19 1deuA_104}1.438 -4.96 -1.814
{ od1 asp A 104  B22.77 1deuA_104}1.947 -4.968 -2.954
{ cg  asp A 104  B23.19 1deuA_104}P 1.438 -4.96 -1.814
{ od2 asp A 104  B24.18 1deuA_104}2.018 -5.422 -0.806
@subgroup {1->2} dominant
@dotlist {x} color= red width= 1 alpha= 0.0588 master= {H-bonds}
{ OD1 ASP 104  A} greentint 1.947 -4.907 -4.353
{"} greentint 2.083 -5.126 -4.338
{"} greentint 1.826 -5.135 -4.339
{"} greentint 1.69 -4.917 -4.329
{"} greentint 1.811 -4.69 -4.319
{"} greentint 2.068 -4.681 -4.319
{"} greentint 2.204 -4.899 -4.328
{"} greentint 2.385 -5.164 -4.269
{"} greentint 2.2 -5.349 -4.277
{"} greentint 1.947 -5.416 -4.28
{"} greentint 1.947 -4.406 -4.236
{"} greentint 2.2 -4.473 -4.239
{"} greentint 2.385 -4.658 -4.247
{"} greentint 2.453 -4.911 -4.258
{"} greentint 2.642 -5.16 -4.154
{"} greentint 2.517 -5.383 -4.164
{"} greentint 2.323 -5.55 -4.171
{"} greentint 2.067 -4.19 -4.111
{"} greentint 2.308 -4.274 -4.115
{"} greentint 2.506 -4.437 -4.122
{"} greentint 2.637 -4.657 -4.132
{"} greentint 2.684 -4.908 -4.143
{"} greentint 2.855 -5.177 -3.999
{"} greentint 2.753 -5.412 -4.009
{"} greentint 2.591 -4.234 -3.958
{"} greentint 2.753 -4.433 -3.966
{"} greentint 2.855 -4.669 -3.977
{"} greentint 2.89 -4.923 -3.988
{"} greentint 3.032 -4.666 -3.785
{"} greentint 3.064 -4.923 -3.797
@subgroup {2->1} dominant
@dotlist {x} color= sky width= 1 alpha= 0.0588 master= {H-bonds}
{ H   ASN 107  A} greentint 2.176 -5.599 -4.17
{"} greentint 1.973 -5.44 -4.163
{"} greentint 1.825 -5.229 -4.154
{"} greentint 1.747 -4.983 -4.143
{"} greentint 1.744 -4.725 -4.132
{"} greentint 1.818 -4.478 -4.121
{"} greentint 1.962 -4.263 -4.112
{"} greentint 2.667 -5.558 -3.961
{"} greentint 2.408 -5.534 -3.96
{"} greentint 2.176 -5.419 -3.955
{"} greentint 2.001 -5.227 -3.947
{"} greentint 1.907 -4.985 -3.936
{"} greentint 1.907 -4.725 -3.925
{"} greentint 2.001 -4.483 -3.914
{"} greentint 2.176 -4.291 -3.906
{"} greentint 2.408 -4.175 -3.901
{"} greentint 3.039 -5.104 -3.782
{"} greentint 2.859 -5.29 -3.791
{"} greentint 2.61 -5.361 -3.794
{"} greentint 2.359 -5.298 -3.791
{"} greentint 2.173 -5.119 -3.783
{"} greentint 2.102 -4.87 -3.772
{"} greentint 2.165 -4.619 -3.761
{"} greentint 2.345 -4.433 -3.753
{"} greentint 2.594 -4.362 -3.75
{"} greentint 2.845 -4.425 -3.753
{"} greentint 3.031 -4.605 -3.761
{"} greentint 2.731 -5.09 -3.682
{"} greentint 2.473 -5.09 -3.682
{"} greentint 2.343 -4.866 -3.672
{"} greentint 2.473 -4.642 -3.662
{"} greentint 2.731 -4.642 -3.662
{"} greentint 2.861 -4.866 -3.672
{"} greentint 2.602 -4.868 -3.638
@subgroup {mainchain}
@vectorlist {mc} color= green alpha= 0.0588 master= {mainchain}
{ n   leu A1308  B14.53 1djpA_1309}P -3.41 -8.338 -4.145
{ ca  leu A1308  B16.10 1djpA_1309}-2.082 -7.752 -4.234
{ c   leu A1308  B16.19 1djpA_1309}-2.035 -6.277 -3.823
{ o   leu A1308  B15.39 1djpA_1309}-2.927 -5.493 -4.167
{ c   leu A1308  B16.19 1djpA_1309}P -2.035 -6.277 -3.823
{ n   asn A1309  B12.23 1djpA_1309}-1.025 -5.925 -3.031
{ ca  asn A1309  B12.14 1djpA_1309}-0.854 -4.549 -2.596
{ c   asn A1309  B11.33 1djpA_1309}-0.368 -3.737 -3.809
{ o   asn A1309  B11.98 1djpA_1309}-0.115 -4.31 -4.861
{ c   asn A1309  B11.33 1djpA_1309}P -0.368 -3.737 -3.809
{ n   pro A1310  B11.84 1djpA_1309}-0.216 -2.409 -3.678
{ ca  pro A1310  B12.49 1djpA_1309}0.231 -1.579 -4.808
{ c   pro A1310  B13.78 1djpA_1309}1.514 -1.992 -5.507
{ o   pro A1310  B14.63 1djpA_1309}1.533 -2.133 -6.732
{ c   pro A1310  B13.78 1djpA_1309}P 1.514 -1.992 -5.507
{ n   glu A1311  B14.10 1djpA_1309}2.588 -2.15 -4.738
{ ca  glu A1311  B13.78 1djpA_1309}3.875 -2.532 -5.292
{ c   glu A1311  B15.67 1djpA_1309}3.854 -3.926 -5.929
{ o   glu A1311  B15.91 1djpA_1309}4.537 -4.157 -6.932
{ c   glu A1311  B15.67 1djpA_1309}P 3.854 -3.926 -5.929
{ n   lys A1312  B14.32 1djpA_1309}3.045 -4.834 -5.377
{ ca  lys A1312  B15.12 1djpA_1309}2.907 -6.19 -5.922
{ c   lys A1312  B13.13 1djpA_1309}2.121 -6.142 -7.246
{ o   lys A1312  B13.26 1djpA_1309}2.452 -6.848 -8.201
{ c   lys A1312  B13.13 1djpA_1309}P 2.121 -6.142 -7.246
{ n   ala A1313  B10.87 1djpA_1309}1.067 -5.321 -7.284
{ ca  ala A1313  B11.12 1djpA_1309}0.238 -5.168 -8.478
{ c   ala A1313  B12.64 1djpA_1309}1.035 -4.52 -9.598
{ o   ala A1313  B13.53 1djpA_1309}0.812 -4.815 -10.768
@vectorlist {mc H} nobutton color= gray alpha= 0.0588 master= {mainchain}
master= {H's}
{ n   lys A1312  B14.32 1djpA_1309}P 3.045 -4.834 -5.377
{ h   lys A1312  B14.32 1djpA_1309}2.486 -4.658 -4.567
@vectorlist {Calphas} off color= white
{ ca  leu A1308  B16.10 1djpA_1309}P -2.082 -7.752 -4.234
{ ca  asn A1309  B12.14 1djpA_1309}-0.854 -4.549 -2.596
{ ca  pro A1310  B12.49 1djpA_1309}0.231 -1.579 -4.808
{ ca  glu A1311  B13.78 1djpA_1309}3.875 -2.532 -5.292
{ ca  lys A1312  B15.12 1djpA_1309}2.907 -6.19 -5.922
{ ca  ala A1313  B11.12 1djpA_1309}0.238 -5.168 -8.478
@subgroup {sidechain}
@vectorlist {sc} color= green alpha= 0.0588 master= {sidechain}
{ ca  asn A1309  B12.14 1djpA_1309}P -0.854 -4.549 -2.596
{ cb  asn A1309  B13.46 1djpA_1309}0.087 -4.461 -1.378
{ cg  asn A1309  B15.20 1djpA_1309}1.514 -4.868 -1.685
{ od1 asn A1309  B14.98 1djpA_1309}2.019 -4.649 -2.781
{ cg  asn A1309  B15.20 1djpA_1309}P 1.514 -4.868 -1.685
{ nd2 asn A1309  B14.07 1djpA_1309}2.188 -5.441 -0.691
@subgroup {1->2} dominant
@dotlist {x} color= red width= 1 alpha= 0.0588 master= {H-bonds}
{ OD1 ASN1309  A} greentint 2.019 -4.588 -4.18
{"} greentint 2.155 -4.807 -4.165
{"} greentint 1.898 -4.816 -4.166
{"} greentint 1.762 -4.598 -4.156
{"} greentint 1.883 -4.371 -4.146
{"} greentint 2.14 -4.362 -4.146
{"} greentint 2.276 -4.58 -4.155
{"} greentint 2.457 -4.845 -4.096
{"} greentint 2.272 -5.03 -4.104
{"} greentint 2.019 -5.097 -4.107
{"} greentint 1.766 -5.03 -4.104
{"} greentint 2.019 -4.087 -4.063
{"} greentint 2.272 -4.154 -4.066
{"} greentint 2.457 -4.339 -4.074
{"} greentint 2.525 -4.592 -4.085
{"} greentint 2.714 -4.841 -3.981
{"} greentint 2.589 -5.064 -3.991
{"} greentint 2.395 -5.231 -3.998
{"} greentint 2.155 -5.321 -4.002
{"} greentint 2.38 -3.955 -3.942
{"} greentint 2.578 -4.118 -3.949
{"} greentint 2.709 -4.338 -3.959
{"} greentint 2.756 -4.589 -3.97
{"} greentint 2.927 -4.858 -3.826
{"} greentint 2.825 -5.093 -3.836
{"} greentint 2.663 -5.293 -3.845
{"} greentint 2.927 -4.35 -3.804
{"} greentint 2.962 -4.604 -3.815
@subgroup {2->1} dominant
@dotlist {x} color= sky width= 1 alpha= 0.0588 master= {H-bonds}
{ H   LYS1312  A} greentint 1.631 -4.817 -4.073
{"} greentint 1.628 -4.559 -4.062
{"} greentint 1.702 -4.312 -4.051
{"} greentint 1.846 -4.097 -4.042
{"} greentint 2.292 -5.368 -3.89
{"} greentint 2.06 -5.253 -3.885
{"} greentint 1.885 -5.061 -3.877
{"} greentint 1.791 -4.819 -3.866
{"} greentint 1.791 -4.559 -3.855
{"} greentint 1.885 -4.317 -3.844
{"} greentint 2.06 -4.125 -3.836
{"} greentint 2.292 -4.009 -3.831
{"} greentint 2.551 -3.985 -3.83
{"} greentint 2.923 -4.938 -3.712
{"} greentint 2.743 -5.124 -3.721
{"} greentint 2.494 -5.195 -3.724
{"} greentint 2.243 -5.132 -3.721
{"} greentint 2.057 -4.953 -3.713
{"} greentint 1.986 -4.704 -3.702
{"} greentint 2.049 -4.453 -3.691
{"} greentint 2.229 -4.267 -3.683
{"} greentint 2.478 -4.196 -3.68
{"} greentint 2.729 -4.259 -3.683
{"} greentint 2.915 -4.439 -3.691
{"} greentint 2.986 -4.687 -3.701
{"} greentint 2.615 -4.924 -3.612
{"} greentint 2.357 -4.924 -3.612
{"} greentint 2.227 -4.7 -3.602
{"} greentint 2.357 -4.476 -3.592
{"} greentint 2.615 -4.476 -3.592
{"} greentint 2.745 -4.7 -3.602
{"} greentint 2.486 -4.702 -3.568
@subgroup {mainchain}
@vectorlist {mc} color= green alpha= 0.0588 master= {mainchain}
{ n   leu A 184  B13.76 1ds1A_185}P -3.783 -8.112 -3.818
{ ca  leu A 184  B13.08 1ds1A_185}-2.394 -7.751 -4.011
{ c   leu A 184  B14.95 1ds1A_185}-2.129 -6.323 -3.588
{ o   leu A 184  B17.22 1ds1A_185}-2.992 -5.442 -3.8
{ c   leu A 184  B14.95 1ds1A_185}P -2.129 -6.323 -3.588
{ n   asp A 185  B14.91 1ds1A_185}-0.939 -6.047 -3.057
{ ca  asp A 185  B16.99 1ds1A_185}-0.696 -4.628 -2.681
{ c   asp A 185  B16.05 1ds1A_185}-0.201 -3.894 -3.913
{ o   asp A 185  B15.14 1ds1A_185}0.078 -4.417 -4.993
{ c   asp A 185  B16.05 1ds1A_185}P -0.201 -3.894 -3.913
{ n   glu A 186  B19.61 1ds1A_185}-0.11 -2.59 -3.759
{ ca  glu A 186  B19.46 1ds1A_185}0.185 -1.739 -4.909
{ c   glu A 186  B18.19 1ds1A_185}1.581 -2.007 -5.447
{ o   glu A 186  B17.95 1ds1A_185}1.786 -2.003 -6.666
{ c   glu A 186  B18.19 1ds1A_185}P 1.581 -2.007 -5.447
{ n   arg A 187  B18.69 1ds1A_185}2.555 -2.258 -4.584
{ ca  arg A 187  B18.16 1ds1A_185}3.91 -2.499 -5.091
{ c   arg A 187  B16.94 1ds1A_185}3.99 -3.767 -5.926
{ o   arg A 187  B15.72 1ds1A_185}4.61 -3.795 -6.98
{ c   arg A 187  B16.94 1ds1A_185}P 3.99 -3.767 -5.926
{ n   thr A 188  B15.32 1ds1A_185}3.273 -4.815 -5.494
{ ca  thr A 188  B12.87 1ds1A_185}3.23 -6.064 -6.245
{ c   thr A 188  B13.13 1ds1A_185}2.542 -5.855 -7.595
{ o   thr A 188  B12.65 1ds1A_185}3.03 -6.352 -8.633
{ c   thr A 188  B13.13 1ds1A_185}P 2.542 -5.855 -7.595
{ n   arg A 189  B12.56 1ds1A_185}1.388 -5.179 -7.608
{ ca  arg A 189  B13.06 1ds1A_185}0.694 -4.889 -8.867
{ c   arg A 189  B13.81 1ds1A_185}1.579 -4.129 -9.838
{ o   arg A 189  B15.53 1ds1A_185}1.646 -4.448 -11.062
@vectorlist {mc H} nobutton color= gray alpha= 0.0588 master= {mainchain}
master= {H's}
{ n   thr A 188  B15.32 1ds1A_185}P 3.273 -4.815 -5.494
{ h   thr A 188  B15.32 1ds1A_185}2.732 -4.817 -4.652
@vectorlist {Calphas} off color= white
{ ca  leu A 184  B13.08 1ds1A_185}P -2.394 -7.751 -4.011
{ ca  asp A 185  B16.99 1ds1A_185}-0.696 -4.628 -2.681
{ ca  glu A 186  B19.46 1ds1A_185}0.185 -1.739 -4.909
{ ca  arg A 187  B18.16 1ds1A_185}3.91 -2.499 -5.091
{ ca  thr A 188  B12.87 1ds1A_185}3.23 -6.064 -6.245
{ ca  arg A 189  B13.06 1ds1A_185}0.694 -4.889 -8.867
@subgroup {sidechain}
@vectorlist {sc} color= green alpha= 0.0588 master= {sidechain}
{ ca  asp A 185  B16.99 1ds1A_185}P -0.696 -4.628 -2.681
{ cb  asp A 185  B19.04 1ds1A_185}0.258 -4.496 -1.507
{ cg  asp A 185  B21.27 1ds1A_185}1.612 -5.091 -1.71
{ od1 asp A 185  B19.32 1ds1A_185}2.105 -5.208 -2.857
{ cg  asp A 185  B21.27 1ds1A_185}P 1.612 -5.091 -1.71
{ od2 asp A 185  B27.76 1ds1A_185}2.237 -5.512 -0.716
@subgroup {1->2} dominant
@dotlist {x} color= red width= 1 alpha= 0.0588 master= {H-bonds}
{ OD1 ASP 185  A} greentint 2.105 -5.147 -4.256
{"} greentint 2.241 -5.366 -4.241
{"} greentint 1.969 -4.93 -4.222
{"} greentint 2.226 -4.921 -4.222
{"} greentint 2.362 -5.139 -4.231
{"} greentint 2.543 -5.404 -4.172
{"} greentint 2.358 -5.589 -4.18
{"} greentint 2.105 -4.646 -4.139
{"} greentint 2.358 -4.713 -4.142
{"} greentint 2.543 -4.898 -4.15
{"} greentint 2.611 -5.151 -4.161
{"} greentint 2.8 -5.4 -4.057
{"} greentint 2.675 -5.623 -4.067
{"} greentint 2.225 -4.43 -4.014
{"} greentint 2.466 -4.514 -4.018
{"} greentint 2.664 -4.677 -4.025
{"} greentint 2.795 -4.897 -4.035
{"} greentint 2.842 -5.148 -4.046
{"} greentint 2.539 -4.326 -3.854
{"} greentint 2.749 -4.474 -3.861
{"} greentint 2.911 -4.673 -3.869
{"} greentint 3.013 -4.909 -3.88
{"} greentint 3.048 -5.163 -3.891
@subgroup {2->1} dominant
@dotlist {x} color= sky width= 1 alpha= 0.0588 master= {H-bonds}
{ H   THR 188  A} greentint 2.306 -5.592 -4.185
{"} greentint 2.103 -5.433 -4.178
{"} greentint 1.955 -5.222 -4.169
{"} greentint 1.877 -4.976 -4.158
{"} greentint 1.874 -4.718 -4.147
{"} greentint 2.797 -5.551 -3.976
{"} greentint 2.538 -5.527 -3.975
{"} greentint 2.306 -5.412 -3.97
{"} greentint 2.131 -5.22 -3.962
{"} greentint 2.037 -4.978 -3.951
{"} greentint 2.037 -4.718 -3.94
{"} greentint 2.131 -4.476 -3.929
{"} greentint 2.989 -5.283 -3.806
{"} greentint 2.74 -5.354 -3.809
{"} greentint 2.489 -5.291 -3.806
{"} greentint 2.303 -5.112 -3.798
{"} greentint 2.232 -4.863 -3.787
{"} greentint 2.295 -4.612 -3.776
{"} greentint 2.475 -4.426 -3.768
{"} greentint 2.724 -4.355 -3.765
{"} greentint 2.861 -5.083 -3.697
{"} greentint 2.603 -5.083 -3.697
{"} greentint 2.473 -4.859 -3.687
{"} greentint 2.603 -4.635 -3.677
{"} greentint 2.861 -4.635 -3.677
{"} greentint 2.991 -4.859 -3.687
{"} greentint 2.732 -4.861 -3.653
@subgroup {mainchain}
@vectorlist {mc} color= green alpha= 0.0588 master= {mainchain}
{ n   leu A  67  B14.86 1dwkA_68}P -3.686 -8.231 -4.097
{ ca  leu A  67  B15.75 1dwkA_68}-2.286 -7.811 -4.039
{ c   leu A  67  B16.00 1dwkA_68}-2.126 -6.35 -3.668
{ o   leu A  67  B17.10 1dwkA_68}-3.014 -5.529 -4.012
{ c   leu A  67  B16.00 1dwkA_68}P -2.126 -6.35 -3.668
{ n   asp A  68  B16.42 1dwkA_68}-1.003 -5.992 -3.049
{ ca  asp A  68  B16.89 1dwkA_68}-0.75 -4.589 -2.717
{ c   asp A  68  B17.66 1dwkA_68}-0.2 -3.81 -3.908
{ o   asp A  68  B17.38 1dwkA_68}-0.091 -4.353 -5.031
{ c   asp A  68  B17.66 1dwkA_68}P -0.2 -3.81 -3.908
{ n   glu A  69  B17.50 1dwkA_68}-0.097 -2.48 -3.778
{ ca  glu A  69  B17.63 1dwkA_68}0.215 -1.658 -4.964
{ c   glu A  69  B15.31 1dwkA_68}1.644 -1.909 -5.465
{ o   glu A  69  B16.00 1dwkA_68}1.795 -1.887 -6.672
{ c   glu A  69  B15.31 1dwkA_68}P 1.644 -1.909 -5.465
{ n   asp A  70  B15.13 1dwkA_68}2.607 -2.185 -4.595
{ ca  asp A  70  B14.70 1dwkA_68}3.948 -2.52 -5.055
{ c   asp A  70  B13.51 1dwkA_68}3.913 -3.817 -5.856
{ o   asp A  70  B14.65 1dwkA_68}4.612 -3.901 -6.892
{ c   asp A  70  B13.51 1dwkA_68}P 3.913 -3.817 -5.856
{ n   ser A  71  B13.75 1dwkA_68}3.103 -4.788 -5.444
{ ca  ser A  71  B13.53 1dwkA_68}3.054 -6.063 -6.198
{ c   ser A  71  B14.31 1dwkA_68}2.433 -5.87 -7.557
{ o   ser A  71  B15.08 1dwkA_68}2.889 -6.405 -8.59
{ c   ser A  71  B14.31 1dwkA_68}P 2.433 -5.87 -7.557
{ n   ile A  72  B12.90 1dwkA_68}1.315 -5.106 -7.638
{ ca  ile A  72  B12.22 1dwkA_68}0.746 -4.756 -8.923
{ c   ile A  72  B12.09 1dwkA_68}1.707 -4.024 -9.838
{ o   ile A  72  B13.72 1dwkA_68}1.745 -4.34 -11.079
@vectorlist {mc H} nobutton color= gray alpha= 0.0588 master= {mainchain}
master= {H's}
{ n   ser A  71  B13.75 1dwkA_68}P 3.103 -4.788 -5.444
{ h   ser A  71  B13.75 1dwkA_68}2.505 -4.736 -4.645
@vectorlist {Calphas} off color= white
{ ca  leu A  67  B15.75 1dwkA_68}P -2.286 -7.811 -4.039
{ ca  asp A  68  B16.89 1dwkA_68}-0.75 -4.589 -2.717
{ ca  glu A  69  B17.63 1dwkA_68}0.215 -1.658 -4.964
{ ca  asp A  70  B14.70 1dwkA_68}3.948 -2.52 -5.055
{ ca  ser A  71  B13.53 1dwkA_68}3.054 -6.063 -6.198
{ ca  ile A  72  B12.22 1dwkA_68}0.746 -4.756 -8.923
@subgroup {sidechain}
@vectorlist {sc} color= green alpha= 0.0588 master= {sidechain}
{ ca  asp A  68  B16.89 1dwkA_68}P -0.75 -4.589 -2.717
{ cb  asp A  68  B18.56 1dwkA_68}0.169 -4.428 -1.507
{ cg  asp A  68  B21.48 1dwkA_68}1.559 -4.981 -1.694
{ od1 asp A  68  B20.30 1dwkA_68}2.038 -5.167 -2.85
{ cg  asp A  68  B21.48 1dwkA_68}P 1.559 -4.981 -1.694
{ od2 asp A  68  B21.99 1dwkA_68}2.242 -5.253 -0.69
@vectorlist {sc H} nobutton color= gray alpha= 0.0588 master= {sidechain}
master= {H's}
{ hg  ser A  71  B14.79 1dwkA_68}P 2.641 -6.547 -3.513
@subgroup {1->2} dominant
@dotlist {x} color= red width= 1 alpha= 0.0588 master= {H-bonds}
{ OD1 ASP  68  A} greentint 2.038 -5.106 -4.249
{"} greentint 2.174 -5.325 -4.234
{"} greentint 1.917 -5.334 -4.235
{"} greentint 1.781 -5.116 -4.225
{"} greentint 1.902 -4.889 -4.215
{"} greentint 2.159 -4.88 -4.215
{"} greentint 2.295 -5.098 -4.224
{"} greentint 2.476 -5.363 -4.165
{"} greentint 2.291 -5.548 -4.173
{"} greentint 1.785 -4.672 -4.135
{"} greentint 2.038 -4.605 -4.132
{"} greentint 2.291 -4.672 -4.135
{"} greentint 2.476 -4.857 -4.143
{"} greentint 2.544 -5.11 -4.154
{"} greentint 2.733 -5.359 -4.05
{"} greentint 1.902 -4.391 -4.008
{"} greentint 2.158 -4.389 -4.007
{"} greentint 2.399 -4.473 -4.011
{"} greentint 2.597 -4.636 -4.018
{"} greentint 2.728 -4.856 -4.028
{"} greentint 2.775 -5.107 -4.039
{"} greentint 2.472 -4.285 -3.847
{"} greentint 2.682 -4.433 -3.854
{"} greentint 2.844 -4.632 -3.862
{"} greentint 2.946 -4.868 -3.873
{"} greentint 2.981 -5.122 -3.884
@subgroup {2->1} dominant
@dotlist {x} color= sky width= 1 alpha= 0.0588 master= {H-bonds}
{ H   SER  71  A} greentint 2.079 -5.511 -4.178
{"} greentint 1.876 -5.352 -4.171
{"} greentint 1.728 -5.141 -4.162
{"} greentint 1.65 -4.895 -4.151
{"} greentint 2.82 -5.399 -3.966
{"} greentint 2.57 -5.47 -3.969
{"} greentint 2.311 -5.446 -3.968
{"} greentint 2.079 -5.331 -3.963
{"} greentint 1.904 -5.139 -3.955
{"} greentint 1.81 -4.897 -3.944
{"} greentint 1.81 -4.637 -3.933
{"} greentint 1.904 -4.395 -3.922
{"} greentint 2.942 -5.016 -3.79
{"} greentint 2.762 -5.202 -3.799
{"} greentint 2.513 -5.273 -3.802
{"} greentint 2.262 -5.21 -3.799
{"} greentint 2.076 -5.031 -3.791
{"} greentint 2.005 -4.782 -3.78
{"} greentint 2.068 -4.531 -3.769
{"} greentint 2.248 -4.345 -3.761
{"} greentint 2.497 -4.274 -3.758
{"} greentint 2.634 -5.002 -3.69
{"} greentint 2.376 -5.002 -3.69
{"} greentint 2.246 -4.778 -3.68
{"} greentint 2.376 -4.554 -3.67
{"} greentint 2.634 -4.554 -3.67
{"} greentint 2.764 -4.778 -3.68
{"} greentint 2.505 -4.78 -3.646
@subgroup {mainchain}
@vectorlist {mc} color= green alpha= 0.0588 master= {mainchain}
{ ca  ile A   7  B15.89 1dxjA_8}P -2.247 -7.843 -4.009
{ c   ile A   7  B16.04 1dxjA_8}-2.212 -6.353 -3.671
{ o   ile A   7  B16.39 1dxjA_8}-3.229 -5.67 -3.803
{ c   ile A   7  B16.04 1dxjA_8}P -2.212 -6.353 -3.671
{ n   asp A   8  B14.17 1dxjA_8}-1.063 -5.864 -3.199
{ ca  asp A   8  B15.32 1dxjA_8}-0.932 -4.441 -2.88
{ c   asp A   8  B13.71 1dxjA_8}-0.363 -3.651 -4.057
{ o   asp A   8  B12.12 1dxjA_8}-0.009 -4.232 -5.085
{ c   asp A   8  B13.71 1dxjA_8}P -0.363 -3.651 -4.057
{ n   ala A   9  B12.79 1dxjA_8}-0.306 -2.332 -3.92
{ ca  ala A   9  B14.59 1dxjA_8}0.198 -1.466 -4.985
{ c   ala A   9  B14.11 1dxjA_8}1.599 -1.817 -5.503
{ o   ala A   9  B14.51 1dxjA_8}1.835 -1.743 -6.709
{ c   ala A   9  B14.11 1dxjA_8}P 1.599 -1.817 -5.503
{ n   ser A  10  B15.40 1dxjA_8}2.5 -2.241 -4.614
{ ca  ser A  10  B15.86 1dxjA_8}3.858 -2.622 -5.004
{ c   ser A  10  B14.42 1dxjA_8}3.908 -3.87 -5.875
{ o   ser A  10  B13.56 1dxjA_8}4.679 -3.942 -6.832
{ c   ser A  10  B14.42 1dxjA_8}P 3.908 -3.87 -5.875
{ n   leu A  11  B14.02 1dxjA_8}3.152 -4.89 -5.489
{ ca  leu A  11  B13.74 1dxjA_8}3.123 -6.122 -6.258
{ c   leu A  11  B12.15 1dxjA_8}2.532 -5.847 -7.628
{ o   leu A  11  B12.97 1dxjA_8}3.005 -6.385 -8.629
{ c   leu A  11  B12.15 1dxjA_8}P 2.532 -5.847 -7.628
{ n   phe A  12  B11.84 1dxjA_8}1.469 -5.046 -7.654
{ ca  phe A  12  B11.49 1dxjA_8}0.786 -4.679 -8.896
{ c   phe A  12  B12.17 1dxjA_8}1.799 -4.038 -9.833
{ o   phe A  12  B10.17 1dxjA_8}1.874 -4.385 -11.009
@vectorlist {mc H} nobutton color= gray alpha= 0.0588 master= {mainchain}
master= {H's}
{ n   leu A  11  B14.02 1dxjA_8}P 3.152 -4.89 -5.489
{ h   leu A  11  B14.02 1dxjA_8}2.57 -4.888 -4.676
@vectorlist {Calphas} off color= white
{ ca  ile A   7  B15.89 1dxjA_8}P -2.247 -7.843 -4.009
{ ca  asp A   8  B15.32 1dxjA_8}-0.932 -4.441 -2.88
{ ca  ala A   9  B14.59 1dxjA_8}0.198 -1.466 -4.985
{ ca  ser A  10  B15.86 1dxjA_8}3.858 -2.622 -5.004
{ ca  leu A  11  B13.74 1dxjA_8}3.123 -6.122 -6.258
{ ca  phe A  12  B11.49 1dxjA_8}0.786 -4.679 -8.896
@subgroup {sidechain}
@vectorlist {sc} color= green alpha= 0.0588 master= {sidechain}
{ ca  asp A   8  B15.32 1dxjA_8}P -0.932 -4.441 -2.88
{ cb  asp A   8  B20.19 1dxjA_8}-0.13 -4.196 -1.586
{ cg  asp A   8  B25.02 1dxjA_8}1.326 -4.658 -1.662
{ od1 asp A   8  B25.54 1dxjA_8}1.767 -5.245 -2.672
{ cg  asp A   8  B25.02 1dxjA_8}P 1.326 -4.658 -1.662
{ od2 asp A   8  B31.42 1dxjA_8}2.047 -4.429 -0.668
@subgroup {1->2} dominant
@dotlist {x} color= red width= 1 alpha= 0.0588 master= {H-bonds}
{ OD1 ASP   8  A} greentint 1.888 -4.958 -4.037
{"} greentint 2.024 -5.176 -4.046
{"} greentint 2.205 -5.441 -3.987
{"} greentint 2.02 -4.75 -3.957
{"} greentint 2.205 -4.935 -3.965
{"} greentint 2.273 -5.188 -3.976
{"} greentint 2.462 -5.437 -3.872
{"} greentint 2.326 -4.714 -3.84
{"} greentint 2.457 -4.934 -3.85
{"} greentint 2.504 -5.185 -3.861
{"} greentint 2.675 -4.946 -3.695
@subgroup {2->1} dominant
@dotlist {x} color= sky width= 1 alpha= 0.0588 master= {H-bonds}
{ H   LEU  11  A} greentint 2.144 -5.483 -3.994
{"} greentint 1.969 -5.291 -3.986
{"} greentint 1.875 -5.049 -3.975
{"} greentint 1.875 -4.789 -3.964
{"} greentint 2.327 -5.362 -3.83
{"} greentint 2.141 -5.183 -3.822
{"} greentint 2.07 -4.934 -3.811
{"} greentint 2.133 -4.683 -3.8
{"} greentint 2.441 -5.154 -3.721
{"} greentint 2.311 -4.93 -3.711
{"} greentint 2.441 -4.706 -3.701
{"} greentint 2.57 -4.932 -3.677
@subgroup {mainchain}
@vectorlist {mc} color= green alpha= 0.0588 master= {mainchain}
{ n   tyr A 137  B25.33 1e19A_138}P -3.677 -7.958 -4.391
{ ca  tyr A 137  B26.76 1e19A_138}-2.286 -7.656 -4.093
{ c   tyr A 137  B25.93 1e19A_138}-2.135 -6.278 -3.428
{ o   tyr A 137  B27.44 1e19A_138}-3.078 -5.458 -3.513
{ c   tyr A 137  B25.93 1e19A_138}P -2.135 -6.278 -3.428
{ n   asp A 138  B29.04 1e19A_138}-0.947 -6.006 -2.927
{ ca  asp A 138  B26.71 1e19A_138}-0.686 -4.608 -2.5
{ c   asp A 138  B29.43 1e19A_138}-0.263 -3.845 -3.728
{ o   asp A 138  B27.30 1e19A_138}-0.055 -4.428 -4.825
{ c   asp A 138  B29.43 1e19A_138}P -0.263 -3.845 -3.728
{ n   glu A 139  B27.56 1e19A_138}-0.137 -2.542 -3.643
{ ca  glu A 139  B27.17 1e19A_138}0.13 -1.702 -4.819
{ c   glu A 139  B28.58 1e19A_138}1.478 -2.058 -5.406
{ o   glu A 139  B26.51 1e19A_138}1.604 -2.197 -6.669
{ c   glu A 139  B28.58 1e19A_138}P 1.478 -2.058 -5.406
{ n   glu A 140  B28.46 1e19A_138}2.555 -2.256 -4.636
{ ca  glu A 140  B31.56 1e19A_138}3.845 -2.562 -5.198
{ c   glu A 140  B29.41 1e19A_138}3.888 -3.801 -6.045
{ o   glu A 140  B30.28 1e19A_138}4.528 -3.822 -7.108
{ c   glu A 140  B29.41 1e19A_138}P 3.888 -3.801 -6.045
{ n   thr A 141  B27.97 1e19A_138}3.23 -4.848 -5.468
{ ca  thr A 141  B29.29 1e19A_138}3.242 -6.133 -6.145
{ c   thr A 141  B26.73 1e19A_138}2.352 -5.983 -7.399
{ o   thr A 141  B27.45 1e19A_138}2.858 -6.509 -8.416
{ c   thr A 141  B26.73 1e19A_138}P 2.352 -5.983 -7.399
{ n   ala A 142  B26.20 1e19A_138}1.224 -5.31 -7.254
{ ca  ala A 142  B25.12 1e19A_138}0.383 -5.242 -8.49
{ c   ala A 142  B25.54 1e19A_138}1.013 -4.441 -9.591
{ o   ala A 142  B24.58 1e19A_138}0.984 -4.846 -10.774
@vectorlist {mc H} nobutton color= gray alpha= 0.0588 master= {mainchain}
master= {H's}
{ n   thr A 141  B27.97 1e19A_138}P 3.23 -4.848 -5.468
{ h   thr A 141  B27.97 1e19A_138}2.728 -4.815 -4.604
@vectorlist {Calphas} off color= white
{ ca  tyr A 137  B26.76 1e19A_138}P -2.286 -7.656 -4.093
{ ca  asp A 138  B26.71 1e19A_138}-0.686 -4.608 -2.5
{ ca  glu A 139  B27.17 1e19A_138}0.13 -1.702 -4.819
{ ca  glu A 140  B31.56 1e19A_138}3.845 -2.562 -5.198
{ ca  thr A 141  B29.29 1e19A_138}3.242 -6.133 -6.145
{ ca  ala A 142  B25.12 1e19A_138}0.383 -5.242 -8.49
@subgroup {sidechain}
@vectorlist {sc} color= green alpha= 0.0588 master= {sidechain}
{ ca  asp A 138  B26.71 1e19A_138}P -0.686 -4.608 -2.5
{ cb  asp A 138  B30.06 1e19A_138}0.291 -4.586 -1.353
{ cg  asp A 138  B34.27 1e19A_138}1.599 -5.202 -1.627
{ od1 asp A 138  B32.72 1e19A_138}2.105 -5.266 -2.767
{ cg  asp A 138  B34.27 1e19A_138}P 1.599 -5.202 -1.627
{ od2 asp A 138  B35.37 1e19A_138}2.3 -5.664 -0.65
@subgroup {1->2} dominant
@dotlist {x} color= red width= 1 alpha= 0.0588 master= {H-bonds}
{ OD1 ASP 138  A} greentint 2.105 -5.205 -4.166
{"} greentint 2.241 -5.424 -4.151
{"} greentint 1.969 -4.988 -4.132
{"} greentint 2.226 -4.979 -4.132
{"} greentint 2.362 -5.197 -4.141
{"} greentint 2.543 -5.462 -4.082
{"} greentint 2.105 -4.704 -4.049
{"} greentint 2.358 -4.771 -4.052
{"} greentint 2.543 -4.956 -4.06
{"} greentint 2.611 -5.209 -4.071
{"} greentint 2.8 -5.458 -3.967
{"} greentint 2.225 -4.488 -3.924
{"} greentint 2.466 -4.572 -3.928
{"} greentint 2.664 -4.735 -3.935
{"} greentint 2.795 -4.955 -3.945
{"} greentint 2.842 -5.206 -3.956
{"} greentint 2.539 -4.384 -3.764
{"} greentint 2.749 -4.532 -3.771
{"} greentint 2.911 -4.731 -3.779
{"} greentint 3.013 -4.967 -3.79
{"} greentint 3.048 -5.221 -3.801
@subgroup {2->1} dominant
@dotlist {x} color= sky width= 1 alpha= 0.0588 master= {H-bonds}
{ H   THR 141  A} greentint 2.099 -5.431 -4.13
{"} greentint 1.951 -5.22 -4.121
{"} greentint 1.873 -4.974 -4.11
{"} greentint 2.793 -5.549 -3.928
{"} greentint 2.534 -5.525 -3.927
{"} greentint 2.302 -5.41 -3.922
{"} greentint 2.127 -5.218 -3.914
{"} greentint 2.033 -4.976 -3.903
{"} greentint 2.033 -4.716 -3.892
{"} greentint 2.127 -4.474 -3.881
{"} greentint 2.985 -5.281 -3.758
{"} greentint 2.736 -5.352 -3.761
{"} greentint 2.485 -5.289 -3.758
{"} greentint 2.299 -5.11 -3.75
{"} greentint 2.228 -4.861 -3.739
{"} greentint 2.291 -4.61 -3.728
{"} greentint 2.471 -4.424 -3.72
{"} greentint 2.857 -5.081 -3.649
{"} greentint 2.599 -5.081 -3.649
{"} greentint 2.469 -4.857 -3.639
{"} greentint 2.599 -4.633 -3.629
{"} greentint 2.857 -4.633 -3.629
{"} greentint 2.987 -4.857 -3.639
{"} greentint 2.728 -4.859 -3.605
@subgroup {mainchain}
@vectorlist {mc} color= green alpha= 0.0588 master= {mainchain}
{ n   met B 190  B26.99 1e3dB_191}P -3.719 -8.157 -4.076
{ ca  met B 190  B25.57 1e3dB_191}-2.324 -7.75 -4.019
{ c   met B 190  B22.07 1e3dB_191}-2.164 -6.288 -3.628
{ o   met B 190  B19.02 1e3dB_191}-3.007 -5.421 -3.85
{ c   met B 190  B22.07 1e3dB_191}P -2.164 -6.288 -3.628
{ n   asp B 191  B19.21 1e3dB_191}-1.005 -6.027 -3.036
{ ca  asp B 191  B22.97 1e3dB_191}-0.656 -4.656 -2.659
{ c   asp B 191  B24.49 1e3dB_191}-0.19 -3.88 -3.886
{ o   asp B 191  B21.33 1e3dB_191}0.159 -4.463 -4.913
{ c   asp B 191  B24.49 1e3dB_191}P -0.19 -3.88 -3.886
{ n   pro B 192  B24.14 1e3dB_191}-0.206 -2.554 -3.817
{ ca  pro B 192  B23.03 1e3dB_191}0.188 -1.705 -4.938
{ c   pro B 192  B20.40 1e3dB_191}1.597 -1.965 -5.45
{ o   pro B 192  B19.45 1e3dB_191}1.843 -1.842 -6.657
{ c   pro B 192  B20.40 1e3dB_191}P 1.597 -1.965 -5.45
{ n   glu B 193  B20.45 1e3dB_191}2.538 -2.307 -4.577
{ ca  glu B 193  B21.25 1e3dB_191}3.905 -2.531 -5.058
{ c   glu B 193  B21.42 1e3dB_191}3.968 -3.81 -5.9
{ o   glu B 193  B25.04 1e3dB_191}4.702 -3.885 -6.886
{ c   glu B 193  B21.42 1e3dB_191}P 3.968 -3.81 -5.9
{ n   ala B 194  B18.08 1e3dB_191}3.201 -4.815 -5.478
{ ca  ala B 194  B18.39 1e3dB_191}3.162 -6.067 -6.24
{ c   ala B 194  B21.21 1e3dB_191}2.444 -5.828 -7.563
{ o   ala B 194  B20.29 1e3dB_191}2.794 -6.378 -8.614
{ c   ala B 194  B21.21 1e3dB_191}P 2.444 -5.828 -7.563
{ n   asn B 195  B16.75 1e3dB_191}1.415 -4.98 -7.516
{ ca  asn B 195  B20.04 1e3dB_191}0.686 -4.638 -8.736
{ c   asn B 195  B21.23 1e3dB_191}1.568 -3.907 -9.735
{ o   asn B 195  B14.31 1e3dB_191}1.521 -4.119 -10.949
@vectorlist {mc H} nobutton color= gray alpha= 0.0588 master= {mainchain}
master= {H's}
{ n   ala B 194  B18.08 1e3dB_191}P 3.201 -4.815 -5.478
{ h   ala B 194  B18.08 1e3dB_191}2.627 -4.794 -4.66
@vectorlist {Calphas} off color= white
{ ca  met B 190  B25.57 1e3dB_191}P -2.324 -7.75 -4.019
{ ca  asp B 191  B22.97 1e3dB_191}-0.656 -4.656 -2.659
{ ca  pro B 192  B23.03 1e3dB_191}0.188 -1.705 -4.938
{ ca  glu B 193  B21.25 1e3dB_191}3.905 -2.531 -5.058
{ ca  ala B 194  B18.39 1e3dB_191}3.162 -6.067 -6.24
{ ca  asn B 195  B20.04 1e3dB_191}0.686 -4.638 -8.736
@subgroup {sidechain}
@vectorlist {sc} color= green alpha= 0.0588 master= {sidechain}
{ ca  asp B 191  B22.97 1e3dB_191}P -0.656 -4.656 -2.659
{ cb  asp B 191  B26.12 1e3dB_191}0.36 -4.694 -1.529
{ cg  asp B 191  B30.24 1e3dB_191}1.771 -5.105 -1.861
{ od1 asp B 191  B34.65 1e3dB_191}2.251 -4.912 -2.995
{ cg  asp B 191  B30.24 1e3dB_191}P 1.771 -5.105 -1.861
{ od2 asp B 191  B37.50 1e3dB_191}2.446 -5.618 -0.943
@subgroup {1->2} dominant
@vectorlist {x} color= green width= 1 alpha= 0.0588 
{ OD1 ASP 191  B} P 2.508 -4.843 -4.369
{"} 2.501 -4.845 -4.329
{"} P 2.757 -4.855 -4.299
{"} 2.755 -4.855 -4.294
@dotlist {x} color= red width= 1 alpha= 0.0588 master= {H-bonds}
{ OD1 ASP 191  B} greentint 2.251 -4.851 -4.394
{"} greentint 2.387 -5.07 -4.379
{"} greentint 2.13 -5.079 -4.38
{"} greentint 1.994 -4.861 -4.37
{"} greentint 2.115 -4.634 -4.36
{"} greentint 2.372 -4.625 -4.36
{"} greentint 2.689 -5.108 -4.31
{"} greentint 2.504 -5.293 -4.318
{"} greentint 2.251 -5.36 -4.321
{"} greentint 1.998 -5.293 -4.318
{"} greentint 1.813 -5.108 -4.31
{"} greentint 1.745 -4.855 -4.299
{"} greentint 1.813 -4.602 -4.288
{"} greentint 1.998 -4.417 -4.28
{"} greentint 2.251 -4.35 -4.277
{"} greentint 2.504 -4.417 -4.28
{"} greentint 2.689 -4.602 -4.288
{"} greentint 2.946 -5.104 -4.195
{"} greentint 2.821 -5.327 -4.205
{"} greentint 2.627 -5.494 -4.212
{"} greentint 2.387 -5.584 -4.216
{"} greentint 2.115 -4.136 -4.153
{"} greentint 2.371 -4.134 -4.152
{"} greentint 2.612 -4.218 -4.156
{"} greentint 2.81 -4.381 -4.163
{"} greentint 2.941 -4.601 -4.173
{"} greentint 2.988 -4.852 -4.184
{"} greentint 3.159 -5.121 -4.04
{"} greentint 3.057 -5.356 -4.05
{"} greentint 2.895 -4.178 -3.999
{"} greentint 3.057 -4.377 -4.007
{"} greentint 3.159 -4.613 -4.018
{"} greentint 3.194 -4.867 -4.029
@subgroup {2->1} dominant
@vectorlist {x} color= green width= 1 alpha= 0.0588 
{ H   ALA 194  B} P 2.498 -5.06 -3.705
{"} 2.5 -5.056 -3.721
{"} P 2.368 -4.836 -3.695
{"} 2.379 -4.834 -3.737
{"} P 2.498 -4.612 -3.685
{"} 2.498 -4.613 -3.689
{"} P 2.627 -4.838 -3.661
{"} 2.627 -4.837 -3.677
@dotlist {x} color= sky width= 1 alpha= 0.0588 master= {H-bonds}
{ H   ALA 194  B} greentint 2.201 -5.569 -4.193
{"} greentint 1.998 -5.41 -4.186
{"} greentint 1.85 -5.199 -4.177
{"} greentint 1.772 -4.953 -4.166
{"} greentint 1.769 -4.695 -4.155
{"} greentint 1.843 -4.448 -4.144
{"} greentint 1.987 -4.233 -4.135
{"} greentint 3.15 -5.301 -3.974
{"} greentint 2.942 -5.457 -3.981
{"} greentint 2.692 -5.528 -3.984
{"} greentint 2.433 -5.504 -3.983
{"} greentint 2.201 -5.389 -3.978
{"} greentint 2.026 -5.197 -3.97
{"} greentint 1.932 -4.955 -3.959
{"} greentint 1.932 -4.695 -3.948
{"} greentint 2.026 -4.453 -3.937
{"} greentint 2.201 -4.261 -3.929
{"} greentint 2.433 -4.145 -3.924
{"} greentint 2.692 -4.121 -3.923
{"} greentint 2.942 -4.192 -3.926
{"} greentint 3.064 -5.074 -3.805
{"} greentint 2.884 -5.26 -3.814
{"} greentint 2.635 -5.331 -3.817
{"} greentint 2.384 -5.268 -3.814
{"} greentint 2.198 -5.089 -3.806
{"} greentint 2.127 -4.84 -3.795
{"} greentint 2.19 -4.589 -3.784
{"} greentint 2.37 -4.403 -3.776
{"} greentint 2.619 -4.332 -3.773
{"} greentint 2.87 -4.395 -3.776
{"} greentint 3.056 -4.575 -3.784
{"} greentint 3.127 -4.823 -3.794
{"} greentint 2.756 -5.06 -3.705
{"} greentint 2.756 -4.612 -3.685
{"} greentint 2.886 -4.836 -3.695
@subgroup {mainchain}
@vectorlist {mc} color= green alpha= 0.0588 master= {mainchain}
{ n   glu M 418  B23.03 1e4mM_419}P -3.507 -8.184 -4.18
{ ca  glu M 418  B20.76 1e4mM_419}-2.098 -7.731 -4.151
{ c   glu M 418  B20.73 1e4mM_419}-2.052 -6.268 -3.693
{ o   glu M 418  B23.35 1e4mM_419}-3.111 -5.639 -3.819
{ c   glu M 418  B20.73 1e4mM_419}P -2.052 -6.268 -3.693
{ n   asn M 419  B21.71 1e4mM_419}-0.956 -5.879 -3.044
{ ca  asn M 419  B20.79 1e4mM_419}-0.808 -4.476 -2.62
{ c   asn M 419  B20.29 1e4mM_419}-0.298 -3.718 -3.855
{ o   asn M 419  B20.54 1e4mM_419}-0.047 -4.271 -4.927
{ c   asn M 419  B20.29 1e4mM_419}P -0.298 -3.718 -3.855
{ n   arg M 420  B19.59 1e4mM_419}-0.167 -2.401 -3.748
{ ca  arg M 420  B20.55 1e4mM_419}0.22 -1.603 -4.894
{ c   arg M 420  B19.09 1e4mM_419}1.57 -1.959 -5.478
{ o   arg M 420  B18.60 1e4mM_419}1.74 -2.016 -6.692
{ c   arg M 420  B19.09 1e4mM_419}P 1.57 -1.959 -5.478
{ n   asn M 421  B21.02 1e4mM_419}2.567 -2.2 -4.629
{ ca  asn M 421  B20.56 1e4mM_419}3.857 -2.576 -5.15
{ c   asn M 421  B20.57 1e4mM_419}3.783 -3.88 -5.889
{ o   asn M 421  B19.93 1e4mM_419}4.342 -3.884 -6.987
{ c   asn M 421  B20.57 1e4mM_419}P 3.783 -3.88 -5.889
{ n   gln M 422  B17.92 1e4mM_419}3.082 -4.873 -5.364
{ ca  gln M 422  B18.51 1e4mM_419}2.952 -6.142 -6.06
{ c   gln M 422  B16.74 1e4mM_419}2.191 -5.925 -7.359
{ o   gln M 422  B18.74 1e4mM_419}2.568 -6.521 -8.354
{ c   gln M 422  B16.74 1e4mM_419}P 2.191 -5.925 -7.359
{ n   ser M 423  B15.58 1e4mM_419}1.129 -5.135 -7.326
{ ca  ser M 423  B14.86 1e4mM_419}0.309 -4.862 -8.483
{ c   ser M 423  B13.69 1e4mM_419}1.099 -4.188 -9.596
{ o   ser M 423  B14.37 1e4mM_419}0.849 -4.432 -10.771
@vectorlist {mc H} nobutton color= gray alpha= 0.0588 master= {mainchain}
master= {H's}
{ n   gln M 422  B17.92 1e4mM_419}P 3.082 -4.873 -5.364
{ h   gln M 422  B17.92 1e4mM_419}2.608 -4.826 -4.485
@vectorlist {Calphas} off color= white
{ ca  glu M 418  B20.76 1e4mM_419}P -2.098 -7.731 -4.151
{ ca  asn M 419  B20.79 1e4mM_419}-0.808 -4.476 -2.62
{ ca  arg M 420  B20.55 1e4mM_419}0.22 -1.603 -4.894
{ ca  asn M 421  B20.56 1e4mM_419}3.857 -2.576 -5.15
{ ca  gln M 422  B18.51 1e4mM_419}2.952 -6.142 -6.06
{ ca  ser M 423  B14.86 1e4mM_419}0.309 -4.862 -8.483
@subgroup {sidechain}
@vectorlist {sc} color= green alpha= 0.0588 master= {sidechain}
{ ca  asn M 419  B20.79 1e4mM_419}P -0.808 -4.476 -2.62
{ cb  asn M 419  B23.99 1e4mM_419}0.113 -4.392 -1.401
{ cg  asn M 419  B25.37 1e4mM_419}1.531 -4.773 -1.672
{ od1 asn M 419  B25.35 1e4mM_419}2.11 -4.642 -2.752
{ cg  asn M 419  B25.37 1e4mM_419}P 1.531 -4.773 -1.672
{ nd2 asn M 419  B28.69 1e4mM_419}2.243 -5.233 -0.622
@subgroup {1->2} dominant
@dotlist {x} color= red width= 1 alpha= 0.0588 master= {H-bonds}
{ OD1 ASN 419  M} greentint 2.11 -4.581 -4.151
{"} greentint 2.246 -4.8 -4.136
{"} greentint 1.989 -4.809 -4.137
{"} greentint 1.853 -4.591 -4.127
{"} greentint 1.974 -4.364 -4.117
{"} greentint 2.231 -4.355 -4.117
{"} greentint 2.367 -4.573 -4.126
{"} greentint 2.548 -4.838 -4.067
{"} greentint 2.363 -5.023 -4.075
{"} greentint 2.11 -5.09 -4.078
{"} greentint 1.857 -5.023 -4.075
{"} greentint 2.363 -4.147 -4.037
{"} greentint 2.548 -4.332 -4.045
{"} greentint 2.616 -4.585 -4.056
{"} greentint 2.805 -4.834 -3.952
{"} greentint 2.68 -5.057 -3.962
{"} greentint 2.486 -5.224 -3.969
{"} greentint 2.246 -5.314 -3.973
{"} greentint 1.99 -5.317 -3.973
{"} greentint 2.669 -4.111 -3.92
{"} greentint 2.8 -4.331 -3.93
{"} greentint 2.847 -4.582 -3.941
{"} greentint 3.018 -4.851 -3.797
{"} greentint 2.916 -5.086 -3.807
{"} greentint 2.754 -5.286 -3.816
{"} greentint 2.544 -5.434 -3.822
{"} greentint 3.018 -4.343 -3.775
{"} greentint 3.053 -4.597 -3.786
@subgroup {2->1} dominant
@dotlist {x} color= sky width= 1 alpha= 0.0588 master= {H-bonds}
{ H   GLN 422  M} greentint 1.753 -4.985 -3.991
{"} greentint 1.75 -4.727 -3.98
{"} greentint 1.824 -4.48 -3.969
{"} greentint 1.968 -4.265 -3.96
{"} greentint 2.168 -4.103 -3.953
{"} greentint 2.407 -4.006 -3.949
{"} greentint 2.182 -5.421 -3.803
{"} greentint 2.007 -5.229 -3.795
{"} greentint 1.913 -4.987 -3.784
{"} greentint 1.913 -4.727 -3.773
{"} greentint 2.007 -4.485 -3.762
{"} greentint 2.182 -4.293 -3.754
{"} greentint 2.414 -4.177 -3.749
{"} greentint 2.673 -4.153 -3.748
{"} greentint 2.923 -4.224 -3.751
{"} greentint 3.045 -5.106 -3.63
{"} greentint 2.865 -5.292 -3.639
{"} greentint 2.616 -5.363 -3.642
{"} greentint 2.365 -5.3 -3.639
{"} greentint 2.179 -5.121 -3.631
{"} greentint 2.108 -4.872 -3.62
{"} greentint 2.171 -4.621 -3.609
{"} greentint 2.351 -4.435 -3.601
{"} greentint 2.6 -4.364 -3.598
{"} greentint 2.851 -4.427 -3.601
{"} greentint 3.037 -4.607 -3.609
{"} greentint 3.108 -4.855 -3.619
{"} greentint 2.737 -5.092 -3.53
{"} greentint 2.479 -5.092 -3.53
{"} greentint 2.349 -4.868 -3.52
{"} greentint 2.479 -4.644 -3.51
{"} greentint 2.737 -4.644 -3.51
{"} greentint 2.867 -4.868 -3.52
{"} greentint 2.608 -4.87 -3.486
@subgroup {mainchain}
@vectorlist {mc} color= green alpha= 0.0588 master= {mainchain}
{ n   lys A 210  B11.73 1e9gA_211}P -3.634 -8.308 -4.369
{ ca  lys A 210  B12.24 1e9gA_211}-2.269 -7.923 -3.999
{ c   lys A 210  B11.93 1e9gA_211}-2.126 -6.41 -4.048
{ o   lys A 210  B12.71 1e9gA_211}-2.922 -5.719 -4.695
{ c   lys A 210  B11.93 1e9gA_211}P -2.126 -6.41 -4.048
{ n   asn A 211  B11.61 1e9gA_211}-1.133 -5.893 -3.339
{ ca  asn A 211  B11.61 1e9gA_211}-1.002 -4.461 -3.102
{ c   asn A 211  B11.41 1e9gA_211}-0.338 -3.721 -4.257
{ o   asn A 211  B11.47 1e9gA_211}0.008 -4.246 -5.316
{ c   asn A 211  B11.41 1e9gA_211}P -0.338 -3.721 -4.257
{ n   lys A 212  B11.87 1e9gA_211}-0.24 -2.403 -4.023
{ ca  lys A 212  B11.94 1e9gA_211}0.272 -1.505 -5.04
{ c   lys A 212  B12.07 1e9gA_211}1.659 -1.926 -5.507
{ o   lys A 212  B12.42 1e9gA_211}1.917 -1.96 -6.703
{ c   lys A 212  B12.07 1e9gA_211}P 1.659 -1.926 -5.507
{ n   lys A 213  B12.35 1e9gA_211}2.557 -2.212 -4.567
{ ca  lys A 213  B12.42 1e9gA_211}3.92 -2.565 -4.973
{ c   lys A 213  B12.12 1e9gA_211}3.896 -3.83 -5.818
{ o   lys A 213  B12.40 1e9gA_211}4.613 -3.918 -6.816
{ c   lys A 213  B12.12 1e9gA_211}P 3.896 -3.83 -5.818
{ n   tyr A 214  B10.85 1e9gA_211}3.123 -4.829 -5.447
{ ca  tyr A 214  B11.25 1e9gA_211}3.008 -6.06 -6.244
{ c   tyr A 214  B11.14 1e9gA_211}2.534 -5.692 -7.647
{ o   tyr A 214  B10.69 1e9gA_211}3.056 -6.184 -8.666
{ c   tyr A 214  B11.14 1e9gA_211}P 2.534 -5.692 -7.647
{ n   ala A 215  B10.54 1e9gA_211}1.498 -4.866 -7.699
{ ca  ala A 215  B9.77 1e9gA_211}0.963 -4.397 -8.981
{ c   ala A 215  B9.88 1e9gA_211}2.048 -3.778 -9.84
{ o   ala A 215  B10.03 1e9gA_211}2.181 -4.098 -11.031
@vectorlist {mc H} nobutton color= gray alpha= 0.0588 master= {mainchain}
master= {H's}
{ n   tyr A 214  B10.85 1e9gA_211}P 3.123 -4.829 -5.447
{ h   tyr A 214  B10.85 1e9gA_211}2.569 -4.825 -4.615
@vectorlist {Calphas} off color= white
{ ca  lys A 210  B12.24 1e9gA_211}P -2.269 -7.923 -3.999
{ ca  asn A 211  B11.61 1e9gA_211}-1.002 -4.461 -3.102
{ ca  lys A 212  B11.94 1e9gA_211}0.272 -1.505 -5.04
{ ca  lys A 213  B12.42 1e9gA_211}3.92 -2.565 -4.973
{ ca  tyr A 214  B11.25 1e9gA_211}3.008 -6.06 -6.244
{ ca  ala A 215  B9.77 1e9gA_211}0.963 -4.397 -8.981
@subgroup {sidechain}
@vectorlist {sc} color= green alpha= 0.0588 master= {sidechain}
{ ca  asn A 211  B11.61 1e9gA_211}P -1.002 -4.461 -3.102
{ cb  asn A 211  B15.01 1e9gA_211}-0.308 -4.237 -1.775
{ cg  asn A 211  B15.48 1e9gA_211}1.134 -4.654 -1.692
{ od1 asn A 211  B14.61 1e9gA_211}1.796 -4.863 -2.718
{ cg  asn A 211  B15.48 1e9gA_211}P 1.134 -4.654 -1.692
{ nd2 asn A 211  B17.22 1e9gA_211}1.568 -4.741 -0.425
@subgroup {1->2} dominant
@dotlist {x} color= red width= 1 alpha= 0.0588 master= {H-bonds}
{ OD1 ASN 211  A} greentint 1.796 -4.802 -4.117
{"} greentint 1.932 -5.021 -4.102
{"} greentint 1.917 -4.576 -4.083
{"} greentint 2.053 -4.794 -4.092
{"} greentint 2.234 -5.059 -4.033
{"} greentint 2.049 -5.244 -4.041
{"} greentint 2.049 -4.368 -4.003
{"} greentint 2.234 -4.553 -4.011
{"} greentint 2.302 -4.806 -4.022
{"} greentint 2.491 -5.055 -3.918
{"} greentint 2.366 -5.278 -3.928
{"} greentint 2.355 -4.332 -3.886
{"} greentint 2.486 -4.552 -3.896
{"} greentint 2.533 -4.803 -3.907
{"} greentint 2.704 -5.072 -3.763
{"} greentint 2.602 -5.307 -3.773
{"} greentint 2.704 -4.564 -3.741
{"} greentint 2.739 -4.818 -3.752
@subgroup {2->1} dominant
@dotlist {x} color= sky width= 1 alpha= 0.0588 master= {H-bonds}
{ H   TYR 214  A} greentint 2.143 -5.42 -3.933
{"} greentint 1.968 -5.228 -3.925
{"} greentint 1.874 -4.986 -3.914
{"} greentint 1.874 -4.726 -3.903
{"} greentint 1.968 -4.484 -3.892
{"} greentint 2.143 -4.292 -3.884
{"} greentint 2.326 -5.299 -3.769
{"} greentint 2.14 -5.12 -3.761
{"} greentint 2.069 -4.871 -3.75
{"} greentint 2.132 -4.62 -3.739
{"} greentint 2.312 -4.434 -3.731
{"} greentint 2.561 -4.363 -3.728
{"} greentint 2.698 -5.091 -3.66
{"} greentint 2.44 -5.091 -3.66
{"} greentint 2.31 -4.867 -3.65
{"} greentint 2.44 -4.643 -3.64
{"} greentint 2.698 -4.643 -3.64
{"} greentint 2.828 -4.867 -3.65
{"} greentint 2.569 -4.869 -3.616
@subgroup {mainchain}
@vectorlist {mc} color= green alpha= 0.0588 master= {mainchain}
{ n   phe A  61  B21.44 1edtA_62}P -3.264 -8.034 -3.774
{ ca  phe A  61  B17.85 1edtA_62}-1.943 -7.567 -4.179
{ c   phe A  61  B17.18 1edtA_62}-1.795 -6.151 -3.672
{ o   phe A  61  B13.63 1edtA_62}-2.639 -5.311 -3.975
{ c   phe A  61  B17.18 1edtA_62}P -1.795 -6.151 -3.672
{ n   asn A  62  B17.00 1edtA_62}-0.774 -5.852 -2.877
{ ca  asn A  62  B18.16 1edtA_62}-0.62 -4.463 -2.474
{ c   asn A  62  B19.63 1edtA_62}-0.231 -3.68 -3.736
{ o   asn A  62  B21.29 1edtA_62}0.083 -4.28 -4.765
{ c   asn A  62  B19.63 1edtA_62}P -0.231 -3.68 -3.736
{ n   glu A  63  B24.17 1edtA_62}-0.226 -2.355 -3.682
{ ca  glu A  63  B26.84 1edtA_62}0.115 -1.575 -4.871
{ c   glu A  63  B25.37 1edtA_62}1.485 -1.88 -5.462
{ o   glu A  63  B25.19 1edtA_62}1.693 -1.674 -6.654
{ c   glu A  63  B25.37 1edtA_62}P 1.485 -1.88 -5.462
{ n   asn A  64  B25.11 1edtA_62}2.425 -2.338 -4.631
{ ca  asn A  64  B23.23 1edtA_62}3.776 -2.662 -5.108
{ c   asn A  64  B25.88 1edtA_62}3.803 -3.957 -5.905
{ o   asn A  64  B26.67 1edtA_62}4.464 -4.044 -6.95
{ c   asn A  64  B25.88 1edtA_62}P 3.803 -3.957 -5.905
{ n   val A  65  B23.31 1edtA_62}3.078 -4.961 -5.415
{ ca  val A  65  B20.43 1edtA_62}2.983 -6.249 -6.098
{ c   val A  65  B21.63 1edtA_62}2.188 -6.025 -7.396
{ o   val A  65  B22.79 1edtA_62}2.585 -6.473 -8.47
{ c   val A  65  B21.63 1edtA_62}P 2.188 -6.025 -7.396
{ n   gln A  66  B20.65 1edtA_62}1.1 -5.273 -7.299
{ ca  gln A  66  B23.77 1edtA_62}0.28 -4.971 -8.467
{ c   gln A  66  B25.84 1edtA_62}1.127 -4.25 -9.507
{ o   gln A  66  B27.44 1edtA_62}1.108 -4.587 -10.682
@vectorlist {mc H} nobutton color= gray alpha= 0.0588 master= {mainchain}
master= {H's}
{ n   val A  65  B23.31 1edtA_62}P 3.078 -4.961 -5.415
{ h   val A  65  B23.31 1edtA_62}2.556 -4.908 -4.563
@vectorlist {Calphas} off color= white
{ ca  phe A  61  B17.85 1edtA_62}P -1.943 -7.567 -4.179
{ ca  asn A  62  B18.16 1edtA_62}-0.62 -4.463 -2.474
{ ca  glu A  63  B26.84 1edtA_62}0.115 -1.575 -4.871
{ ca  asn A  64  B23.23 1edtA_62}3.776 -2.662 -5.108
{ ca  val A  65  B20.43 1edtA_62}2.983 -6.249 -6.098
{ ca  gln A  66  B23.77 1edtA_62}0.28 -4.971 -8.467
@subgroup {sidechain}
@vectorlist {sc} color= green alpha= 0.0588 master= {sidechain}
{ ca  asn A  62  B18.16 1edtA_62}P -0.62 -4.463 -2.474
{ cb  asn A  62  B18.97 1edtA_62}0.368 -4.274 -1.296
{ cg  asn A  62  B17.79 1edtA_62}1.803 -4.727 -1.595
{ od1 asn A  62  B23.00 1edtA_62}2.315 -4.386 -2.761
{ cg  asn A  62  B17.79 1edtA_62}P 1.803 -4.727 -1.595
{ nd2 asn A  62  B19.08 1edtA_62}2.466 -5.299 -0.723
@subgroup {1->2} dominant
@dotlist {x} color= red width= 1 alpha= 0.0588 master= {H-bonds}
{ OD1 ASN  62  A} greentint 2.315 -4.325 -4.16
{"} greentint 2.451 -4.544 -4.145
{"} greentint 2.194 -4.553 -4.146
{"} greentint 2.058 -4.335 -4.136
{"} greentint 2.179 -4.108 -4.126
{"} greentint 2.436 -4.099 -4.126
{"} greentint 2.572 -4.317 -4.135
{"} greentint 2.753 -4.582 -4.076
{"} greentint 2.568 -4.767 -4.084
{"} greentint 2.315 -4.834 -4.087
{"} greentint 2.062 -4.767 -4.084
{"} greentint 1.877 -4.582 -4.076
{"} greentint 2.753 -4.076 -4.054
{"} greentint 2.821 -4.329 -4.065
{"} greentint 3.01 -4.578 -3.961
{"} greentint 2.885 -4.801 -3.971
{"} greentint 2.691 -4.968 -3.978
{"} greentint 2.451 -5.058 -3.982
{"} greentint 2.195 -5.061 -3.982
{"} greentint 1.954 -4.976 -3.978
{"} greentint 1.756 -4.814 -3.971
{"} greentint 3.052 -4.326 -3.95
{"} greentint 3.121 -4.83 -3.816
{"} greentint 2.959 -5.03 -3.825
{"} greentint 2.749 -5.178 -3.831
{"} greentint 2.507 -5.263 -3.835
{"} greentint 2.251 -5.281 -3.836
{"} greentint 1.999 -5.229 -3.833
@subgroup {2->1} dominant
@dotlist {x} color= sky width= 1 alpha= 0.0588 master= {H-bonds}
{ H   VAL  65  A} greentint 1.916 -4.347 -4.038
{"} greentint 2.116 -4.185 -4.031
{"} greentint 2.355 -4.088 -4.027
{"} greentint 2.612 -4.066 -4.026
{"} greentint 1.861 -5.069 -3.862
{"} greentint 1.861 -4.809 -3.851
{"} greentint 1.955 -4.567 -3.84
{"} greentint 2.13 -4.375 -3.832
{"} greentint 2.362 -4.259 -3.827
{"} greentint 2.621 -4.235 -3.826
{"} greentint 2.871 -4.306 -3.829
{"} greentint 3.079 -4.463 -3.836
{"} greentint 2.313 -5.382 -3.717
{"} greentint 2.127 -5.203 -3.709
{"} greentint 2.056 -4.954 -3.698
{"} greentint 2.119 -4.703 -3.687
{"} greentint 2.299 -4.517 -3.679
{"} greentint 2.548 -4.446 -3.676
{"} greentint 2.799 -4.509 -3.679
{"} greentint 2.985 -4.689 -3.687
{"} greentint 3.056 -4.937 -3.697
{"} greentint 2.685 -5.174 -3.608
{"} greentint 2.427 -5.174 -3.608
{"} greentint 2.297 -4.95 -3.598
{"} greentint 2.427 -4.726 -3.588
{"} greentint 2.685 -4.726 -3.588
{"} greentint 2.815 -4.95 -3.598
{"} greentint 2.556 -4.952 -3.564
@subgroup {mainchain}
@vectorlist {mc} color= green alpha= 0.0588 master= {mainchain}
{ n   gln C 564  B31.36 1ef1C_566}P -6.182 -7.467 -6.731
{"}-6.182 -7.467 -6.731
{ n   gly C 565  B28.34 1ef1C_566}P -3.688 -8.022 -4.26
{ ca  gly C 565  B33.17 1ef1C_566}-2.279 -7.799 -4.044
{ c   gly C 565  B33.87 1ef1C_566}-2.19 -6.348 -3.663
{ o   gly C 565  B35.89 1ef1C_566}-3.199 -5.628 -3.69
{ c   gly C 565  B33.87 1ef1C_566}P -2.19 -6.348 -3.663
{ n   asn C 566  B29.17 1ef1C_566}-1.031 -5.938 -3.181
{ ca  asn C 566  B33.59 1ef1C_566}-0.866 -4.563 -2.793
{ c   asn C 566  B35.17 1ef1C_566}-0.385 -3.786 -4.014
{ o   asn C 566  B38.20 1ef1C_566}-0.152 -4.379 -5.083
{ c   asn C 566  B35.17 1ef1C_566}P -0.385 -3.786 -4.014
{ n   thr C 567  B37.16 1ef1C_566}-0.262 -2.467 -3.857
{ ca  thr C 567  B36.90 1ef1C_566}0.192 -1.582 -4.931
{ c   thr C 567  B35.68 1ef1C_566}1.624 -1.859 -5.449
{ o   thr C 567  B37.78 1ef1C_566}1.882 -1.733 -6.637
{ c   thr C 567  B35.68 1ef1C_566}P 1.624 -1.859 -5.449
{ n   lys C 568  B33.25 1ef1C_566}2.563 -2.226 -4.583
{ ca  lys C 568  B37.81 1ef1C_566}3.892 -2.556 -5.078
{ c   lys C 568  B36.93 1ef1C_566}3.957 -3.872 -5.856
{ o   lys C 568  B37.27 1ef1C_566}4.793 -4.02 -6.751
{ c   lys C 568  B36.93 1ef1C_566}P 3.957 -3.872 -5.856
{ n   gln C 569  B34.21 1ef1C_566}3.113 -4.84 -5.504
{ ca  gln C 569  B33.49 1ef1C_566}3.126 -6.117 -6.204
{ c   gln C 569  B30.86 1ef1C_566}2.589 -5.912 -7.609
{ o   gln C 569  B26.06 1ef1C_566}3.142 -6.45 -8.572
{ c   gln C 569  B30.86 1ef1C_566}P 2.589 -5.912 -7.609
{ n   arg C 570  B28.83 1ef1C_566}1.52 -5.117 -7.723
{ ca  arg C 570  B32.70 1ef1C_566}0.925 -4.878 -9.035
{ c   arg C 570  B33.67 1ef1C_566}1.763 -4.008 -9.928
{ o   arg C 570  B38.03 1ef1C_566}1.706 -4.15 -11.139
@vectorlist {mc H} nobutton color= gray alpha= 0.0588 master= {mainchain}
master= {H's}
{ n   gln C 569  B34.21 1ef1C_566}P 3.113 -4.84 -5.504
{ h   gln C 569  B34.21 1ef1C_566}2.439 -4.767 -4.769
@vectorlist {Calphas} off color= white
{ ca  gly C 565  B33.17 1ef1C_566}P -2.279 -7.799 -4.044
{ ca  asn C 566  B33.59 1ef1C_566}-0.866 -4.563 -2.793
{ ca  thr C 567  B36.90 1ef1C_566}0.192 -1.582 -4.931
{ ca  lys C 568  B37.81 1ef1C_566}3.892 -2.556 -5.078
{ ca  gln C 569  B33.49 1ef1C_566}3.126 -6.117 -6.204
{ ca  arg C 570  B32.70 1ef1C_566}0.925 -4.878 -9.035
@subgroup {sidechain}
@vectorlist {sc} color= green alpha= 0.0588 master= {sidechain}
{ ca  asn C 566  B33.59 1ef1C_566}P -0.866 -4.563 -2.793
{ cb  asn C 566  B26.21 1ef1C_566}0.072 -4.41 -1.571
{ cg  asn C 566  B22.32 1ef1C_566}1.479 -4.878 -1.858
{ od1 asn C 566  B32.87 1ef1C_566}2.11 -4.441 -2.805
{ cg  asn C 566  B22.32 1ef1C_566}P 1.479 -4.878 -1.858
{ nd2 asn C 566  B31.16 1ef1C_566}1.976 -5.776 -1.046
@subgroup {1->2} dominant
@dotlist {x} color= red width= 1 alpha= 0.0588 master= {H-bonds}
{ OD1 ASN 566  C} greentint 2.11 -4.38 -4.204
{"} greentint 2.246 -4.599 -4.189
{"} greentint 1.989 -4.608 -4.19
{"} greentint 1.853 -4.39 -4.18
{"} greentint 1.974 -4.163 -4.17
{"} greentint 2.231 -4.154 -4.17
{"} greentint 2.367 -4.372 -4.179
{"} greentint 2.548 -4.637 -4.12
{"} greentint 2.363 -4.822 -4.128
{"} greentint 2.11 -4.889 -4.131
{"} greentint 1.857 -4.822 -4.128
{"} greentint 2.548 -4.131 -4.098
{"} greentint 2.616 -4.384 -4.109
{"} greentint 2.805 -4.633 -4.005
{"} greentint 2.68 -4.856 -4.015
{"} greentint 2.486 -5.023 -4.022
{"} greentint 2.246 -5.113 -4.026
{"} greentint 1.99 -5.116 -4.026
{"} greentint 2.847 -4.381 -3.994
@subgroup {2->1} dominant
@dotlist {x} color= sky width= 1 alpha= 0.0588 master= {H-bonds}
{ H   GLN 569  C} greentint 1.744 -4.668 -4.057
{"} greentint 1.838 -4.426 -4.046
{"} greentint 2.013 -4.234 -4.038
{"} greentint 2.245 -4.118 -4.033
{"} greentint 2.504 -4.094 -4.032
{"} greentint 2.196 -5.241 -3.923
{"} greentint 2.01 -5.062 -3.915
{"} greentint 1.939 -4.813 -3.904
{"} greentint 2.002 -4.562 -3.893
{"} greentint 2.182 -4.376 -3.885
{"} greentint 2.431 -4.305 -3.882
{"} greentint 2.682 -4.368 -3.885
{"} greentint 2.868 -4.548 -3.893
{"} greentint 2.568 -5.033 -3.814
{"} greentint 2.31 -5.033 -3.814
{"} greentint 2.18 -4.809 -3.804
{"} greentint 2.31 -4.585 -3.794
{"} greentint 2.568 -4.585 -3.794
{"} greentint 2.698 -4.809 -3.804
{"} greentint 2.439 -4.811 -3.77
@subgroup {mainchain}
@vectorlist {mc} color= green alpha= 0.0588 master= {mainchain}
{ n   met A 222  B8.23 1ef8A_223}P -3.89 -8.074 -4.164
{ ca  met A 222  B14.43 1ef8A_223}-2.477 -7.801 -3.895
{ c   met A 222  B16.13 1ef8A_223}-2.23 -6.33 -3.577
{ o   met A 222  B10.12 1ef8A_223}-3.111 -5.49 -3.747
{ c   met A 222  B16.13 1ef8A_223}P -2.23 -6.33 -3.577
{ n   asn A 223  B9.07 1ef8A_223}-1.026 -6.007 -3.093
{ ca  asn A 223  B5.13 1ef8A_223}-0.739 -4.63 -2.759
{ c   asn A 223  B5.72 1ef8A_223}-0.232 -3.858 -3.976
{ o   asn A 223  B10.69 1ef8A_223}0.123 -4.446 -4.99
{ c   asn A 223  B5.72 1ef8A_223}P -0.232 -3.858 -3.976
{ n   ser A 224  B9.06 1ef8A_223}-0.239 -2.554 -3.89
{ ca  ser A 224  B4.45 1ef8A_223}0.193 -1.712 -5.013
{ c   ser A 224  B12.08 1ef8A_223}1.625 -1.978 -5.494
{ o   ser A 224  B9.05 1ef8A_223}1.933 -1.872 -6.672
{ c   ser A 224  B12.08 1ef8A_223}P 1.625 -1.978 -5.494
{ n   asp A 225  B12.43 1ef8A_223}2.522 -2.293 -4.561
{ ca  asp A 225  B8.79 1ef8A_223}3.903 -2.539 -4.938
{ c   asp A 225  B11.13 1ef8A_223}4.026 -3.743 -5.895
{ o   asp A 225  B9.57 1ef8A_223}4.727 -3.713 -6.902
{ c   asp A 225  B11.13 1ef8A_223}P 4.026 -3.743 -5.895
{ n   glu A 226  B8.88 1ef8A_223}3.312 -4.801 -5.582
{ ca  glu A 226  B3.61 1ef8A_223}3.312 -6.001 -6.41
{ c   glu A 226  B10.73 1ef8A_223}2.753 -5.698 -7.803
{ o   glu A 226  B9.94 1ef8A_223}3.306 -6.112 -8.808
{ c   glu A 226  B10.73 1ef8A_223}P 2.753 -5.698 -7.803
{ n   phe A 227  B7.54 1ef8A_223}1.633 -4.972 -7.851
{ ca  phe A 227  B7.50 1ef8A_223}1.067 -4.63 -9.154
{ c   phe A 227  B6.23 1ef8A_223}2.124 -3.797 -9.957
{ o   phe A 227  B11.03 1ef8A_223}2.386 -4.053 -11.116
@vectorlist {mc H} nobutton color= gray alpha= 0.0588 master= {mainchain}
master= {H's}
{ n   glu A 226  B8.88 1ef8A_223}P 3.312 -4.801 -5.582
{ h   glu A 226  B8.88 1ef8A_223}2.729 -4.859 -4.772
@vectorlist {Calphas} off color= white
{ ca  met A 222  B14.43 1ef8A_223}P -2.477 -7.801 -3.895
{ ca  asn A 223  B5.13 1ef8A_223}-0.739 -4.63 -2.759
{ ca  ser A 224  B4.45 1ef8A_223}0.193 -1.712 -5.013
{ ca  asp A 225  B8.79 1ef8A_223}3.903 -2.539 -4.938
{ ca  glu A 226  B3.61 1ef8A_223}3.312 -6.001 -6.41
{ ca  phe A 227  B7.50 1ef8A_223}1.067 -4.63 -9.154
@subgroup {sidechain}
@vectorlist {sc} color= green alpha= 0.0588 master= {sidechain}
{ ca  asn A 223  B5.13 1ef8A_223}P -0.739 -4.63 -2.759
{ cb  asn A 223  B4.20 1ef8A_223}0.131 -4.476 -1.469
{ cg  asn A 223  B13.29 1ef8A_223}1.508 -5.076 -1.636
{ od1 asn A 223  B10.90 1ef8A_223}1.988 -5.229 -2.754
{ cg  asn A 223  B13.29 1ef8A_223}P 1.508 -5.076 -1.636
{ nd2 asn A 223  B23.25 1ef8A_223}2.162 -5.41 -0.517
@vectorlist {sc H} nobutton color= gray alpha= 0.0588 master= {sidechain}
master= {H's}
{hd21 asn A 223  B23.25 1ef8A_223}P 3.079 -5.803 -0.573
@subgroup {1->2} dominant
@dotlist {x} color= red width= 1 alpha= 0.0588 master= {H-bonds}
{ OD1 ASN 223  A} greentint 2.109 -4.942 -4.119
{"} greentint 2.245 -5.16 -4.128
{"} greentint 2.426 -5.425 -4.069
{"} greentint 2.241 -4.734 -4.039
{"} greentint 2.426 -4.919 -4.047
{"} greentint 2.494 -5.172 -4.058
{"} greentint 2.683 -5.421 -3.954
{"} greentint 2.349 -4.535 -3.915
{"} greentint 2.547 -4.698 -3.922
{"} greentint 2.678 -4.918 -3.932
{"} greentint 2.725 -5.169 -3.943
@subgroup {2->1} dominant
@dotlist {x} color= sky width= 1 alpha= 0.0588 master= {H-bonds}
{ H   GLU 226  A} greentint 2.303 -5.454 -4.09
{"} greentint 2.128 -5.262 -4.082
{"} greentint 2.034 -5.02 -4.071
{"} greentint 2.034 -4.76 -4.06
{"} greentint 2.486 -5.333 -3.926
{"} greentint 2.3 -5.154 -3.918
{"} greentint 2.229 -4.905 -3.907
{"} greentint 2.292 -4.654 -3.896
{"} greentint 2.858 -5.125 -3.817
{"} greentint 2.6 -5.125 -3.817
{"} greentint 2.47 -4.901 -3.807
{"} greentint 2.6 -4.677 -3.797
{"} greentint 2.729 -4.903 -3.773
@subgroup {mainchain}
@vectorlist {mc} color= green alpha= 0.0588 master= {mainchain}
{ n   arg A 121  B18.67 1ekqA_123}P -5.091 -10.074 -7.027
{"}-5.091 -10.074 -7.027
{ n   gly A 122  B19.81 1ekqA_123}P -3.432 -7.984 -4.793
{ ca  gly A 122  B19.43 1ekqA_123}-2.151 -7.73 -4.151
{ c   gly A 122  B22.47 1ekqA_123}-2.026 -6.274 -3.739
{ o   gly A 122  B22.58 1ekqA_123}-2.921 -5.469 -4.027
{ c   gly A 122  B22.47 1ekqA_123}P -2.026 -6.274 -3.739
{ n   asn A 123  B21.70 1ekqA_123}-0.955 -5.929 -3.023
{ ca  asn A 123  B22.71 1ekqA_123}-0.785 -4.538 -2.628
{ c   asn A 123  B22.95 1ekqA_123}-0.259 -3.771 -3.836
{ o   asn A 123  B22.39 1ekqA_123}0.135 -4.384 -4.831
{ c   asn A 123  B22.95 1ekqA_123}P -0.259 -3.771 -3.836
{ n   ala A 124  B22.92 1ekqA_123}-0.245 -2.447 -3.751
{ ca  ala A 124  B22.99 1ekqA_123}0.194 -1.611 -4.86
{ c   ala A 124  B24.10 1ekqA_123}1.529 -1.989 -5.491
{ o   ala A 124  B23.22 1ekqA_123}1.625 -2.109 -6.712
{ c   ala A 124  B24.10 1ekqA_123}P 1.529 -1.989 -5.491
{ n   ala A 125  B24.97 1ekqA_123}2.551 -2.196 -4.668
{ ca  ala A 125  B25.95 1ekqA_123}3.876 -2.542 -5.185
{ c   ala A 125  B26.58 1ekqA_123}3.834 -3.84 -5.978
{ o   ala A 125  B27.48 1ekqA_123}4.38 -3.9 -7.081
{ c   ala A 125  B26.58 1ekqA_123}P 3.834 -3.84 -5.978
{ n   glu A 126  B24.97 1ekqA_123}3.146 -4.849 -5.431
{ ca  glu A 126  B23.96 1ekqA_123}3.011 -6.169 -6.061
{ c   glu A 126  B23.99 1ekqA_123}2.325 -6.108 -7.424
{ o   glu A 126  B23.92 1ekqA_123}2.748 -6.78 -8.365
{ c   glu A 126  B23.99 1ekqA_123}P 2.325 -6.108 -7.424
{ n   ile A 127  B23.59 1ekqA_123}1.259 -5.314 -7.517
{ ca  ile A 127  B24.88 1ekqA_123}0.532 -5.159 -8.771
{ c   ile A 127  B25.17 1ekqA_123}1.405 -4.461 -9.815
{ o   ile A 127  B24.76 1ekqA_123}1.484 -4.912 -10.951
@vectorlist {mc H} nobutton color= gray alpha= 0.0588 master= {mainchain}
master= {H's}
{ n   glu A 126  B24.97 1ekqA_123}P 3.146 -4.849 -5.431
{ h   glu A 126  B24.97 1ekqA_123}2.673 -4.775 -4.553
@vectorlist {Calphas} off color= white
{ ca  gly A 122  B19.43 1ekqA_123}P -2.151 -7.73 -4.151
{ ca  asn A 123  B22.71 1ekqA_123}-0.785 -4.538 -2.628
{ ca  ala A 124  B22.99 1ekqA_123}0.194 -1.611 -4.86
{ ca  ala A 125  B25.95 1ekqA_123}3.876 -2.542 -5.185
{ ca  glu A 126  B23.96 1ekqA_123}3.011 -6.169 -6.061
{ ca  ile A 127  B24.88 1ekqA_123}0.532 -5.159 -8.771
@subgroup {sidechain}
@vectorlist {sc} color= green alpha= 0.0588 master= {sidechain}
{ ca  asn A 123  B22.71 1ekqA_123}P -0.785 -4.538 -2.628
{ cb  asn A 123  B22.90 1ekqA_123}0.105 -4.387 -1.374
{ cg  asn A 123  B24.23 1ekqA_123}1.566 -4.752 -1.616
{ od1 asn A 123  B24.76 1ekqA_123}2.106 -4.575 -2.71
{ cg  asn A 123  B24.23 1ekqA_123}P 1.566 -4.752 -1.616
{ nd2 asn A 123  B26.08 1ekqA_123}2.222 -5.23 -0.573
@subgroup {1->2} dominant
@dotlist {x} color= red width= 1 alpha= 0.0588 master= {H-bonds}
{ OD1 ASN 123  A} greentint 2.106 -4.514 -4.109
{"} greentint 2.242 -4.733 -4.094
{"} greentint 1.985 -4.742 -4.095
{"} greentint 1.849 -4.524 -4.085
{"} greentint 1.97 -4.297 -4.075
{"} greentint 2.227 -4.288 -4.075
{"} greentint 2.363 -4.506 -4.084
{"} greentint 2.544 -4.771 -4.025
{"} greentint 2.359 -4.956 -4.033
{"} greentint 2.106 -5.023 -4.036
{"} greentint 1.853 -4.956 -4.033
{"} greentint 2.359 -4.08 -3.995
{"} greentint 2.544 -4.265 -4.003
{"} greentint 2.612 -4.518 -4.014
{"} greentint 2.801 -4.767 -3.91
{"} greentint 2.676 -4.99 -3.92
{"} greentint 2.482 -5.157 -3.927
{"} greentint 2.242 -5.247 -3.931
{"} greentint 2.665 -4.044 -3.878
{"} greentint 2.796 -4.264 -3.888
{"} greentint 2.843 -4.515 -3.899
{"} greentint 3.014 -4.784 -3.755
{"} greentint 2.912 -5.019 -3.765
{"} greentint 2.75 -5.219 -3.774
{"} greentint 2.54 -5.367 -3.78
{"} greentint 3.049 -4.53 -3.744
@subgroup {2->1} dominant
@dotlist {x} color= sky width= 1 alpha= 0.0588 master= {H-bonds}
{ H   GLU 126  A} greentint 1.815 -4.676 -4.048
{"} greentint 1.889 -4.429 -4.037
{"} greentint 2.033 -4.214 -4.028
{"} greentint 2.072 -5.178 -3.863
{"} greentint 1.978 -4.936 -3.852
{"} greentint 1.978 -4.676 -3.841
{"} greentint 2.072 -4.434 -3.83
{"} greentint 2.247 -4.242 -3.822
{"} greentint 2.479 -4.126 -3.817
{"} greentint 2.738 -4.102 -3.816
{"} greentint 2.681 -5.312 -3.71
{"} greentint 2.43 -5.249 -3.707
{"} greentint 2.244 -5.07 -3.699
{"} greentint 2.173 -4.821 -3.688
{"} greentint 2.236 -4.57 -3.677
{"} greentint 2.416 -4.384 -3.669
{"} greentint 2.665 -4.313 -3.666
{"} greentint 2.916 -4.376 -3.669
{"} greentint 3.102 -4.556 -3.677
{"} greentint 2.802 -5.041 -3.598
{"} greentint 2.544 -5.041 -3.598
{"} greentint 2.414 -4.817 -3.588
{"} greentint 2.544 -4.593 -3.578
{"} greentint 2.802 -4.593 -3.578
{"} greentint 2.932 -4.817 -3.588
{"} greentint 2.673 -4.819 -3.554
@subgroup {mainchain}
@vectorlist {mc} color= green alpha= 0.0588 master= {mainchain}
{ n   his A 206  B18.47 1epxA_207}P -3.592 -8.43 -3.905
{ ca  his A 206  B19.64 1epxA_207}-2.245 -7.872 -3.957
{ c   his A 206  B18.90 1epxA_207}-2.235 -6.381 -3.716
{ o   his A 206  B20.45 1epxA_207}-3.222 -5.697 -3.952
{ c   his A 206  B18.90 1epxA_207}P -2.235 -6.381 -3.716
{ n   asp A 207  B16.95 1epxA_207}-1.053 -5.874 -3.345
{ ca  asp A 207  B15.78 1epxA_207}-0.861 -4.468 -3.042
{ c   asp A 207  B15.05 1epxA_207}-0.322 -3.713 -4.204
{ o   asp A 207  B15.47 1epxA_207}-0.056 -4.348 -5.231
{ c   asp A 207  B15.05 1epxA_207}P -0.322 -3.713 -4.204
{ n   ile A 208  B10.81 1epxA_207}-0.162 -2.378 -3.999
{ ca  ile A 208  B14.21 1epxA_207}0.249 -1.51 -5.081
{ c   ile A 208  B19.34 1epxA_207}1.653 -1.847 -5.594
{ o   ile A 208  B13.47 1epxA_207}1.984 -1.729 -6.794
{ c   ile A 208  B19.34 1epxA_207}P 1.653 -1.847 -5.594
{ n   asp A 209  B19.82 1epxA_207}2.486 -2.275 -4.627
{ ca  asp A 209  B14.94 1epxA_207}3.866 -2.649 -4.899
{ c   asp A 209  B9.84 1epxA_207}4.005 -3.879 -5.799
{ o   asp A 209  B12.36 1epxA_207}4.842 -3.893 -6.723
{ c   asp A 209  B9.84 1epxA_207}P 4.005 -3.879 -5.799
{ n   thr A 210  B10.21 1epxA_207}3.115 -4.859 -5.509
{ ca  thr A 210  B20.52 1epxA_207}3.062 -6.022 -6.32
{ c   thr A 210  B21.20 1epxA_207}2.54 -5.617 -7.693
{ o   thr A 210  B14.02 1epxA_207}3.066 -6.005 -8.751
{ c   thr A 210  B21.20 1epxA_207}P 2.54 -5.617 -7.693
{ n   cys A 211  B14.16 1epxA_207}1.487 -4.813 -7.686
{ ca  cys A 211  B10.97 1epxA_207}0.978 -4.427 -8.987
{ c   cys A 211  B16.53 1epxA_207}2.125 -3.781 -9.772
{ o   cys A 211  B12.62 1epxA_207}2.299 -4.017 -10.917
@vectorlist {mc H} nobutton color= gray alpha= 0.0588 master= {mainchain}
master= {H's}
{ n   thr A 210  B10.21 1epxA_207}P 3.115 -4.859 -5.509
{ h   thr A 210  B10.21 1epxA_207}2.468 -4.839 -4.747
@vectorlist {Calphas} off color= white
{ ca  his A 206  B19.64 1epxA_207}P -2.245 -7.872 -3.957
{ ca  asp A 207  B15.78 1epxA_207}-0.861 -4.468 -3.042
{ ca  ile A 208  B14.21 1epxA_207}0.249 -1.51 -5.081
{ ca  asp A 209  B14.94 1epxA_207}3.866 -2.649 -4.899
{ ca  thr A 210  B20.52 1epxA_207}3.062 -6.022 -6.32
{ ca  cys A 211  B10.97 1epxA_207}0.978 -4.427 -8.987
@subgroup {sidechain}
@vectorlist {sc} color= green alpha= 0.0588 master= {sidechain}
{ ca  asp A 207  B15.78 1epxA_207}P -0.861 -4.468 -3.042
{ cb  asp A 207  B16.62 1epxA_207}-0.07 -4.242 -1.701
{ cg  asp A 207  B25.95 1epxA_207}1.395 -4.576 -1.803
{ od1 asp A 207  B19.77 1epxA_207}1.913 -4.804 -2.853
{ cg  asp A 207  B25.95 1epxA_207}P 1.395 -4.576 -1.803
{ od2 asp A 207  B27.53 1epxA_207}2.016 -4.663 -0.646
@subgroup {1->2} dominant
@dotlist {x} color= red width= 1 alpha= 0.0588 master= {H-bonds}
{ OD1 ASP 207  A} greentint 1.913 -4.743 -4.252
{"} greentint 2.049 -4.962 -4.237
{"} greentint 1.792 -4.971 -4.238
{"} greentint 1.656 -4.753 -4.228
{"} greentint 1.777 -4.526 -4.218
{"} greentint 2.034 -4.517 -4.218
{"} greentint 2.17 -4.735 -4.227
{"} greentint 2.351 -5 -4.168
{"} greentint 2.166 -5.185 -4.176
{"} greentint 1.913 -5.252 -4.179
{"} greentint 2.166 -4.309 -4.138
{"} greentint 2.351 -4.494 -4.146
{"} greentint 2.419 -4.747 -4.157
{"} greentint 2.608 -4.996 -4.053
{"} greentint 2.483 -5.219 -4.063
{"} greentint 2.289 -5.386 -4.07
{"} greentint 2.472 -4.273 -4.021
{"} greentint 2.603 -4.493 -4.031
{"} greentint 2.65 -4.744 -4.042
{"} greentint 2.821 -5.013 -3.898
{"} greentint 2.719 -5.248 -3.908
{"} greentint 2.821 -4.505 -3.876
{"} greentint 2.856 -4.759 -3.887
@subgroup {2->1} dominant
@dotlist {x} color= sky width= 1 alpha= 0.0588 master= {H-bonds}
{ H   THR 210  A} greentint 2.042 -5.434 -4.065
{"} greentint 1.867 -5.242 -4.057
{"} greentint 1.773 -5 -4.046
{"} greentint 1.773 -4.74 -4.035
{"} greentint 1.867 -4.498 -4.024
{"} greentint 2.042 -4.306 -4.016
{"} greentint 2.274 -4.19 -4.011
{"} greentint 2.476 -5.376 -3.904
{"} greentint 2.225 -5.313 -3.901
{"} greentint 2.039 -5.134 -3.893
{"} greentint 1.968 -4.885 -3.882
{"} greentint 2.031 -4.634 -3.871
{"} greentint 2.211 -4.448 -3.863
{"} greentint 2.46 -4.377 -3.86
{"} greentint 2.711 -4.44 -3.863
{"} greentint 2.597 -5.105 -3.792
{"} greentint 2.339 -5.105 -3.792
{"} greentint 2.209 -4.881 -3.782
{"} greentint 2.339 -4.657 -3.772
{"} greentint 2.597 -4.657 -3.772
{"} greentint 2.727 -4.881 -3.782
{"} greentint 2.468 -4.883 -3.748
@subgroup {mainchain}
@vectorlist {mc} color= green alpha= 0.0588 master= {mainchain}
{ n   arg A 265  B17.42 1eqcA_266}P -3.536 -8.176 -4.077
{ ca  arg A 265  B17.11 1eqcA_266}-2.15 -7.697 -4.094
{ c   arg A 265  B17.17 1eqcA_266}-2.025 -6.251 -3.645
{ o   arg A 265  B18.11 1eqcA_266}-2.913 -5.438 -3.951
{ c   arg A 265  B17.17 1eqcA_266}P -2.025 -6.251 -3.645
{ n   asn A 266  B16.51 1eqcA_266}-0.972 -5.892 -2.922
{ ca  asn A 266  B16.97 1eqcA_266}-0.75 -4.493 -2.552
{ c   asn A 266  B17.56 1eqcA_266}-0.283 -3.735 -3.811
{ o   asn A 266  B14.67 1eqcA_266}0.038 -4.366 -4.835
{ c   asn A 266  B17.56 1eqcA_266}P -0.283 -3.735 -3.811
{ n   ile A 267  B17.58 1eqcA_266}-0.194 -2.403 -3.714
{ ca  ile A 267  B17.65 1eqcA_266}0.173 -1.635 -4.919
{ c   ile A 267  B16.52 1eqcA_266}1.545 -1.997 -5.431
{ o   ile A 267  B14.73 1eqcA_266}1.749 -2.062 -6.653
{ c   ile A 267  B16.52 1eqcA_266}P 1.545 -1.997 -5.431
{ n   asn A 268  B16.47 1eqcA_266}2.54 -2.223 -4.567
{ ca  asn A 268  B17.23 1eqcA_266}3.864 -2.579 -5.079
{ c   asn A 268  B15.87 1eqcA_266}3.851 -3.871 -5.869
{ o   asn A 268  B15.73 1eqcA_266}4.562 -3.967 -6.881
{ c   asn A 268  B15.87 1eqcA_266}P 3.851 -3.871 -5.869
{ n   asp A 269  B14.27 1eqcA_266}3.061 -4.862 -5.423
{ ca  asp A 269  B14.43 1eqcA_266}3.044 -6.142 -6.163
{ c   asp A 269  B13.20 1eqcA_266}2.278 -5.973 -7.477
{ o   asp A 269  B11.95 1eqcA_266}2.574 -6.638 -8.466
{ c   asp A 269  B13.20 1eqcA_266}P 2.278 -5.973 -7.477
{ n   his A 270  B11.19 1eqcA_266}1.274 -5.095 -7.486
{ ca  his A 270  B12.14 1eqcA_266}0.574 -4.827 -8.765
{ c   his A 270  B12.56 1eqcA_266}1.575 -4.256 -9.779
{ o   his A 270  B13.11 1eqcA_266}1.562 -4.596 -10.961
@vectorlist {mc H} nobutton color= gray alpha= 0.0588 master= {mainchain}
master= {H's}
{ n   asp A 269  B14.27 1eqcA_266}P 3.061 -4.862 -5.423
{ h   asp A 269  B14.27 1eqcA_266}2.468 -4.815 -4.618
@vectorlist {Calphas} off color= white
{ ca  arg A 265  B17.11 1eqcA_266}P -2.15 -7.697 -4.094
{ ca  asn A 266  B16.97 1eqcA_266}-0.75 -4.493 -2.552
{ ca  ile A 267  B17.65 1eqcA_266}0.173 -1.635 -4.919
{ ca  asn A 268  B17.23 1eqcA_266}3.864 -2.579 -5.079
{ ca  asp A 269  B14.43 1eqcA_266}3.044 -6.142 -6.163
{ ca  his A 270  B12.14 1eqcA_266}0.574 -4.827 -8.765
@subgroup {sidechain}
@vectorlist {sc} color= green alpha= 0.0588 master= {sidechain}
{ ca  asn A 266  B16.97 1eqcA_266}P -0.75 -4.493 -2.552
{ cb  asn A 266  B18.91 1eqcA_266}0.255 -4.355 -1.404
{ cg  asn A 266  B22.49 1eqcA_266}1.62 -4.921 -1.731
{ od1 asn A 266  B22.16 1eqcA_266}2.108 -4.775 -2.846
{ cg  asn A 266  B22.49 1eqcA_266}P 1.62 -4.921 -1.731
{ nd2 asn A 266  B23.34 1eqcA_266}2.286 -5.581 -0.78
@subgroup {1->2} dominant
@dotlist {x} color= red width= 1 alpha= 0.0588 master= {H-bonds}
{ OD1 ASN 266  A} greentint 2.108 -4.714 -4.245
{"} greentint 2.244 -4.933 -4.23
{"} greentint 1.987 -4.942 -4.231
{"} greentint 1.851 -4.724 -4.221
{"} greentint 1.972 -4.497 -4.211
{"} greentint 2.229 -4.488 -4.211
{"} greentint 2.365 -4.706 -4.22
{"} greentint 2.546 -4.971 -4.161
{"} greentint 2.361 -5.156 -4.169
{"} greentint 2.108 -5.223 -4.172
{"} greentint 1.855 -5.156 -4.169
{"} greentint 1.67 -4.971 -4.161
{"} greentint 1.602 -4.718 -4.15
{"} greentint 1.67 -4.465 -4.139
{"} greentint 1.855 -4.28 -4.131
{"} greentint 2.108 -4.213 -4.128
{"} greentint 2.361 -4.28 -4.131
{"} greentint 2.546 -4.465 -4.139
{"} greentint 2.614 -4.718 -4.15
{"} greentint 2.803 -4.967 -4.046
{"} greentint 2.678 -5.19 -4.056
{"} greentint 2.484 -5.357 -4.063
{"} greentint 2.244 -5.447 -4.067
{"} greentint 1.988 -5.45 -4.067
{"} greentint 2.469 -4.081 -4.007
{"} greentint 2.667 -4.244 -4.014
{"} greentint 2.798 -4.464 -4.024
{"} greentint 2.845 -4.715 -4.035
{"} greentint 3.016 -4.984 -3.891
{"} greentint 2.914 -5.219 -3.901
{"} greentint 2.752 -5.419 -3.91
{"} greentint 3.016 -4.476 -3.869
{"} greentint 3.051 -4.73 -3.88
@subgroup {2->1} dominant
@dotlist {x} color= sky width= 1 alpha= 0.0588 master= {H-bonds}
{ H   ASP 269  A} greentint 1.613 -4.974 -4.124
{"} greentint 1.61 -4.716 -4.113
{"} greentint 1.684 -4.469 -4.102
{"} greentint 1.828 -4.254 -4.093
{"} greentint 2.274 -5.525 -3.941
{"} greentint 2.042 -5.41 -3.936
{"} greentint 1.867 -5.218 -3.928
{"} greentint 1.773 -4.976 -3.917
{"} greentint 1.773 -4.716 -3.906
{"} greentint 1.867 -4.474 -3.895
{"} greentint 2.042 -4.282 -3.887
{"} greentint 2.274 -4.166 -3.882
{"} greentint 2.533 -4.142 -3.881
{"} greentint 2.783 -4.213 -3.884
{"} greentint 2.905 -5.095 -3.763
{"} greentint 2.725 -5.281 -3.772
{"} greentint 2.476 -5.352 -3.775
{"} greentint 2.225 -5.289 -3.772
{"} greentint 2.039 -5.11 -3.764
{"} greentint 1.968 -4.861 -3.753
{"} greentint 2.031 -4.61 -3.742
{"} greentint 2.211 -4.424 -3.734
{"} greentint 2.46 -4.353 -3.731
{"} greentint 2.711 -4.416 -3.734
{"} greentint 2.897 -4.596 -3.742
{"} greentint 2.968 -4.844 -3.752
{"} greentint 2.597 -5.081 -3.663
{"} greentint 2.339 -5.081 -3.663
{"} greentint 2.209 -4.857 -3.653
{"} greentint 2.339 -4.633 -3.643
{"} greentint 2.597 -4.633 -3.643
{"} greentint 2.727 -4.857 -3.653
{"} greentint 2.468 -4.859 -3.619
@subgroup {mainchain}
@vectorlist {mc} color= green alpha= 0.0588 master= {mainchain}
{ ca  gly A  82  B22.04 1etoA_84}P -6.165 -8.729 -3.465
{ n   ile A  83  B22.04 1etoA_84}P -3.953 -7.859 -3.968
{ ca  ile A  83  B22.13 1etoA_84}-2.486 -7.795 -3.916
{ c   ile A  83  B22.91 1etoA_84}-2.101 -6.359 -3.504
{ o   ile A  83  B21.92 1etoA_84}-2.93 -5.464 -3.591
{ c   ile A  83  B22.91 1etoA_84}P -2.101 -6.359 -3.504
{ n   asn A  84  B24.39 1etoA_84}-0.871 -6.121 -3.051
{ ca  asn A  84  B25.86 1etoA_84}-0.536 -4.741 -2.679
{ c   asn A  84  B25.33 1etoA_84}-0.104 -3.975 -3.928
{ o   asn A  84  B24.79 1etoA_84}0.19 -4.585 -4.962
{ c   asn A  84  B25.33 1etoA_84}P -0.104 -3.975 -3.928
{ n   arg A  85  B23.89 1etoA_84}-0.113 -2.646 -3.853
{ ca  arg A  85  B23.66 1etoA_84}0.23 -1.84 -5.017
{ c   arg A  85  B24.11 1etoA_84}1.674 -2.021 -5.489
{ o   arg A  85  B25.55 1etoA_84}1.964 -1.994 -6.692
{ c   arg A  85  B24.11 1etoA_84}P 1.674 -2.021 -5.489
{ n   gly A  86  B23.94 1etoA_84}2.583 -2.265 -4.563
{ ca  gly A  86  B24.59 1etoA_84}3.959 -2.481 -4.962
{ c   gly A  86  B25.14 1etoA_84}4.013 -3.673 -5.914
{ o   gly A  86  B24.42 1etoA_84}4.697 -3.637 -6.934
{ c   gly A  86  B25.14 1etoA_84}P 4.013 -3.673 -5.914
{ n   thr A  87  B24.06 1etoA_84}3.289 -4.731 -5.56
{ ca  thr A  87  B24.36 1etoA_84}3.228 -5.938 -6.361
{ c   thr A  87  B23.37 1etoA_84}2.571 -5.621 -7.712
{ o   thr A  87  B23.98 1etoA_84}3.082 -5.993 -8.759
{ c   thr A  87  B23.37 1etoA_84}P 2.571 -5.621 -7.712
{ n   leu A  88  B23.15 1etoA_84}1.448 -4.922 -7.674
{ ca  leu A  88  B22.99 1etoA_84}0.744 -4.552 -8.899
{ c   leu A  88  B22.98 1etoA_84}1.679 -3.811 -9.842
{ o   leu A  88  B21.97 1etoA_84}1.776 -4.119 -11.031
@vectorlist {mc H} nobutton color= gray alpha= 0.0588 master= {mainchain}
master= {H's}
{ n   thr A  87  B24.06 1etoA_84}P 3.289 -4.731 -5.56
{ h   thr A  87  B24.06 1etoA_84}2.74 -4.77 -4.725
@vectorlist {Calphas} off color= white
{ ca  gly A  82  B22.04 1etoA_84}P -6.165 -8.729 -3.465
{"}-6.165 -8.729 -3.465
{ ca  ile A  83  B22.13 1etoA_84}-2.486 -7.795 -3.916
{ ca  asn A  84  B25.86 1etoA_84}-0.536 -4.741 -2.679
{ ca  arg A  85  B23.66 1etoA_84}0.23 -1.84 -5.017
{ ca  gly A  86  B24.59 1etoA_84}3.959 -2.481 -4.962
{ ca  thr A  87  B24.36 1etoA_84}3.228 -5.938 -6.361
{ ca  leu A  88  B22.99 1etoA_84}0.744 -4.552 -8.899
@subgroup {sidechain}
@vectorlist {sc} color= green alpha= 0.0588 master= {sidechain}
{ ca  asn A  84  B25.86 1etoA_84}P -0.536 -4.741 -2.679
{ cb  asn A  84  B28.62 1etoA_84}0.53 -4.673 -1.567
{ cg  asn A  84  B30.51 1etoA_84}1.765 -5.47 -1.872
{ od1 asn A  84  B33.24 1etoA_84}2.307 -5.3 -3.068
{ cg  asn A  84  B30.51 1etoA_84}P 1.765 -5.47 -1.872
{ nd2 asn A  84  B31.72 1etoA_84}2.244 -6.236 -1.017
@vectorlist {sc H} nobutton color= gray alpha= 0.0588 master= {sidechain}
master= {H's}
{ cb  asn A  84  B28.62 1etoA_84}P 0.53 -4.673 -1.567
{"}P 0.53 -4.673 -1.567
{hd21 asn A  84  B31.72 1etoA_84}P 3.075 -6.755 -1.221
{hd22 asn A  84  B31.72 1etoA_84}P 1.8 -6.332 -0.127
@subgroup {1->2} dominant
@dotlist {x} color= red width= 1 alpha= 0.0588 master= {H-bonds}
{ OD1 ASN  84  A} greentint 2.307 -5.239 -4.467
{"} greentint 2.443 -5.458 -4.452
{"} greentint 2.186 -5.467 -4.453
{"} greentint 2.05 -5.249 -4.443
{"} greentint 2.171 -5.022 -4.433
{"} greentint 2.428 -5.013 -4.433
{"} greentint 2.564 -5.231 -4.442
{"} greentint 2.745 -5.496 -4.383
{"} greentint 1.869 -4.99 -4.361
{"} greentint 2.054 -4.805 -4.353
{"} greentint 2.307 -4.738 -4.35
{"} greentint 2.56 -4.805 -4.353
{"} greentint 2.745 -4.99 -4.361
{"} greentint 2.813 -5.243 -4.372
{"} greentint 3.002 -5.492 -4.268
{"} greentint 1.931 -4.615 -4.23
{"} greentint 2.171 -4.524 -4.226
{"} greentint 2.427 -4.522 -4.225
{"} greentint 2.668 -4.606 -4.229
{"} greentint 2.866 -4.769 -4.236
{"} greentint 2.997 -4.989 -4.246
{"} greentint 3.044 -5.24 -4.257
{"} greentint 2.243 -4.315 -4.061
{"} greentint 2.499 -4.332 -4.061
{"} greentint 2.741 -4.418 -4.065
{"} greentint 2.951 -4.566 -4.072
{"} greentint 3.113 -4.765 -4.08
{"} greentint 3.215 -5.001 -4.091
{"} greentint 3.25 -5.255 -4.102
{"} greentint 2.968 -4.363 -3.872
{"} greentint 3.158 -4.539 -3.879
@subgroup {2->1} dominant
@dotlist {x} color= sky width= 1 alpha= 0.0588 master= {H-bonds}
{ H   THR  87  A} greentint 2.555 -5.637 -4.262
{"} greentint 2.314 -5.545 -4.258
{"} greentint 2.111 -5.386 -4.251
{"} greentint 1.963 -5.175 -4.242
{"} greentint 1.885 -4.929 -4.231
{"} greentint 1.882 -4.671 -4.22
{"} greentint 3.263 -5.277 -4.039
{"} greentint 3.055 -5.433 -4.046
{"} greentint 2.805 -5.504 -4.049
{"} greentint 2.546 -5.48 -4.048
{"} greentint 2.314 -5.365 -4.043
{"} greentint 2.139 -5.173 -4.035
{"} greentint 2.045 -4.931 -4.024
{"} greentint 2.045 -4.671 -4.013
{"} greentint 2.139 -4.429 -4.002
{"} greentint 3.177 -5.05 -3.87
{"} greentint 2.997 -5.236 -3.879
{"} greentint 2.748 -5.307 -3.882
{"} greentint 2.497 -5.244 -3.879
{"} greentint 2.311 -5.065 -3.871
{"} greentint 2.24 -4.816 -3.86
{"} greentint 2.303 -4.565 -3.849
{"} greentint 2.483 -4.379 -3.841
{"} greentint 2.732 -4.308 -3.838
{"} greentint 2.983 -4.371 -3.841
{"} greentint 3.169 -4.551 -3.849
{"} greentint 3.24 -4.799 -3.859
{"} greentint 2.869 -5.036 -3.77
{"} greentint 2.611 -5.036 -3.77
{"} greentint 2.481 -4.812 -3.76
{"} greentint 2.611 -4.588 -3.75
{"} greentint 2.869 -4.588 -3.75
{"} greentint 2.999 -4.812 -3.76
{"} greentint 2.74 -4.814 -3.726
@subgroup {mainchain}
@vectorlist {mc} color= green alpha= 0.0588 master= {mainchain}
{ n   leu A 407  B30.75 1euvA_408}P -3.552 -7.998 -4.106
{ ca  leu A 407  B30.07 1euvA_408}-2.171 -7.627 -4.131
{ c   leu A 407  B31.27 1euvA_408}-1.953 -6.207 -3.561
{ o   leu A 407  B30.61 1euvA_408}-2.826 -5.381 -3.777
{ c   leu A 407  B31.27 1euvA_408}P -1.953 -6.207 -3.561
{ n   asn A 408  B33.58 1euvA_408}-0.804 -6.002 -2.928
{ ca  asn A 408  B35.58 1euvA_408}-0.573 -4.609 -2.497
{ c   asn A 408  B36.95 1euvA_408}-0.211 -3.826 -3.751
{ o   asn A 408  B36.50 1euvA_408}0.073 -4.405 -4.804
{ c   asn A 408  B36.95 1euvA_408}P -0.211 -3.826 -3.751
{ n   glu A 409  B38.07 1euvA_408}-0.141 -2.5 -3.658
{ ca  glu A 409  B39.20 1euvA_408}0.143 -1.693 -4.835
{ c   glu A 409  B37.19 1euvA_408}1.476 -2.019 -5.469
{ o   glu A 409  B36.14 1euvA_408}1.618 -1.966 -6.688
{ c   glu A 409  B37.19 1euvA_408}P 1.476 -2.019 -5.469
{ n   lys A 410  B36.76 1euvA_408}2.504 -2.266 -4.667
{ ca  lys A 410  B38.50 1euvA_408}3.838 -2.556 -5.172
{ c   lys A 410  B36.66 1euvA_408}3.825 -3.849 -6.009
{ o   lys A 410  B35.34 1euvA_408}4.377 -3.927 -7.105
{ c   lys A 410  B36.66 1euvA_408}P 3.825 -3.849 -6.009
{ n   asp A 411  B35.18 1euvA_408}3.205 -4.87 -5.445
{ ca  asp A 411  B32.85 1euvA_408}3.121 -6.177 -6.117
{ c   asp A 411  B32.37 1euvA_408}2.296 -6.065 -7.397
{ o   asp A 411  B29.80 1euvA_408}2.686 -6.695 -8.393
{ c   asp A 411  B32.37 1euvA_408}P 2.296 -6.065 -7.397
{ n   asp A 412  B32.19 1euvA_408}1.212 -5.314 -7.379
{ ca  asp A 412  B33.69 1euvA_408}0.394 -5.118 -8.585
{ c   asp A 412  B33.14 1euvA_408}1.207 -4.41 -9.662
{ o   asp A 412  B32.19 1euvA_408}1.121 -4.725 -10.842
@vectorlist {mc H} nobutton color= gray alpha= 0.0588 master= {mainchain}
master= {H's}
{ n   asp A 411  B35.18 1euvA_408}P 3.205 -4.87 -5.445
{ h   asp A 411  B35.18 1euvA_408}2.76 -4.833 -4.55
@vectorlist {Calphas} off color= white
{ ca  leu A 407  B30.07 1euvA_408}P -2.171 -7.627 -4.131
{ ca  asn A 408  B35.58 1euvA_408}-0.573 -4.609 -2.497
{ ca  glu A 409  B39.20 1euvA_408}0.143 -1.693 -4.835
{ ca  lys A 410  B38.50 1euvA_408}3.838 -2.556 -5.172
{ ca  asp A 411  B32.85 1euvA_408}3.121 -6.177 -6.117
{ ca  asp A 412  B33.69 1euvA_408}0.394 -5.118 -8.585
@subgroup {sidechain}
@vectorlist {sc} color= green alpha= 0.0588 master= {sidechain}
{ ca  asn A 408  B35.58 1euvA_408}P -0.573 -4.609 -2.497
{ cb  asn A 408  B36.63 1euvA_408}0.481 -4.493 -1.426
{ cg  asn A 408  B36.32 1euvA_408}1.823 -5.064 -1.81
{ od1 asn A 408  B36.87 1euvA_408}2.276 -4.853 -2.934
{ cg  asn A 408  B36.32 1euvA_408}P 1.823 -5.064 -1.81
{ nd2 asn A 408  B37.25 1euvA_408}2.455 -5.776 -0.881
@vectorlist {sc H} nobutton color= gray alpha= 0.0588 master= {sidechain}
master= {H's}
{hd21 asn A 408  B37.25 1euvA_408}P 3.35 -6.174 -1.08
{hd22 asn A 408  B37.25 1euvA_408}P 2.035 -5.913 0.016
{ hd3 lys A 410  B46.31 1euvA_408}P 4.109 -4.558 -1.907
@subgroup {1->2} dominant
@vectorlist {x} color= green width= 1 alpha= 0.0588 
{ OD1 ASN 408  A} P 2.533 -4.784 -4.308
{"} 2.527 -4.786 -4.277
{"} P 2.714 -5.049 -4.249
{"} 2.71 -5.047 -4.237
{"} P 2.782 -4.796 -4.238
{"} 2.766 -4.798 -4.198
@dotlist {x} color= red width= 1 alpha= 0.0588 master= {H-bonds}
{ OD1 ASN 408  A} greentint 2.276 -4.792 -4.333
{"} greentint 2.412 -5.011 -4.318
{"} greentint 2.155 -5.02 -4.319
{"} greentint 2.019 -4.802 -4.309
{"} greentint 2.14 -4.575 -4.299
{"} greentint 2.397 -4.566 -4.299
{"} greentint 2.529 -5.234 -4.257
{"} greentint 2.276 -5.301 -4.26
{"} greentint 2.023 -5.234 -4.257
{"} greentint 1.838 -5.049 -4.249
{"} greentint 2.023 -4.358 -4.219
{"} greentint 2.276 -4.291 -4.216
{"} greentint 2.529 -4.358 -4.219
{"} greentint 2.714 -4.543 -4.227
{"} greentint 2.971 -5.045 -4.134
{"} greentint 2.846 -5.268 -4.144
{"} greentint 2.652 -5.435 -4.151
{"} greentint 2.412 -5.525 -4.155
{"} greentint 2.396 -4.075 -4.091
{"} greentint 2.637 -4.159 -4.095
{"} greentint 2.835 -4.322 -4.102
{"} greentint 2.966 -4.542 -4.112
{"} greentint 3.013 -4.793 -4.123
{"} greentint 3.184 -5.062 -3.979
{"} greentint 3.082 -5.297 -3.989
{"} greentint 2.92 -5.497 -3.998
{"} greentint 2.71 -5.645 -4.004
{"} greentint 2.92 -4.119 -3.938
{"} greentint 3.082 -4.318 -3.946
{"} greentint 3.184 -4.554 -3.957
{"} greentint 3.219 -4.808 -3.968
{"} greentint 3.393 -4.808 -3.777
@subgroup {2->1} dominant
@vectorlist {x} color= green width= 1 alpha= 0.0588 
{ H   ASP 411  A} P 2.26 -4.879 -3.685
{"} 2.272 -4.878 -3.706
{"} P 2.323 -4.628 -3.674
{"} 2.328 -4.631 -3.685
{"} P 2.631 -5.099 -3.595
{"} 2.631 -5.098 -3.6
{"} P 2.501 -4.875 -3.585
{"} 2.516 -4.873 -3.638
{"} P 2.631 -4.651 -3.575
{"} 2.633 -4.655 -3.595
{"} P 2.76 -4.877 -3.551
{"} 2.76 -4.876 -3.559
@dotlist {x} color= sky width= 1 alpha= 0.0588 master= {H-bonds}
{ H   ASP 411  A} greentint 2.334 -5.608 -4.083
{"} greentint 2.131 -5.449 -4.076
{"} greentint 1.983 -5.238 -4.067
{"} greentint 1.905 -4.992 -4.056
{"} greentint 1.902 -4.734 -4.045
{"} greentint 1.976 -4.487 -4.034
{"} greentint 2.12 -4.272 -4.025
{"} greentint 2.32 -4.11 -4.018
{"} greentint 2.559 -4.013 -4.014
{"} greentint 3.075 -5.496 -3.871
{"} greentint 2.825 -5.567 -3.874
{"} greentint 2.566 -5.543 -3.873
{"} greentint 2.334 -5.428 -3.868
{"} greentint 2.159 -5.236 -3.86
{"} greentint 2.065 -4.994 -3.849
{"} greentint 2.065 -4.734 -3.838
{"} greentint 2.159 -4.492 -3.827
{"} greentint 2.334 -4.3 -3.819
{"} greentint 2.566 -4.184 -3.814
{"} greentint 2.825 -4.16 -3.813
{"} greentint 3.075 -4.231 -3.816
{"} greentint 3.197 -5.113 -3.695
{"} greentint 3.017 -5.299 -3.704
{"} greentint 2.768 -5.37 -3.707
{"} greentint 2.517 -5.307 -3.704
{"} greentint 2.331 -5.128 -3.696
{"} greentint 2.503 -4.442 -3.666
{"} greentint 2.752 -4.371 -3.663
{"} greentint 3.003 -4.434 -3.666
{"} greentint 3.189 -4.614 -3.674
{"} greentint 3.26 -4.862 -3.684
{"} greentint 2.889 -5.099 -3.595
{"} greentint 2.889 -4.651 -3.575
{"} greentint 3.019 -4.875 -3.585
@subgroup {mainchain}
@vectorlist {mc} color= green alpha= 0.0588 master= {mainchain}
{ n   phe A 162  B10.79 1ew0A_163}P -3.38 -8.19 -3.291
{ ca  phe A 162  B10.65 1ew0A_163}-2.169 -7.869 -4.056
{ c   phe A 162  B11.25 1ew0A_163}-1.984 -6.365 -3.863
{ o   phe A 162  B12.67 1ew0A_163}-2.766 -5.588 -4.386
{ c   phe A 162  B11.25 1ew0A_163}P -1.984 -6.365 -3.863
{ n   asn A 163  B10.15 1ew0A_163}-0.963 -5.929 -3.131
{ ca  asn A 163  B11.09 1ew0A_163}-0.825 -4.493 -2.913
{ c   asn A 163  B11.30 1ew0A_163}-0.299 -3.712 -4.107
{ o   asn A 163  B11.50 1ew0A_163}-0.018 -4.278 -5.162
{ c   asn A 163  B11.30 1ew0A_163}P -0.299 -3.712 -4.107
{ n   ala A 164  B12.31 1ew0A_163}-0.193 -2.402 -3.944
{ ca  ala A 164  B12.96 1ew0A_163}0.263 -1.523 -5.017
{ c   ala A 164  B11.94 1ew0A_163}1.644 -1.903 -5.541
{ o   ala A 164  B13.61 1ew0A_163}1.882 -1.914 -6.753
{ c   ala A 164  B11.94 1ew0A_163}P 1.644 -1.903 -5.541
{ n   ala A 165  B12.12 1ew0A_163}2.558 -2.205 -4.627
{ ca  ala A 165  B10.94 1ew0A_163}3.909 -2.582 -5.009
{ c   ala A 165  B11.86 1ew0A_163}3.903 -3.871 -5.817
{ o   ala A 165  B13.32 1ew0A_163}4.689 -4.022 -6.752
{ c   ala A 165  B11.86 1ew0A_163}P 3.903 -3.871 -5.817
{ n   ala A 166  B10.67 1ew0A_163}3.018 -4.8 -5.465
{ ca  ala A 166  B10.75 1ew0A_163}2.928 -6.08 -6.175
{ c   ala A 166  B11.32 1ew0A_163}2.419 -5.87 -7.606
{ o   ala A 166  B11.55 1ew0A_163}2.889 -6.509 -8.549
{ c   ala A 166  B11.32 1ew0A_163}P 2.419 -5.87 -7.606
{ n   val A 167  B11.86 1ew0A_163}1.44 -4.983 -7.752
{ ca  val A 167  B12.20 1ew0A_163}0.882 -4.66 -9.057
{ c   val A 167  B13.33 1ew0A_163}1.987 -4.127 -9.966
{ o   val A 167  B14.23 1ew0A_163}2.089 -4.522 -11.131
@vectorlist {mc H} nobutton color= gray alpha= 0.0588 master= {mainchain}
master= {H's}
{ n   ala A 166  B10.67 1ew0A_163}P 3.018 -4.8 -5.465
{ h   ala A 166  B10.67 1ew0A_163}2.368 -4.697 -4.712
@vectorlist {Calphas} off color= white
{ ca  phe A 162  B10.65 1ew0A_163}P -2.169 -7.869 -4.056
{ ca  asn A 163  B11.09 1ew0A_163}-0.825 -4.493 -2.913
{ ca  ala A 164  B12.96 1ew0A_163}0.263 -1.523 -5.017
{ ca  ala A 165  B10.94 1ew0A_163}3.909 -2.582 -5.009
{ ca  ala A 166  B10.75 1ew0A_163}2.928 -6.08 -6.175
{ ca  val A 167  B12.20 1ew0A_163}0.882 -4.66 -9.057
@subgroup {sidechain}
@vectorlist {sc} color= green alpha= 0.0588 master= {sidechain}
{ ca  asn A 163  B11.09 1ew0A_163}P -0.825 -4.493 -2.913
{ cb  asn A 163  B11.44 1ew0A_163}0.002 -4.204 -1.638
{ cg  asn A 163  B12.41 1ew0A_163}1.498 -4.37 -1.837
{ od1 asn A 163  B11.21 1ew0A_163}1.948 -4.944 -2.827
{ cg  asn A 163  B12.41 1ew0A_163}P 1.498 -4.37 -1.837
{ nd2 asn A 163  B11.43 1ew0A_163}2.279 -3.867 -0.88
@subgroup {1->2} dominant
@dotlist {x} color= red width= 1 alpha= 0.0588 master= {H-bonds}
{ OD1 ASN 163  A} greentint 1.948 -4.883 -4.226
{"} greentint 2.084 -5.102 -4.211
{"} greentint 1.827 -5.111 -4.212
{"} greentint 1.691 -4.893 -4.202
{"} greentint 1.812 -4.666 -4.192
{"} greentint 2.069 -4.657 -4.192
{"} greentint 2.205 -4.875 -4.201
{"} greentint 2.386 -5.14 -4.142
{"} greentint 2.201 -5.325 -4.15
{"} greentint 1.948 -5.392 -4.153
{"} greentint 1.695 -4.449 -4.112
{"} greentint 1.948 -4.382 -4.109
{"} greentint 2.201 -4.449 -4.112
{"} greentint 2.386 -4.634 -4.12
{"} greentint 2.454 -4.887 -4.131
{"} greentint 2.643 -5.136 -4.027
{"} greentint 2.518 -5.359 -4.037
{"} greentint 2.068 -4.166 -3.984
{"} greentint 2.309 -4.25 -3.988
{"} greentint 2.507 -4.413 -3.995
{"} greentint 2.638 -4.633 -4.005
{"} greentint 2.685 -4.884 -4.016
{"} greentint 2.754 -4.409 -3.839
{"} greentint 2.856 -4.645 -3.85
@subgroup {2->1} dominant
@dotlist {x} color= sky width= 1 alpha= 0.0588 master= {H-bonds}
{ H   ALA 166  A} greentint 2.433 -5.431 -4.036
{"} greentint 2.174 -5.407 -4.035
{"} greentint 1.942 -5.292 -4.03
{"} greentint 1.767 -5.1 -4.022
{"} greentint 1.673 -4.858 -4.011
{"} greentint 1.673 -4.598 -4
{"} greentint 1.767 -4.356 -3.989
{"} greentint 1.942 -4.164 -3.981
{"} greentint 2.805 -4.977 -3.857
{"} greentint 2.625 -5.163 -3.866
{"} greentint 2.376 -5.234 -3.869
{"} greentint 2.125 -5.171 -3.866
{"} greentint 1.939 -4.992 -3.858
{"} greentint 1.868 -4.743 -3.847
{"} greentint 1.931 -4.492 -3.836
{"} greentint 2.111 -4.306 -3.828
{"} greentint 2.36 -4.235 -3.825
{"} greentint 2.611 -4.298 -3.828
{"} greentint 2.797 -4.478 -3.836
{"} greentint 2.868 -4.726 -3.846
{"} greentint 2.497 -4.963 -3.757
{"} greentint 2.239 -4.963 -3.757
{"} greentint 2.109 -4.739 -3.747
{"} greentint 2.239 -4.515 -3.737
{"} greentint 2.497 -4.515 -3.737
{"} greentint 2.627 -4.739 -3.747
{"} greentint 2.368 -4.741 -3.713
@subgroup {mainchain}
@vectorlist {mc} color= green alpha= 0.0588 master= {mainchain}
{ n   ile A 289  B22.35 1f0lA_290}P -2.839 -8.727 -3.188
{ ca  ile A 289  B23.94 1f0lA_290}-2.138 -7.837 -4.122
{ c   ile A 289  B25.38 1f0lA_290}-2.18 -6.389 -3.648
{ o   ile A 289  B28.08 1f0lA_290}-3.249 -5.786 -3.704
{ c   ile A 289  B25.38 1f0lA_290}P -2.18 -6.389 -3.648
{ n   asp A 290  B25.78 1f0lA_290}-1.035 -5.894 -3.198
{ ca  asp A 290  B26.67 1f0lA_290}-0.95 -4.48 -2.827
{ c   asp A 290  B27.15 1f0lA_290}-0.381 -3.717 -4.011
{ o   asp A 290  B31.28 1f0lA_290}-0.034 -4.358 -5.004
{ c   asp A 290  B27.15 1f0lA_290}P -0.381 -3.717 -4.011
{ n   ser A 291  B28.52 1f0lA_290}-0.284 -2.405 -3.916
{ ca  ser A 291  B29.44 1f0lA_290}0.236 -1.515 -4.938
{ c   ser A 291  B28.83 1f0lA_290}1.582 -1.949 -5.504
{ o   ser A 291  B29.39 1f0lA_290}1.715 -2.076 -6.722
{ c   ser A 291  B28.83 1f0lA_290}P 1.582 -1.949 -5.504
{ n   glu A 292  B30.29 1f0lA_290}2.572 -2.18 -4.675
{ ca  glu A 292  B34.18 1f0lA_290}3.905 -2.579 -5.119
{ c   glu A 292  B34.28 1f0lA_290}3.844 -3.877 -5.914
{ o   glu A 292  B40.06 1f0lA_290}4.434 -4.007 -6.982
{ c   glu A 292  B34.28 1f0lA_290}P 3.844 -3.877 -5.914
{ n   thr A 293  B31.27 1f0lA_290}3.102 -4.844 -5.388
{ ca  thr A 293  B25.81 1f0lA_290}2.927 -6.122 -6.077
{ c   thr A 293  B25.95 1f0lA_290}2.208 -5.968 -7.394
{ o   thr A 293  B26.79 1f0lA_290}2.582 -6.554 -8.418
{ c   thr A 293  B25.95 1f0lA_290}P 2.208 -5.968 -7.394
{ n   ala A 294  B24.27 1f0lA_290}1.134 -5.185 -7.437
{ ca  ala A 294  B24.56 1f0lA_290}0.344 -5.037 -8.656
{ c   ala A 294  B26.55 1f0lA_290}1.174 -4.454 -9.825
{ o   ala A 294  B25.55 1f0lA_290}0.813 -4.723 -10.971
@vectorlist {mc H} nobutton color= gray alpha= 0.0588 master= {mainchain}
master= {H's}
{ n   thr A 293  B31.27 1f0lA_290}P 3.102 -4.844 -5.388
{ h   thr A 293  B31.27 1f0lA_290}2.624 -4.773 -4.513
@vectorlist {Calphas} off color= white
{ ca  ile A 289  B23.94 1f0lA_290}P -2.138 -7.837 -4.122
{ ca  asp A 290  B26.67 1f0lA_290}-0.95 -4.48 -2.827
{ ca  ser A 291  B29.44 1f0lA_290}0.236 -1.515 -4.938
{ ca  glu A 292  B34.18 1f0lA_290}3.905 -2.579 -5.119
{ ca  thr A 293  B25.81 1f0lA_290}2.927 -6.122 -6.077
{ ca  ala A 294  B24.56 1f0lA_290}0.344 -5.037 -8.656
@subgroup {sidechain}
@vectorlist {sc} color= green alpha= 0.0588 master= {sidechain}
{ ca  asp A 290  B26.67 1f0lA_290}P -0.95 -4.48 -2.827
{ cb  asp A 290  B28.94 1f0lA_290}-0.107 -4.278 -1.57
{ cg  asp A 290  B29.53 1f0lA_290}1.241 -4.966 -1.663
{ od1 asp A 290  B28.51 1f0lA_290}1.731 -5.148 -2.791
{ cg  asp A 290  B29.53 1f0lA_290}P 1.241 -4.966 -1.663
{ od2 asp A 290  B33.57 1f0lA_290}1.81 -5.298 -0.61
@vectorlist {sc H} nobutton color= gray alpha= 0.0588 master= {sidechain}
master= {H's}
{ hg1 thr A 293  B23.41 1f0lA_290}P 2.725 -6.394 -3.419
@subgroup {1->2} dominant
@dotlist {x} color= red width= 1 alpha= 0.0588 master= {H-bonds}
{ OD1 ASP 290  A} greentint 1.867 -5.306 -4.175
{"} greentint 1.852 -4.861 -4.156
{"} greentint 1.988 -5.079 -4.165
{"} greentint 2.169 -5.344 -4.106
{"} greentint 1.984 -4.653 -4.076
{"} greentint 2.169 -4.838 -4.084
{"} greentint 2.237 -5.091 -4.095
{"} greentint 2.426 -5.34 -3.991
{"} greentint 2.092 -4.454 -3.952
{"} greentint 2.29 -4.617 -3.959
{"} greentint 2.421 -4.837 -3.969
{"} greentint 2.468 -5.088 -3.98
{"} greentint 2.639 -5.357 -3.836
{"} greentint 2.165 -4.266 -3.788
{"} greentint 2.375 -4.414 -3.795
{"} greentint 2.537 -4.613 -3.803
{"} greentint 2.639 -4.849 -3.814
{"} greentint 2.674 -5.103 -3.825
{"} greentint 2.582 -4.387 -3.602
{"} greentint 2.726 -4.603 -3.612
{"} greentint 2.816 -4.846 -3.622
{"} greentint 2.848 -5.103 -3.634
@subgroup {2->1} dominant
@dotlist {x} color= sky width= 1 alpha= 0.0588 master= {H-bonds}
{ H   THR 293  A} greentint 2.198 -5.548 -4.046
{"} greentint 1.995 -5.389 -4.039
{"} greentint 1.847 -5.178 -4.03
{"} greentint 1.769 -4.932 -4.019
{"} greentint 1.766 -4.674 -4.008
{"} greentint 2.198 -5.368 -3.831
{"} greentint 2.023 -5.176 -3.823
{"} greentint 1.929 -4.934 -3.812
{"} greentint 1.929 -4.674 -3.801
{"} greentint 2.023 -4.432 -3.79
{"} greentint 2.632 -5.31 -3.67
{"} greentint 2.381 -5.247 -3.667
{"} greentint 2.195 -5.068 -3.659
{"} greentint 2.124 -4.819 -3.648
{"} greentint 2.187 -4.568 -3.637
{"} greentint 2.367 -4.382 -3.629
{"} greentint 2.753 -5.039 -3.558
{"} greentint 2.495 -5.039 -3.558
{"} greentint 2.365 -4.815 -3.548
{"} greentint 2.495 -4.591 -3.538
{"} greentint 2.753 -4.591 -3.538
{"} greentint 2.624 -4.817 -3.514
@subgroup {mainchain}
@vectorlist {mc} color= green alpha= 0.0588 master= {mainchain}
{ n   pro A   6  B6.29 1fn9A_7}P -3.825 -8.059 -4.064
{ ca  pro A   6  B6.39 1fn9A_7}-2.378 -7.845 -3.98
{ c   pro A   6  B6.79 1fn9A_7}-2.189 -6.353 -3.549
{ o   pro A   6  B6.11 1fn9A_7}-3.15 -5.551 -3.638
{ c   pro A   6  B6.79 1fn9A_7}P -2.189 -6.353 -3.549
{ n   asn A   7  B6.84 1fn9A_7}-1.001 -5.991 -3.067
{ ca  asn A   7  B7.38 1fn9A_7}-0.733 -4.587 -2.695
{ c   asn A   7  B7.57 1fn9A_7}-0.203 -3.829 -3.921
{ o   asn A   7  B7.19 1fn9A_7}0.109 -4.446 -4.942
{ c   asn A   7  B7.57 1fn9A_7}P -0.203 -3.829 -3.921
{ n   gly A   8  B6.03 1fn9A_7}-0.16 -2.493 -3.84
{ ca  gly A   8  B7.11 1fn9A_7}0.243 -1.704 -5.002
{ c   gly A   8  B6.13 1fn9A_7}1.658 -1.948 -5.517
{ o   gly A   8  B6.08 1fn9A_7}1.931 -1.834 -6.714
{ c   gly A   8  B6.13 1fn9A_7}P 1.658 -1.948 -5.517
{ n   his A   9  B6.02 1fn9A_7}2.578 -2.252 -4.611
{ ca  his A   9  B7.18 1fn9A_7}3.957 -2.51 -5.01
{ c   his A   9  B7.60 1fn9A_7}4.005 -3.786 -5.843
{ o   his A   9  B7.95 1fn9A_7}4.787 -3.894 -6.797
{ c   his A   9  B7.60 1fn9A_7}P 4.005 -3.786 -5.843
{ n   gln A  10  B6.92 1fn9A_7}3.147 -4.744 -5.51
{ ca  gln A  10  B5.26 1fn9A_7}3.11 -5.995 -6.264
{ c   gln A  10  B5.63 1fn9A_7}2.557 -5.763 -7.676
{ o   gln A  10  B5.62 1fn9A_7}3.006 -6.423 -8.625
{ c   gln A  10  B5.63 1fn9A_7}P 2.557 -5.763 -7.676
{ n   val A  11  B4.98 1fn9A_7}1.603 -4.843 -7.82
{ ca  val A  11  B5.82 1fn9A_7}1.082 -4.554 -9.154
{ c   val A  11  B6.23 1fn9A_7}2.145 -3.813 -9.983
{ o   val A  11  B6.34 1fn9A_7}2.304 -4.054 -11.201
@vectorlist {mc H} nobutton color= gray alpha= 0.0588 master= {mainchain}
master= {H's}
{ n   gln A  10  B6.92 1fn9A_7}P 3.147 -4.744 -5.51
{ h   gln A  10  B6.92 1fn9A_7}2.494 -4.684 -4.756
@vectorlist {Calphas} off color= white
{ ca  pro A   6  B6.39 1fn9A_7}P -2.378 -7.845 -3.98
{ ca  asn A   7  B7.38 1fn9A_7}-0.733 -4.587 -2.695
{ ca  gly A   8  B7.11 1fn9A_7}0.243 -1.704 -5.002
{ ca  his A   9  B7.18 1fn9A_7}3.957 -2.51 -5.01
{ ca  gln A  10  B5.26 1fn9A_7}3.11 -5.995 -6.264
{ ca  val A  11  B5.82 1fn9A_7}1.082 -4.554 -9.154
@subgroup {sidechain}
@vectorlist {sc} color= green alpha= 0.0588 master= {sidechain}
{ ca  asn A   7  B7.38 1fn9A_7}P -0.733 -4.587 -2.695
{ cb  asn A   7  B6.70 1fn9A_7}0.229 -4.48 -1.484
{ cg  asn A   7  B8.69 1fn9A_7}1.636 -4.928 -1.802
{ od1 asn A   7  B9.09 1fn9A_7}2.291 -4.338 -2.662
{ cg  asn A   7  B8.69 1fn9A_7}P 1.636 -4.928 -1.802
{ nd2 asn A   7  B7.23 1fn9A_7}2.122 -5.969 -1.097
@vectorlist {sc H} nobutton color= gray alpha= 0.0588 master= {sidechain}
master= {H's}
{hd21 asn A   7  B7.23 1fn9A_7}P 3.052 -6.295 -1.263
@subgroup {1->2} dominant
@dotlist {x} color= red width= 1 alpha= 0.0588 master= {H-bonds}
{ OD1 ASN   7  A} greentint 2.291 -4.277 -4.061
{"} greentint 2.427 -4.496 -4.046
{"} greentint 2.17 -4.505 -4.047
{"} greentint 2.034 -4.287 -4.037
{"} greentint 2.412 -4.051 -4.027
{"} greentint 2.548 -4.269 -4.036
{"} greentint 2.729 -4.534 -3.977
{"} greentint 2.544 -4.719 -3.985
{"} greentint 2.291 -4.786 -3.988
{"} greentint 2.038 -4.719 -3.985
{"} greentint 2.797 -4.281 -3.966
{"} greentint 2.861 -4.753 -3.872
{"} greentint 2.667 -4.92 -3.879
{"} greentint 2.427 -5.01 -3.883
{"} greentint 2.171 -5.013 -3.883
@subgroup {2->1} dominant
@dotlist {x} color= sky width= 1 alpha= 0.0588 master= {H-bonds}
{ H   GLN  10  A} greentint 2.068 -4.151 -4.025
{"} greentint 2.3 -4.035 -4.02
{"} greentint 1.994 -4.73 -3.891
{"} greentint 2.057 -4.479 -3.88
{"} greentint 2.237 -4.293 -3.872
{"} greentint 2.486 -4.222 -3.869
{"} greentint 2.737 -4.285 -3.872
{"} greentint 2.923 -4.465 -3.88
{"} greentint 2.623 -4.95 -3.801
{"} greentint 2.365 -4.95 -3.801
{"} greentint 2.235 -4.726 -3.791
{"} greentint 2.365 -4.502 -3.781
{"} greentint 2.623 -4.502 -3.781
{"} greentint 2.753 -4.726 -3.791
{"} greentint 2.494 -4.728 -3.757
@subgroup {mainchain}
@vectorlist {mc} color= green alpha= 0.0588 master= {mainchain}
{ n   arg A 319  B15.25 1fp2A_320}P -3.348 -8.476 -4.069
{ ca  arg A 319  B14.03 1fp2A_320}-2.11 -7.747 -4.116
{ c   arg A 319  B14.64 1fp2A_320}-2.122 -6.325 -3.614
{ o   arg A 319  B13.70 1fp2A_320}-3.114 -5.641 -3.724
{ c   arg A 319  B14.64 1fp2A_320}P -2.122 -6.325 -3.614
{ n   asn A 320  B16.38 1fp2A_320}-0.973 -5.905 -3.095
{ ca  asn A 320  B16.18 1fp2A_320}-0.867 -4.516 -2.691
{ c   asn A 320  B16.78 1fp2A_320}-0.338 -3.727 -3.902
{ o   asn A 320  B16.48 1fp2A_320}-0.069 -4.346 -4.951
{ c   asn A 320  B16.78 1fp2A_320}P -0.338 -3.727 -3.902
{ n   glu A 321  B17.70 1fp2A_320}-0.242 -2.394 -3.799
{ ca  glu A 321  B17.95 1fp2A_320}0.208 -1.593 -4.937
{ c   glu A 321  B17.69 1fp2A_320}1.588 -1.934 -5.454
{ o   glu A 321  B18.55 1fp2A_320}1.766 -2.007 -6.674
{ c   glu A 321  B17.69 1fp2A_320}P 1.588 -1.934 -5.454
{ n   glu A 322  B18.11 1fp2A_320}2.552 -2.229 -4.592
{ ca  glu A 322  B18.82 1fp2A_320}3.881 -2.582 -5.087
{ c   glu A 322  B17.19 1fp2A_320}3.876 -3.896 -5.842
{ o   glu A 322  B17.12 1fp2A_320}4.641 -4.031 -6.775
{ c   glu A 322  B17.19 1fp2A_320}P 3.876 -3.896 -5.842
{ n   glu A 323  B15.83 1fp2A_320}3.033 -4.852 -5.426
{ ca  glu A 323  B16.30 1fp2A_320}2.952 -6.131 -6.116
{ c   glu A 323  B15.72 1fp2A_320}2.316 -5.933 -7.508
{ o   glu A 323  B16.54 1fp2A_320}2.801 -6.466 -8.519
{ c   glu A 323  B15.72 1fp2A_320}P 2.316 -5.933 -7.508
{ n   trp A 324  B16.59 1fp2A_320}1.253 -5.136 -7.564
{ ca  trp A 324  B15.93 1fp2A_320}0.602 -4.829 -8.835
{ c   trp A 324  B16.04 1fp2A_320}1.598 -4.136 -9.759
{ o   trp A 324  B15.40 1fp2A_320}1.75 -4.541 -10.902
@vectorlist {mc H} nobutton color= gray alpha= 0.0588 master= {mainchain}
master= {H's}
{ n   glu A 323  B15.83 1fp2A_320}P 3.033 -4.852 -5.426
{ h   glu A 323  B15.83 1fp2A_320}2.42 -4.761 -4.641
@vectorlist {Calphas} off color= white
{ ca  arg A 319  B14.03 1fp2A_320}P -2.11 -7.747 -4.116
{ ca  asn A 320  B16.18 1fp2A_320}-0.867 -4.516 -2.691
{ ca  glu A 321  B17.95 1fp2A_320}0.208 -1.593 -4.937
{ ca  glu A 322  B18.82 1fp2A_320}3.881 -2.582 -5.087
{ ca  glu A 323  B16.30 1fp2A_320}2.952 -6.131 -6.116
{ ca  trp A 324  B15.93 1fp2A_320}0.602 -4.829 -8.835
@subgroup {sidechain}
@vectorlist {sc} color= green alpha= 0.0588 master= {sidechain}
{ ca  asn A 320  B16.18 1fp2A_320}P -0.867 -4.516 -2.691
{ cb  asn A 320  B16.19 1fp2A_320}0.031 -4.332 -1.456
{ cg  asn A 320  B16.60 1fp2A_320}1.465 -4.767 -1.674
{ od1 asn A 320  B18.44 1fp2A_320}2.029 -4.633 -2.738
{ cg  asn A 320  B16.60 1fp2A_320}P 1.465 -4.767 -1.674
{ nd2 asn A 320  B19.36 1fp2A_320}2.091 -5.255 -0.606
@subgroup {1->2} dominant
@dotlist {x} color= red width= 1 alpha= 0.0588 master= {H-bonds}
{ OD1 ASN 320  A} greentint 2.029 -4.572 -4.137
{"} greentint 2.165 -4.791 -4.122
{"} greentint 1.908 -4.8 -4.123
{"} greentint 1.772 -4.582 -4.113
{"} greentint 1.893 -4.355 -4.103
{"} greentint 2.15 -4.346 -4.103
{"} greentint 2.286 -4.564 -4.112
{"} greentint 2.467 -4.829 -4.053
{"} greentint 2.282 -5.014 -4.061
{"} greentint 2.029 -5.081 -4.064
{"} greentint 1.776 -5.014 -4.061
{"} greentint 2.282 -4.138 -4.023
{"} greentint 2.467 -4.323 -4.031
{"} greentint 2.535 -4.576 -4.042
{"} greentint 2.724 -4.825 -3.938
{"} greentint 2.599 -5.048 -3.948
{"} greentint 2.405 -5.215 -3.955
{"} greentint 2.165 -5.305 -3.959
{"} greentint 2.719 -4.322 -3.916
{"} greentint 2.766 -4.573 -3.927
{"} greentint 2.835 -5.077 -3.793
@subgroup {2->1} dominant
@dotlist {x} color= sky width= 1 alpha= 0.0588 master= {H-bonds}
{ H   GLU 323  A} greentint 1.819 -5.164 -3.951
{"} greentint 1.725 -4.922 -3.94
{"} greentint 1.725 -4.662 -3.929
{"} greentint 1.819 -4.42 -3.918
{"} greentint 1.994 -4.228 -3.91
{"} greentint 2.226 -4.112 -3.905
{"} greentint 2.485 -4.088 -3.904
{"} greentint 2.857 -5.041 -3.786
{"} greentint 2.677 -5.227 -3.795
{"} greentint 2.428 -5.298 -3.798
{"} greentint 2.177 -5.235 -3.795
{"} greentint 1.991 -5.056 -3.787
{"} greentint 1.92 -4.807 -3.776
{"} greentint 1.983 -4.556 -3.765
{"} greentint 2.163 -4.37 -3.757
{"} greentint 2.412 -4.299 -3.754
{"} greentint 2.663 -4.362 -3.757
{"} greentint 2.849 -4.542 -3.765
{"} greentint 2.92 -4.79 -3.775
{"} greentint 2.549 -5.027 -3.686
{"} greentint 2.291 -5.027 -3.686
{"} greentint 2.161 -4.803 -3.676
{"} greentint 2.291 -4.579 -3.666
{"} greentint 2.549 -4.579 -3.666
{"} greentint 2.679 -4.803 -3.676
{"} greentint 2.42 -4.805 -3.642
@subgroup {mainchain}
@vectorlist {mc} color= green alpha= 0.0588 master= {mainchain}
{ n   leu B  71  B17.96 1fsjB_72}P -3.478 -8.216 -4.061
{ ca  leu B  71  B16.00 1fsjB_72}-2.109 -7.731 -4.167
{ c   leu B  71  B15.48 1fsjB_72}-2.017 -6.276 -3.72
{ o   leu B  71  B16.62 1fsjB_72}-2.887 -5.473 -4.065
{ c   leu B  71  B15.48 1fsjB_72}P -2.017 -6.276 -3.72
{ n   asn B  72  B14.62 1fsjB_72}-0.964 -5.927 -2.976
{ ca  asn B  72  B15.57 1fsjB_72}-0.758 -4.519 -2.628
{ c   asn B  72  B15.52 1fsjB_72}-0.26 -3.736 -3.835
{ o   asn B  72  B12.38 1fsjB_72}0.092 -4.312 -4.874
{ c   asn B  72  B15.52 1fsjB_72}P -0.26 -3.736 -3.835
{ n   pro B  73  B15.95 1fsjB_72}-0.252 -2.396 -3.737
{ ca  pro B  73  B16.09 1fsjB_72}0.2 -1.579 -4.859
{ c   pro B  73  B15.54 1fsjB_72}1.556 -1.976 -5.469
{ o   pro B  73  B15.91 1fsjB_72}1.686 -2.054 -6.683
{ c   pro B  73  B15.54 1fsjB_72}P 1.556 -1.976 -5.469
{ n   ser B  74  B13.28 1fsjB_72}2.563 -2.213 -4.644
{ ca  ser B  74  B13.10 1fsjB_72}3.855 -2.579 -5.196
{ c   ser B  74  B11.56 1fsjB_72}3.79 -3.907 -5.944
{ o   ser B  74  B10.61 1fsjB_72}4.36 -4.054 -7.01
{ c   ser B  74  B11.56 1fsjB_72}P 3.79 -3.907 -5.944
{ n   asn B  75  B10.76 1fsjB_72}3.083 -4.876 -5.367
{ ca  asn B  75  B11.23 1fsjB_72}2.985 -6.165 -6.033
{ c   asn B  75  B11.56 1fsjB_72}2.147 -6.115 -7.307
{ o   asn B  75  B10.32 1fsjB_72}2.443 -6.846 -8.261
{ c   asn B  75  B11.56 1fsjB_72}P 2.147 -6.115 -7.307
{ n   lys B  76  B10.99 1fsjB_72}1.106 -5.276 -7.334
{ ca  lys B  76  B12.73 1fsjB_72}0.348 -5.083 -8.557
{ c   lys B  76  B12.38 1fsjB_72}1.244 -4.496 -9.641
{ o   lys B  76  B10.11 1fsjB_72}1.182 -4.889 -10.806
@vectorlist {mc H} nobutton color= gray alpha= 0.0588 master= {mainchain}
master= {H's}
{ n   asn B  75  B10.76 1fsjB_72}P 3.083 -4.876 -5.367
{ h   asn B  75  B10.76 1fsjB_72}2.601 -4.8 -4.494
@vectorlist {Calphas} off color= white
{ ca  leu B  71  B16.00 1fsjB_72}P -2.109 -7.731 -4.167
{ ca  asn B  72  B15.57 1fsjB_72}-0.758 -4.519 -2.628
{ ca  pro B  73  B16.09 1fsjB_72}0.2 -1.579 -4.859
{ ca  ser B  74  B13.10 1fsjB_72}3.855 -2.579 -5.196
{ ca  asn B  75  B11.23 1fsjB_72}2.985 -6.165 -6.033
{ ca  lys B  76  B12.73 1fsjB_72}0.348 -5.083 -8.557
@subgroup {sidechain}
@vectorlist {sc} color= green alpha= 0.0588 master= {sidechain}
{ ca  asn B  72  B15.57 1fsjB_72}P -0.758 -4.519 -2.628
{ cb  asn B  72  B16.40 1fsjB_72}0.174 -4.339 -1.392
{ cg  asn B  72  B17.93 1fsjB_72}1.601 -4.826 -1.602
{ od1 asn B  72  B18.20 1fsjB_72}2.134 -4.845 -2.709
{ cg  asn B  72  B17.93 1fsjB_72}P 1.601 -4.826 -1.602
{ nd2 asn B  72  B21.22 1fsjB_72}2.249 -5.185 -0.496
@subgroup {1->2} dominant
@dotlist {x} color= red width= 1 alpha= 0.0588 master= {H-bonds}
{ OD1 ASN  72  B} greentint 2.134 -4.784 -4.108
{"} greentint 2.27 -5.003 -4.093
{"} greentint 2.013 -5.012 -4.094
{"} greentint 1.877 -4.794 -4.084
{"} greentint 1.998 -4.567 -4.074
{"} greentint 2.255 -4.558 -4.074
{"} greentint 2.391 -4.776 -4.083
{"} greentint 2.572 -5.041 -4.024
{"} greentint 2.387 -5.226 -4.032
{"} greentint 2.134 -5.293 -4.035
{"} greentint 1.881 -5.226 -4.032
{"} greentint 1.881 -4.35 -3.994
{"} greentint 2.134 -4.283 -3.991
{"} greentint 2.387 -4.35 -3.994
{"} greentint 2.572 -4.535 -4.002
{"} greentint 2.64 -4.788 -4.013
{"} greentint 2.829 -5.037 -3.909
{"} greentint 2.704 -5.26 -3.919
{"} greentint 2.51 -5.427 -3.926
{"} greentint 2.27 -5.517 -3.93
{"} greentint 2.495 -4.151 -3.87
{"} greentint 2.693 -4.314 -3.877
{"} greentint 2.824 -4.534 -3.887
{"} greentint 2.871 -4.785 -3.898
{"} greentint 3.042 -5.054 -3.754
{"} greentint 2.94 -5.289 -3.764
{"} greentint 2.94 -4.31 -3.721
{"} greentint 3.042 -4.546 -3.732
{"} greentint 3.077 -4.8 -3.743
@subgroup {2->1} dominant
@dotlist {x} color= sky width= 1 alpha= 0.0588 master= {H-bonds}
{ H   ASN  75  B} greentint 1.824 -5.205 -4.011
{"} greentint 1.746 -4.959 -4
{"} greentint 1.743 -4.701 -3.989
{"} greentint 1.817 -4.454 -3.978
{"} greentint 2.407 -5.51 -3.817
{"} greentint 2.175 -5.395 -3.812
{"} greentint 2 -5.203 -3.804
{"} greentint 1.906 -4.961 -3.793
{"} greentint 1.906 -4.701 -3.782
{"} greentint 2 -4.459 -3.771
{"} greentint 2.175 -4.267 -3.763
{"} greentint 2.407 -4.151 -3.758
{"} greentint 2.666 -4.127 -3.757
{"} greentint 3.038 -5.08 -3.639
{"} greentint 2.858 -5.266 -3.648
{"} greentint 2.609 -5.337 -3.651
{"} greentint 2.358 -5.274 -3.648
{"} greentint 2.172 -5.095 -3.64
{"} greentint 2.101 -4.846 -3.629
{"} greentint 2.164 -4.595 -3.618
{"} greentint 2.344 -4.409 -3.61
{"} greentint 2.593 -4.338 -3.607
{"} greentint 2.844 -4.401 -3.61
{"} greentint 3.03 -4.581 -3.618
{"} greentint 3.101 -4.829 -3.628
{"} greentint 2.73 -5.066 -3.539
{"} greentint 2.472 -5.066 -3.539
{"} greentint 2.342 -4.842 -3.529
{"} greentint 2.472 -4.618 -3.519
{"} greentint 2.73 -4.618 -3.519
{"} greentint 2.86 -4.842 -3.529
{"} greentint 2.601 -4.844 -3.495
@subgroup {mainchain}
@vectorlist {mc} color= green alpha= 0.0588 master= {mainchain}
{ n   met A  21  B33.73 1fvuA_22}P -3.655 -7.846 -4.447
{ ca  met A  21  B29.45 1fvuA_22}-2.239 -7.642 -4.176
{ c   met A  21  B27.64 1fvuA_22}-2.036 -6.222 -3.667
{ o   met A  21  B26.71 1fvuA_22}-2.864 -5.353 -3.919
{ c   met A  21  B27.64 1fvuA_22}P -2.036 -6.222 -3.667
{ n   asn A  22  B24.91 1fvuA_22}-0.946 -5.982 -2.946
{ ca  asn A  22  B27.33 1fvuA_22}-0.687 -4.629 -2.483
{ c   asn A  22  B25.99 1fvuA_22}-0.242 -3.849 -3.716
{ o   asn A  22  B24.30 1fvuA_22}0.081 -4.443 -4.745
{ c   asn A  22  B25.99 1fvuA_22}P -0.242 -3.849 -3.716
{ n   trp A  23  B25.41 1fvuA_22}-0.229 -2.528 -3.613
{ ca  trp A  23  B24.16 1fvuA_22}0.139 -1.666 -4.729
{ c   trp A  23  B25.37 1fvuA_22}1.433 -2.054 -5.458
{ o   trp A  23  B22.17 1fvuA_22}1.437 -2.232 -6.679
{ c   trp A  23  B25.37 1fvuA_22}P 1.433 -2.054 -5.458
{ n   ala A  24  B22.00 1fvuA_22}2.53 -2.182 -4.718
{ ca  ala A  24  B28.86 1fvuA_22}3.816 -2.524 -5.32
{ c   ala A  24  B27.81 1fvuA_22}3.84 -3.881 -6.027
{ o   ala A  24  B24.17 1fvuA_22}4.408 -4.007 -7.112
{ c   ala A  24  B27.81 1fvuA_22}P 3.84 -3.881 -6.027
{ n   asp A  25  B27.24 1fvuA_22}3.239 -4.896 -5.416
{ ca  asp A  25  B31.26 1fvuA_22}3.215 -6.22 -6.032
{ c   asp A  25  B30.91 1fvuA_22}2.385 -6.199 -7.305
{ o   asp A  25  B34.14 1fvuA_22}2.692 -6.905 -8.265
{ c   asp A  25  B30.91 1fvuA_22}P 2.385 -6.199 -7.305
{ n   ala A  26  B24.93 1fvuA_22}1.333 -5.386 -7.311
{ ca  ala A  26  B24.37 1fvuA_22}0.475 -5.271 -8.482
{ c   ala A  26  B23.88 1fvuA_22}1.259 -4.638 -9.634
{ o   ala A  26  B23.45 1fvuA_22}1.153 -5.077 -10.775
@vectorlist {mc H} nobutton color= gray alpha= 0.0588 master= {mainchain}
master= {H's}
{ n   asp A  25  B27.24 1fvuA_22}P 3.239 -4.896 -5.416
{ h   asp A  25  B27.24 1fvuA_22}2.78 -4.834 -4.53
@vectorlist {Calphas} off color= white
{ ca  met A  21  B29.45 1fvuA_22}P -2.239 -7.642 -4.176
{ ca  asn A  22  B27.33 1fvuA_22}-0.687 -4.629 -2.483
{ ca  trp A  23  B24.16 1fvuA_22}0.139 -1.666 -4.729
{ ca  ala A  24  B28.86 1fvuA_22}3.816 -2.524 -5.32
{ ca  asp A  25  B31.26 1fvuA_22}3.215 -6.22 -6.032
{ ca  ala A  26  B24.37 1fvuA_22}0.475 -5.271 -8.482
@subgroup {sidechain}
@vectorlist {sc} color= green alpha= 0.0588 master= {sidechain}
{ ca  asn A  22  B27.33 1fvuA_22}P -0.687 -4.629 -2.483
{ cb  asn A  22  B26.27 1fvuA_22}0.39 -4.595 -1.388
{ cg  asn A  22  B28.27 1fvuA_22}1.676 -5.272 -1.799
{ od1 asn A  22  B29.30 1fvuA_22}2.265 -4.944 -2.821
{ cg  asn A  22  B28.27 1fvuA_22}P 1.676 -5.272 -1.799
{ nd2 asn A  22  B33.64 1fvuA_22}2.128 -6.218 -0.984
@vectorlist {sc H} nobutton color= gray alpha= 0.0588 master= {sidechain}
master= {H's}
{hd21 asn A  22  B33.64 1fvuA_22}P 2.981 -6.694 -1.196
{hd22 asn A  22  B33.64 1fvuA_22}P 1.614 -6.454 -0.159
@subgroup {1->2} dominant
@dotlist {x} color= red width= 1 alpha= 0.0588 master= {H-bonds}
{ OD1 ASN  22  A} greentint 2.265 -4.883 -4.22
{"} greentint 2.401 -5.102 -4.205
{"} greentint 2.144 -5.111 -4.206
{"} greentint 2.008 -4.893 -4.196
{"} greentint 2.129 -4.666 -4.186
{"} greentint 2.386 -4.657 -4.186
{"} greentint 2.522 -4.875 -4.195
{"} greentint 2.703 -5.14 -4.136
{"} greentint 2.518 -5.325 -4.144
{"} greentint 2.265 -5.392 -4.147
{"} greentint 2.012 -5.325 -4.144
{"} greentint 2.012 -4.449 -4.106
{"} greentint 2.265 -4.382 -4.103
{"} greentint 2.518 -4.449 -4.106
{"} greentint 2.703 -4.634 -4.114
{"} greentint 2.771 -4.887 -4.125
{"} greentint 2.96 -5.136 -4.021
{"} greentint 2.835 -5.359 -4.031
{"} greentint 2.641 -5.526 -4.038
{"} greentint 2.401 -5.616 -4.042
{"} greentint 2.385 -4.166 -3.978
{"} greentint 2.626 -4.25 -3.982
{"} greentint 2.824 -4.413 -3.989
{"} greentint 2.955 -4.633 -3.999
{"} greentint 3.002 -4.884 -4.01
{"} greentint 3.173 -5.153 -3.866
{"} greentint 3.071 -5.388 -3.876
{"} greentint 2.909 -4.21 -3.825
{"} greentint 3.071 -4.409 -3.833
{"} greentint 3.173 -4.645 -3.844
{"} greentint 3.208 -4.899 -3.855
@subgroup {2->1} dominant
@vectorlist {x} color= green width= 1 alpha= 0.0588 
{ H   ASP  25  A} P 2.521 -4.876 -3.565
{"} 2.523 -4.876 -3.57
@dotlist {x} color= sky width= 1 alpha= 0.0588 master= {H-bonds}
{ H   ASP  25  A} greentint 2.151 -5.45 -4.056
{"} greentint 2.003 -5.239 -4.047
{"} greentint 1.925 -4.993 -4.036
{"} greentint 1.922 -4.735 -4.025
{"} greentint 1.996 -4.488 -4.014
{"} greentint 2.14 -4.273 -4.005
{"} greentint 2.845 -5.568 -3.854
{"} greentint 2.586 -5.544 -3.853
{"} greentint 2.354 -5.429 -3.848
{"} greentint 2.179 -5.237 -3.84
{"} greentint 2.085 -4.995 -3.829
{"} greentint 2.085 -4.735 -3.818
{"} greentint 2.179 -4.493 -3.807
{"} greentint 2.354 -4.301 -3.799
{"} greentint 2.586 -4.185 -3.794
{"} greentint 2.845 -4.161 -3.793
{"} greentint 3.217 -5.114 -3.675
{"} greentint 3.037 -5.3 -3.684
{"} greentint 2.788 -5.371 -3.687
{"} greentint 2.537 -5.308 -3.684
{"} greentint 2.351 -5.129 -3.676
{"} greentint 2.28 -4.88 -3.665
{"} greentint 2.343 -4.629 -3.654
{"} greentint 2.523 -4.443 -3.646
{"} greentint 2.772 -4.372 -3.643
{"} greentint 3.023 -4.435 -3.646
{"} greentint 3.209 -4.615 -3.654
{"} greentint 3.28 -4.863 -3.664
{"} greentint 2.909 -5.1 -3.575
{"} greentint 2.651 -5.1 -3.575
{"} greentint 2.651 -4.652 -3.555
{"} greentint 2.909 -4.652 -3.555
{"} greentint 3.039 -4.876 -3.565
{"} greentint 2.78 -4.878 -3.531
@subgroup {mainchain}
@vectorlist {mc} color= green alpha= 0.0588 master= {mainchain}
{ n   gln A 467  B20.28 1fz1A_468}P -3.626 -8.328 -3.553
{ ca  gln A 467  B21.70 1fz1A_468}-2.323 -7.869 -4.015
{ c   gln A 467  B19.22 1fz1A_468}-2.151 -6.386 -3.676
{ o   gln A 467  B20.52 1fz1A_468}-3.086 -5.591 -3.842
{ c   gln A 467  B19.22 1fz1A_468}P -2.151 -6.386 -3.676
{ n   asn A 468  B17.35 1fz1A_468}-0.975 -6.007 -3.178
{ ca  asn A 468  B17.75 1fz1A_468}-0.75 -4.598 -2.829
{ c   asn A 468  B18.18 1fz1A_468}-0.216 -3.79 -4.015
{ o   asn A 468  B18.03 1fz1A_468}0.157 -4.364 -5.039
{ c   asn A 468  B18.18 1fz1A_468}P -0.216 -3.79 -4.015
{ n   ile A 469  B18.26 1fz1A_468}-0.209 -2.462 -3.89
{ ca  ile A 469  B20.95 1fz1A_468}0.239 -1.595 -4.979
{ c   ile A 469  B21.05 1fz1A_468}1.64 -1.856 -5.511
{ o   ile A 469  B20.48 1fz1A_468}1.886 -1.68 -6.705
{ c   ile A 469  B21.05 1fz1A_468}P 1.64 -1.856 -5.511
{ n   phe A 470  B23.14 1fz1A_468}2.557 -2.256 -4.633
{ ca  phe A 470  B25.63 1fz1A_468}3.932 -2.536 -5.044
{ c   phe A 470  B27.15 1fz1A_468}3.978 -3.82 -5.865
{ o   phe A 470  B28.69 1fz1A_468}4.741 -3.925 -6.828
{ c   phe A 470  B27.15 1fz1A_468}P 3.978 -3.82 -5.865
{ n   glu A 471  B24.60 1fz1A_468}3.151 -4.791 -5.49
{ ca  glu A 471  B24.20 1fz1A_468}3.083 -6.054 -6.218
{ c   glu A 471  B22.34 1fz1A_468}2.488 -5.79 -7.601
{ o   glu A 471  B20.18 1fz1A_468}3.014 -6.248 -8.613
{ c   glu A 471  B22.34 1fz1A_468}P 2.488 -5.79 -7.601
{ n   gln A 472  B23.22 1fz1A_468}1.398 -5.029 -7.645
{ ca  gln A 472  B22.49 1fz1A_468}0.744 -4.717 -8.911
{ c   gln A 472  B22.30 1fz1A_468}1.557 -3.771 -9.797
{ o   gln A 472  B21.35 1fz1A_468}1.582 -3.933 -11.017
@vectorlist {mc H} nobutton color= gray alpha= 0.0588 master= {mainchain}
master= {H's}
{ n   glu A 471  B24.60 1fz1A_468}P 3.151 -4.791 -5.49
{ h   glu A 471  B24.60 1fz1A_468}2.534 -4.73 -4.705
@vectorlist {Calphas} off color= white
{ ca  gln A 467  B21.70 1fz1A_468}P -2.323 -7.869 -4.015
{ ca  asn A 468  B17.75 1fz1A_468}-0.75 -4.598 -2.829
{ ca  ile A 469  B20.95 1fz1A_468}0.239 -1.595 -4.979
{ ca  phe A 470  B25.63 1fz1A_468}3.932 -2.536 -5.044
{ ca  glu A 471  B24.20 1fz1A_468}3.083 -6.054 -6.218
{ ca  gln A 472  B22.49 1fz1A_468}0.744 -4.717 -8.911
@subgroup {sidechain}
@vectorlist {sc} color= green alpha= 0.0588 master= {sidechain}
{ ca  asn A 468  B17.75 1fz1A_468}P -0.75 -4.598 -2.829
{ cb  asn A 468  B16.85 1fz1A_468}0.167 -4.466 -1.598
{ cg  asn A 468  B19.93 1fz1A_468}1.581 -4.974 -1.833
{ od1 asn A 468  B21.16 1fz1A_468}2.26 -4.566 -2.779
{ cg  asn A 468  B19.93 1fz1A_468}P 1.581 -4.974 -1.833
{ nd2 asn A 468  B17.91 1fz1A_468}2.041 -5.851 -0.945
@vectorlist {sc H} nobutton color= gray alpha= 0.0588 master= {sidechain}
master= {H's}
{hd21 asn A 468  B17.91 1fz1A_468}P 2.972 -6.206 -1.029
@subgroup {1->2} dominant
@dotlist {x} color= red width= 1 alpha= 0.0588 master= {H-bonds}
{ OD1 ASN 468  A} greentint 2.26 -4.505 -4.178
{"} greentint 2.396 -4.724 -4.163
{"} greentint 2.139 -4.733 -4.164
{"} greentint 2.003 -4.515 -4.154
{"} greentint 2.124 -4.288 -4.144
{"} greentint 2.381 -4.279 -4.144
{"} greentint 2.517 -4.497 -4.153
{"} greentint 2.698 -4.762 -4.094
{"} greentint 2.513 -4.947 -4.102
{"} greentint 2.26 -5.014 -4.105
{"} greentint 2.007 -4.947 -4.102
{"} greentint 1.822 -4.762 -4.094
{"} greentint 2.513 -4.071 -4.064
{"} greentint 2.698 -4.256 -4.072
{"} greentint 2.766 -4.509 -4.083
{"} greentint 2.955 -4.758 -3.979
{"} greentint 2.83 -4.981 -3.989
{"} greentint 2.636 -5.148 -3.996
{"} greentint 2.396 -5.238 -4
{"} greentint 2.14 -5.241 -4
{"} greentint 2.95 -4.255 -3.957
{"} greentint 2.997 -4.506 -3.968
@subgroup {2->1} dominant
@dotlist {x} color= sky width= 1 alpha= 0.0588 master= {H-bonds}
{ H   GLU 471  A} greentint 1.933 -5.133 -4.015
{"} greentint 1.839 -4.891 -4.004
{"} greentint 1.839 -4.631 -3.993
{"} greentint 1.933 -4.389 -3.982
{"} greentint 2.108 -4.197 -3.974
{"} greentint 2.34 -4.081 -3.969
{"} greentint 2.599 -4.057 -3.968
{"} greentint 2.849 -4.128 -3.971
{"} greentint 2.971 -5.01 -3.85
{"} greentint 2.791 -5.196 -3.859
{"} greentint 2.542 -5.267 -3.862
{"} greentint 2.291 -5.204 -3.859
{"} greentint 2.105 -5.025 -3.851
{"} greentint 2.034 -4.776 -3.84
{"} greentint 2.097 -4.525 -3.829
{"} greentint 2.277 -4.339 -3.821
{"} greentint 2.526 -4.268 -3.818
{"} greentint 2.777 -4.331 -3.821
{"} greentint 2.963 -4.511 -3.829
{"} greentint 3.034 -4.759 -3.839
{"} greentint 2.663 -4.996 -3.75
{"} greentint 2.405 -4.996 -3.75
{"} greentint 2.275 -4.772 -3.74
{"} greentint 2.405 -4.548 -3.73
{"} greentint 2.663 -4.548 -3.73
{"} greentint 2.793 -4.772 -3.74
{"} greentint 2.534 -4.774 -3.706
@subgroup {mainchain}
@vectorlist {mc} color= green alpha= 0.0588 master= {mainchain}
{ n   phe E  72  B20.07 1fz1E_73}P -3.473 -8.22 -4.194
{ ca  phe E  72  B19.55 1fz1E_73}-2.131 -7.636 -4.174
{ c   phe E  72  B18.10 1fz1E_73}-2.059 -6.217 -3.634
{ o   phe E  72  B18.46 1fz1E_73}-2.981 -5.431 -3.827
{ c   phe E  72  B18.10 1fz1E_73}P -2.059 -6.217 -3.634
{ n   asn E  73  B18.29 1fz1E_73}-0.963 -5.883 -2.955
{ ca  asn E  73  B19.39 1fz1E_73}-0.816 -4.514 -2.483
{ c   asn E  73  B19.33 1fz1E_73}-0.381 -3.75 -3.735
{ o   asn E  73  B19.36 1fz1E_73}-0.19 -4.359 -4.787
{ c   asn E  73  B19.33 1fz1E_73}P -0.381 -3.75 -3.735
{ n   glu E  74  B19.15 1fz1E_73}-0.223 -2.436 -3.635
{ ca  glu E  74  B18.79 1fz1E_73}0.148 -1.638 -4.798
{ c   glu E  74  B18.58 1fz1E_73}1.474 -1.968 -5.469
{ o   glu E  74  B20.45 1fz1E_73}1.554 -1.992 -6.698
{ c   glu E  74  B18.58 1fz1E_73}P 1.474 -1.968 -5.469
{ n   val E  75  B18.44 1fz1E_73}2.508 -2.231 -4.678
{ ca  val E  75  B19.93 1fz1E_73}3.818 -2.564 -5.231
{ c   val E  75  B17.81 1fz1E_73}3.791 -3.901 -5.985
{ o   val E  75  B16.83 1fz1E_73}4.335 -4.019 -7.084
{ c   val E  75  B17.81 1fz1E_73}P 3.791 -3.901 -5.985
{ n   asp E  76  B16.40 1fz1E_73}3.161 -4.911 -5.399
{ ca  asp E  76  B15.38 1fz1E_73}3.096 -6.215 -6.053
{ c   asp E  76  B14.25 1fz1E_73}2.257 -6.188 -7.331
{ o   asp E  76  B14.95 1fz1E_73}2.588 -6.862 -8.308
{ c   asp E  76  B14.25 1fz1E_73}P 2.257 -6.188 -7.331
{ n   phe E  77  B16.26 1fz1E_73}1.169 -5.421 -7.329
{ ca  phe E  77  B17.60 1fz1E_73}0.333 -5.33 -8.524
{ c   phe E  77  B18.75 1fz1E_73}1.18 -4.8 -9.681
{ o   phe E  77  B14.72 1fz1E_73}1.03 -5.221 -10.829
@vectorlist {mc H} nobutton color= gray alpha= 0.0588 master= {mainchain}
master= {H's}
{ n   asp E  76  B16.40 1fz1E_73}P 3.161 -4.911 -5.399
{ h   asp E  76  B16.40 1fz1E_73}2.705 -4.859 -4.51
@vectorlist {Calphas} off color= white
{ ca  phe E  72  B19.55 1fz1E_73}P -2.131 -7.636 -4.174
{ ca  asn E  73  B19.39 1fz1E_73}-0.816 -4.514 -2.483
{ ca  glu E  74  B18.79 1fz1E_73}0.148 -1.638 -4.798
{ ca  val E  75  B19.93 1fz1E_73}3.818 -2.564 -5.231
{ ca  asp E  76  B15.38 1fz1E_73}3.096 -6.215 -6.053
{ ca  phe E  77  B17.60 1fz1E_73}0.333 -5.33 -8.524
@subgroup {sidechain}
@vectorlist {sc} color= green alpha= 0.0588 master= {sidechain}
{ ca  asn E  73  B19.39 1fz1E_73}P -0.816 -4.514 -2.483
{ cb  asn E  73  B22.16 1fz1E_73}0.234 -4.397 -1.357
{ cg  asn E  73  B22.21 1fz1E_73}1.581 -4.989 -1.728
{ od1 asn E  73  B21.88 1fz1E_73}2.076 -4.806 -2.836
{ cg  asn E  73  B22.21 1fz1E_73}P 1.581 -4.989 -1.728
{ nd2 asn E  73  B25.90 1fz1E_73}2.189 -5.691 -0.781
@vectorlist {sc H} nobutton color= gray alpha= 0.0588 master= {sidechain}
master= {H's}
{hd21 asn E  73  B25.90 1fz1E_73}P 3.086 -6.097 -0.957
@subgroup {1->2} dominant
@dotlist {x} color= red width= 1 alpha= 0.0588 master= {H-bonds}
{ OD1 ASN  73  E} greentint 2.076 -4.745 -4.235
{"} greentint 2.212 -4.964 -4.22
{"} greentint 1.955 -4.973 -4.221
{"} greentint 1.819 -4.755 -4.211
{"} greentint 1.94 -4.528 -4.201
{"} greentint 2.197 -4.519 -4.201
{"} greentint 2.333 -4.737 -4.21
{"} greentint 2.514 -5.002 -4.151
{"} greentint 2.329 -5.187 -4.159
{"} greentint 2.076 -5.254 -4.162
{"} greentint 2.076 -4.244 -4.118
{"} greentint 2.329 -4.311 -4.121
{"} greentint 2.514 -4.496 -4.129
{"} greentint 2.582 -4.749 -4.14
{"} greentint 2.771 -4.998 -4.036
{"} greentint 2.646 -5.221 -4.046
{"} greentint 2.452 -5.388 -4.053
{"} greentint 2.212 -5.478 -4.057
{"} greentint 2.437 -4.112 -3.997
{"} greentint 2.635 -4.275 -4.004
{"} greentint 2.766 -4.495 -4.014
{"} greentint 2.813 -4.746 -4.025
{"} greentint 2.984 -5.015 -3.881
{"} greentint 2.882 -5.25 -3.891
{"} greentint 2.72 -5.45 -3.9
{"} greentint 2.51 -5.598 -3.906
{"} greentint 2.882 -4.271 -3.848
{"} greentint 2.984 -4.507 -3.859
{"} greentint 3.019 -4.761 -3.87
{"} greentint 3.165 -5.019 -3.69
{"} greentint 3.078 -5.263 -3.7
{"} greentint 3.193 -4.761 -3.679
@subgroup {2->1} dominant
@dotlist {x} color= sky width= 1 alpha= 0.0588 master= {H-bonds}
{ H   ASP  76  E} greentint 2.076 -5.475 -4.036
{"} greentint 1.928 -5.264 -4.027
{"} greentint 1.85 -5.018 -4.016
{"} greentint 1.847 -4.76 -4.005
{"} greentint 1.921 -4.513 -3.994
{"} greentint 2.065 -4.298 -3.985
{"} greentint 2.265 -4.136 -3.978
{"} greentint 2.511 -5.569 -3.833
{"} greentint 2.279 -5.454 -3.828
{"} greentint 2.104 -5.262 -3.82
{"} greentint 2.01 -5.02 -3.809
{"} greentint 2.01 -4.76 -3.798
{"} greentint 2.104 -4.518 -3.787
{"} greentint 2.279 -4.326 -3.779
{"} greentint 2.511 -4.21 -3.774
{"} greentint 2.77 -4.186 -3.773
{"} greentint 3.142 -5.139 -3.655
{"} greentint 2.962 -5.325 -3.664
{"} greentint 2.713 -5.396 -3.667
{"} greentint 2.462 -5.333 -3.664
{"} greentint 2.276 -5.154 -3.656
{"} greentint 2.205 -4.905 -3.645
{"} greentint 2.268 -4.654 -3.634
{"} greentint 2.448 -4.468 -3.626
{"} greentint 2.697 -4.397 -3.623
{"} greentint 2.948 -4.46 -3.626
{"} greentint 3.134 -4.64 -3.634
{"} greentint 3.205 -4.888 -3.644
{"} greentint 2.834 -5.125 -3.555
{"} greentint 2.576 -5.125 -3.555
{"} greentint 2.446 -4.901 -3.545
{"} greentint 2.576 -4.677 -3.535
{"} greentint 2.834 -4.677 -3.535
{"} greentint 2.964 -4.901 -3.545
{"} greentint 2.705 -4.903 -3.511
@subgroup {mainchain}
@vectorlist {mc} color= green alpha= 0.0588 master= {mainchain}
{ n   asn A  88  B7.65 1g4iA_89}P -3.283 -8.192 -4.226
{ ca  asn A  88  B7.18 1g4iA_89}-1.931 -7.654 -4.271
{ c   asn A  88  B7.28 1g4iA_89}-1.923 -6.208 -3.788
{ o   asn A  88  B8.30 1g4iA_89}-2.799 -5.414 -4.164
{ c   asn A  88  B7.28 1g4iA_89}P -1.923 -6.208 -3.788
{ n   asn A  89  B7.43 1g4iA_89}-0.909 -5.853 -2.978
{ ca  asn A  89  B7.47 1g4iA_89}-0.72 -4.472 -2.6
{ c   asn A  89  B6.70 1g4iA_89}-0.2 -3.665 -3.816
{ o   asn A  89  B6.93 1g4iA_89}0.082 -4.215 -4.866
{ c   asn A  89  B6.70 1g4iA_89}P -0.2 -3.665 -3.816
{ n   ala A  90  B7.14 1g4iA_89}-0.099 -2.344 -3.645
{ ca  ala A  90  B7.28 1g4iA_89}0.18 -1.515 -4.794
{ c   ala A  90  B6.70 1g4iA_89}1.477 -1.891 -5.485
{ o   ala A  90  B7.00 1g4iA_89}1.599 -1.839 -6.717
{ c   ala A  90  B6.70 1g4iA_89}P 1.477 -1.891 -5.485
{ n   cys A  91  B6.57 1g4iA_89}2.506 -2.24 -4.726
{ ca  cys A  91  B6.37 1g4iA_89}3.791 -2.63 -5.279
{ c   cys A  91  B6.07 1g4iA_89}3.698 -3.962 -6.028
{ o   cys A  91  B6.10 1g4iA_89}4.091 -4.101 -7.19
{ c   cys A  91  B6.07 1g4iA_89}P 3.698 -3.962 -6.028
{ n   glu A  92  B6.07 1g4iA_89}3.154 -4.976 -5.322
{ ca  glu A  92  B6.35 1g4iA_89}2.892 -6.254 -5.912
{ c   glu A  92  B6.01 1g4iA_89}2.077 -6.135 -7.219
{ o   glu A  92  B6.10 1g4iA_89}2.362 -6.819 -8.199
{ c   glu A  92  B6.01 1g4iA_89}P 2.077 -6.135 -7.219
{ n   ala A  93  B5.90 1g4iA_89}1.037 -5.312 -7.174
{ ca  ala A  93  B6.28 1g4iA_89}0.182 -5.146 -8.321
{ c   ala A  93  B6.07 1g4iA_89}0.929 -4.561 -9.49
{ o   ala A  93  B6.51 1g4iA_89}0.728 -4.96 -10.653
@vectorlist {mc H} nobutton color= gray alpha= 0.0588 master= {mainchain}
master= {H's}
{ n   glu A  92  B6.07 1g4iA_89}P 3.154 -4.976 -5.322
{ h   glu A  92  B6.07 1g4iA_89}2.9 -4.909 -4.358
@vectorlist {Calphas} off color= white
{ ca  asn A  88  B7.18 1g4iA_89}P -1.931 -7.654 -4.271
{ ca  asn A  89  B7.47 1g4iA_89}-0.72 -4.472 -2.6
{ ca  ala A  90  B7.28 1g4iA_89}0.18 -1.515 -4.794
{ ca  cys A  91  B6.37 1g4iA_89}3.791 -2.63 -5.279
{ ca  glu A  92  B6.35 1g4iA_89}2.892 -6.254 -5.912
{ ca  ala A  93  B6.28 1g4iA_89}0.182 -5.146 -8.321
@subgroup {sidechain}
@vectorlist {sc} color= green alpha= 0.0588 master= {sidechain}
{ ca  asn A  89  B7.47 1g4iA_89}P -0.72 -4.472 -2.6
{ cb  asn A  89  B8.56 1g4iA_89}0.172 -4.362 -1.351
{ cg  asn A  89  B7.68 1g4iA_89}1.629 -4.746 -1.601
{ od1 asn A  89  B8.31 1g4iA_89}2.202 -4.434 -2.631
{ cg  asn A  89  B7.68 1g4iA_89}P 1.629 -4.746 -1.601
{ nd2 asn A  89  B10.56 1g4iA_89}2.256 -5.423 -0.632
@subgroup {1->2} dominant
@dotlist {x} color= red width= 1 alpha= 0.0588 master= {H-bonds}
{ OD1 ASN  89  A} greentint 2.202 -4.373 -4.03
{"} greentint 2.338 -4.592 -4.015
{"} greentint 2.081 -4.601 -4.016
{"} greentint 2.459 -4.365 -4.005
{"} greentint 2.64 -4.63 -3.946
{"} greentint 2.455 -4.815 -3.954
{"} greentint 2.202 -4.882 -3.957
{"} greentint 2.64 -4.124 -3.924
{"} greentint 2.708 -4.377 -3.935
{"} greentint 2.897 -4.626 -3.831
{"} greentint 2.772 -4.849 -3.841
{"} greentint 2.578 -5.016 -3.848
{"} greentint 2.338 -5.106 -3.852
{"} greentint 2.082 -5.109 -3.852
{"} greentint 2.892 -4.123 -3.809
{"} greentint 2.939 -4.374 -3.82
{"} greentint 3.11 -4.643 -3.676
{"} greentint 3.008 -4.878 -3.686
{"} greentint 2.846 -5.078 -3.695
{"} greentint 2.636 -5.226 -3.701
{"} greentint 2.394 -5.311 -3.705
{"} greentint 3.145 -4.389 -3.665
{"} greentint 3.291 -4.647 -3.485
{"} greentint 3.204 -4.891 -3.495
{"} greentint 3.063 -5.108 -3.505
{"} greentint 2.876 -5.288 -3.513
@subgroup {2->1} dominant
@dotlist {x} color= sky width= 1 alpha= 0.0588 master= {H-bonds}
{ H   GLU  92  A} greentint 2.045 -5.068 -3.864
{"} greentint 2.042 -4.81 -3.853
{"} greentint 2.116 -4.563 -3.842
{"} greentint 2.26 -4.348 -3.833
{"} greentint 2.46 -4.186 -3.826
{"} greentint 2.699 -4.089 -3.822
{"} greentint 2.299 -5.312 -3.668
{"} greentint 2.205 -5.07 -3.657
{"} greentint 2.205 -4.81 -3.646
{"} greentint 2.299 -4.568 -3.635
{"} greentint 2.474 -4.376 -3.627
{"} greentint 2.706 -4.26 -3.622
{"} greentint 2.965 -4.236 -3.621
{"} greentint 2.657 -5.383 -3.512
{"} greentint 2.471 -5.204 -3.504
{"} greentint 2.4 -4.955 -3.493
{"} greentint 2.463 -4.704 -3.482
{"} greentint 2.643 -4.518 -3.474
{"} greentint 2.892 -4.447 -3.471
{"} greentint 3.143 -4.51 -3.474
{"} greentint 3.029 -5.175 -3.403
{"} greentint 2.771 -5.175 -3.403
{"} greentint 2.641 -4.951 -3.393
{"} greentint 2.771 -4.727 -3.383
{"} greentint 3.029 -4.727 -3.383
{"} greentint 3.159 -4.951 -3.393
{"} greentint 2.9 -4.953 -3.359
@subgroup {mainchain}
@vectorlist {mc} color= green alpha= 0.0588 master= {mainchain}
{ n   trp A  11  B13.64 1g94A_12}P -3.792 -8.078 -3.686
{ ca  trp A  11  B16.16 1g94A_12}-2.398 -7.775 -4.027
{ c   trp A  11  B17.62 1g94A_12}-2.131 -6.306 -3.665
{ o   trp A  11  B15.81 1g94A_12}-2.962 -5.443 -3.964
{ c   trp A  11  B17.62 1g94A_12}P -2.131 -6.306 -3.665
{ n   asn A  12  B17.98 1g94A_12}-1.021 -6.027 -2.976
{ ca  asn A  12  B17.51 1g94A_12}-0.688 -4.641 -2.611
{ c   asn A  12  B18.03 1g94A_12}-0.207 -3.87 -3.839
{ o   asn A  12  B18.52 1g94A_12}0.183 -4.475 -4.842
{ c   asn A  12  B18.03 1g94A_12}P -0.207 -3.87 -3.839
{ n   trp A  13  B17.87 1g94A_12}-0.189 -2.54 -3.751
{ ca  trp A  13  B17.71 1g94A_12}0.184 -1.707 -4.89
{ c   trp A  13  B17.86 1g94A_12}1.579 -1.921 -5.482
{ o   trp A  13  B20.09 1g94A_12}1.759 -1.79 -6.695
{ c   trp A  13  B17.86 1g94A_12}P 1.579 -1.921 -5.482
{ n   gln A  14  B18.60 1g94A_12}2.558 -2.259 -4.645
{ ca  gln A  14  B21.32 1g94A_12}3.922 -2.497 -5.129
{ c   gln A  14  B20.25 1g94A_12}3.984 -3.777 -5.955
{ o   gln A  14  B17.24 1g94A_12}4.649 -3.828 -6.991
{ c   gln A  14  B20.25 1g94A_12}P 3.984 -3.777 -5.955
{ n   asp A  15  B18.22 1g94A_12}3.277 -4.806 -5.492
{ ca  asp A  15  B16.85 1g94A_12}3.224 -6.073 -6.21
{ c   asp A  15  B15.45 1g94A_12}2.491 -5.91 -7.54
{ o   asp A  15  B17.28 1g94A_12}2.933 -6.443 -8.558
{ c   asp A  15  B15.45 1g94A_12}P 2.491 -5.91 -7.54
{ n   val A  16  B13.60 1g94A_12}1.397 -5.147 -7.556
{ ca  val A  16  B14.27 1g94A_12}0.654 -4.936 -8.804
{ c   val A  16  B16.38 1g94A_12}1.53 -4.189 -9.814
{ o   val A  16  B16.16 1g94A_12}1.589 -4.559 -10.983
@vectorlist {mc H} nobutton color= gray alpha= 0.0588 master= {mainchain}
master= {H's}
{ n   asp A  15  B18.22 1g94A_12}P 3.277 -4.806 -5.492
{ h   asp A  15  B18.22 1g94A_12}2.748 -4.786 -4.644
@vectorlist {Calphas} off color= white
{ ca  trp A  11  B16.16 1g94A_12}P -2.398 -7.775 -4.027
{ ca  asn A  12  B17.51 1g94A_12}-0.688 -4.641 -2.611
{ ca  trp A  13  B17.71 1g94A_12}0.184 -1.707 -4.89
{ ca  gln A  14  B21.32 1g94A_12}3.922 -2.497 -5.129
{ ca  asp A  15  B16.85 1g94A_12}3.224 -6.073 -6.21
{ ca  val A  16  B14.27 1g94A_12}0.654 -4.936 -8.804
@subgroup {sidechain}
@vectorlist {sc} color= green alpha= 0.0588 master= {sidechain}
{ ca  asn A  12  B17.51 1g94A_12}P -0.688 -4.641 -2.611
{ cb  asn A  12  B17.37 1g94A_12}0.328 -4.566 -1.451
{ cg  asn A  12  B17.41 1g94A_12}1.708 -5.068 -1.828
{ od1 asn A  12  B19.50 1g94A_12}2.289 -4.661 -2.832
{ cg  asn A  12  B17.41 1g94A_12}P 1.708 -5.068 -1.828
{ nd2 asn A  12  B21.32 1g94A_12}2.258 -5.936 -0.991
@vectorlist {sc H} nobutton color= gray alpha= 0.0588 master= {sidechain}
master= {H's}
{hd21 asn A  12  B21.32 1g94A_12}P 3.18 -6.284 -1.166
{hd22 asn A  12  B21.32 1g94A_12}P 1.752 -6.243 -0.185
@subgroup {1->2} dominant
@dotlist {x} color= red width= 1 alpha= 0.0588 master= {H-bonds}
{ OD1 ASN  12  A} greentint 2.289 -4.6 -4.231
{"} greentint 2.425 -4.819 -4.216
{"} greentint 2.168 -4.828 -4.217
{"} greentint 2.032 -4.61 -4.207
{"} greentint 2.153 -4.383 -4.197
{"} greentint 2.41 -4.374 -4.197
{"} greentint 2.546 -4.592 -4.206
{"} greentint 2.727 -4.857 -4.147
{"} greentint 2.542 -5.042 -4.155
{"} greentint 2.289 -5.109 -4.158
{"} greentint 2.036 -5.042 -4.155
{"} greentint 2.289 -4.099 -4.114
{"} greentint 2.542 -4.166 -4.117
{"} greentint 2.727 -4.351 -4.125
{"} greentint 2.795 -4.604 -4.136
{"} greentint 2.984 -4.853 -4.032
{"} greentint 2.859 -5.076 -4.042
{"} greentint 2.665 -5.243 -4.049
{"} greentint 2.425 -5.333 -4.053
{"} greentint 2.169 -5.336 -4.053
{"} greentint 2.848 -4.13 -4
{"} greentint 2.979 -4.35 -4.01
{"} greentint 3.026 -4.601 -4.021
{"} greentint 3.197 -4.87 -3.877
{"} greentint 3.095 -5.105 -3.887
{"} greentint 2.933 -5.305 -3.896
{"} greentint 2.723 -5.453 -3.902
{"} greentint 3.232 -4.616 -3.866
@subgroup {2->1} dominant
@dotlist {x} color= sky width= 1 alpha= 0.0588 master= {H-bonds}
{ H   ASP  15  A} greentint 1.89 -4.687 -4.139
{"} greentint 1.964 -4.44 -4.128
{"} greentint 2.108 -4.225 -4.119
{"} greentint 2.322 -5.381 -3.962
{"} greentint 2.147 -5.189 -3.954
{"} greentint 2.053 -4.947 -3.943
{"} greentint 2.053 -4.687 -3.932
{"} greentint 2.147 -4.445 -3.921
{"} greentint 2.322 -4.253 -3.913
{"} greentint 2.554 -4.137 -3.908
{"} greentint 2.813 -4.113 -3.907
{"} greentint 3.185 -5.066 -3.789
{"} greentint 3.005 -5.252 -3.798
{"} greentint 2.756 -5.323 -3.801
{"} greentint 2.505 -5.26 -3.798
{"} greentint 2.319 -5.081 -3.79
{"} greentint 2.248 -4.832 -3.779
{"} greentint 2.311 -4.581 -3.768
{"} greentint 2.491 -4.395 -3.76
{"} greentint 2.74 -4.324 -3.757
{"} greentint 2.991 -4.387 -3.76
{"} greentint 3.177 -4.567 -3.768
{"} greentint 3.248 -4.815 -3.778
{"} greentint 2.877 -5.052 -3.689
{"} greentint 2.619 -5.052 -3.689
{"} greentint 2.489 -4.828 -3.679
{"} greentint 2.619 -4.604 -3.669
{"} greentint 2.877 -4.604 -3.669
{"} greentint 3.007 -4.828 -3.679
{"} greentint 2.748 -4.83 -3.645
@subgroup {mainchain}
@vectorlist {mc} color= green alpha= 0.0588 master= {mainchain}
{ n   gly A  62  B22.11 1g94A_63}P -3.46 -8.379 -4.662
{ ca  gly A  62  B21.03 1g94A_63}-2.237 -7.922 -4.015
{ c   gly A  62  B22.99 1g94A_63}-2.24 -6.416 -3.752
{ o   gly A  62  B21.48 1g94A_63}-3.255 -5.74 -3.965
{ c   gly A  62  B22.99 1g94A_63}P -2.24 -6.416 -3.752
{ n   asn A  63  B22.62 1g94A_63}-1.102 -5.889 -3.294
{ ca  asn A  63  B20.90 1g94A_63}-0.968 -4.458 -3.001
{ c   asn A  63  B21.45 1g94A_63}-0.377 -3.654 -4.166
{ o   asn A  63  B20.55 1g94A_63}-0.018 -4.223 -5.208
{ c   asn A  63  B21.45 1g94A_63}P -0.377 -3.654 -4.166
{ n   arg A  64  B19.95 1g94A_63}-0.261 -2.337 -3.983
{ ca  arg A  64  B19.55 1g94A_63}0.265 -1.463 -5.03
{ c   arg A  64  B18.98 1g94A_63}1.65 -1.864 -5.527
{ o   arg A  64  B19.43 1g94A_63}1.893 -1.891 -6.733
{ c   arg A  64  B18.98 1g94A_63}P 1.65 -1.864 -5.527
{ n   ala A  65  B17.20 1g94A_63}2.551 -2.19 -4.607
{ ca  ala A  65  B17.80 1g94A_63}3.905 -2.583 -4.986
{ c   ala A  65  B17.45 1g94A_63}3.904 -3.846 -5.861
{ o   ala A  65  B17.11 1g94A_63}4.614 -3.921 -6.864
{ c   ala A  65  B17.45 1g94A_63}P 3.904 -3.846 -5.861
{ n   gln A  66  B18.44 1g94A_63}3.097 -4.833 -5.478
{ ca  gln A  66  B18.51 1g94A_63}2.998 -6.085 -6.226
{ c   gln A  66  B18.03 1g94A_63}2.387 -5.894 -7.614
{ o   gln A  66  B17.43 1g94A_63}2.751 -6.595 -8.559
{ c   gln A  66  B18.03 1g94A_63}P 2.387 -5.894 -7.614
{ n   phe A  67  B17.10 1g94A_63}1.45 -4.952 -7.719
{ ca  phe A  67  B16.76 1g94A_63}0.794 -4.638 -8.983
{ c   phe A  67  B18.37 1g94A_63}1.801 -3.993 -9.932
{ o   phe A  67  B17.02 1g94A_63}1.867 -4.347 -11.112
@vectorlist {mc H} nobutton color= gray alpha= 0.0588 master= {mainchain}
master= {H's}
{ n   gln A  66  B18.44 1g94A_63}P 3.097 -4.833 -5.478
{ h   gln A  66  B18.44 1g94A_63}2.512 -4.79 -4.668
@vectorlist {Calphas} off color= white
{ ca  gly A  62  B21.03 1g94A_63}P -2.237 -7.922 -4.015
{ ca  asn A  63  B20.90 1g94A_63}-0.968 -4.458 -3.001
{ ca  arg A  64  B19.55 1g94A_63}0.265 -1.463 -5.03
{ ca  ala A  65  B17.80 1g94A_63}3.905 -2.583 -4.986
{ ca  gln A  66  B18.51 1g94A_63}2.998 -6.085 -6.226
{ ca  phe A  67  B16.76 1g94A_63}0.794 -4.638 -8.983
@subgroup {sidechain}
@vectorlist {sc} color= green alpha= 0.0588 master= {sidechain}
{ ca  asn A  63  B20.90 1g94A_63}P -0.968 -4.458 -3.001
{ cb  asn A  63  B23.60 1g94A_63}-0.156 -4.241 -1.708
{ cg  asn A  63  B25.11 1g94A_63}1.256 -4.826 -1.778
{ od1 asn A  63  B24.79 1g94A_63}1.876 -4.881 -2.844
{ cg  asn A  63  B25.11 1g94A_63}P 1.256 -4.826 -1.778
{ nd2 asn A  63  B27.31 1g94A_63}1.774 -5.25 -0.627
@subgroup {1->2} dominant
@dotlist {x} color= red width= 1 alpha= 0.0588 master= {H-bonds}
{ OD1 ASN  63  A} greentint 1.876 -4.82 -4.243
{"} greentint 2.012 -5.039 -4.228
{"} greentint 1.755 -5.048 -4.229
{"} greentint 1.74 -4.603 -4.209
{"} greentint 1.997 -4.594 -4.209
{"} greentint 2.133 -4.812 -4.218
{"} greentint 2.314 -5.077 -4.159
{"} greentint 2.129 -5.262 -4.167
{"} greentint 1.876 -5.329 -4.17
{"} greentint 1.876 -4.319 -4.126
{"} greentint 2.129 -4.386 -4.129
{"} greentint 2.314 -4.571 -4.137
{"} greentint 2.382 -4.824 -4.148
{"} greentint 2.571 -5.073 -4.044
{"} greentint 2.446 -5.296 -4.054
{"} greentint 2.252 -5.463 -4.061
{"} greentint 2.237 -4.187 -4.005
{"} greentint 2.435 -4.35 -4.012
{"} greentint 2.566 -4.57 -4.022
{"} greentint 2.613 -4.821 -4.033
{"} greentint 2.784 -5.09 -3.889
{"} greentint 2.682 -5.325 -3.899
{"} greentint 2.682 -4.346 -3.856
{"} greentint 2.784 -4.582 -3.867
{"} greentint 2.819 -4.836 -3.878
@subgroup {2->1} dominant
@dotlist {x} color= sky width= 1 alpha= 0.0588 master= {H-bonds}
{ H   GLN  66  A} greentint 1.735 -5.195 -4.185
{"} greentint 1.657 -4.949 -4.174
{"} greentint 1.654 -4.691 -4.163
{"} greentint 1.728 -4.444 -4.152
{"} greentint 2.318 -5.5 -3.991
{"} greentint 2.086 -5.385 -3.986
{"} greentint 1.911 -5.193 -3.978
{"} greentint 1.817 -4.951 -3.967
{"} greentint 1.817 -4.691 -3.956
{"} greentint 1.911 -4.449 -3.945
{"} greentint 2.086 -4.257 -3.937
{"} greentint 2.318 -4.141 -3.932
{"} greentint 2.769 -5.256 -3.822
{"} greentint 2.52 -5.327 -3.825
{"} greentint 2.269 -5.264 -3.822
{"} greentint 2.083 -5.085 -3.814
{"} greentint 2.012 -4.836 -3.803
{"} greentint 2.075 -4.585 -3.792
{"} greentint 2.255 -4.399 -3.784
{"} greentint 2.504 -4.328 -3.781
{"} greentint 2.755 -4.391 -3.784
{"} greentint 2.641 -5.056 -3.713
{"} greentint 2.383 -5.056 -3.713
{"} greentint 2.253 -4.832 -3.703
{"} greentint 2.383 -4.608 -3.693
{"} greentint 2.641 -4.608 -3.693
{"} greentint 2.771 -4.832 -3.703
{"} greentint 2.512 -4.834 -3.669
@subgroup {mainchain}
@vectorlist {mc} color= green alpha= 0.0588 master= {mainchain}
{ n   val A 161  B16.37 1gkpA_162}P -3.449 -8.305 -4.014
{ ca  val A 161  B15.89 1gkpA_162}-2.089 -7.743 -4.13
{ c   val A 161  B15.46 1gkpA_162}-2.069 -6.276 -3.732
{ o   val A 161  B15.75 1gkpA_162}-2.981 -5.54 -3.989
{ c   val A 161  B15.46 1gkpA_162}P -2.069 -6.276 -3.732
{ n   asp A 162  B15.71 1gkpA_162}-0.996 -5.88 -3.1
{ ca  asp A 162  B15.78 1gkpA_162}-0.806 -4.474 -2.728
{ c   asp A 162  B15.52 1gkpA_162}-0.269 -3.681 -3.933
{ o   asp A 162  B15.49 1gkpA_162}-0.059 -4.236 -4.994
{ c   asp A 162  B15.52 1gkpA_162}P -0.269 -3.681 -3.933
{ n   asp A 163  B14.67 1gkpA_162}-0.156 -2.366 -3.808
{ ca  asp A 163  B14.10 1gkpA_162}0.196 -1.572 -4.928
{ c   asp A 163  B14.96 1gkpA_162}1.593 -1.911 -5.475
{ o   asp A 163  B13.61 1gkpA_162}1.788 -1.873 -6.702
{ c   asp A 163  B14.96 1gkpA_162}P 1.593 -1.911 -5.475
{ n   gly A 164  B13.99 1gkpA_162}2.554 -2.211 -4.616
{ ca  gly A 164  B13.85 1gkpA_162}3.879 -2.602 -5.103
{ c   gly A 164  B14.58 1gkpA_162}3.822 -3.895 -5.89
{ o   gly A 164  B15.60 1gkpA_162}4.491 -4.024 -6.914
{ c   gly A 164  B14.58 1gkpA_162}P 3.822 -3.895 -5.89
{ n   glu A 165  B13.81 1gkpA_162}3.084 -4.873 -5.396
{ ca  glu A 165  B14.34 1gkpA_162}2.945 -6.136 -6.095
{ c   glu A 165  B15.42 1gkpA_162}2.208 -6.004 -7.384
{ o   glu A 165  B14.67 1gkpA_162}2.585 -6.62 -8.394
{ c   glu A 165  B15.42 1gkpA_162}P 2.208 -6.004 -7.384
{ n   met A 166  B14.13 1gkpA_162}1.176 -5.165 -7.406
{ ca  met A 166  B13.88 1gkpA_162}0.446 -4.913 -8.636
{ c   met A 166  B13.47 1gkpA_162}1.369 -4.252 -9.688
{ o   met A 166  B13.73 1gkpA_162}1.376 -4.6 -10.837
@vectorlist {mc H} nobutton color= gray alpha= 0.0588 master= {mainchain}
master= {H's}
{ n   glu A 165  B13.81 1gkpA_162}P 3.084 -4.873 -5.396
{ h   glu A 165  B13.81 1gkpA_162}2.583 -4.817 -4.532
@vectorlist {Calphas} off color= white
{ ca  val A 161  B15.89 1gkpA_162}P -2.089 -7.743 -4.13
{ ca  asp A 162  B15.78 1gkpA_162}-0.806 -4.474 -2.728
{ ca  asp A 163  B14.10 1gkpA_162}0.196 -1.572 -4.928
{ ca  gly A 164  B13.85 1gkpA_162}3.879 -2.602 -5.103
{ ca  glu A 165  B14.34 1gkpA_162}2.945 -6.136 -6.095
{ ca  met A 166  B13.88 1gkpA_162}0.446 -4.913 -8.636
@subgroup {sidechain}
@vectorlist {sc} color= green alpha= 0.0588 master= {sidechain}
{ ca  asp A 162  B15.78 1gkpA_162}P -0.806 -4.474 -2.728
{ cb  asp A 162  B16.12 1gkpA_162}0.018 -4.309 -1.468
{ cg  asp A 162  B16.96 1gkpA_162}1.474 -4.623 -1.598
{ od1 asp A 162  B16.48 1gkpA_162}2.038 -4.687 -2.696
{ cg  asp A 162  B16.96 1gkpA_162}P 1.474 -4.623 -1.598
{ od2 asp A 162  B21.88 1gkpA_162}2.182 -4.843 -0.552
@subgroup {1->2} dominant
@dotlist {x} color= red width= 1 alpha= 0.0588 master= {H-bonds}
{ OD1 ASP 162  A} greentint 2.038 -4.626 -4.095
{"} greentint 2.174 -4.845 -4.08
{"} greentint 1.917 -4.854 -4.081
{"} greentint 1.781 -4.636 -4.071
{"} greentint 1.902 -4.409 -4.061
{"} greentint 2.159 -4.4 -4.061
{"} greentint 2.295 -4.618 -4.07
{"} greentint 2.476 -4.883 -4.011
{"} greentint 2.291 -5.068 -4.019
{"} greentint 2.038 -5.135 -4.022
{"} greentint 1.785 -5.068 -4.019
{"} greentint 2.291 -4.192 -3.981
{"} greentint 2.476 -4.377 -3.989
{"} greentint 2.544 -4.63 -4
{"} greentint 2.733 -4.879 -3.896
{"} greentint 2.608 -5.102 -3.906
{"} greentint 2.414 -5.269 -3.913
{"} greentint 2.174 -5.359 -3.917
{"} greentint 2.597 -4.156 -3.864
{"} greentint 2.728 -4.376 -3.874
{"} greentint 2.775 -4.627 -3.885
{"} greentint 2.946 -4.896 -3.741
{"} greentint 2.844 -5.131 -3.751
{"} greentint 2.682 -5.331 -3.76
{"} greentint 2.946 -4.388 -3.719
{"} greentint 2.981 -4.642 -3.73
@subgroup {2->1} dominant
@dotlist {x} color= sky width= 1 alpha= 0.0588 master= {H-bonds}
{ H   GLU 165  A} greentint 1.725 -4.718 -4.027
{"} greentint 1.799 -4.471 -4.016
{"} greentint 1.943 -4.256 -4.007
{"} greentint 2.157 -5.412 -3.85
{"} greentint 1.982 -5.22 -3.842
{"} greentint 1.888 -4.978 -3.831
{"} greentint 1.888 -4.718 -3.82
{"} greentint 1.982 -4.476 -3.809
{"} greentint 2.157 -4.284 -3.801
{"} greentint 2.389 -4.168 -3.796
{"} greentint 2.648 -4.144 -3.795
{"} greentint 2.591 -5.354 -3.689
{"} greentint 2.34 -5.291 -3.686
{"} greentint 2.154 -5.112 -3.678
{"} greentint 2.083 -4.863 -3.667
{"} greentint 2.146 -4.612 -3.656
{"} greentint 2.326 -4.426 -3.648
{"} greentint 2.575 -4.355 -3.645
{"} greentint 2.826 -4.418 -3.648
{"} greentint 3.012 -4.598 -3.656
{"} greentint 2.712 -5.083 -3.577
{"} greentint 2.454 -5.083 -3.577
{"} greentint 2.324 -4.859 -3.567
{"} greentint 2.454 -4.635 -3.557
{"} greentint 2.712 -4.635 -3.557
{"} greentint 2.842 -4.859 -3.567
{"} greentint 2.583 -4.861 -3.533
@subgroup {mainchain}
@vectorlist {mc} color= green alpha= 0.0588 master= {mainchain}
{ n   ile A   7  B10.27 1gmxA_8}P -3.817 -8.187 -3.864
{ ca  ile A   7  B10.10 1gmxA_8}-2.417 -7.806 -3.954
{ c   ile A   7  B9.81 1gmxA_8}-2.251 -6.354 -3.539
{ o   ile A   7  B10.59 1gmxA_8}-3.192 -5.552 -3.632
{ c   ile A   7  B9.81 1gmxA_8}P -2.251 -6.354 -3.539
{ n   asn A   8  B10.17 1gmxA_8}-1.056 -5.986 -3.107
{ ca  asn A   8  B10.09 1gmxA_8}-0.748 -4.634 -2.766
{ c   asn A   8  B10.06 1gmxA_8}-0.247 -3.867 -4.012
{ o   asn A   8  B9.75 1gmxA_8}0.035 -4.439 -5.05
{ c   asn A   8  B10.06 1gmxA_8}P -0.247 -3.867 -4.012
{ n   val A   9  B10.23 1gmxA_8}-0.167 -2.538 -3.862
{ ca  val A   9  B10.36 1gmxA_8}0.207 -1.729 -4.994
{ c   val A   9  B10.87 1gmxA_8}1.641 -1.921 -5.46
{ o   val A   9  B11.00 1gmxA_8}1.927 -1.72 -6.64
{ c   val A   9  B10.87 1gmxA_8}P 1.641 -1.921 -5.46
{ n   ala A  10  B10.65 1gmxA_8}2.566 -2.28 -4.54
{ ca  ala A  10  B11.19 1gmxA_8}3.943 -2.518 -4.994
{ c   ala A  10  B9.97 1gmxA_8}4 -3.749 -5.907
{ o   ala A  10  B10.58 1gmxA_8}4.677 -3.753 -6.925
{ c   ala A  10  B9.97 1gmxA_8}P 4 -3.749 -5.907
{ n   asp A  11  B10.05 1gmxA_8}3.291 -4.797 -5.514
{ ca  asp A  11  B9.72 1gmxA_8}3.198 -6 -6.315
{ c   asp A  11  B9.58 1gmxA_8}2.536 -5.68 -7.66
{ o   asp A  11  B10.08 1gmxA_8}3.023 -6.032 -8.734
{ c   asp A  11  B9.58 1gmxA_8}P 2.536 -5.68 -7.66
{ n   ala A  12  B10.20 1gmxA_8}1.4 -4.975 -7.618
{ ca  ala A  12  B10.85 1gmxA_8}0.695 -4.599 -8.851
{ c   ala A  12  B10.80 1gmxA_8}1.599 -3.787 -9.775
{ o   ala A  12  B11.68 1gmxA_8}1.627 -3.995 -10.994
@vectorlist {mc H} nobutton color= gray alpha= 0.0588 master= {mainchain}
master= {H's}
{ n   asp A  11  B10.05 1gmxA_8}P 3.291 -4.797 -5.514
{ h   asp A  11  B10.05 1gmxA_8}2.779 -4.834 -4.656
@vectorlist {Calphas} off color= white
{ ca  ile A   7  B10.10 1gmxA_8}P -2.417 -7.806 -3.954
{ ca  asn A   8  B10.09 1gmxA_8}-0.748 -4.634 -2.766
{ ca  val A   9  B10.36 1gmxA_8}0.207 -1.729 -4.994
{ ca  ala A  10  B11.19 1gmxA_8}3.943 -2.518 -4.994
{ ca  asp A  11  B9.72 1gmxA_8}3.198 -6 -6.315
{ ca  ala A  12  B10.85 1gmxA_8}0.695 -4.599 -8.851
@subgroup {sidechain}
@vectorlist {sc} color= green alpha= 0.0588 master= {sidechain}
{ ca  asn A   8  B10.09 1gmxA_8}P -0.748 -4.634 -2.766
{ cb  asn A   8  B11.18 1gmxA_8}0.24 -4.549 -1.588
{ cg  asn A   8  B11.29 1gmxA_8}1.577 -5.11 -1.943
{ od1 asn A   8  B13.01 1gmxA_8}2.211 -4.583 -2.829
{ cg  asn A   8  B11.29 1gmxA_8}P 1.577 -5.11 -1.943
{ nd2 asn A   8  B13.23 1gmxA_8}2.029 -6.168 -1.298
@vectorlist {sc H} nobutton color= gray alpha= 0.0588 master= {sidechain}
master= {H's}
{hd21 asn A   8  B13.23 1gmxA_8}P 2.919 -6.557 -1.538
{hd22 asn A   8  B13.23 1gmxA_8}P 1.482 -6.581 -0.571
@subgroup {1->2} dominant
@dotlist {x} color= red width= 1 alpha= 0.0588 master= {H-bonds}
{ OD1 ASN   8  A} greentint 2.211 -4.522 -4.228
{"} greentint 2.347 -4.741 -4.213
{"} greentint 2.09 -4.75 -4.214
{"} greentint 1.954 -4.532 -4.204
{"} greentint 2.075 -4.305 -4.194
{"} greentint 2.332 -4.296 -4.194
{"} greentint 2.468 -4.514 -4.203
{"} greentint 2.649 -4.779 -4.144
{"} greentint 2.464 -4.964 -4.152
{"} greentint 2.211 -5.031 -4.155
{"} greentint 1.958 -4.964 -4.152
{"} greentint 2.464 -4.088 -4.114
{"} greentint 2.649 -4.273 -4.122
{"} greentint 2.717 -4.526 -4.133
{"} greentint 2.906 -4.775 -4.029
{"} greentint 2.781 -4.998 -4.039
{"} greentint 2.587 -5.165 -4.046
{"} greentint 2.347 -5.255 -4.05
{"} greentint 2.901 -4.272 -4.007
{"} greentint 2.948 -4.523 -4.018
{"} greentint 3.119 -4.792 -3.874
{"} greentint 3.017 -5.027 -3.884
{"} greentint 2.855 -5.227 -3.893
{"} greentint 2.645 -5.375 -3.899
{"} greentint 3.154 -4.538 -3.863
@subgroup {2->1} dominant
@dotlist {x} color= sky width= 1 alpha= 0.0588 master= {H-bonds}
{ H   ASP  11  A} greentint 1.921 -4.735 -4.151
{"} greentint 1.995 -4.488 -4.14
{"} greentint 2.139 -4.273 -4.131
{"} greentint 2.339 -4.111 -4.124
{"} greentint 2.178 -5.237 -3.966
{"} greentint 2.084 -4.995 -3.955
{"} greentint 2.084 -4.735 -3.944
{"} greentint 2.178 -4.493 -3.933
{"} greentint 2.353 -4.301 -3.925
{"} greentint 2.585 -4.185 -3.92
{"} greentint 2.844 -4.161 -3.919
{"} greentint 2.787 -5.371 -3.813
{"} greentint 2.536 -5.308 -3.81
{"} greentint 2.35 -5.129 -3.802
{"} greentint 2.279 -4.88 -3.791
{"} greentint 2.342 -4.629 -3.78
{"} greentint 2.522 -4.443 -3.772
{"} greentint 2.771 -4.372 -3.769
{"} greentint 3.022 -4.435 -3.772
{"} greentint 3.208 -4.615 -3.78
{"} greentint 2.908 -5.1 -3.701
{"} greentint 2.65 -5.1 -3.701
{"} greentint 2.52 -4.876 -3.691
{"} greentint 2.65 -4.652 -3.681
{"} greentint 2.908 -4.652 -3.681
{"} greentint 3.038 -4.876 -3.691
{"} greentint 2.779 -4.878 -3.657
@subgroup {mainchain}
@vectorlist {mc} color= green alpha= 0.0588 master= {mainchain}
{ n   leu F  47  B21.03 1go3F_48}P -3.656 -7.848 -4.4
{ ca  leu F  47  B21.01 1go3F_48}-2.246 -7.653 -4.074
{ c   leu F  47  B21.68 1go3F_48}-2.113 -6.223 -3.569
{ o   leu F  47  B20.10 1go3F_48}-3.042 -5.429 -3.724
{ c   leu F  47  B21.68 1go3F_48}P -2.113 -6.223 -3.569
{ n   asp F  48  B22.89 1go3F_48}-0.982 -5.891 -2.948
{ ca  asp F  48  B23.35 1go3F_48}-0.788 -4.516 -2.504
{ c   asp F  48  B23.31 1go3F_48}-0.349 -3.763 -3.755
{ o   asp F  48  B21.81 1go3F_48}-0.106 -4.385 -4.791
{ c   asp F  48  B23.31 1go3F_48}P -0.349 -3.763 -3.755
{ n   lys F  49  B22.96 1go3F_48}-0.245 -2.441 -3.679
{ ca  lys F  49  B22.88 1go3F_48}0.134 -1.665 -4.857
{ c   lys F  49  B23.56 1go3F_48}1.469 -2.064 -5.473
{ o   lys F  49  B21.93 1go3F_48}1.567 -2.233 -6.686
{ c   lys F  49  B23.56 1go3F_48}P 1.469 -2.064 -5.473
{ n   glu F  50  B25.07 1go3F_48}2.496 -2.203 -4.64
{ ca  glu F  50  B26.82 1go3F_48}3.824 -2.567 -5.126
{ c   glu F  50  B25.00 1go3F_48}3.822 -3.818 -6.003
{ o   glu F  50  B24.61 1go3F_48}4.313 -3.799 -7.132
{ c   glu F  50  B25.00 1go3F_48}P 3.822 -3.818 -6.003
{ n   glu F  51  B24.97 1go3F_48}3.274 -4.906 -5.472
{ ca  glu F  51  B25.47 1go3F_48}3.219 -6.168 -6.199
{ c   glu F  51  B23.42 1go3F_48}2.395 -6.091 -7.479
{ o   glu F  51  B21.80 1go3F_48}2.789 -6.635 -8.512
{ c   glu F  51  B23.42 1go3F_48}P 2.395 -6.091 -7.479
{ n   ala F  52  B20.41 1go3F_48}1.252 -5.417 -7.417
{ ca  ala F  52  B19.41 1go3F_48}0.397 -5.295 -8.593
{ c   ala F  52  B20.36 1go3F_48}1.119 -4.577 -9.725
{ o   ala F  52  B19.66 1go3F_48}1.031 -4.98 -10.883
@vectorlist {mc H} nobutton color= gray alpha= 0.0588 master= {mainchain}
master= {H's}
{ n   glu F  51  B24.97 1go3F_48}P 3.274 -4.906 -5.472
{ h   glu F  51  B24.97 1go3F_48}2.87 -4.938 -4.558
@vectorlist {Calphas} off color= white
{ ca  leu F  47  B21.01 1go3F_48}P -2.246 -7.653 -4.074
{ ca  asp F  48  B23.35 1go3F_48}-0.788 -4.516 -2.504
{ ca  lys F  49  B22.88 1go3F_48}0.134 -1.665 -4.857
{ ca  glu F  50  B26.82 1go3F_48}3.824 -2.567 -5.126
{ ca  glu F  51  B25.47 1go3F_48}3.219 -6.168 -6.199
{ ca  ala F  52  B19.41 1go3F_48}0.397 -5.295 -8.593
@subgroup {sidechain}
@vectorlist {sc} color= green alpha= 0.0588 master= {sidechain}
{ ca  asp F  48  B23.35 1go3F_48}P -0.788 -4.516 -2.504
{ cb  asp F  48  B25.87 1go3F_48}0.271 -4.409 -1.393
{ cg  asp F  48  B28.13 1go3F_48}1.612 -5.006 -1.783
{ od1 asp F  48  B27.46 1go3F_48}2.098 -4.739 -2.899
{ cg  asp F  48  B28.13 1go3F_48}P 1.612 -5.006 -1.783
{ od2 asp F  48  B31.01 1go3F_48}2.193 -5.736 -0.951
@subgroup {1->2} dominant
@dotlist {x} color= red width= 1 alpha= 0.0588 master= {H-bonds}
{ OD1 ASP  48  F} greentint 2.098 -4.678 -4.298
{"} greentint 2.234 -4.897 -4.283
{"} greentint 1.977 -4.906 -4.284
{"} greentint 2.219 -4.452 -4.264
{"} greentint 2.355 -4.67 -4.273
{"} greentint 2.536 -4.935 -4.214
{"} greentint 2.351 -5.12 -4.222
{"} greentint 2.098 -5.187 -4.225
{"} greentint 2.351 -4.244 -4.184
{"} greentint 2.536 -4.429 -4.192
{"} greentint 2.604 -4.682 -4.203
{"} greentint 2.793 -4.931 -4.099
{"} greentint 2.668 -5.154 -4.109
{"} greentint 2.474 -5.321 -4.116
{"} greentint 2.234 -5.411 -4.12
{"} greentint 2.657 -4.208 -4.067
{"} greentint 2.788 -4.428 -4.077
{"} greentint 2.835 -4.679 -4.088
{"} greentint 3.006 -4.948 -3.944
{"} greentint 2.904 -5.183 -3.954
{"} greentint 2.742 -5.383 -3.963
{"} greentint 2.532 -5.531 -3.969
{"} greentint 2.904 -4.204 -3.911
{"} greentint 3.006 -4.44 -3.922
{"} greentint 3.041 -4.694 -3.933
{"} greentint 3.187 -4.952 -3.753
{"} greentint 3.1 -5.196 -3.763
{"} greentint 2.959 -5.413 -3.773
{"} greentint 3.215 -4.694 -3.742
@subgroup {2->1} dominant
@dotlist {x} color= sky width= 1 alpha= 0.0588 master= {H-bonds}
{ H   GLU  51  F} greentint 1.937 -4.7 -4.289
{"} greentint 2.093 -5.343 -4.075
{"} greentint 2.015 -5.097 -4.064
{"} greentint 2.012 -4.839 -4.053
{"} greentint 2.086 -4.592 -4.042
{"} greentint 2.23 -4.377 -4.033
{"} greentint 2.43 -4.215 -4.026
{"} greentint 2.444 -5.533 -3.876
{"} greentint 2.269 -5.341 -3.868
{"} greentint 2.175 -5.099 -3.857
{"} greentint 2.175 -4.839 -3.846
{"} greentint 2.269 -4.597 -3.835
{"} greentint 2.444 -4.405 -3.827
{"} greentint 2.676 -4.289 -3.822
{"} greentint 2.935 -4.265 -3.821
{"} greentint 2.878 -5.475 -3.715
{"} greentint 2.627 -5.412 -3.712
{"} greentint 2.441 -5.233 -3.704
{"} greentint 2.37 -4.984 -3.693
{"} greentint 2.433 -4.733 -3.682
{"} greentint 2.613 -4.547 -3.674
{"} greentint 2.862 -4.476 -3.671
{"} greentint 3.113 -4.539 -3.674
{"} greentint 2.999 -5.204 -3.603
{"} greentint 2.741 -5.204 -3.603
{"} greentint 2.611 -4.98 -3.593
{"} greentint 2.741 -4.756 -3.583
{"} greentint 2.999 -4.756 -3.583
{"} greentint 3.129 -4.98 -3.593
{"} greentint 2.87 -4.982 -3.559
@subgroup {mainchain}
@vectorlist {mc} color= green alpha= 0.0588 master= {mainchain}
{ n   arg A 229  B9.37 1gpeA_231}P -2.054 -11.077 -0.926
{"}-2.054 -11.077 -0.926
{ ca  arg A 229  B9.02 1gpeA_231}-2.455 -9.671 -0.935
{ n   val A 230  B7.88 1gpeA_231}P -2.704 -8.377 -2.969
{ ca  val A 230  B6.98 1gpeA_231}-2.143 -7.661 -4.119
{ c   val A 230  B8.06 1gpeA_231}-1.966 -6.214 -3.678
{ o   val A 230  B7.52 1gpeA_231}-2.842 -5.387 -3.929
{ c   val A 230  B8.06 1gpeA_231}P -1.966 -6.214 -3.678
{ n   asp A 231  B7.68 1gpeA_231}-0.856 -5.977 -2.979
{ ca  asp A 231  B8.32 1gpeA_231}-0.61 -4.592 -2.554
{ c   asp A 231  B7.53 1gpeA_231}-0.187 -3.841 -3.805
{ o   asp A 231  B7.52 1gpeA_231}0.113 -4.423 -4.864
{ c   asp A 231  B7.53 1gpeA_231}P -0.187 -3.841 -3.805
{ n   ala A 232  B6.36 1gpeA_231}-0.12 -2.51 -3.725
{ ca  ala A 232  B7.42 1gpeA_231}0.18 -1.705 -4.895
{ c   ala A 232  B8.13 1gpeA_231}1.569 -1.925 -5.439
{ o   ala A 232  B8.99 1gpeA_231}1.788 -1.736 -6.64
{ c   ala A 232  B8.13 1gpeA_231}P 1.569 -1.925 -5.439
{ n   ala A 233  B7.60 1gpeA_231}2.531 -2.326 -4.589
{ ca  ala A 233  B8.44 1gpeA_231}3.865 -2.565 -5.119
{ c   ala A 233  B8.28 1gpeA_231}3.827 -3.853 -5.954
{ o   ala A 233  B8.30 1gpeA_231}4.416 -3.929 -7.019
{ c   ala A 233  B8.28 1gpeA_231}P 3.827 -3.853 -5.954
{ n   arg A 234  B9.05 1gpeA_231}3.147 -4.857 -5.408
{ ca  arg A 234  B10.43 1gpeA_231}3.029 -6.122 -6.123
{ c   arg A 234  B10.57 1gpeA_231}2.364 -5.915 -7.475
{ o   arg A 234  B10.65 1gpeA_231}2.805 -6.456 -8.483
{ c   arg A 234  B10.57 1gpeA_231}P 2.364 -5.915 -7.475
{ n   ala A 235  B9.72 1gpeA_231}1.304 -5.111 -7.481
{ ca  ala A 235  B10.44 1gpeA_231}0.541 -4.848 -8.681
{ c   ala A 235  B10.79 1gpeA_231}1.264 -3.933 -9.664
{ o   ala A 235  B10.70 1gpeA_231}1.274 -4.205 -10.863
@vectorlist {mc H} nobutton color= gray alpha= 0.0588 master= {mainchain}
master= {H's}
{ n   arg A 234  B9.05 1gpeA_231}P 3.147 -4.857 -5.408
{ h   arg A 234  B9.05 1gpeA_231}2.692 -4.824 -4.518
@vectorlist {Calphas} off color= white
{ ca  arg A 229  B9.02 1gpeA_231}P -2.455 -9.671 -0.935
{"}-2.455 -9.671 -0.935
{ ca  val A 230  B6.98 1gpeA_231}-2.143 -7.661 -4.119
{ ca  asp A 231  B8.32 1gpeA_231}-0.61 -4.592 -2.554
{ ca  ala A 232  B7.42 1gpeA_231}0.18 -1.705 -4.895
{ ca  ala A 233  B8.44 1gpeA_231}3.865 -2.565 -5.119
{ ca  arg A 234  B10.43 1gpeA_231}3.029 -6.122 -6.123
{ ca  ala A 235  B10.44 1gpeA_231}0.541 -4.848 -8.681
@subgroup {sidechain}
@vectorlist {sc} color= green alpha= 0.0588 master= {sidechain}
{ ca  asp A 231  B8.32 1gpeA_231}P -0.61 -4.592 -2.554
{ cb  asp A 231  B8.08 1gpeA_231}0.44 -4.577 -1.456
{ cg  asp A 231  B9.95 1gpeA_231}1.76 -5.124 -1.991
{ od1 asp A 231  B9.65 1gpeA_231}2.462 -4.421 -2.728
{ cg  asp A 231  B9.95 1gpeA_231}P 1.76 -5.124 -1.991
{ od2 asp A 231  B10.81 1gpeA_231}2.058 -6.277 -1.653
@subgroup {1->2} dominant
@dotlist {x} color= red width= 1 alpha= 0.0588 master= {H-bonds}
{ OD1 ASP 231  A} greentint 2.462 -4.36 -4.127
{"} greentint 2.598 -4.579 -4.112
{"} greentint 2.341 -4.588 -4.113
{"} greentint 2.205 -4.37 -4.103
{"} greentint 2.326 -4.143 -4.093
{"} greentint 2.583 -4.134 -4.093
{"} greentint 2.719 -4.352 -4.102
{"} greentint 2.9 -4.617 -4.043
{"} greentint 2.715 -4.802 -4.051
{"} greentint 2.462 -4.869 -4.054
{"} greentint 2.209 -4.802 -4.051
{"} greentint 2.024 -4.617 -4.043
{"} greentint 1.956 -4.364 -4.032
{"} greentint 2.9 -4.111 -4.021
{"} greentint 2.968 -4.364 -4.032
{"} greentint 3.157 -4.613 -3.928
{"} greentint 3.032 -4.836 -3.938
{"} greentint 2.838 -5.003 -3.945
{"} greentint 2.598 -5.093 -3.949
{"} greentint 2.342 -5.096 -3.949
{"} greentint 2.101 -5.011 -3.945
{"} greentint 1.903 -4.849 -3.938
{"} greentint 3.199 -4.361 -3.917
{"} greentint 3.268 -4.865 -3.783
{"} greentint 3.106 -5.065 -3.792
{"} greentint 2.896 -5.213 -3.798
{"} greentint 2.654 -5.298 -3.802
{"} greentint 2.398 -5.316 -3.803
@subgroup {2->1} dominant
@dotlist {x} color= sky width= 1 alpha= 0.0588 master= {H-bonds}
{ H   ARG 234  A} greentint 1.908 -4.478 -4.002
{"} greentint 2.052 -4.263 -3.993
{"} greentint 2.252 -4.101 -3.986
{"} greentint 2.491 -4.004 -3.982
{"} greentint 2.748 -3.982 -3.981
{"} greentint 1.997 -4.985 -3.817
{"} greentint 1.997 -4.725 -3.806
{"} greentint 2.091 -4.483 -3.795
{"} greentint 2.266 -4.291 -3.787
{"} greentint 2.498 -4.175 -3.782
{"} greentint 2.757 -4.151 -3.781
{"} greentint 3.007 -4.222 -3.784
{"} greentint 3.215 -4.379 -3.791
{"} greentint 3.129 -5.104 -3.663
{"} greentint 2.949 -5.29 -3.672
{"} greentint 2.7 -5.361 -3.675
{"} greentint 2.449 -5.298 -3.672
{"} greentint 2.263 -5.119 -3.664
{"} greentint 2.192 -4.87 -3.653
{"} greentint 2.255 -4.619 -3.642
{"} greentint 2.435 -4.433 -3.634
{"} greentint 2.684 -4.362 -3.631
{"} greentint 2.935 -4.425 -3.634
{"} greentint 3.121 -4.605 -3.642
{"} greentint 3.192 -4.853 -3.652
{"} greentint 2.821 -5.09 -3.563
{"} greentint 2.563 -5.09 -3.563
{"} greentint 2.433 -4.866 -3.553
{"} greentint 2.563 -4.642 -3.543
{"} greentint 2.821 -4.642 -3.543
{"} greentint 2.951 -4.866 -3.553
{"} greentint 2.692 -4.868 -3.519
@subgroup {mainchain}
@vectorlist {mc} color= green alpha= 0.0588 master= {mainchain}
{ n   arg A 302  B14.56 1gqlA_303}P -3.83 -8.21 -3.912
{ ca  arg A 302  B14.44 1gqlA_303}-2.403 -7.863 -3.944
{ c   arg A 302  B15.41 1gqlA_303}-2.199 -6.392 -3.612
{ o   arg A 302  B16.20 1gqlA_303}-3.137 -5.597 -3.638
{ c   arg A 302  B15.41 1gqlA_303}P -2.199 -6.392 -3.612
{ n   asp A 303  B14.32 1gqlA_303}-0.972 -6.009 -3.316
{ ca  asp A 303  B14.67 1gqlA_303}-0.708 -4.624 -2.931
{ c   asp A 303  B13.24 1gqlA_303}-0.159 -3.809 -4.102
{ o   asp A 303  B13.12 1gqlA_303}0.107 -4.326 -5.193
{ c   asp A 303  B13.24 1gqlA_303}P -0.159 -3.809 -4.102
{ n   his A 304  B14.02 1gqlA_303}-0.108 -2.505 -3.885
{ ca  his A 304  B14.20 1gqlA_303}0.225 -1.655 -5.025
{ c   his A 304  B13.38 1gqlA_303}1.704 -1.765 -5.406
{ o   his A 304  B13.06 1gqlA_303}2.099 -1.542 -6.543
{ c   his A 304  B13.38 1gqlA_303}P 1.704 -1.765 -5.406
{ n   ala A 305  B13.17 1gqlA_303}2.584 -2.233 -4.528
{ ca  ala A 305  B12.65 1gqlA_303}3.951 -2.527 -4.964
{ c   ala A 305  B12.30 1gqlA_303}3.973 -3.777 -5.848
{ o   ala A 305  B12.81 1gqlA_303}4.622 -3.802 -6.871
{ c   ala A 305  B12.30 1gqlA_303}P 3.973 -3.777 -5.848
{ n   glu A 306  B12.78 1gqlA_303}3.252 -4.813 -5.481
{ ca  glu A 306  B12.84 1gqlA_303}3.158 -6.008 -6.323
{ c   glu A 306  B13.59 1gqlA_303}2.625 -5.671 -7.728
{ o   glu A 306  B13.49 1gqlA_303}3.144 -6.179 -8.724
{ c   glu A 306  B13.59 1gqlA_303}P 2.625 -5.671 -7.728
{ n   gly A 307  B12.82 1gqlA_303}1.622 -4.77 -7.797
{ ca  gly A 307  B12.52 1gqlA_303}1.111 -4.354 -9.08
{ c   gly A 307  B11.94 1gqlA_303}2.1 -3.512 -9.882
{ o   gly A 307  B12.80 1gqlA_303}2.359 -3.779 -11.041
@vectorlist {mc H} nobutton color= gray alpha= 0.0588 master= {mainchain}
master= {H's}
{ n   glu A 306  B12.78 1gqlA_303}P 3.252 -4.813 -5.481
{ h   glu A 306  B12.78 1gqlA_303}2.73 -4.861 -4.629
@vectorlist {Calphas} off color= white
{ ca  arg A 302  B14.44 1gqlA_303}P -2.403 -7.863 -3.944
{ ca  asp A 303  B14.67 1gqlA_303}-0.708 -4.624 -2.931
{ ca  his A 304  B14.20 1gqlA_303}0.225 -1.655 -5.025
{ ca  ala A 305  B12.65 1gqlA_303}3.951 -2.527 -4.964
{ ca  glu A 306  B12.84 1gqlA_303}3.158 -6.008 -6.323
{ ca  gly A 307  B12.52 1gqlA_303}1.111 -4.354 -9.08
@subgroup {sidechain}
@vectorlist {sc} color= green alpha= 0.0588 master= {sidechain}
{ ca  asp A 303  B14.67 1gqlA_303}P -0.708 -4.624 -2.931
{ cb  asp A 303  B14.43 1gqlA_303}0.132 -4.506 -1.64
{ cg  asp A 303  B16.48 1gqlA_303}1.569 -4.898 -1.798
{ od1 asp A 303  B14.12 1gqlA_303}2.229 -4.544 -2.803
{ cg  asp A 303  B16.48 1gqlA_303}P 1.569 -4.898 -1.798
{ od2 asp A 303  B18.05 1gqlA_303}2.15 -5.57 -0.904
@subgroup {1->2} dominant
@dotlist {x} color= red width= 1 alpha= 0.0588 master= {H-bonds}
{ OD1 ASP 303  A} greentint 2.229 -4.483 -4.202
{"} greentint 2.365 -4.702 -4.187
{"} greentint 2.108 -4.711 -4.188
{"} greentint 1.972 -4.493 -4.178
{"} greentint 2.093 -4.266 -4.168
{"} greentint 2.35 -4.257 -4.168
{"} greentint 2.486 -4.475 -4.177
{"} greentint 2.667 -4.74 -4.118
{"} greentint 2.482 -4.925 -4.126
{"} greentint 2.229 -4.992 -4.129
{"} greentint 1.976 -4.925 -4.126
{"} greentint 2.667 -4.234 -4.096
{"} greentint 2.735 -4.487 -4.107
{"} greentint 2.924 -4.736 -4.003
{"} greentint 2.799 -4.959 -4.013
{"} greentint 2.605 -5.126 -4.02
{"} greentint 2.365 -5.216 -4.024
{"} greentint 2.109 -5.219 -4.024
{"} greentint 2.919 -4.233 -3.981
{"} greentint 2.966 -4.484 -3.992
{"} greentint 3.137 -4.753 -3.848
{"} greentint 3.035 -4.988 -3.858
{"} greentint 2.873 -5.188 -3.867
{"} greentint 2.663 -5.336 -3.873
{"} greentint 2.421 -5.421 -3.877
{"} greentint 3.172 -4.499 -3.837
@subgroup {2->1} dominant
@dotlist {x} color= sky width= 1 alpha= 0.0588 master= {H-bonds}
{ H   GLU 306  A} greentint 1.872 -4.762 -4.124
{"} greentint 1.946 -4.515 -4.113
{"} greentint 2.09 -4.3 -4.104
{"} greentint 2.29 -4.138 -4.097
{"} greentint 2.129 -5.264 -3.939
{"} greentint 2.035 -5.022 -3.928
{"} greentint 2.035 -4.762 -3.917
{"} greentint 2.129 -4.52 -3.906
{"} greentint 2.304 -4.328 -3.898
{"} greentint 2.536 -4.212 -3.893
{"} greentint 2.795 -4.188 -3.892
{"} greentint 3.045 -4.259 -3.895
{"} greentint 2.738 -5.398 -3.786
{"} greentint 2.487 -5.335 -3.783
{"} greentint 2.301 -5.156 -3.775
{"} greentint 2.23 -4.907 -3.764
{"} greentint 2.293 -4.656 -3.753
{"} greentint 2.473 -4.47 -3.745
{"} greentint 2.722 -4.399 -3.742
{"} greentint 2.973 -4.462 -3.745
{"} greentint 3.159 -4.642 -3.753
{"} greentint 2.859 -5.127 -3.674
{"} greentint 2.601 -5.127 -3.674
{"} greentint 2.471 -4.903 -3.664
{"} greentint 2.601 -4.679 -3.654
{"} greentint 2.859 -4.679 -3.654
{"} greentint 2.989 -4.903 -3.664
{"} greentint 2.73 -4.905 -3.63
@subgroup {mainchain}
@vectorlist {mc} color= green alpha= 0.0588 master= {mainchain}
{ n   arg A 606  B18.30 1gqlA_607}P -3.389 -8.101 -4.259
{ ca  arg A 606  B17.20 1gqlA_607}-2.04 -7.662 -4.181
{ c   arg A 606  B16.72 1gqlA_607}-2.002 -6.282 -3.591
{ o   arg A 606  B16.73 1gqlA_607}-2.927 -5.489 -3.79
{ c   arg A 606  B16.72 1gqlA_607}P -2.002 -6.282 -3.591
{ n   asn A 607  B15.58 1gqlA_607}-0.898 -5.969 -2.933
{ ca  asn A 607  B15.74 1gqlA_607}-0.657 -4.57 -2.566
{ c   asn A 607  B14.74 1gqlA_607}-0.258 -3.794 -3.851
{ o   asn A 607  B13.45 1gqlA_607}0.019 -4.396 -4.905
{ c   asn A 607  B14.74 1gqlA_607}P -0.258 -3.794 -3.851
{ n   leu A 608  B15.26 1gqlA_607}-0.135 -2.479 -3.735
{ ca  leu A 608  B14.50 1gqlA_607}0.176 -1.646 -4.876
{ c   leu A 608  B14.46 1gqlA_607}1.54 -1.964 -5.49
{ o   leu A 608  B14.74 1gqlA_607}1.666 -2.024 -6.713
{ c   leu A 608  B14.46 1gqlA_607}P 1.54 -1.964 -5.49
{ n   trp A 609  B13.92 1gqlA_607}2.544 -2.202 -4.661
{ ca  trp A 609  B14.55 1gqlA_607}3.87 -2.585 -5.162
{ c   trp A 609  B15.06 1gqlA_607}3.789 -3.883 -5.977
{ o   trp A 609  B15.19 1gqlA_607}4.277 -3.968 -7.099
{ c   trp A 609  B15.06 1gqlA_607}P 3.789 -3.883 -5.977
{ n   gln A 610  B15.12 1gqlA_607}3.129 -4.871 -5.397
{ ca  gln A 610  B15.78 1gqlA_607}2.925 -6.16 -6.037
{ c   gln A 610  B15.42 1gqlA_607}2.134 -6.062 -7.352
{ o   gln A 610  B16.46 1gqlA_607}2.433 -6.772 -8.315
{ c   gln A 610  B15.42 1gqlA_607}P 2.134 -6.062 -7.352
{ n   glu A 611  B14.08 1gqlA_607}1.117 -5.204 -7.376
{ ca  glu A 611  B14.21 1gqlA_607}0.294 -4.997 -8.548
{ c   glu A 611  B14.00 1gqlA_607}1.086 -4.334 -9.641
{ o   glu A 611  B14.01 1gqlA_607}0.944 -4.711 -10.808
@vectorlist {mc H} nobutton color= gray alpha= 0.0588 master= {mainchain}
master= {H's}
{ n   gln A 610  B15.12 1gqlA_607}P 3.129 -4.871 -5.397
{ h   gln A 610  B15.12 1gqlA_607}2.728 -4.803 -4.484
@vectorlist {Calphas} off color= white
{ ca  arg A 606  B17.20 1gqlA_607}P -2.04 -7.662 -4.181
{ ca  asn A 607  B15.74 1gqlA_607}-0.657 -4.57 -2.566
{ ca  leu A 608  B14.50 1gqlA_607}0.176 -1.646 -4.876
{ ca  trp A 609  B14.55 1gqlA_607}3.87 -2.585 -5.162
{ ca  gln A 610  B15.78 1gqlA_607}2.925 -6.16 -6.037
{ ca  glu A 611  B14.21 1gqlA_607}0.294 -4.997 -8.548
@subgroup {sidechain}
@vectorlist {sc} color= green alpha= 0.0588 master= {sidechain}
{ ca  asn A 607  B15.74 1gqlA_607}P -0.657 -4.57 -2.566
{ cb  asn A 607  B15.58 1gqlA_607}0.318 -4.391 -1.366
{ cg  asn A 607  B16.19 1gqlA_607}1.719 -4.816 -1.631
{ od1 asn A 607  B15.57 1gqlA_607}2.255 -4.667 -2.741
{ cg  asn A 607  B16.19 1gqlA_607}P 1.719 -4.816 -1.631
{ nd2 asn A 607  B19.54 1gqlA_607}2.37 -5.32 -0.574
@subgroup {1->2} dominant
@dotlist {x} color= red width= 1 alpha= 0.0588 master= {H-bonds}
{ OD1 ASN 607  A} greentint 2.255 -4.606 -4.14
{"} greentint 2.391 -4.825 -4.125
{"} greentint 2.134 -4.834 -4.126
{"} greentint 1.998 -4.616 -4.116
{"} greentint 2.119 -4.389 -4.106
{"} greentint 2.376 -4.38 -4.106
{"} greentint 2.512 -4.598 -4.115
{"} greentint 2.693 -4.863 -4.056
{"} greentint 2.508 -5.048 -4.064
{"} greentint 2.255 -5.115 -4.067
{"} greentint 2.002 -5.048 -4.064
{"} greentint 2.255 -4.105 -4.023
{"} greentint 2.508 -4.172 -4.026
{"} greentint 2.693 -4.357 -4.034
{"} greentint 2.761 -4.61 -4.045
{"} greentint 2.95 -4.859 -3.941
{"} greentint 2.825 -5.082 -3.951
{"} greentint 2.631 -5.249 -3.958
{"} greentint 2.391 -5.339 -3.962
{"} greentint 2.135 -5.342 -3.962
{"} greentint 2.814 -4.136 -3.909
{"} greentint 2.945 -4.356 -3.919
{"} greentint 2.992 -4.607 -3.93
{"} greentint 3.163 -4.876 -3.786
{"} greentint 3.061 -5.111 -3.796
{"} greentint 2.899 -5.311 -3.805
{"} greentint 2.689 -5.459 -3.811
{"} greentint 3.163 -4.368 -3.764
{"} greentint 3.198 -4.622 -3.775
@subgroup {2->1} dominant
@dotlist {x} color= sky width= 1 alpha= 0.0588 master= {H-bonds}
{ H   GLN 610  A} greentint 1.873 -4.962 -3.99
{"} greentint 1.87 -4.704 -3.979
{"} greentint 1.944 -4.457 -3.968
{"} greentint 2.088 -4.242 -3.959
{"} greentint 2.288 -4.08 -3.952
{"} greentint 2.534 -5.513 -3.807
{"} greentint 2.302 -5.398 -3.802
{"} greentint 2.127 -5.206 -3.794
{"} greentint 2.033 -4.964 -3.783
{"} greentint 2.033 -4.704 -3.772
{"} greentint 2.127 -4.462 -3.761
{"} greentint 2.302 -4.27 -3.753
{"} greentint 2.534 -4.154 -3.748
{"} greentint 2.793 -4.13 -3.747
{"} greentint 3.043 -4.201 -3.75
{"} greentint 3.165 -5.083 -3.629
{"} greentint 2.985 -5.269 -3.638
{"} greentint 2.736 -5.34 -3.641
{"} greentint 2.485 -5.277 -3.638
{"} greentint 2.299 -5.098 -3.63
{"} greentint 2.228 -4.849 -3.619
{"} greentint 2.291 -4.598 -3.608
{"} greentint 2.471 -4.412 -3.6
{"} greentint 2.72 -4.341 -3.597
{"} greentint 2.971 -4.404 -3.6
{"} greentint 3.157 -4.584 -3.608
{"} greentint 3.228 -4.832 -3.618
{"} greentint 2.857 -5.069 -3.529
{"} greentint 2.599 -5.069 -3.529
{"} greentint 2.469 -4.845 -3.519
{"} greentint 2.599 -4.621 -3.509
{"} greentint 2.857 -4.621 -3.509
{"} greentint 2.987 -4.845 -3.519
{"} greentint 2.728 -4.847 -3.485
@subgroup {mainchain}
@vectorlist {mc} color= green alpha= 0.0588 master= {mainchain}
{ n   pro A 147  B14.84 1gu7A_148}P -3.519 -8.249 -3.656
{ ca  pro A 147  B15.41 1gu7A_148}-2.197 -7.745 -4.055
{ c   pro A 147  B15.56 1gu7A_148}-2.031 -6.313 -3.538
{ o   pro A 147  B15.46 1gu7A_148}-2.991 -5.524 -3.556
{ c   pro A 147  B15.56 1gu7A_148}P -2.031 -6.313 -3.538
{ n   asn A 148  B15.26 1gu7A_148}-0.843 -5.961 -3.042
{ ca  asn A 148  B13.60 1gu7A_148}-0.654 -4.574 -2.62
{ c   asn A 148  B14.31 1gu7A_148}-0.172 -3.804 -3.858
{ o   asn A 148  B16.10 1gu7A_148}0.189 -4.417 -4.869
{ c   asn A 148  B14.31 1gu7A_148}P -0.172 -3.804 -3.858
{ n   pro A 149  B14.14 1gu7A_148}-0.215 -2.459 -3.824
{ ca  pro A 149  B15.66 1gu7A_148}0.201 -1.628 -4.959
{ c   pro A 149  B17.38 1gu7A_148}1.583 -1.957 -5.497
{ o   pro A 149  B17.76 1gu7A_148}1.798 -1.942 -6.718
{ c   pro A 149  B17.38 1gu7A_148}P 1.583 -1.957 -5.497
{ n   ala A 150  B16.46 1gu7A_148}2.519 -2.246 -4.595
{ ca  ala A 150  B15.59 1gu7A_148}3.873 -2.571 -5.034
{ c   ala A 150  B14.91 1gu7A_148}3.864 -3.828 -5.901
{ o   ala A 150  B15.86 1gu7A_148}4.501 -3.872 -6.957
{ c   ala A 150  B14.91 1gu7A_148}P 3.864 -3.828 -5.901
{ n   gln A 151  B14.82 1gu7A_148}3.131 -4.849 -5.466
{ ca  gln A 151  B16.33 1gu7A_148}3.053 -6.109 -6.208
{ c   gln A 151  B16.16 1gu7A_148}2.359 -5.949 -7.555
{ o   gln A 151  B16.19 1gu7A_148}2.834 -6.466 -8.581
{ c   gln A 151  B16.16 1gu7A_148}P 2.359 -5.949 -7.555
{ n   ser A 152  B16.70 1gu7A_148}1.24 -5.229 -7.562
{ ca  ser A 152  B14.99 1gu7A_148}0.518 -4.977 -8.811
{ c   ser A 152  B16.10 1gu7A_148}1.424 -4.225 -9.781
{ o   ser A 152  B17.63 1gu7A_148}1.49 -4.573 -10.964
@vectorlist {mc H} nobutton color= gray alpha= 0.0588 master= {mainchain}
master= {H's}
{ n   gln A 151  B14.82 1gu7A_148}P 3.131 -4.849 -5.466
{ h   gln A 151  B14.82 1gu7A_148}2.594 -4.832 -4.623
@vectorlist {Calphas} off color= white
{ ca  pro A 147  B15.41 1gu7A_148}P -2.197 -7.745 -4.055
{ ca  asn A 148  B13.60 1gu7A_148}-0.654 -4.574 -2.62
{ ca  pro A 149  B15.66 1gu7A_148}0.201 -1.628 -4.959
{ ca  ala A 150  B15.59 1gu7A_148}3.873 -2.571 -5.034
{ ca  gln A 151  B16.33 1gu7A_148}3.053 -6.109 -6.208
{ ca  ser A 152  B14.99 1gu7A_148}0.518 -4.977 -8.811
@subgroup {sidechain}
@vectorlist {sc} color= green alpha= 0.0588 master= {sidechain}
{ ca  asn A 148  B13.60 1gu7A_148}P -0.654 -4.574 -2.62
{ cb  asn A 148  B15.26 1gu7A_148}0.306 -4.438 -1.422
{ cg  asn A 148  B13.69 1gu7A_148}1.736 -4.838 -1.733
{ od1 asn A 148  B14.24 1gu7A_148}2.206 -4.709 -2.859
{ cg  asn A 148  B13.69 1gu7A_148}P 1.736 -4.838 -1.733
{ nd2 asn A 148  B15.77 1gu7A_148}2.446 -5.299 -0.706
@subgroup {1->2} dominant
@dotlist {x} color= red width= 1 alpha= 0.0588 master= {H-bonds}
{ OD1 ASN 148  A} greentint 2.206 -4.648 -4.258
{"} greentint 2.342 -4.867 -4.243
{"} greentint 2.085 -4.876 -4.244
{"} greentint 1.949 -4.658 -4.234
{"} greentint 2.07 -4.431 -4.224
{"} greentint 2.327 -4.422 -4.224
{"} greentint 2.463 -4.64 -4.233
{"} greentint 2.644 -4.905 -4.174
{"} greentint 2.459 -5.09 -4.182
{"} greentint 2.206 -5.157 -4.185
{"} greentint 1.953 -5.09 -4.182
{"} greentint 1.768 -4.905 -4.174
{"} greentint 2.206 -4.147 -4.141
{"} greentint 2.459 -4.214 -4.144
{"} greentint 2.644 -4.399 -4.152
{"} greentint 2.712 -4.652 -4.163
{"} greentint 2.901 -4.901 -4.059
{"} greentint 2.776 -5.124 -4.069
{"} greentint 2.582 -5.291 -4.076
{"} greentint 2.342 -5.381 -4.08
{"} greentint 2.086 -5.384 -4.08
{"} greentint 2.765 -4.178 -4.027
{"} greentint 2.896 -4.398 -4.037
{"} greentint 2.943 -4.649 -4.048
{"} greentint 3.114 -4.918 -3.904
{"} greentint 3.012 -5.153 -3.914
{"} greentint 2.85 -5.353 -3.923
{"} greentint 2.64 -5.501 -3.929
{"} greentint 3.114 -4.41 -3.882
{"} greentint 3.149 -4.664 -3.893
@subgroup {2->1} dominant
@dotlist {x} color= sky width= 1 alpha= 0.0588 master= {H-bonds}
{ H   GLN 151  A} greentint 1.739 -4.991 -4.129
{"} greentint 1.736 -4.733 -4.118
{"} greentint 1.81 -4.486 -4.107
{"} greentint 1.954 -4.271 -4.098
{"} greentint 2.154 -4.109 -4.091
{"} greentint 2.4 -5.542 -3.946
{"} greentint 2.168 -5.427 -3.941
{"} greentint 1.993 -5.235 -3.933
{"} greentint 1.899 -4.993 -3.922
{"} greentint 1.899 -4.733 -3.911
{"} greentint 1.993 -4.491 -3.9
{"} greentint 2.168 -4.299 -3.892
{"} greentint 2.4 -4.183 -3.887
{"} greentint 2.659 -4.159 -3.886
{"} greentint 2.909 -4.23 -3.889
{"} greentint 3.031 -5.112 -3.768
{"} greentint 2.851 -5.298 -3.777
{"} greentint 2.602 -5.369 -3.78
{"} greentint 2.351 -5.306 -3.777
{"} greentint 2.165 -5.127 -3.769
{"} greentint 2.094 -4.878 -3.758
{"} greentint 2.157 -4.627 -3.747
{"} greentint 2.337 -4.441 -3.739
{"} greentint 2.586 -4.37 -3.736
{"} greentint 2.837 -4.433 -3.739
{"} greentint 3.023 -4.613 -3.747
{"} greentint 3.094 -4.861 -3.757
{"} greentint 2.723 -5.098 -3.668
{"} greentint 2.465 -5.098 -3.668
{"} greentint 2.335 -4.874 -3.658
{"} greentint 2.465 -4.65 -3.648
{"} greentint 2.723 -4.65 -3.648
{"} greentint 2.853 -4.874 -3.658
{"} greentint 2.594 -4.876 -3.624
@subgroup {mainchain}
@vectorlist {mc} color= green alpha= 0.0588 master= {mainchain}
{ n   met A  19  B19.60 1gveA_20}P -3.451 -8.31 -3.553
{ ca  met A  19  B19.56 1gveA_20}-2.202 -7.763 -4.046
{ c   met A  19  B19.11 1gveA_20}-2.067 -6.276 -3.758
{ o   met A  19  B19.28 1gveA_20}-2.904 -5.479 -4.139
{ c   met A  19  B19.11 1gveA_20}P -2.067 -6.276 -3.758
{ n   asp A  20  B19.21 1gveA_20}-0.982 -5.893 -3.093
{ ca  asp A  20  B19.15 1gveA_20}-0.783 -4.491 -2.762
{ c   asp A  20  B19.15 1gveA_20}-0.319 -3.725 -3.996
{ o   asp A  20  B18.50 1gveA_20}-0.115 -4.313 -5.071
{ c   asp A  20  B19.15 1gveA_20}P -0.319 -3.725 -3.996
{ n   val A  21  B18.90 1gveA_20}-0.194 -2.416 -3.846
{ ca  val A  21  B19.62 1gveA_20}0.204 -1.549 -4.95
{ c   val A  21  B19.42 1gveA_20}1.547 -1.944 -5.534
{ o   val A  21  B19.29 1gveA_20}1.745 -1.959 -6.766
{ c   val A  21  B19.42 1gveA_20}P 1.547 -1.944 -5.534
{ n   thr A  22  B19.38 1gveA_20}2.489 -2.222 -4.641
{ ca  thr A  22  B19.41 1gveA_20}3.82 -2.613 -5.04
{ c   thr A  22  B19.08 1gveA_20}3.827 -3.835 -5.937
{ o   thr A  22  B18.61 1gveA_20}4.463 -3.835 -6.995
{ c   thr A  22  B19.08 1gveA_20}P 3.827 -3.835 -5.937
{ n   ser A  23  B18.56 1gveA_20}3.145 -4.882 -5.49
{ ca  ser A  23  B18.47 1gveA_20}3.108 -6.128 -6.22
{ c   ser A  23  B17.52 1gveA_20}2.302 -5.969 -7.515
{ o   ser A  23  B16.72 1gveA_20}2.629 -6.59 -8.52
{ c   ser A  23  B17.52 1gveA_20}P 2.302 -5.969 -7.515
{ n   ser A  24  B17.42 1gveA_20}1.284 -5.106 -7.485
{ ca  ser A  24  B16.51 1gveA_20}0.416 -4.872 -8.654
{ c   ser A  24  B16.85 1gveA_20}1.242 -4.186 -9.722
{ o   ser A  24  B17.40 1gveA_20}1.261 -4.613 -10.868
@vectorlist {mc H} nobutton color= gray alpha= 0.0588 master= {mainchain}
master= {H's}
{ n   ser A  23  B18.56 1gveA_20}P 3.145 -4.882 -5.49
{ h   ser A  23  B18.56 1gveA_20}2.621 -4.885 -4.638
@vectorlist {Calphas} off color= white
{ ca  met A  19  B19.56 1gveA_20}P -2.202 -7.763 -4.046
{ ca  asp A  20  B19.15 1gveA_20}-0.783 -4.491 -2.762
{ ca  val A  21  B19.62 1gveA_20}0.204 -1.549 -4.95
{ ca  thr A  22  B19.41 1gveA_20}3.82 -2.613 -5.04
{ ca  ser A  23  B18.47 1gveA_20}3.108 -6.128 -6.22
{ ca  ser A  24  B16.51 1gveA_20}0.416 -4.872 -8.654
@subgroup {sidechain}
@vectorlist {sc} color= green alpha= 0.0588 master= {sidechain}
{ ca  asp A  20  B19.15 1gveA_20}P -0.783 -4.491 -2.762
{ cb  asp A  20  B18.94 1gveA_20}0.179 -4.315 -1.561
{ cg  asp A  20  B20.74 1gveA_20}1.611 -4.787 -1.833
{ od1 asp A  20  B20.98 1gveA_20}2.04 -4.98 -2.998
{ cg  asp A  20  B20.74 1gveA_20}P 1.611 -4.787 -1.833
{ od2 asp A  20  B22.54 1gveA_20}2.414 -4.963 -0.881
@subgroup {1->2} dominant
@vectorlist {x} color= green width= 1 alpha= 0.0588 
{ OD1 ASP  20  A} P 2.546 -4.923 -4.302
{"} 2.536 -4.924 -4.277
@dotlist {x} color= red width= 1 alpha= 0.0588 master= {H-bonds}
{ OD1 ASP  20  A} greentint 2.04 -4.919 -4.397
{"} greentint 2.176 -5.138 -4.382
{"} greentint 1.919 -5.147 -4.383
{"} greentint 1.783 -4.929 -4.373
{"} greentint 1.904 -4.702 -4.363
{"} greentint 2.161 -4.693 -4.363
{"} greentint 2.297 -4.911 -4.372
{"} greentint 2.478 -5.176 -4.313
{"} greentint 2.293 -5.361 -4.321
{"} greentint 2.04 -5.428 -4.324
{"} greentint 1.787 -4.485 -4.283
{"} greentint 2.04 -4.418 -4.28
{"} greentint 2.293 -4.485 -4.283
{"} greentint 2.478 -4.67 -4.291
{"} greentint 2.735 -5.172 -4.198
{"} greentint 2.61 -5.395 -4.208
{"} greentint 2.416 -5.562 -4.215
{"} greentint 2.16 -4.202 -4.155
{"} greentint 2.401 -4.286 -4.159
{"} greentint 2.599 -4.449 -4.166
{"} greentint 2.73 -4.669 -4.176
{"} greentint 2.777 -4.92 -4.187
{"} greentint 2.948 -5.189 -4.043
{"} greentint 2.846 -5.424 -4.053
{"} greentint 2.684 -5.624 -4.062
{"} greentint 2.684 -4.246 -4.002
{"} greentint 2.846 -4.445 -4.01
{"} greentint 2.948 -4.681 -4.021
{"} greentint 2.983 -4.935 -4.032
{"} greentint 3.129 -5.193 -3.852
{"} greentint 3.125 -4.678 -3.829
{"} greentint 3.157 -4.935 -3.841
@subgroup {2->1} dominant
@vectorlist {x} color= green width= 1 alpha= 0.0588 
{ H   SER  23  A} P 2.121 -4.931 -3.773
{"} 2.126 -4.931 -3.781
{"} P 2.362 -4.927 -3.673
{"} 2.369 -4.926 -3.697
@dotlist {x} color= sky width= 1 alpha= 0.0588 master= {H-bonds}
{ H   SER  23  A} greentint 1.844 -5.29 -4.155
{"} greentint 1.766 -5.044 -4.144
{"} greentint 1.763 -4.786 -4.133
{"} greentint 1.837 -4.539 -4.122
{"} greentint 1.981 -4.324 -4.113
{"} greentint 2.181 -4.162 -4.106
{"} greentint 2.686 -5.619 -3.962
{"} greentint 2.427 -5.595 -3.961
{"} greentint 2.195 -5.48 -3.956
{"} greentint 2.02 -5.288 -3.948
{"} greentint 1.926 -5.046 -3.937
{"} greentint 1.926 -4.786 -3.926
{"} greentint 2.02 -4.544 -3.915
{"} greentint 2.195 -4.352 -3.907
{"} greentint 2.427 -4.236 -3.902
{"} greentint 2.686 -4.212 -3.901
{"} greentint 3.058 -5.165 -3.783
{"} greentint 2.878 -5.351 -3.792
{"} greentint 2.629 -5.422 -3.795
{"} greentint 2.378 -5.359 -3.792
{"} greentint 2.192 -5.18 -3.784
{"} greentint 2.184 -4.68 -3.762
{"} greentint 2.364 -4.494 -3.754
{"} greentint 2.613 -4.423 -3.751
{"} greentint 2.864 -4.486 -3.754
{"} greentint 3.05 -4.666 -3.762
{"} greentint 3.121 -4.914 -3.772
{"} greentint 2.75 -5.151 -3.683
{"} greentint 2.492 -5.151 -3.683
{"} greentint 2.492 -4.703 -3.663
{"} greentint 2.75 -4.703 -3.663
{"} greentint 2.88 -4.927 -3.673
{"} greentint 2.621 -4.929 -3.639
@subgroup {mainchain}
@vectorlist {mc} color= green alpha= 0.0588 master= {mainchain}
{ n   ala A  71  B33.10 1gx1A_72}P -3.665 -8.201 -3.524
{ ca  ala A  71  B32.36 1gx1A_72}-2.342 -7.773 -4.013
{ c   ala A  71  B32.40 1gx1A_72}-2.061 -6.346 -3.536
{ o   ala A  71  B33.08 1gx1A_72}-2.971 -5.508 -3.504
{ c   ala A  71  B32.40 1gx1A_72}P -2.061 -6.346 -3.536
{ n   asp A  72  B30.89 1gx1A_72}-0.843 -6.049 -3.122
{ ca  asp A  72  B30.46 1gx1A_72}-0.605 -4.667 -2.733
{ c   asp A  72  B27.70 1gx1A_72}-0.129 -3.853 -3.937
{ o   asp A  72  B26.69 1gx1A_72}0.196 -4.4 -4.995
{ c   asp A  72  B27.70 1gx1A_72}P -0.129 -3.853 -3.937
{ n   ser A  73  B26.30 1gx1A_72}-0.124 -2.536 -3.793
{ ca  ser A  73  B25.53 1gx1A_72}0.206 -1.723 -4.952
{ c   ser A  73  B24.04 1gx1A_72}1.639 -1.923 -5.429
{ o   ser A  73  B22.67 1gx1A_72}1.888 -1.818 -6.621
{ c   ser A  73  B24.04 1gx1A_72}P 1.639 -1.923 -5.429
{ n   arg A  74  B23.14 1gx1A_72}2.577 -2.245 -4.527
{ ca  arg A  74  B23.27 1gx1A_72}3.926 -2.516 -5.054
{ c   arg A  74  B24.26 1gx1A_72}3.972 -3.807 -5.874
{ o   arg A  74  B23.07 1gx1A_72}4.693 -3.887 -6.863
{ c   arg A  74  B24.26 1gx1A_72}P 3.972 -3.807 -5.874
{ n   glu A  75  B23.31 1gx1A_72}3.205 -4.819 -5.458
{ ca  glu A  75  B24.09 1gx1A_72}3.141 -6.041 -6.237
{ c   glu A  75  B23.50 1gx1A_72}2.552 -5.763 -7.607
{ o   glu A  75  B22.56 1gx1A_72}3.012 -6.299 -8.615
{ c   glu A  75  B23.50 1gx1A_72}P 2.552 -5.763 -7.607
{ n   leu A  76  B23.71 1gx1A_72}1.522 -4.907 -7.677
{ ca  leu A  76  B23.93 1gx1A_72}0.96 -4.585 -8.969
{ c   leu A  76  B22.19 1gx1A_72}1.962 -3.781 -9.829
{ o   leu A  76  B23.89 1gx1A_72}2.073 -4.009 -11.037
@vectorlist {mc H} nobutton color= gray alpha= 0.0588 master= {mainchain}
master= {H's}
{ n   glu A  75  B23.31 1gx1A_72}P 3.205 -4.819 -5.458
{ h   glu A  75  B23.31 1gx1A_72}2.648 -4.811 -4.627
@vectorlist {Calphas} off color= white
{ ca  ala A  71  B32.36 1gx1A_72}P -2.342 -7.773 -4.013
{ ca  asp A  72  B30.46 1gx1A_72}-0.605 -4.667 -2.733
{ ca  ser A  73  B25.53 1gx1A_72}0.206 -1.723 -4.952
{ ca  arg A  74  B23.27 1gx1A_72}3.926 -2.516 -5.054
{ ca  glu A  75  B24.09 1gx1A_72}3.141 -6.041 -6.237
{ ca  leu A  76  B23.93 1gx1A_72}0.96 -4.585 -8.969
@subgroup {sidechain}
@vectorlist {sc} color= green alpha= 0.0588 master= {sidechain}
{ ca  asp A  72  B30.46 1gx1A_72}P -0.605 -4.667 -2.733
{ cb  asp A  72  B31.84 1gx1A_72}0.275 -4.528 -1.493
{ cg  asp A  72  B35.52 1gx1A_72}1.707 -4.979 -1.715
{ od1 asp A  72  B35.82 1gx1A_72}2.34 -4.543 -2.696
{ cg  asp A  72  B35.52 1gx1A_72}P 1.707 -4.979 -1.715
{ od2 asp A  72  B39.96 1gx1A_72}2.304 -5.742 -0.91
@subgroup {1->2} dominant
@dotlist {x} color= red width= 1 alpha= 0.0588 master= {H-bonds}
{ OD1 ASP  72  A} greentint 2.34 -4.482 -4.095
{"} greentint 2.476 -4.701 -4.08
{"} greentint 2.219 -4.71 -4.081
{"} greentint 2.083 -4.492 -4.071
{"} greentint 2.204 -4.265 -4.061
{"} greentint 2.461 -4.256 -4.061
{"} greentint 2.597 -4.474 -4.07
{"} greentint 2.778 -4.739 -4.011
{"} greentint 2.593 -4.924 -4.019
{"} greentint 2.34 -4.991 -4.022
{"} greentint 2.087 -4.924 -4.019
{"} greentint 1.902 -4.739 -4.011
{"} greentint 2.778 -4.233 -3.989
{"} greentint 2.846 -4.486 -4
{"} greentint 3.035 -4.735 -3.896
{"} greentint 2.91 -4.958 -3.906
{"} greentint 2.716 -5.125 -3.913
{"} greentint 2.476 -5.215 -3.917
{"} greentint 2.22 -5.218 -3.917
{"} greentint 3.077 -4.483 -3.885
@subgroup {2->1} dominant
@dotlist {x} color= sky width= 1 alpha= 0.0588 master= {H-bonds}
{ H   GLU  75  A} greentint 1.953 -4.972 -3.926
{"} greentint 1.953 -4.712 -3.915
{"} greentint 2.047 -4.47 -3.904
{"} greentint 2.222 -4.278 -3.896
{"} greentint 2.454 -4.162 -3.891
{"} greentint 2.713 -4.138 -3.89
{"} greentint 2.963 -4.209 -3.893
{"} greentint 2.656 -5.348 -3.784
{"} greentint 2.405 -5.285 -3.781
{"} greentint 2.219 -5.106 -3.773
{"} greentint 2.148 -4.857 -3.762
{"} greentint 2.211 -4.606 -3.751
{"} greentint 2.391 -4.42 -3.743
{"} greentint 2.64 -4.349 -3.74
{"} greentint 2.891 -4.412 -3.743
{"} greentint 3.077 -4.592 -3.751
{"} greentint 3.148 -4.84 -3.761
{"} greentint 2.777 -5.077 -3.672
{"} greentint 2.519 -5.077 -3.672
{"} greentint 2.389 -4.853 -3.662
{"} greentint 2.519 -4.629 -3.652
{"} greentint 2.777 -4.629 -3.652
{"} greentint 2.907 -4.853 -3.662
{"} greentint 2.648 -4.855 -3.628
@subgroup {mainchain}
@vectorlist {mc} color= green alpha= 0.0588 master= {mainchain}
{ n   leu A  12  B15.31 1gyxA_13}P -3.231 -8.455 -3.365
{ ca  leu A  12  B14.53 1gyxA_13}-2.143 -7.819 -4.086
{ c   leu A  12  B12.83 1gyxA_13}-2.077 -6.337 -3.705
{ o   leu A  12  B13.69 1gyxA_13}-3.036 -5.614 -3.96
{ c   leu A  12  B12.83 1gyxA_13}P -2.077 -6.337 -3.705
{ n   asp A  13  B9.94 1gyxA_13}-0.958 -5.923 -3.119
{ ca  asp A  13  B9.47 1gyxA_13}-0.817 -4.505 -2.767
{ c   asp A  13  B8.24 1gyxA_13}-0.314 -3.702 -3.957
{ o   asp A  13  B8.72 1gyxA_13}-0.066 -4.267 -5.053
{ c   asp A  13  B8.24 1gyxA_13}P -0.314 -3.702 -3.957
{ n   glu A  14  B8.33 1gyxA_13}-0.169 -2.389 -3.841
{ ca  glu A  14  B8.86 1gyxA_13}0.24 -1.58 -4.988
{ c   glu A  14  B8.07 1gyxA_13}1.636 -1.888 -5.485
{ o   glu A  14  B8.90 1gyxA_13}1.872 -1.896 -6.703
{ c   glu A  14  B8.07 1gyxA_13}P 1.636 -1.888 -5.485
{ n   gln A  15  B8.32 1gyxA_13}2.579 -2.209 -4.604
{ ca  gln A  15  B8.93 1gyxA_13}3.924 -2.571 -5.044
{ c   gln A  15  B7.40 1gyxA_13}3.854 -3.863 -5.853
{ o   gln A  15  B7.95 1gyxA_13}4.537 -3.979 -6.879
{ c   gln A  15  B7.40 1gyxA_13}P 3.854 -3.863 -5.853
{ n   gln A  16  B6.81 1gyxA_13}3.063 -4.822 -5.404
{ ca  gln A  16  B6.63 1gyxA_13}2.91 -6.083 -6.137
{ c   gln A  16  B6.11 1gyxA_13}2.259 -5.864 -7.493
{ o   gln A  16  B5.97 1gyxA_13}2.675 -6.504 -8.477
{ c   gln A  16  B6.11 1gyxA_13}P 2.259 -5.864 -7.493
{ n   lys A  17  B5.76 1gyxA_13}1.241 -5.028 -7.598
{ ca  lys A  17  B6.70 1gyxA_13}0.614 -4.728 -8.876
{ c   lys A  17  B5.75 1gyxA_13}1.583 -4.015 -9.8
{ o   lys A  17  B5.57 1gyxA_13}1.653 -4.346 -10.994
@vectorlist {mc H} nobutton color= gray alpha= 0.0588 master= {mainchain}
master= {H's}
{ n   gln A  16  B6.81 1gyxA_13}P 3.063 -4.822 -5.404
{ h   gln A  16  B6.81 1gyxA_13}2.529 -4.761 -4.561
@vectorlist {Calphas} off color= white
{ ca  leu A  12  B14.53 1gyxA_13}P -2.143 -7.819 -4.086
{ ca  asp A  13  B9.47 1gyxA_13}-0.817 -4.505 -2.767
{ ca  glu A  14  B8.86 1gyxA_13}0.24 -1.58 -4.988
{ ca  gln A  15  B8.93 1gyxA_13}3.924 -2.571 -5.044
{ ca  gln A  16  B6.63 1gyxA_13}2.91 -6.083 -6.137
{ ca  lys A  17  B6.70 1gyxA_13}0.614 -4.728 -8.876
@subgroup {sidechain}
@vectorlist {sc} color= green alpha= 0.0588 master= {sidechain}
{ ca  asp A  13  B9.47 1gyxA_13}P -0.817 -4.505 -2.767
{ cb  asp A  13  B10.30 1gyxA_13}0.017 -4.33 -1.5
{ cg  asp A  13  B11.42 1gyxA_13}1.467 -4.702 -1.617
{ od1 asp A  13  B10.67 1gyxA_13}2.013 -4.658 -2.75
{ cg  asp A  13  B11.42 1gyxA_13}P 1.467 -4.702 -1.617
{ od2 asp A  13  B12.97 1gyxA_13}2.12 -5.067 -0.611
@subgroup {1->2} dominant
@dotlist {x} color= red width= 1 alpha= 0.0588 master= {H-bonds}
{ OD1 ASP  13  A} greentint 2.013 -4.597 -4.149
{"} greentint 2.149 -4.816 -4.134
{"} greentint 1.892 -4.825 -4.135
{"} greentint 1.756 -4.607 -4.125
{"} greentint 1.877 -4.38 -4.115
{"} greentint 2.134 -4.371 -4.115
{"} greentint 2.27 -4.589 -4.124
{"} greentint 2.451 -4.854 -4.065
{"} greentint 2.266 -5.039 -4.073
{"} greentint 2.013 -5.106 -4.076
{"} greentint 1.76 -5.039 -4.073
{"} greentint 2.013 -4.096 -4.032
{"} greentint 2.266 -4.163 -4.035
{"} greentint 2.451 -4.348 -4.043
{"} greentint 2.519 -4.601 -4.054
{"} greentint 2.708 -4.85 -3.95
{"} greentint 2.583 -5.073 -3.96
{"} greentint 2.389 -5.24 -3.967
{"} greentint 2.149 -5.33 -3.971
{"} greentint 2.572 -4.127 -3.918
{"} greentint 2.703 -4.347 -3.928
{"} greentint 2.75 -4.598 -3.939
{"} greentint 2.921 -4.867 -3.795
{"} greentint 2.819 -5.102 -3.805
{"} greentint 2.657 -5.302 -3.814
{"} greentint 2.921 -4.359 -3.773
{"} greentint 2.956 -4.613 -3.784
@subgroup {2->1} dominant
@dotlist {x} color= sky width= 1 alpha= 0.0588 master= {H-bonds}
{ H   GLN  16  A} greentint 1.674 -4.92 -4.067
{"} greentint 1.671 -4.662 -4.056
{"} greentint 1.745 -4.415 -4.045
{"} greentint 1.889 -4.2 -4.036
{"} greentint 2.103 -5.356 -3.879
{"} greentint 1.928 -5.164 -3.871
{"} greentint 1.834 -4.922 -3.86
{"} greentint 1.834 -4.662 -3.849
{"} greentint 1.928 -4.42 -3.838
{"} greentint 2.103 -4.228 -3.83
{"} greentint 2.335 -4.112 -3.825
{"} greentint 2.594 -4.088 -3.824
{"} greentint 2.786 -5.227 -3.715
{"} greentint 2.537 -5.298 -3.718
{"} greentint 2.286 -5.235 -3.715
{"} greentint 2.1 -5.056 -3.707
{"} greentint 2.029 -4.807 -3.696
{"} greentint 2.092 -4.556 -3.685
{"} greentint 2.272 -4.37 -3.677
{"} greentint 2.521 -4.299 -3.674
{"} greentint 2.772 -4.362 -3.677
{"} greentint 2.958 -4.542 -3.685
{"} greentint 3.029 -4.79 -3.695
{"} greentint 2.658 -5.027 -3.606
{"} greentint 2.4 -5.027 -3.606
{"} greentint 2.27 -4.803 -3.596
{"} greentint 2.4 -4.579 -3.586
{"} greentint 2.658 -4.579 -3.586
{"} greentint 2.788 -4.803 -3.596
{"} greentint 2.529 -4.805 -3.562
@subgroup {mainchain}
@vectorlist {mc} color= green alpha= 0.0588 master= {mainchain}
{ ca  tyr A 332  B15.41 1h0hA_333}P -2.529 -7.769 -3.946
{ c   tyr A 332  B15.43 1h0hA_333}-2.162 -6.316 -3.689
{ o   tyr A 332  B14.98 1h0hA_333}-2.828 -5.401 -4.142
{ c   tyr A 332  B15.43 1h0hA_333}P -2.162 -6.316 -3.689
{ n   asp A 333  B17.59 1h0hA_333}-1.097 -6.108 -2.935
{ ca  asp A 333  B17.24 1h0hA_333}-0.675 -4.746 -2.642
{ c   asp A 333  B17.64 1h0hA_333}-0.119 -4.051 -3.876
{ o   asp A 333  B16.03 1h0hA_333}0.316 -4.696 -4.838
{ c   asp A 333  B17.64 1h0hA_333}P -0.119 -4.051 -3.876
{ n   leu A 334  B17.88 1h0hA_333}-0.113 -2.723 -3.807
{ ca  leu A 334  B19.67 1h0hA_333}0.221 -1.875 -4.942
{ c   leu A 334  B18.63 1h0hA_333}1.616 -2.066 -5.49
{ o   leu A 334  B18.86 1h0hA_333}1.815 -2.064 -6.71
{ c   leu A 334  B18.63 1h0hA_333}P 1.616 -2.066 -5.49
{ n   asp A 335  B19.49 1h0hA_333}2.587 -2.229 -4.6
{ ca  asp A 335  B20.29 1h0hA_333}3.948 -2.44 -5.054
{ c   asp A 335  B19.41 1h0hA_333}4.008 -3.664 -5.962
{ o   asp A 335  B19.32 1h0hA_333}4.617 -3.618 -7.04
{ c   asp A 335  B19.41 1h0hA_333}P 4.008 -3.664 -5.962
{ n   lys A 336  B20.22 1h0hA_333}3.327 -4.728 -5.544
{ ca  lys A 336  B19.00 1h0hA_333}3.291 -5.969 -6.314
{ c   lys A 336  B16.97 1h0hA_333}2.612 -5.766 -7.667
{ o   lys A 336  B16.35 1h0hA_333}3.112 -6.205 -8.687
{ c   lys A 336  B16.97 1h0hA_333}P 2.612 -5.766 -7.667
{ n   ile A 337  B16.42 1h0hA_333}1.472 -5.102 -7.677
{ ca  ile A 337  B16.79 1h0hA_333}0.797 -4.814 -8.928
{ c   ile A 337  B16.63 1h0hA_333}1.663 -3.996 -9.883
{ o   ile A 337  B17.02 1h0hA_333}1.769 -4.324 -11.058
@vectorlist {mc H} nobutton color= gray alpha= 0.0588 master= {mainchain}
master= {H's}
{ n   lys A 336  B20.22 1h0hA_333}P 3.327 -4.728 -5.544
{ h   lys A 336  B20.22 1h0hA_333}2.803 -4.755 -4.693
@vectorlist {Calphas} off color= white
{ ca  tyr A 332  B15.41 1h0hA_333}P -2.529 -7.769 -3.946
{ ca  asp A 333  B17.24 1h0hA_333}-0.675 -4.746 -2.642
{ ca  leu A 334  B19.67 1h0hA_333}0.221 -1.875 -4.942
{ ca  asp A 335  B20.29 1h0hA_333}3.948 -2.44 -5.054
{ ca  lys A 336  B19.00 1h0hA_333}3.291 -5.969 -6.314
{ ca  ile A 337  B16.79 1h0hA_333}0.797 -4.814 -8.928
@subgroup {sidechain}
@vectorlist {sc} color= green alpha= 0.0588 master= {sidechain}
{ ca  asp A 333  B17.24 1h0hA_333}P -0.675 -4.746 -2.642
{ cb  asp A 333  B17.22 1h0hA_333}0.338 -4.714 -1.508
{ cg  asp A 333  0.50B16.69 1h0hA_333}1.576 -5.482 -1.822
{ od1 asp A 333  0.50B16.50 1h0hA_333}2.442 -4.922 -2.509
{ cg  asp A 333  0.50B16.69 1h0hA_333}P 1.576 -5.482 -1.822
{ od2 asp A 333  0.50B16.33 1h0hA_333}1.775 -6.65 -1.419
@subgroup {1->2} dominant
@dotlist {x} color= red width= 1 alpha= 0.0588 master= {H-bonds}
{ OD1 ASP 333  A} greentint 2.442 -4.861 -3.908
{"} greentint 2.578 -5.08 -3.893
{"} greentint 2.321 -5.089 -3.894
{"} greentint 2.306 -4.644 -3.874
{"} greentint 2.563 -4.635 -3.874
{"} greentint 2.699 -4.853 -3.883
{"} greentint 2.88 -5.118 -3.824
{"} greentint 2.695 -4.427 -3.794
{"} greentint 2.88 -4.612 -3.802
{"} greentint 2.948 -4.865 -3.813
@subgroup {2->1} dominant
@dotlist {x} color= sky width= 1 alpha= 0.0588 master= {H-bonds}
{ H   LYS 336  A} greentint 2.56 -5.229 -3.847
{"} greentint 2.374 -5.05 -3.839
{"} greentint 2.303 -4.801 -3.828
{"} greentint 2.366 -4.55 -3.817
{"} greentint 2.932 -5.021 -3.738
{"} greentint 2.674 -5.021 -3.738
{"} greentint 2.544 -4.797 -3.728
{"} greentint 2.674 -4.573 -3.718
{"} greentint 2.932 -4.573 -3.718
{"} greentint 3.062 -4.797 -3.728
{"} greentint 2.803 -4.799 -3.694
@subgroup {mainchain}
@vectorlist {mc} color= green alpha= 0.0588 master= {mainchain}
{ ca  asp A 476  B21.28 1h0hA_478}P -6.043 -8.546 -3.178
{ n   ala A 477  B20.55 1h0hA_478}P -3.902 -7.748 -4.012
{ ca  ala A 477  B20.59 1h0hA_478}-2.457 -7.638 -4.043
{ c   ala A 477  B20.49 1h0hA_478}-2.091 -6.305 -3.451
{ o   ala A 477  B21.34 1h0hA_478}-2.908 -5.393 -3.432
{ c   ala A 477  B20.49 1h0hA_478}P -2.091 -6.305 -3.451
{ n   asp A 478  B20.71 1h0hA_478}-0.877 -6.153 -2.951
{ ca  asp A 478  B20.77 1h0hA_478}-0.535 -4.814 -2.523
{ c   asp A 478  B18.92 1h0hA_478}-0.064 -4.043 -3.737
{ o   asp A 478  B17.54 1h0hA_478}0.3 -4.63 -4.747
{ c   asp A 478  B18.92 1h0hA_478}P -0.064 -4.043 -3.737
{ n   leu A 479  B18.29 1h0hA_478}-0.081 -2.727 -3.635
{ ca  leu A 479  B17.40 1h0hA_478}0.147 -1.885 -4.802
{ c   leu A 479  B17.98 1h0hA_478}1.511 -2.097 -5.437
{ o   leu A 479  B16.74 1h0hA_478}1.611 -2.173 -6.655
{ c   leu A 479  B17.98 1h0hA_478}P 1.511 -2.097 -5.437
{ n   asn A 480  B17.53 1h0hA_478}2.562 -2.226 -4.627
{ ca  asn A 480  B19.17 1h0hA_478}3.885 -2.447 -5.204
{ c   asn A 480  B19.70 1h0hA_478}3.922 -3.729 -6.038
{ o   asn A 480  B20.22 1h0hA_478}4.471 -3.742 -7.148
{ c   asn A 480  B19.70 1h0hA_478}P 3.922 -3.729 -6.038
{ n   glu A 481  B18.29 1h0hA_478}3.36 -4.809 -5.495
{ ca  glu A 481  B19.67 1h0hA_478}3.356 -6.083 -6.207
{ c   glu A 481  B18.78 1h0hA_478}2.457 -6.035 -7.445
{ o   glu A 481  B18.25 1h0hA_478}2.826 -6.541 -8.514
{ c   glu A 481  B18.78 1h0hA_478}P 2.457 -6.035 -7.445
{ n   ala A 482  B17.79 1h0hA_478}1.3 -5.396 -7.301
{ ca  ala A 482  B17.35 1h0hA_478}0.35 -5.276 -8.406
{ c   ala A 482  B17.49 1h0hA_478}0.896 -4.405 -9.534
{ o   ala A 482  B17.48 1h0hA_478}0.667 -4.677 -10.705
@vectorlist {mc H} nobutton color= gray alpha= 0.0588 master= {mainchain}
master= {H's}
{ n   glu A 481  B18.29 1h0hA_478}P 3.36 -4.809 -5.495
{ h   glu A 481  B18.29 1h0hA_478}2.919 -4.826 -4.597
@vectorlist {Calphas} off color= white
{ ca  asp A 476  B21.28 1h0hA_478}P -6.043 -8.546 -3.178
{"}-6.043 -8.546 -3.178
{ ca  ala A 477  B20.59 1h0hA_478}-2.457 -7.638 -4.043
{ ca  asp A 478  B20.77 1h0hA_478}-0.535 -4.814 -2.523
{ ca  leu A 479  B17.40 1h0hA_478}0.147 -1.885 -4.802
{ ca  asn A 480  B19.17 1h0hA_478}3.885 -2.447 -5.204
{ ca  glu A 481  B19.67 1h0hA_478}3.356 -6.083 -6.207
{ ca  ala A 482  B17.35 1h0hA_478}0.35 -5.276 -8.406
@subgroup {sidechain}
@vectorlist {sc} color= green alpha= 0.0588 master= {sidechain}
{ ca  asp A 478  B20.77 1h0hA_478}P -0.535 -4.814 -2.523
{ cb  asp A 478  B25.42 1h0hA_478}0.453 -4.77 -1.379
{ cg  asp A 478  B28.42 1h0hA_478}1.73 -5.452 -1.691
{ od1 asp A 478  B30.24 1h0hA_478}2.464 -4.968 -2.586
{ cg  asp A 478  B28.42 1h0hA_478}P 1.73 -5.452 -1.691
{ od2 asp A 478  B31.75 1h0hA_478}2.107 -6.467 -1.053
@vectorlist {sc H} nobutton color= gray alpha= 0.0588 master= {sidechain}
master= {H's}
{ cb  asp A 478  B25.42 1h0hA_478}P 0.453 -4.77 -1.379
{"}P 0.453 -4.77 -1.379
@subgroup {1->2} dominant
@dotlist {x} color= red width= 1 alpha= 0.0588 master= {H-bonds}
{ OD1 ASP 478  A} greentint 2.464 -4.907 -3.985
{"} greentint 2.6 -5.126 -3.97
{"} greentint 2.343 -5.135 -3.971
{"} greentint 2.207 -4.917 -3.961
{"} greentint 2.328 -4.69 -3.951
{"} greentint 2.585 -4.681 -3.951
{"} greentint 2.721 -4.899 -3.96
{"} greentint 2.902 -5.164 -3.901
{"} greentint 2.717 -5.349 -3.909
{"} greentint 2.464 -4.406 -3.868
{"} greentint 2.717 -4.473 -3.871
{"} greentint 2.902 -4.658 -3.879
{"} greentint 2.97 -4.911 -3.89
{"} greentint 3.159 -5.16 -3.786
{"} greentint 3.034 -5.383 -3.796
{"} greentint 3.023 -4.437 -3.754
{"} greentint 3.154 -4.657 -3.764
{"} greentint 3.201 -4.908 -3.775
@subgroup {2->1} dominant
@dotlist {x} color= sky width= 1 alpha= 0.0588 master= {H-bonds}
{ H   GLU 481  A} greentint 2.318 -5.229 -3.907
{"} greentint 2.224 -4.987 -3.896
{"} greentint 2.224 -4.727 -3.885
{"} greentint 2.318 -4.485 -3.874
{"} greentint 2.927 -5.363 -3.754
{"} greentint 2.676 -5.3 -3.751
{"} greentint 2.49 -5.121 -3.743
{"} greentint 2.419 -4.872 -3.732
{"} greentint 2.482 -4.621 -3.721
{"} greentint 2.662 -4.435 -3.713
{"} greentint 2.911 -4.364 -3.71
{"} greentint 3.048 -5.092 -3.642
{"} greentint 2.79 -5.092 -3.642
{"} greentint 2.66 -4.868 -3.632
{"} greentint 2.79 -4.644 -3.622
{"} greentint 3.048 -4.644 -3.622
{"} greentint 3.178 -4.868 -3.632
{"} greentint 2.919 -4.87 -3.598
@subgroup {mainchain}
@vectorlist {mc} color= green alpha= 0.0588 master= {mainchain}
{ n   gly A 310  B15.83 1h2bA_311}P -3.711 -8.22 -4.382
{ ca  gly A 310  B16.84 1h2bA_311}-2.337 -7.919 -4.005
{ c   gly A 310  B14.38 1h2bA_311}-2.215 -6.453 -3.718
{ o   gly A 310  B17.22 1h2bA_311}-3.193 -5.71 -3.792
{ c   gly A 310  B14.38 1h2bA_311}P -2.215 -6.453 -3.718
{ n   asn A 311  B15.43 1h2bA_311}-1.002 -6.029 -3.385
{ ca  asn A 311  B14.67 1h2bA_311}-0.834 -4.632 -3.017
{ c   asn A 311  B14.60 1h2bA_311}-0.283 -3.798 -4.186
{ o   asn A 311  B15.59 1h2bA_311}-0.034 -4.313 -5.303
{ c   asn A 311  B14.60 1h2bA_311}P -0.283 -3.798 -4.186
{ n   tyr A 312  B15.41 1h2bA_311}-0.131 -2.495 -3.94
{ ca  tyr A 312  B14.95 1h2bA_311}0.26 -1.583 -5.007
{ c   tyr A 312  B16.25 1h2bA_311}1.676 -1.889 -5.536
{ o   tyr A 312  B15.83 1h2bA_311}1.911 -1.878 -6.751
{ c   tyr A 312  B16.25 1h2bA_311}P 1.676 -1.889 -5.536
{ n   val A 313  B17.33 1h2bA_311}2.607 -2.153 -4.624
{ ca  val A 313  B18.69 1h2bA_311}3.965 -2.535 -5.031
{ c   val A 313  B17.63 1h2bA_311}3.955 -3.798 -5.868
{ o   val A 313  B16.61 1h2bA_311}4.643 -3.891 -6.888
{ c   val A 313  B17.63 1h2bA_311}P 3.955 -3.798 -5.868
{ n   glu A 314  B15.36 1h2bA_311}3.152 -4.769 -5.451
{ ca  glu A 314  B16.33 1h2bA_311}3.043 -6.017 -6.212
{ c   glu A 314  B16.03 1h2bA_311}2.515 -5.77 -7.632
{ o   glu A 314  B16.05 1h2bA_311}3.032 -6.34 -8.597
{ c   glu A 314  B16.03 1h2bA_311}P 2.515 -5.77 -7.632
{ n   leu A 315  B15.91 1h2bA_311}1.507 -4.902 -7.805
{ ca  leu A 315  B15.46 1h2bA_311}1.05 -4.576 -9.157
{ c   leu A 315  B15.76 1h2bA_311}2.158 -3.897 -9.951
{ o   leu A 315  B15.74 1h2bA_311}2.38 -4.225 -11.122
@vectorlist {mc H} nobutton color= gray alpha= 0.0588 master= {mainchain}
master= {H's}
{ n   glu A 314  B15.36 1h2bA_311}P 3.152 -4.769 -5.451
{ h   glu A 314  B15.36 1h2bA_311}2.588 -4.725 -4.627
@vectorlist {Calphas} off color= white
{ ca  gly A 310  B16.84 1h2bA_311}P -2.337 -7.919 -4.005
{ ca  asn A 311  B14.67 1h2bA_311}-0.834 -4.632 -3.017
{ ca  tyr A 312  B14.95 1h2bA_311}0.26 -1.583 -5.007
{ ca  val A 313  B18.69 1h2bA_311}3.965 -2.535 -5.031
{ ca  glu A 314  B16.33 1h2bA_311}3.043 -6.017 -6.212
{ ca  leu A 315  B15.46 1h2bA_311}1.05 -4.576 -9.157
@subgroup {sidechain}
@vectorlist {sc} color= green alpha= 0.0588 master= {sidechain}
{ ca  asn A 311  B14.67 1h2bA_311}P -0.834 -4.632 -3.017
{ cb  asn A 311  B14.95 1h2bA_311}-0.045 -4.539 -1.707
{ cg  asn A 311  B15.38 1h2bA_311}1.365 -5.041 -1.807
{ od1 asn A 311  B16.31 1h2bA_311}1.997 -4.896 -2.824
{ cg  asn A 311  B15.38 1h2bA_311}P 1.365 -5.041 -1.807
{ nd2 asn A 311  B17.95 1h2bA_311}1.89 -5.586 -0.709
@subgroup {1->2} dominant
@dotlist {x} color= red width= 1 alpha= 0.0588 master= {H-bonds}
{ OD1 ASN 311  A} greentint 1.997 -4.835 -4.223
{"} greentint 2.133 -5.054 -4.208
{"} greentint 1.876 -5.063 -4.209
{"} greentint 1.74 -4.845 -4.199
{"} greentint 1.861 -4.618 -4.189
{"} greentint 2.118 -4.609 -4.189
{"} greentint 2.254 -4.827 -4.198
{"} greentint 2.435 -5.092 -4.139
{"} greentint 2.25 -5.277 -4.147
{"} greentint 1.997 -5.344 -4.15
{"} greentint 1.997 -4.334 -4.106
{"} greentint 2.25 -4.401 -4.109
{"} greentint 2.435 -4.586 -4.117
{"} greentint 2.503 -4.839 -4.128
{"} greentint 2.692 -5.088 -4.024
{"} greentint 2.567 -5.311 -4.034
{"} greentint 2.373 -5.478 -4.041
{"} greentint 2.358 -4.202 -3.985
{"} greentint 2.556 -4.365 -3.992
{"} greentint 2.687 -4.585 -4.002
{"} greentint 2.734 -4.836 -4.013
{"} greentint 2.905 -5.105 -3.869
{"} greentint 2.803 -5.34 -3.879
{"} greentint 2.641 -4.162 -3.828
{"} greentint 2.803 -4.361 -3.836
{"} greentint 2.905 -4.597 -3.847
{"} greentint 2.94 -4.851 -3.858
@subgroup {2->1} dominant
@dotlist {x} color= sky width= 1 alpha= 0.0588 master= {H-bonds}
{ H   GLU 314  A} greentint 1.811 -5.13 -4.144
{"} greentint 1.733 -4.884 -4.133
{"} greentint 1.73 -4.626 -4.122
{"} greentint 2.394 -5.435 -3.95
{"} greentint 2.162 -5.32 -3.945
{"} greentint 1.987 -5.128 -3.937
{"} greentint 1.893 -4.886 -3.926
{"} greentint 1.893 -4.626 -3.915
{"} greentint 1.987 -4.384 -3.904
{"} greentint 2.162 -4.192 -3.896
{"} greentint 2.845 -5.191 -3.781
{"} greentint 2.596 -5.262 -3.784
{"} greentint 2.345 -5.199 -3.781
{"} greentint 2.159 -5.02 -3.773
{"} greentint 2.088 -4.771 -3.762
{"} greentint 2.151 -4.52 -3.751
{"} greentint 2.331 -4.334 -3.743
{"} greentint 2.58 -4.263 -3.74
{"} greentint 2.831 -4.326 -3.743
{"} greentint 2.717 -4.991 -3.672
{"} greentint 2.459 -4.991 -3.672
{"} greentint 2.329 -4.767 -3.662
{"} greentint 2.459 -4.543 -3.652
{"} greentint 2.717 -4.543 -3.652
{"} greentint 2.847 -4.767 -3.662
{"} greentint 2.588 -4.769 -3.628
@subgroup {mainchain}
@vectorlist {mc} color= green alpha= 0.0588 master= {mainchain}
{ ca  leu A  21  B9.50 1h4xA_22}P -2.199 -7.824 -3.985
{ c   leu A  21  B8.73 1h4xA_22}-2.121 -6.302 -3.829
{ o   leu A  21  B9.62 1h4xA_22}-2.943 -5.55 -4.338
{ c   leu A  21  B8.73 1h4xA_22}P -2.121 -6.302 -3.829
{ n   asp A  22  B9.00 1h4xA_22}-1.105 -5.853 -3.065
{ ca  asp A  22  B9.04 1h4xA_22}-0.983 -4.412 -2.842
{ c   asp A  22  B7.98 1h4xA_22}-0.329 -3.689 -4.03
{ o   asp A  22  B8.61 1h4xA_22}0.096 -4.292 -5.006
{ c   asp A  22  B7.98 1h4xA_22}P -0.329 -3.689 -4.03
{ n   his A  23  B8.36 1h4xA_22}-0.293 -2.344 -3.935
{ ca  his A  23  B7.93 1h4xA_22}0.2 -1.572 -5.077
{ c   his A  23  B8.13 1h4xA_22}1.682 -1.846 -5.371
{ o   his A  23  B8.51 1h4xA_22}2.146 -1.751 -6.499
{ c   his A  23  B8.13 1h4xA_22}P 1.682 -1.846 -5.371
{ n   his A  24  B8.21 1h4xA_22}2.593 -2.257 -4.481
{ ca  his A  24  B8.11 1h4xA_22}3.936 -2.632 -4.903
{ c   his A  24  B8.02 1h4xA_22}3.9 -3.815 -5.819
{ o   his A  24  B8.73 1h4xA_22}4.599 -3.876 -6.844
{ c   his A  24  B8.02 1h4xA_22}P 3.9 -3.815 -5.819
{ n   ala A  25  B8.05 1h4xA_22}3.12 -4.825 -5.462
{ ca  ala A  25  B8.04 1h4xA_22}2.994 -6.024 -6.291
{ c   ala A  25  B7.81 1h4xA_22}2.354 -5.709 -7.626
{ o   ala A  25  B7.98 1h4xA_22}2.753 -6.272 -8.651
{ c   ala A  25  B7.81 1h4xA_22}P 2.354 -5.709 -7.626
{ n   val A  26  B7.60 1h4xA_22}1.338 -4.858 -7.641
{ ca  val A  26  B8.05 1h4xA_22}0.726 -4.448 -8.877
{ c   val A  26  B8.14 1h4xA_22}1.771 -3.883 -9.819
{ o   val A  26  B8.29 1h4xA_22}1.804 -4.234 -11.015
@vectorlist {mc H} nobutton color= gray alpha= 0.0588 master= {mainchain}
master= {H's}
{ n   ala A  25  B8.05 1h4xA_22}P 3.12 -4.825 -5.462
{ h   ala A  25  B8.05 1h4xA_22}2.574 -4.842 -4.623
@vectorlist {Calphas} off color= white
{ ca  leu A  21  B9.50 1h4xA_22}P -2.199 -7.824 -3.985
{ ca  asp A  22  B9.04 1h4xA_22}-0.983 -4.412 -2.842
{ ca  his A  23  B7.93 1h4xA_22}0.2 -1.572 -5.077
{ ca  his A  24  B8.11 1h4xA_22}3.936 -2.632 -4.903
{ ca  ala A  25  B8.04 1h4xA_22}2.994 -6.024 -6.291
{ ca  val A  26  B8.05 1h4xA_22}0.726 -4.448 -8.877
@subgroup {sidechain}
@vectorlist {sc} color= green alpha= 0.0588 master= {sidechain}
{ ca  asp A  22  B9.04 1h4xA_22}P -0.983 -4.412 -2.842
{ cb  asp A  22  B10.46 1h4xA_22}-0.166 -4.183 -1.567
{ cg  asp A  22  B11.64 1h4xA_22}1.292 -4.537 -1.818
{ od1 asp A  22  B12.66 1h4xA_22}1.663 -4.645 -2.987
{ cg  asp A  22  B11.64 1h4xA_22}P 1.292 -4.537 -1.818
{ od2 asp A  22  B15.74 1h4xA_22}2.04 -4.688 -0.855
@subgroup {1->2} dominant
@dotlist {x} color= red width= 1 alpha= 0.0588 master= {H-bonds}
{ OD1 ASP  22  A} greentint 1.663 -4.584 -4.386
{"} greentint 1.799 -4.803 -4.371
{"} greentint 1.784 -4.358 -4.352
{"} greentint 1.92 -4.576 -4.361
{"} greentint 2.101 -4.841 -4.302
{"} greentint 1.916 -5.026 -4.31
{"} greentint 1.663 -5.093 -4.313
{"} greentint 2.101 -4.335 -4.28
{"} greentint 2.169 -4.588 -4.291
{"} greentint 2.358 -4.837 -4.187
{"} greentint 2.233 -5.06 -4.197
{"} greentint 2.039 -5.227 -4.204
{"} greentint 1.799 -5.317 -4.208
{"} greentint 2.222 -4.114 -4.155
{"} greentint 2.353 -4.334 -4.165
{"} greentint 2.4 -4.585 -4.176
{"} greentint 2.571 -4.854 -4.032
{"} greentint 2.469 -5.089 -4.042
{"} greentint 2.307 -5.289 -4.051
{"} greentint 2.097 -5.437 -4.057
{"} greentint 2.469 -4.11 -3.999
{"} greentint 2.571 -4.346 -4.01
{"} greentint 2.606 -4.6 -4.021
{"} greentint 2.752 -4.858 -3.841
{"} greentint 2.665 -5.102 -3.851
{"} greentint 2.524 -5.319 -3.861
{"} greentint 2.748 -4.343 -3.818
{"} greentint 2.78 -4.6 -3.83
@subgroup {2->1} dominant
@dotlist {x} color= sky width= 1 alpha= 0.0588 master= {H-bonds}
{ H   ALA  25  A} greentint 1.608 -4.853 -4.364
{"} greentint 1.641 -4.604 -4.354
{"} greentint 1.737 -4.371 -4.343
{"} greentint 1.797 -5.247 -4.14
{"} greentint 1.719 -5.001 -4.129
{"} greentint 1.716 -4.743 -4.118
{"} greentint 1.79 -4.496 -4.107
{"} greentint 1.934 -4.281 -4.098
{"} greentint 2.134 -4.119 -4.091
{"} greentint 2.148 -5.437 -3.941
{"} greentint 1.973 -5.245 -3.933
{"} greentint 1.879 -5.003 -3.922
{"} greentint 1.879 -4.743 -3.911
{"} greentint 1.973 -4.501 -3.9
{"} greentint 2.148 -4.309 -3.892
{"} greentint 2.38 -4.193 -3.887
{"} greentint 2.331 -5.316 -3.777
{"} greentint 2.145 -5.137 -3.769
{"} greentint 2.074 -4.888 -3.758
{"} greentint 2.137 -4.637 -3.747
{"} greentint 2.317 -4.451 -3.739
{"} greentint 2.566 -4.38 -3.736
{"} greentint 2.817 -4.443 -3.739
{"} greentint 2.703 -5.108 -3.668
{"} greentint 2.445 -5.108 -3.668
{"} greentint 2.315 -4.884 -3.658
{"} greentint 2.445 -4.66 -3.648
{"} greentint 2.703 -4.66 -3.648
{"} greentint 2.833 -4.884 -3.658
{"} greentint 2.574 -4.886 -3.624
@subgroup {mainchain}
@vectorlist {mc} color= green alpha= 0.0588 master= {mainchain}
{ ca  thr A 133  B11.42 1h70A_134}P -2.381 -7.888 -3.967
{ c   thr A 133  B11.42 1h70A_134}-2.179 -6.423 -3.655
{ o   thr A 133  B10.79 1h70A_134}-3.125 -5.657 -3.826
{ c   thr A 133  B11.42 1h70A_134}P -2.179 -6.423 -3.655
{ n   asn A 134  B11.04 1h70A_134}-0.964 -6.048 -3.239
{ ca  asn A 134  B10.66 1h70A_134}-0.693 -4.656 -2.894
{ c   asn A 134  B10.76 1h70A_134}-0.175 -3.844 -4.088
{ o   asn A 134  B10.46 1h70A_134}0.183 -4.388 -5.114
{ c   asn A 134  B10.76 1h70A_134}P -0.175 -3.844 -4.088
{ n   ala A 135  B10.99 1h70A_134}-0.191 -2.52 -3.954
{ ca  ala A 135  B11.52 1h70A_134}0.237 -1.62 -5.016
{ c   ala A 135  B12.09 1h70A_134}1.675 -1.853 -5.505
{ o   ala A 135  B11.28 1h70A_134}1.982 -1.645 -6.674
{ c   ala A 135  B12.09 1h70A_134}P 1.675 -1.853 -5.505
{ n   glu A 136  B11.94 1h70A_134}2.565 -2.258 -4.608
{ ca  glu A 136  B12.40 1h70A_134}3.955 -2.527 -4.991
{ c   glu A 136  B11.90 1h70A_134}3.999 -3.776 -5.869
{ o   glu A 136  B11.54 1h70A_134}4.706 -3.814 -6.857
{ c   glu A 136  B11.90 1h70A_134}P 3.999 -3.776 -5.869
{ n   gly A 137  B12.41 1h70A_134}3.203 -4.782 -5.507
{ ca  gly A 137  B11.40 1h70A_134}3.119 -6.019 -6.282
{ c   gly A 137  B11.17 1h70A_134}2.539 -5.737 -7.662
{ o   gly A 137  B10.75 1h70A_134}3.016 -6.246 -8.686
{ c   gly A 137  B11.17 1h70A_134}P 2.539 -5.737 -7.662
{ n   ala A 138  B10.33 1h70A_134}1.477 -4.951 -7.69
{ ca  ala A 138  B10.22 1h70A_134}0.87 -4.547 -8.958
{ c   ala A 138  B11.36 1h70A_134}1.895 -3.835 -9.812
{ o   ala A 138  B11.48 1h70A_134}1.992 -4.062 -11.02
@vectorlist {mc H} nobutton color= gray alpha= 0.0588 master= {mainchain}
master= {H's}
{ n   gly A 137  B12.41 1h70A_134}P 3.203 -4.782 -5.507
{ h   gly A 137  B12.41 1h70A_134}2.617 -4.765 -4.696
@vectorlist {Calphas} off color= white
{ ca  thr A 133  B11.42 1h70A_134}P -2.381 -7.888 -3.967
{ ca  asn A 134  B10.66 1h70A_134}-0.693 -4.656 -2.894
{ ca  ala A 135  B11.52 1h70A_134}0.237 -1.62 -5.016
{ ca  glu A 136  B12.40 1h70A_134}3.955 -2.527 -4.991
{ ca  gly A 137  B11.40 1h70A_134}3.119 -6.019 -6.282
{ ca  ala A 138  B10.22 1h70A_134}0.87 -4.547 -8.958
@subgroup {sidechain}
@vectorlist {sc} color= green alpha= 0.0588 master= {sidechain}
{ ca  asn A 134  B10.66 1h70A_134}P -0.693 -4.656 -2.894
{ cb  asn A 134  B11.31 1h70A_134}0.19 -4.552 -1.65
{ cg  asn A 134  B11.77 1h70A_134}1.598 -5.04 -1.832
{ od1 asn A 134  B11.15 1h70A_134}2.089 -5.226 -2.956
{ cg  asn A 134  B11.77 1h70A_134}P 1.598 -5.04 -1.832
{ nd2 asn A 134  B11.77 1h70A_134}2.292 -5.233 -0.696
@subgroup {1->2} dominant
@dotlist {x} color= red width= 1 alpha= 0.0588 master= {H-bonds}
{ OD1 ASN 134  A} greentint 2.089 -5.165 -4.355
{"} greentint 2.225 -5.384 -4.34
{"} greentint 1.968 -5.393 -4.341
{"} greentint 1.832 -5.175 -4.331
{"} greentint 1.953 -4.948 -4.321
{"} greentint 2.21 -4.939 -4.321
{"} greentint 2.346 -5.157 -4.33
{"} greentint 2.527 -5.422 -4.271
{"} greentint 2.342 -5.607 -4.279
{"} greentint 1.836 -4.731 -4.241
{"} greentint 2.089 -4.664 -4.238
{"} greentint 2.342 -4.731 -4.241
{"} greentint 2.527 -4.916 -4.249
{"} greentint 2.595 -5.169 -4.26
{"} greentint 2.784 -5.418 -4.156
{"} greentint 1.953 -4.45 -4.114
{"} greentint 2.209 -4.448 -4.113
{"} greentint 2.45 -4.532 -4.117
{"} greentint 2.648 -4.695 -4.124
{"} greentint 2.779 -4.915 -4.134
{"} greentint 2.826 -5.166 -4.145
{"} greentint 2.281 -4.258 -3.949
{"} greentint 2.523 -4.344 -3.953
{"} greentint 2.733 -4.492 -3.96
{"} greentint 2.895 -4.691 -3.968
{"} greentint 2.997 -4.927 -3.979
{"} greentint 3.032 -5.181 -3.99
@subgroup {2->1} dominant
@dotlist {x} color= sky width= 1 alpha= 0.0588 master= {H-bonds}
{ H   GLY 137  A} greentint 2.432 -5.632 -4.233
{"} greentint 2.191 -5.54 -4.229
{"} greentint 1.988 -5.381 -4.222
{"} greentint 1.84 -5.17 -4.213
{"} greentint 1.762 -4.924 -4.202
{"} greentint 1.759 -4.666 -4.191
{"} greentint 2.932 -5.428 -4.017
{"} greentint 2.682 -5.499 -4.02
{"} greentint 2.423 -5.475 -4.019
{"} greentint 2.191 -5.36 -4.014
{"} greentint 2.016 -5.168 -4.006
{"} greentint 1.922 -4.926 -3.995
{"} greentint 1.922 -4.666 -3.984
{"} greentint 2.016 -4.424 -3.973
{"} greentint 3.054 -5.045 -3.841
{"} greentint 2.874 -5.231 -3.85
{"} greentint 2.625 -5.302 -3.853
{"} greentint 2.374 -5.239 -3.85
{"} greentint 2.188 -5.06 -3.842
{"} greentint 2.117 -4.811 -3.831
{"} greentint 2.18 -4.56 -3.82
{"} greentint 2.36 -4.374 -3.812
{"} greentint 2.609 -4.303 -3.809
{"} greentint 2.746 -5.031 -3.741
{"} greentint 2.488 -5.031 -3.741
{"} greentint 2.358 -4.807 -3.731
{"} greentint 2.488 -4.583 -3.721
{"} greentint 2.746 -4.583 -3.721
{"} greentint 2.876 -4.807 -3.731
{"} greentint 2.617 -4.809 -3.697
@subgroup {mainchain}
@vectorlist {mc} color= green alpha= 0.0588 master= {mainchain}
{ n   asn A  76  B8.94 1hd2A_77}P -3.943 -7.778 -4.082
{ ca  asn A  76  B8.59 1hd2A_77}-2.525 -7.696 -3.889
{ c   asn A  76  B8.79 1hd2A_77}-2.224 -6.28 -3.365
{ o   asn A  76  B10.18 1hd2A_77}-3.072 -5.406 -3.507
{ c   asn A  76  B8.79 1hd2A_77}P -2.224 -6.28 -3.365
{ n   asp A  77  B9.25 1hd2A_77}-1.041 -6.092 -2.813
{ ca  asp A  77  B9.05 1hd2A_77}-0.586 -4.738 -2.546
{ c   asp A  77  B8.88 1hd2A_77}-0.143 -4.055 -3.835
{ o   asp A  77  B9.26 1hd2A_77}0.152 -4.692 -4.857
{ c   asp A  77  B8.88 1hd2A_77}P -0.143 -4.055 -3.835
{ n   ala A  78  B8.36 1hd2A_77}-0.09 -2.72 -3.794
{ ca  ala A  78  B8.22 1hd2A_77}0.175 -1.922 -4.991
{ c   ala A  78  B8.47 1hd2A_77}1.628 -1.974 -5.432
{ o   ala A  78  B10.08 1hd2A_77}1.93 -1.681 -6.593
{ c   ala A  78  B8.47 1hd2A_77}P 1.628 -1.974 -5.432
{ n   phe A  79  B9.13 1hd2A_77}2.535 -2.334 -4.503
{ ca  phe A  79  B9.33 1hd2A_77}3.923 -2.49 -4.95
{ c   phe A  79  B8.36 1hd2A_77}3.999 -3.64 -5.953
{ o   phe A  79  B10.52 1hd2A_77}4.581 -3.53 -7.034
{ c   phe A  79  B8.36 1hd2A_77}P 3.999 -3.64 -5.953
{ n   val A  80  B8.78 1hd2A_77}3.385 -4.753 -5.542
{ ca  val A  80  B8.32 1hd2A_77}3.358 -5.945 -6.427
{ c   val A  80  B8.31 1hd2A_77}2.631 -5.65 -7.705
{ o   val A  80  B9.75 1hd2A_77}3.106 -5.979 -8.798
{ c   val A  80  B8.31 1hd2A_77}P 2.631 -5.65 -7.705
{ n   thr A  81  B9.23 1hd2A_77}1.434 -5.069 -7.672
{ ca  thr A  81  B8.95 1hd2A_77}0.719 -4.844 -8.925
{ c   thr A  81  B10.00 1hd2A_77}1.47 -3.897 -9.862
{ o   thr A  81  B10.20 1hd2A_77}1.464 -4.067 -11.087
@vectorlist {mc H} nobutton color= gray alpha= 0.0588 master= {mainchain}
master= {H's}
{ n   val A  80  B8.78 1hd2A_77}P 3.385 -4.753 -5.542
{ h   val A  80  B8.78 1hd2A_77}2.925 -4.862 -4.66
@vectorlist {Calphas} off color= white
{ ca  asn A  76  B8.59 1hd2A_77}P -2.525 -7.696 -3.889
{ ca  asp A  77  B9.05 1hd2A_77}-0.586 -4.738 -2.546
{ ca  ala A  78  B8.22 1hd2A_77}0.175 -1.922 -4.991
{ ca  phe A  79  B9.33 1hd2A_77}3.923 -2.49 -4.95
{ ca  val A  80  B8.32 1hd2A_77}3.358 -5.945 -6.427
{ ca  thr A  81  B8.95 1hd2A_77}0.719 -4.844 -8.925
@subgroup {sidechain}
@vectorlist {sc} color= green alpha= 0.0588 master= {sidechain}
{ ca  asp A  77  B9.05 1hd2A_77}P -0.586 -4.738 -2.546
{ cb  asp A  77  B8.84 1hd2A_77}0.524 -4.781 -1.496
{ cg  asp A  77  B10.14 1hd2A_77}1.787 -5.425 -1.961
{ od1 asp A  77  B9.64 1hd2A_77}2.51 -4.731 -2.724
{ cg  asp A  77  B10.14 1hd2A_77}P 1.787 -5.425 -1.961
{ od2 asp A  77  B10.15 1hd2A_77}2.055 -6.582 -1.572
@vectorlist {sc H} nobutton color= gray alpha= 0.0588 master= {sidechain}
master= {H's}
{ cb  asp A  77  B8.84 1hd2A_77}P 0.524 -4.781 -1.496
{"}P 0.524 -4.781 -1.496
@subgroup {1->2} dominant
@dotlist {x} color= red width= 1 alpha= 0.0588 master= {H-bonds}
{ OD1 ASP  77  A} greentint 2.51 -4.67 -4.123
{"} greentint 2.646 -4.889 -4.108
{"} greentint 2.389 -4.898 -4.109
{"} greentint 2.253 -4.68 -4.099
{"} greentint 2.374 -4.453 -4.089
{"} greentint 2.631 -4.444 -4.089
{"} greentint 2.767 -4.662 -4.098
{"} greentint 2.948 -4.927 -4.039
{"} greentint 2.763 -5.112 -4.047
{"} greentint 2.51 -5.179 -4.05
{"} greentint 2.257 -5.112 -4.047
{"} greentint 2.763 -4.236 -4.009
{"} greentint 2.948 -4.421 -4.017
{"} greentint 3.016 -4.674 -4.028
{"} greentint 3.205 -4.923 -3.924
{"} greentint 3.08 -5.146 -3.934
{"} greentint 2.886 -5.313 -3.941
{"} greentint 2.646 -5.403 -3.945
{"} greentint 3.2 -4.42 -3.902
{"} greentint 3.247 -4.671 -3.913
@subgroup {2->1} dominant
@dotlist {x} color= sky width= 1 alpha= 0.0588 master= {H-bonds}
{ H   VAL  80  A} greentint 2.324 -5.265 -3.97
{"} greentint 2.23 -5.023 -3.959
{"} greentint 2.23 -4.763 -3.948
{"} greentint 2.324 -4.521 -3.937
{"} greentint 2.499 -4.329 -3.929
{"} greentint 2.731 -4.213 -3.924
{"} greentint 2.933 -5.399 -3.817
{"} greentint 2.682 -5.336 -3.814
{"} greentint 2.496 -5.157 -3.806
{"} greentint 2.425 -4.908 -3.795
{"} greentint 2.488 -4.657 -3.784
{"} greentint 2.668 -4.471 -3.776
{"} greentint 2.917 -4.4 -3.773
{"} greentint 3.168 -4.463 -3.776
{"} greentint 3.354 -4.643 -3.784
{"} greentint 3.054 -5.128 -3.705
{"} greentint 2.796 -5.128 -3.705
{"} greentint 2.666 -4.904 -3.695
{"} greentint 2.796 -4.68 -3.685
{"} greentint 3.054 -4.68 -3.685
{"} greentint 3.184 -4.904 -3.695
{"} greentint 2.925 -4.906 -3.661
@subgroup {mainchain}
@vectorlist {mc} color= green alpha= 0.0588 master= {mainchain}
{ n   tyr A  15  B18.43 1hgxA_16}P -3.293 -8.408 -3.513
{ ca  tyr A  15  B18.53 1hgxA_16}-2.065 -7.797 -4.033
{ c   tyr A  15  B17.61 1hgxA_16}-2.077 -6.327 -3.7
{ o   tyr A  15  B22.14 1hgxA_16}-3.102 -5.67 -3.839
{ c   tyr A  15  B17.61 1hgxA_16}P -2.077 -6.327 -3.7
{ n   asn A  16  B19.99 1hgxA_16}-0.955 -5.826 -3.205
{ ca  asn A  16  B25.31 1hgxA_16}-0.835 -4.412 -2.86
{ c   asn A  16  B22.92 1hgxA_16}-0.29 -3.633 -4.061
{ o   asn A  16  B19.94 1hgxA_16}0.12 -4.233 -5.051
{ c   asn A  16  B22.92 1hgxA_16}P -0.29 -3.633 -4.061
{ n   gln A  17  B23.02 1hgxA_16}-0.24 -2.31 -3.955
{ ca  gln A  17  B27.86 1hgxA_16}0.227 -1.482 -5.066
{ c   gln A  17  B26.31 1hgxA_16}1.641 -1.848 -5.51
{ o   gln A  17  B26.53 1hgxA_16}1.95 -1.803 -6.698
{ c   gln A  17  B26.31 1hgxA_16}P 1.641 -1.848 -5.51
{ n   asp A  18  B27.38 1hgxA_16}2.479 -2.27 -4.57
{ ca  asp A  18  B26.34 1hgxA_16}3.846 -2.66 -4.902
{ c   asp A  18  B24.74 1hgxA_16}3.86 -3.902 -5.787
{ o   asp A  18  B23.42 1hgxA_16}4.615 -3.958 -6.761
{ c   asp A  18  B24.74 1hgxA_16}P 3.86 -3.902 -5.787
{ n   asp A  19  B22.32 1hgxA_16}3.009 -4.879 -5.47
{ ca  asp A  19  B18.66 1hgxA_16}2.924 -6.114 -6.255
{ c   asp A  19  B14.51 1hgxA_16}2.428 -5.804 -7.659
{ o   asp A  19  B15.79 1hgxA_16}2.941 -6.326 -8.637
{ c   asp A  19  B14.51 1hgxA_16}P 2.428 -5.804 -7.659
{ n   ile A  20  B16.67 1hgxA_16}1.393 -4.98 -7.734
{ ca  ile A  20  B16.29 1hgxA_16}0.775 -4.582 -8.995
{ c   ile A  20  B16.15 1hgxA_16}1.78 -3.885 -9.895
{ o   ile A  20  B19.30 1hgxA_16}1.988 -4.301 -11.03
@vectorlist {mc H} nobutton color= gray alpha= 0.0588 master= {mainchain}
master= {H's}
{ n   asp A  19  B22.32 1hgxA_16}P 3.009 -4.879 -5.47
{ h   asp A  19  B22.32 1hgxA_16}2.382 -4.841 -4.692
@vectorlist {Calphas} off color= white
{ ca  tyr A  15  B18.53 1hgxA_16}P -2.065 -7.797 -4.033
{ ca  asn A  16  B25.31 1hgxA_16}-0.835 -4.412 -2.86
{ ca  gln A  17  B27.86 1hgxA_16}0.227 -1.482 -5.066
{ ca  asp A  18  B26.34 1hgxA_16}3.846 -2.66 -4.902
{ ca  asp A  19  B18.66 1hgxA_16}2.924 -6.114 -6.255
{ ca  ile A  20  B16.29 1hgxA_16}0.775 -4.582 -8.995
@subgroup {sidechain}
@vectorlist {sc} color= green alpha= 0.0588 master= {sidechain}
{ ca  asn A  16  B25.31 1hgxA_16}P -0.835 -4.412 -2.86
{ cb  asn A  16  B30.38 1hgxA_16}0.056 -4.224 -1.621
{ cg  asn A  16  B35.06 1hgxA_16}1.432 -4.836 -1.788
{ od1 asn A  16  B37.91 1hgxA_16}2.194 -4.446 -2.669
{ cg  asn A  16  B35.06 1hgxA_16}P 1.432 -4.836 -1.788
{ nd2 asn A  16  B37.77 1hgxA_16}1.755 -5.805 -0.939
@subgroup {1->2} dominant
@dotlist {x} color= red width= 1 alpha= 0.0588 master= {H-bonds}
{ OD1 ASN  16  A} greentint 2.194 -4.385 -4.068
{"} greentint 2.33 -4.604 -4.053
{"} greentint 2.073 -4.613 -4.054
{"} greentint 1.937 -4.395 -4.044
{"} greentint 2.058 -4.168 -4.034
{"} greentint 2.315 -4.159 -4.034
{"} greentint 2.451 -4.377 -4.043
{"} greentint 2.632 -4.642 -3.984
{"} greentint 2.447 -4.827 -3.992
{"} greentint 2.194 -4.894 -3.995
{"} greentint 1.941 -4.827 -3.992
{"} greentint 1.756 -4.642 -3.984
{"} greentint 2.7 -4.389 -3.973
{"} greentint 2.889 -4.638 -3.869
{"} greentint 2.764 -4.861 -3.879
{"} greentint 2.57 -5.028 -3.886
{"} greentint 2.33 -5.118 -3.89
{"} greentint 2.074 -5.121 -3.89
{"} greentint 1.833 -5.036 -3.886
@subgroup {2->1} dominant
@dotlist {x} color= sky width= 1 alpha= 0.0588 master= {H-bonds}
{ H   ASP  19  A} greentint 1.781 -4.5 -3.969
{"} greentint 1.956 -4.308 -3.961
{"} greentint 2.188 -4.192 -3.956
{"} greentint 2.447 -4.168 -3.955
{"} greentint 2.697 -4.239 -3.958
{"} greentint 1.953 -5.136 -3.838
{"} greentint 1.882 -4.887 -3.827
{"} greentint 1.945 -4.636 -3.816
{"} greentint 2.125 -4.45 -3.808
{"} greentint 2.374 -4.379 -3.805
{"} greentint 2.625 -4.442 -3.808
{"} greentint 2.811 -4.622 -3.816
{"} greentint 2.511 -5.107 -3.737
{"} greentint 2.253 -5.107 -3.737
{"} greentint 2.123 -4.883 -3.727
{"} greentint 2.253 -4.659 -3.717
{"} greentint 2.511 -4.659 -3.717
{"} greentint 2.641 -4.883 -3.727
{"} greentint 2.382 -4.885 -3.693
@subgroup {mainchain}
@vectorlist {mc} color= green alpha= 0.0588 master= {mainchain}
{ ca  tyr A  57  B12.77 1hjsA_58}P -2.011 -7.715 -4.174
{ c   tyr A  57  B12.24 1hjsA_58}-1.965 -6.252 -3.727
{ o   tyr A  57  B12.04 1hjsA_58}-2.884 -5.49 -4.027
{ c   tyr A  57  B12.24 1hjsA_58}P -1.965 -6.252 -3.727
{ n   asn A  58  B12.16 1hjsA_58}-0.915 -5.846 -3.013
{ ca  asn A  58  B12.42 1hjsA_58}-0.836 -4.442 -2.619
{ c   asn A  58  B12.81 1hjsA_58}-0.332 -3.682 -3.838
{ o   asn A  58  B11.53 1hjsA_58}-0.045 -4.299 -4.862
{ c   asn A  58  B12.81 1hjsA_58}P -0.332 -3.682 -3.838
{ n   leu A  59  B13.15 1hjsA_58}-0.221 -2.358 -3.753
{ ca  leu A  59  B13.53 1hjsA_58}0.204 -1.584 -4.917
{ c   leu A  59  B13.79 1hjsA_58}1.567 -1.967 -5.495
{ o   leu A  59  B13.31 1hjsA_58}1.725 -2.026 -6.717
{ c   leu A  59  B13.79 1hjsA_58}P 1.567 -1.967 -5.495
{ n   asp A  60  B14.05 1hjsA_58}2.551 -2.224 -4.637
{ ca  asp A  60  B14.66 1hjsA_58}3.876 -2.604 -5.127
{ c   asp A  60  B14.14 1hjsA_58}3.803 -3.901 -5.92
{ o   asp A  60  B13.95 1hjsA_58}4.428 -4.039 -6.968
{ c   asp A  60  B14.14 1hjsA_58}P 3.803 -3.901 -5.92
{ n   tyr A  61  B13.58 1hjsA_58}3.043 -4.855 -5.394
{ ca  tyr A  61  B12.90 1hjsA_58}2.862 -6.15 -6.038
{ c   tyr A  61  B12.56 1hjsA_58}2.272 -5.934 -7.426
{ o   tyr A  61  B12.21 1hjsA_58}2.72 -6.522 -8.408
{ c   tyr A  61  B12.56 1hjsA_58}P 2.272 -5.934 -7.426
{ n   asn A  62  B12.19 1hjsA_58}1.27 -5.066 -7.5
{ ca  asn A  62  B11.80 1hjsA_58}0.603 -4.767 -8.759
{ c   asn A  62  B12.03 1hjsA_58}1.455 -3.993 -9.757
{ o   asn A  62  B11.52 1hjsA_58}1.35 -4.205 -10.964
@vectorlist {mc H} nobutton color= gray alpha= 0.0588 master= {mainchain}
master= {H's}
{ ha  tyr A  57  B12.77 1hjsA_58}P -1.754 -7.709 -5.244
{ n   tyr A  61  B13.58 1hjsA_58}P 3.043 -4.855 -5.394
{ h   tyr A  61  B13.58 1hjsA_58}2.547 -4.756 -4.531
@vectorlist {Calphas} off color= white
{ ca  tyr A  57  B12.77 1hjsA_58}P -2.011 -7.715 -4.174
{ ca  asn A  58  B12.42 1hjsA_58}-0.836 -4.442 -2.619
{ ca  leu A  59  B13.53 1hjsA_58}0.204 -1.584 -4.917
{ ca  asp A  60  B14.66 1hjsA_58}3.876 -2.604 -5.127
{ ca  tyr A  61  B12.90 1hjsA_58}2.862 -6.15 -6.038
{ ca  asn A  62  B11.80 1hjsA_58}0.603 -4.767 -8.759
@subgroup {sidechain}
@vectorlist {sc} color= green alpha= 0.0588 master= {sidechain}
{ ca  asn A  58  B12.42 1hjsA_58}P -0.836 -4.442 -2.619
{ cb  asn A  58  B13.08 1hjsA_58}0.056 -4.241 -1.371
{ cg  asn A  58  B14.07 1hjsA_58}1.542 -4.511 -1.61
{ od1 asn A  58  B16.25 1hjsA_58}1.933 -4.716 -2.851
{ cg  asn A  58  B14.07 1hjsA_58}P 1.542 -4.511 -1.61
{ nd2 asn A  58  B12.16 1hjsA_58}2.33 -4.523 -0.653
@subgroup {1->2} dominant
@dotlist {x} color= red width= 1 alpha= 0.0588 master= {H-bonds}
{ OD1 ASN  58  A} greentint 1.933 -4.655 -4.25
{"} greentint 2.069 -4.874 -4.235
{"} greentint 1.812 -4.883 -4.236
{"} greentint 1.676 -4.665 -4.226
{"} greentint 1.797 -4.438 -4.216
{"} greentint 2.054 -4.429 -4.216
{"} greentint 2.19 -4.647 -4.225
{"} greentint 2.371 -4.912 -4.166
{"} greentint 2.186 -5.097 -4.174
{"} greentint 1.933 -5.164 -4.177
{"} greentint 1.68 -5.097 -4.174
{"} greentint 1.933 -4.154 -4.133
{"} greentint 2.186 -4.221 -4.136
{"} greentint 2.371 -4.406 -4.144
{"} greentint 2.439 -4.659 -4.155
{"} greentint 2.628 -4.908 -4.051
{"} greentint 2.503 -5.131 -4.061
{"} greentint 2.309 -5.298 -4.068
{"} greentint 2.069 -5.388 -4.072
{"} greentint 2.294 -4.022 -4.012
{"} greentint 2.492 -4.185 -4.019
{"} greentint 2.623 -4.405 -4.029
{"} greentint 2.67 -4.656 -4.04
{"} greentint 2.841 -4.925 -3.896
{"} greentint 2.739 -5.16 -3.906
{"} greentint 2.577 -5.36 -3.915
{"} greentint 2.367 -5.508 -3.921
{"} greentint 2.739 -4.181 -3.863
{"} greentint 2.841 -4.417 -3.874
{"} greentint 2.876 -4.671 -3.885
{"} greentint 3.022 -4.929 -3.705
{"} greentint 2.935 -5.173 -3.715
{"} greentint 3.05 -4.671 -3.694
@subgroup {2->1} dominant
@dotlist {x} color= sky width= 1 alpha= 0.0588 master= {H-bonds}
{ H   TYR  61  A} greentint 1.918 -5.372 -4.057
{"} greentint 1.77 -5.161 -4.048
{"} greentint 1.692 -4.915 -4.037
{"} greentint 1.689 -4.657 -4.026
{"} greentint 1.763 -4.41 -4.015
{"} greentint 1.907 -4.195 -4.006
{"} greentint 2.107 -4.033 -3.999
{"} greentint 2.353 -5.466 -3.854
{"} greentint 2.121 -5.351 -3.849
{"} greentint 1.946 -5.159 -3.841
{"} greentint 1.852 -4.917 -3.83
{"} greentint 1.852 -4.657 -3.819
{"} greentint 1.946 -4.415 -3.808
{"} greentint 2.121 -4.223 -3.8
{"} greentint 2.353 -4.107 -3.795
{"} greentint 2.612 -4.083 -3.794
{"} greentint 2.984 -5.036 -3.676
{"} greentint 2.804 -5.222 -3.685
{"} greentint 2.555 -5.293 -3.688
{"} greentint 2.304 -5.23 -3.685
{"} greentint 2.118 -5.051 -3.677
{"} greentint 2.047 -4.802 -3.666
{"} greentint 2.11 -4.551 -3.655
{"} greentint 2.29 -4.365 -3.647
{"} greentint 2.539 -4.294 -3.644
{"} greentint 2.79 -4.357 -3.647
{"} greentint 2.976 -4.537 -3.655
{"} greentint 3.047 -4.785 -3.665
{"} greentint 2.676 -5.022 -3.576
{"} greentint 2.418 -5.022 -3.576
{"} greentint 2.288 -4.798 -3.566
{"} greentint 2.418 -4.574 -3.556
{"} greentint 2.676 -4.574 -3.556
{"} greentint 2.806 -4.798 -3.566
{"} greentint 2.547 -4.8 -3.532
@subgroup {mainchain}
@vectorlist {mc} color= green alpha= 0.0588 master= {mainchain}
{ n   leu A 319  B22.74 1hx6A_320}P -3.665 -7.964 -4.341
{ ca  leu A 319  B21.57 1hx6A_320}-2.26 -7.601 -4.156
{ c   leu A 319  B21.61 1hx6A_320}-2.009 -6.204 -3.61
{ o   leu A 319  B20.91 1hx6A_320}-2.775 -5.273 -3.881
{ c   leu A 319  B21.61 1hx6A_320}P -2.009 -6.204 -3.61
{ n   asp A 320  B20.06 1hx6A_320}-0.916 -6.045 -2.863
{ ca  asp A 320  B20.16 1hx6A_320}-0.558 -4.724 -2.371
{ c   asp A 320  B18.75 1hx6A_320}-0.177 -3.92 -3.632
{ o   asp A 320  B18.94 1hx6A_320}0.136 -4.501 -4.668
{ c   asp A 320  B18.75 1hx6A_320}P -0.177 -3.92 -3.632
{ n   pro A 321  B18.18 1hx6A_320}-0.208 -2.579 -3.565
{ ca  pro A 321  B17.44 1hx6A_320}0.135 -1.778 -4.75
{ c   pro A 321  B17.27 1hx6A_320}1.474 -2.049 -5.43
{ o   pro A 321  B16.92 1hx6A_320}1.534 -2.092 -6.651
{ c   pro A 321  B17.27 1hx6A_320} P 1.474 -2.049 -5.43
{ n  alys A 322  0.50 B16.53 1hx6A_320} 2.548 -2.23 -4.66
{ c   pro A 321  B17.27 1hx6A_320} P 1.474 -2.049 -5.43
{ n  blys A 322  0.50 B17.15 1hx6A_320} 2.531 -2.248 -4.648
{ n  alys A 322  0.50 B16.53 1hx6A_320} P 2.548 -2.23 -4.66
{ ca alys A 322  0.50 B16.04 1hx6A_320} 3.845 -2.499 -5.286
{ n  blys A 322  0.50 B17.15 1hx6A_320} P 2.531 -2.248 -4.648
{ ca blys A 322  0.50 B17.20 1hx6A_320} 3.839 -2.505 -5.238
{ ca alys A 322  0.50 B16.04 1hx6A_320} P 3.845 -2.499 -5.286
{ c  alys A 322  0.50 B16.27 1hx6A_320} 3.873 -3.846 -6.005
{ ca blys A 322  0.50 B17.20 1hx6A_320} P 3.839 -2.505 -5.238
{ c  blys A 322  0.50 B16.97 1hx6A_320} 3.876 -3.838 -5.985
{ c  alys A 322  0.50 B16.27 1hx6A_320} P 3.873 -3.846 -6.005
{ o  alys A 322  0.50 B16.32 1hx6A_320} 4.471 -3.971 -7.076
{ c  blys A 322  0.50 B16.97 1hx6A_320} P 3.876 -3.838 -5.985
{ o  blys A 322  0.50 B17.04 1hx6A_320} 4.484 -3.942 -7.054
{ c  alys A 322  0.50 B16.27 1hx6A_320}P 3.873 -3.846 -6.005
{ n   thr A 323  B16.13 1hx6A_320}3.235 -4.859 -5.426
{ ca  thr A 323  B15.40 1hx6A_320}3.211 -6.175 -6.064
{ c   thr A 323  B15.34 1hx6A_320}2.324 -6.131 -7.308
{ o   thr A 323  B15.17 1hx6A_320}2.596 -6.788 -8.314
{ c  blys A 322  0.50 B16.97 1hx6A_320}P 3.876 -3.838 -5.985
{ n   thr A 323  B16.13 1hx6A_320}3.235 -4.859 -5.426
{ c   thr A 323  B15.34 1hx6A_320}P 2.324 -6.131 -7.308
{ n   trp A 324  B15.88 1hx6A_320}1.271 -5.328 -7.251
{ ca  trp A 324  B16.21 1hx6A_320}0.4 -5.153 -8.41
{ c   trp A 324  B15.21 1hx6A_320}1.261 -4.488 -9.493
{ o   trp A 324  B16.09 1hx6A_320}1.246 -4.892 -10.655
@vectorlist {mc H} nobutton color= gray alpha= 0.0588 master= {mainchain}
master= {H's}
{ n   thr A 323  B16.13 1hx6A_320} P 3.235 -4.859 -5.426
{ h  athr A 323  0.50 B16.13 1hx6A_320} 2.747 -4.802 -4.555
@vectorlist {Calphas} off color= white
{ ca  leu A 319  B21.57 1hx6A_320}P -2.26 -7.601 -4.156
{ ca  asp A 320  B20.16 1hx6A_320}-0.558 -4.724 -2.371
{ ca  pro A 321  B17.44 1hx6A_320}0.135 -1.778 -4.75
{ ca alys A 322  0.50 B16.04 1hx6A_320} 3.845 -2.499 -5.286
{ ca  pro A 321  B17.44 1hx6A_320} P 0.135 -1.778 -4.75
{ ca blys A 322  0.50 B17.20 1hx6A_320} 3.839 -2.505 -5.238
{ ca alys A 322  0.50 B16.04 1hx6A_320}P 3.845 -2.499 -5.286
{ ca  thr A 323  B15.40 1hx6A_320}3.211 -6.175 -6.064
{ ca blys A 322  0.50 B17.20 1hx6A_320}P 3.839 -2.505 -5.238
{ ca  thr A 323  B15.40 1hx6A_320}3.211 -6.175 -6.064
{ ca  trp A 324  B16.21 1hx6A_320}0.4 -5.153 -8.41
@subgroup {sidechain}
@vectorlist {sc} color= green alpha= 0.0588 master= {sidechain}
{ ca  asp A 320  B20.16 1hx6A_320}P -0.558 -4.724 -2.371
{ cb  asp A 320  B20.20 1hx6A_320}0.612 -4.813 -1.38
{ cg  asp A 320  B21.11 1hx6A_320}1.895 -5.321 -2.024
{ od1 asp A 320  B21.00 1hx6A_320}2.655 -4.494 -2.54
{ cg  asp A 320  B21.11 1hx6A_320}P 1.895 -5.321 -2.024
{ od2 asp A 320  B23.50 1hx6A_320}2.146 -6.544 -2.015
@vectorlist {sc H} nobutton color= gray alpha= 0.0588 master= {sidechain}
master= {H's}
{ cb  asp A 320  B20.20 1hx6A_320}P 0.612 -4.813 -1.38
{"}P 0.612 -4.813 -1.38
@subgroup {1->2} dominant
@dotlist {x} color= red width= 1 alpha= 0.0588 master= {H-bonds}
{ OD1 ASP 320  A} greentint 2.655 -4.433 -3.939
{"} greentint 2.791 -4.652 -3.924
{"} greentint 2.534 -4.661 -3.925
{"} greentint 2.398 -4.443 -3.915
{"} greentint 2.519 -4.216 -3.905
{"} greentint 2.776 -4.207 -3.905
{"} greentint 2.912 -4.425 -3.914
{"} greentint 3.093 -4.69 -3.855
{"} greentint 2.908 -4.875 -3.863
{"} greentint 2.655 -4.942 -3.866
{"} greentint 2.402 -4.875 -3.863
{"} greentint 2.217 -4.69 -3.855
{"} greentint 2.149 -4.437 -3.844
{"} greentint 3.161 -4.437 -3.844
{"} greentint 3.225 -4.909 -3.75
{"} greentint 3.031 -5.076 -3.757
{"} greentint 2.791 -5.166 -3.761
{"} greentint 2.535 -5.169 -3.761
{"} greentint 2.294 -5.084 -3.757
@subgroup {2->1} dominant
@dotlist {x} color= sky width= 1 alpha= 0.0588 master= {H-bonds}
{ H  ATHR 323  A} greentint 2.146 -4.461 -3.832
{"} greentint 2.321 -4.269 -3.824
{"} greentint 2.553 -4.153 -3.819
{"} greentint 2.812 -4.129 -3.818
{"} greentint 3.062 -4.2 -3.821
{"} greentint 2.318 -5.097 -3.701
{"} greentint 2.247 -4.848 -3.69
{"} greentint 2.31 -4.597 -3.679
{"} greentint 2.49 -4.411 -3.671
{"} greentint 2.739 -4.34 -3.668
{"} greentint 2.99 -4.403 -3.671
{"} greentint 3.176 -4.583 -3.679
{"} greentint 3.247 -4.831 -3.689
{"} greentint 2.876 -5.068 -3.6
{"} greentint 2.618 -5.068 -3.6
{"} greentint 2.488 -4.844 -3.59
{"} greentint 2.618 -4.62 -3.58
{"} greentint 2.876 -4.62 -3.58
{"} greentint 3.006 -4.844 -3.59
{"} greentint 2.747 -4.846 -3.556
@subgroup {mainchain}
@vectorlist {mc} color= green alpha= 0.0588 master= {mainchain}
{ n   asp A 208  B20.16 1i6mA_209}P -3.717 -8.267 -3.787
{ ca  asp A 208  B18.20 1i6mA_209}-2.29 -7.839 -4.107
{ c   asp A 208  B24.29 1i6mA_209}-2.114 -6.378 -3.68
{ o   asp A 208  B24.83 1i6mA_209}-2.947 -5.547 -3.995
{ c   asp A 208  B24.29 1i6mA_209}P -2.114 -6.378 -3.68
{ n   asp A 209  B23.58 1i6mA_209}-0.975 -6.064 -3.061
{ ca  asp A 209  B21.73 1i6mA_209}-0.737 -4.641 -2.685
{ c   asp A 209  B24.06 1i6mA_209}-0.21 -3.837 -3.899
{ o   asp A 209  B23.26 1i6mA_209}0.024 -4.359 -4.98
{ c   asp A 209  B24.06 1i6mA_209}P -0.21 -3.837 -3.899
{ n   ala A 210  B23.78 1i6mA_209}-0.142 -2.528 -3.767
{ ca  ala A 210  B23.62 1i6mA_209}0.252 -1.7 -4.905
{ c   ala A 210  B24.47 1i6mA_209}1.612 -2.005 -5.549
{ o   ala A 210  B25.99 1i6mA_209}1.747 -2.048 -6.797
{ c   ala A 210  B24.47 1i6mA_209}P 1.612 -2.005 -5.549
{ n   lys A 211  B21.05 1i6mA_209}2.613 -2.204 -4.701
{ ca  lys A 211  B21.26 1i6mA_209}3.985 -2.479 -5.182
{ c   lys A 211  B26.43 1i6mA_209}3.912 -3.817 -5.942
{ o   lys A 211  B24.01 1i6mA_209}4.495 -4.011 -6.982
{ c   lys A 211  B26.43 1i6mA_209}P 3.912 -3.817 -5.942
{ n   thr A 212  B22.94 1i6mA_209}3.102 -4.715 -5.408
{ ca  thr A 212  B22.11 1i6mA_209}2.984 -6.036 -6.061
{ c   thr A 212  B22.96 1i6mA_209}2.302 -5.957 -7.426
{ o   thr A 212  B23.03 1i6mA_209}2.711 -6.618 -8.385
{ c   thr A 212  B22.96 1i6mA_209}P 2.302 -5.957 -7.426
{ n   ile A 213  B21.29 1i6mA_209}1.218 -5.178 -7.525
{ ca  ile A 213  B20.02 1i6mA_209}0.481 -5.02 -8.776
{ c   ile A 213  B25.08 1i6mA_209}1.415 -4.351 -9.806
{ o   ile A 213  B23.03 1i6mA_209}1.467 -4.723 -10.971
@vectorlist {mc H} nobutton color= gray alpha= 0.0588 master= {mainchain}
master= {H's}
{ n   thr A 212  B22.94 1i6mA_209}P 3.102 -4.715 -5.408
{ h   thr A 212  B22.94 1i6mA_209}2.548 -4.584 -4.585
@vectorlist {Calphas} off color= white
{ ca  asp A 208  B18.20 1i6mA_209}P -2.29 -7.839 -4.107
{ ca  asp A 209  B21.73 1i6mA_209}-0.737 -4.641 -2.685
{ ca  ala A 210  B23.62 1i6mA_209}0.252 -1.7 -4.905
{ ca  lys A 211  B21.26 1i6mA_209}3.985 -2.479 -5.182
{ ca  thr A 212  B22.11 1i6mA_209}2.984 -6.036 -6.061
{ ca  ile A 213  B20.02 1i6mA_209}0.481 -5.02 -8.776
@subgroup {sidechain}
@vectorlist {sc} color= green alpha= 0.0588 master= {sidechain}
{ ca  asp A 209  B21.73 1i6mA_209}P -0.737 -4.641 -2.685
{ cb  asp A 209  B22.58 1i6mA_209}0.127 -4.532 -1.415
{ cg  asp A 209  B26.34 1i6mA_209}1.611 -4.906 -1.65
{ od1 asp A 209  B27.74 1i6mA_209}2.082 -4.959 -2.774
{ cg  asp A 209  B26.34 1i6mA_209}P 1.611 -4.906 -1.65
{ od2 asp A 209  B32.66 1i6mA_209}2.279 -5.196 -0.664
@subgroup {1->2} dominant
@dotlist {x} color= red width= 1 alpha= 0.0588 master= {H-bonds}
{ OD1 ASP 209  A} greentint 2.082 -4.898 -4.173
{"} greentint 2.218 -5.117 -4.158
{"} greentint 1.961 -5.126 -4.159
{"} greentint 1.825 -4.908 -4.149
{"} greentint 1.946 -4.681 -4.139
{"} greentint 2.203 -4.672 -4.139
{"} greentint 2.339 -4.89 -4.148
{"} greentint 2.52 -5.155 -4.089
{"} greentint 2.335 -5.34 -4.097
{"} greentint 1.829 -4.464 -4.059
{"} greentint 2.082 -4.397 -4.056
{"} greentint 2.335 -4.464 -4.059
{"} greentint 2.52 -4.649 -4.067
{"} greentint 2.588 -4.902 -4.078
{"} greentint 2.777 -5.151 -3.974
{"} greentint 2.652 -5.374 -3.984
{"} greentint 1.946 -4.183 -3.932
{"} greentint 2.202 -4.181 -3.931
{"} greentint 2.443 -4.265 -3.935
{"} greentint 2.641 -4.428 -3.942
{"} greentint 2.772 -4.648 -3.952
{"} greentint 2.819 -4.899 -3.963
{"} greentint 2.516 -4.077 -3.771
{"} greentint 2.726 -4.225 -3.778
{"} greentint 2.888 -4.424 -3.786
{"} greentint 2.99 -4.66 -3.797
{"} greentint 3.025 -4.914 -3.808
@subgroup {2->1} dominant
@dotlist {x} color= sky width= 1 alpha= 0.0588 master= {H-bonds}
{ H   THR 212  A} greentint 1.919 -5.2 -4.111
{"} greentint 1.771 -4.989 -4.102
{"} greentint 1.693 -4.743 -4.091
{"} greentint 2.613 -5.318 -3.909
{"} greentint 2.354 -5.294 -3.908
{"} greentint 2.122 -5.179 -3.903
{"} greentint 1.947 -4.987 -3.895
{"} greentint 1.853 -4.745 -3.884
{"} greentint 1.853 -4.485 -3.873
{"} greentint 1.947 -4.243 -3.862
{"} greentint 2.985 -4.864 -3.73
{"} greentint 2.805 -5.05 -3.739
{"} greentint 2.556 -5.121 -3.742
{"} greentint 2.305 -5.058 -3.739
{"} greentint 2.119 -4.879 -3.731
{"} greentint 2.048 -4.63 -3.72
{"} greentint 2.111 -4.379 -3.709
{"} greentint 2.291 -4.193 -3.701
{"} greentint 2.54 -4.122 -3.698
{"} greentint 3.048 -4.613 -3.719
{"} greentint 2.677 -4.85 -3.63
{"} greentint 2.419 -4.85 -3.63
{"} greentint 2.289 -4.626 -3.62
{"} greentint 2.419 -4.402 -3.61
{"} greentint 2.677 -4.402 -3.61
{"} greentint 2.807 -4.626 -3.62
{"} greentint 2.548 -4.628 -3.586
@subgroup {mainchain}
@vectorlist {mc} color= green alpha= 0.0588 master= {mainchain}
{ n  aile A  23  0.50 B10.56 1ifcA_24} P -3.925 -8.066 -3.832
{ n  bile A  23  0.50 B10.56 1ifcA_24} P -3.925 -8.066 -3.832
{ n  aile A  23  0.50 B10.56 1ifcA_24} P -3.925 -8.066 -3.832
{ ca aile A  23  0.51 B13.39 1ifcA_24} -2.51 -7.818 -4.04
{ n  bile A  23  0.50 B10.56 1ifcA_24} P -3.925 -8.066 -3.832
{ ca bile A  23  0.51 B13.39 1ifcA_24} -2.51 -7.818 -4.04
{ ca aile A  23  0.51 B13.39 1ifcA_24} P -2.51 -7.818 -4.04
{ c  aile A  23  0.47 B10.75 1ifcA_24} -2.164 -6.371 -3.813
{ ca bile A  23  0.51 B13.39 1ifcA_24} P -2.51 -7.818 -4.04
{ c  bile A  23  0.47 B10.75 1ifcA_24} -2.164 -6.371 -3.813
{ c  aile A  23  0.47 B10.75 1ifcA_24} P -2.164 -6.371 -3.813
{ o  aile A  23  0.49 B12.44 1ifcA_24} -2.872 -5.476 -4.275
{ c  bile A  23  0.47 B10.75 1ifcA_24} P -2.164 -6.371 -3.813
{ o  bile A  23  0.49 B12.44 1ifcA_24} -2.872 -5.476 -4.275
{ c  aile A  23  0.47 B10.75 1ifcA_24} P -2.164 -6.371 -3.813
{ n  aasn A  24  0.46 B12.27 1ifcA_24} -1.07 -6.104 -3.078
{ c  bile A  23  0.47 B10.75 1ifcA_24} P -2.164 -6.371 -3.813
{ n  basn A  24  0.46 B12.27 1ifcA_24} -1.07 -6.104 -3.078
{ n  aasn A  24  0.46 B12.27 1ifcA_24} P -1.07 -6.104 -3.078
{ ca aasn A  24  0.51 B10.47 1ifcA_24} -0.709 -4.738 -2.778
{ n  basn A  24  0.46 B12.27 1ifcA_24} P -1.07 -6.104 -3.078
{ ca basn A  24  0.51 B10.47 1ifcA_24} -0.709 -4.738 -2.778
{ ca aasn A  24  0.51 B10.47 1ifcA_24} P -0.709 -4.738 -2.778
{ c  aasn A  24  0.48 B13.76 1ifcA_24} -0.175 -3.933 -3.933
{ ca basn A  24  0.51 B10.47 1ifcA_24} P -0.709 -4.738 -2.778
{ c  basn A  24  0.48 B13.76 1ifcA_24} -0.175 -3.933 -3.933
{ c  aasn A  24  0.48 B13.76 1ifcA_24} P -0.175 -3.933 -3.933
{ o  aasn A  24  0.50 B12.33 1ifcA_24} 0.243 -4.478 -4.946
{ c  basn A  24  0.48 B13.76 1ifcA_24} P -0.175 -3.933 -3.933
{ o  basn A  24  0.50 B12.33 1ifcA_24} 0.243 -4.478 -4.946
{ c  aasn A  24  0.48 B13.76 1ifcA_24} P -0.175 -3.933 -3.933
{ n  aval A  25  0.49 B11.73 1ifcA_24} -0.195 -2.625 -3.772
{ c  basn A  24  0.48 B13.76 1ifcA_24} P -0.175 -3.933 -3.933
{ n  bval A  25  0.49 B11.73 1ifcA_24} -0.195 -2.625 -3.772
{ n  aval A  25  0.49 B11.73 1ifcA_24} P -0.195 -2.625 -3.772
{ ca aval A  25  0.45 B13.00 1ifcA_24} 0.204 -1.703 -4.813
{ n  bval A  25  0.49 B11.73 1ifcA_24} P -0.195 -2.625 -3.772
{ ca bval A  25  0.45 B13.00 1ifcA_24} 0.204 -1.703 -4.813
{ ca aval A  25  0.45 B13.00 1ifcA_24} P 0.204 -1.703 -4.813
{ c  aval A  25  0.44 B14.16 1ifcA_24} 1.535 -1.996 -5.506
{ ca bval A  25  0.45 B13.00 1ifcA_24} P 0.204 -1.703 -4.813
{ c  bval A  25  0.44 B14.16 1ifcA_24} 1.535 -1.996 -5.506
{ c  aval A  25  0.44 B14.16 1ifcA_24} P 1.535 -1.996 -5.506
{ o  aval A  25  0.49 B14.18 1ifcA_24} 1.613 -2.012 -6.738
{ c  bval A  25  0.44 B14.16 1ifcA_24} P 1.535 -1.996 -5.506
{ o  bval A  25  0.49 B14.18 1ifcA_24} 1.613 -2.012 -6.738
{ c  aval A  25  0.44 B14.16 1ifcA_24} P 1.535 -1.996 -5.506
{ n  aval A  26  0.49 B12.20 1ifcA_24} 2.585 -2.205 -4.72
{ c  bval A  25  0.44 B14.16 1ifcA_24} P 1.535 -1.996 -5.506
{ n  bval A  26  0.49 B12.20 1ifcA_24} 2.585 -2.205 -4.72
{ n  aval A  26  0.49 B12.20 1ifcA_24} P 2.585 -2.205 -4.72
{ ca aval A  26  0.53 B12.94 1ifcA_24} 3.907 -2.465 -5.248
{ n  bval A  26  0.49 B12.20 1ifcA_24} P 2.585 -2.205 -4.72
{ ca bval A  26  0.53 B12.94 1ifcA_24} 3.907 -2.465 -5.248
{ ca aval A  26  0.53 B12.94 1ifcA_24} P 3.907 -2.465 -5.248
{ c  aval A  26  0.49 B11.28 1ifcA_24} 3.924 -3.731 -6.055
{ ca bval A  26  0.53 B12.94 1ifcA_24} P 3.907 -2.465 -5.248
{ c  bval A  26  0.49 B11.28 1ifcA_24} 3.924 -3.728 -6.057
{ c  aval A  26  0.49 B11.28 1ifcA_24} P 3.924 -3.731 -6.055
{ o  aval A  26  0.52 B14.00 1ifcA_24} 4.437 -3.747 -7.188
{ c  bval A  26  0.49 B11.28 1ifcA_24} P 3.924 -3.728 -6.057
{ o  bval A  26  0.52 B14.00 1ifcA_24} 4.437 -3.747 -7.188
{ c  aval A  26  0.49 B11.28 1ifcA_24} P 3.924 -3.731 -6.055
{ n  alys A  27  0.50 B11.33 1ifcA_24} 3.361 -4.799 -5.493
{ c  bval A  26  0.49 B11.28 1ifcA_24} P 3.924 -3.728 -6.057
{ n  blys A  27  0.50 B11.33 1ifcA_24} 3.361 -4.796 -5.495
{ n  alys A  27  0.50 B11.33 1ifcA_24} P 3.361 -4.799 -5.493
{ ca alys A  27  0.53 B10.26 1ifcA_24} 3.33 -6.067 -6.154
{ n  blys A  27  0.50 B11.33 1ifcA_24} P 3.361 -4.796 -5.495
{ ca blys A  27  0.53 B10.28 1ifcA_24} 3.329 -6.064 -6.156
{ ca alys A  27  0.53 B10.26 1ifcA_24} P 3.33 -6.067 -6.154
{ c  alys A  27  0.45 B9.59 1ifcA_24} 2.465 -6.012 -7.425
{ ca blys A  27  0.53 B10.28 1ifcA_24} P 3.329 -6.064 -6.156
{ c  blys A  27  0.45 B9.57 1ifcA_24} 2.46 -6.01 -7.428
{ c  alys A  27  0.45 B9.59 1ifcA_24} P 2.465 -6.012 -7.425
{ o  alys A  27  0.50 B11.10 1ifcA_24} 2.696 -6.79 -8.367
{ c  blys A  27  0.45 B9.57 1ifcA_24} P 2.46 -6.01 -7.428
{ o  blys A  27  0.50 B11.11 1ifcA_24} 2.691 -6.788 -8.369
{ c  alys A  27  0.45 B9.59 1ifcA_24} P 2.465 -6.012 -7.425
{ n  aarg A  28  0.50 B9.71 1ifcA_24} 1.484 -5.106 -7.483
{ c  blys A  27  0.45 B9.57 1ifcA_24} P 2.46 -6.01 -7.428
{ n  barg A  28  0.50 B9.71 1ifcA_24} 1.478 -5.103 -7.486
{ n  aarg A  28  0.50 B9.71 1ifcA_24} P 1.484 -5.106 -7.483
{ ca aarg A  28  0.52 B8.96 1ifcA_24} 0.671 -4.974 -8.686
{ n  barg A  28  0.50 B9.71 1ifcA_24} P 1.478 -5.103 -7.486
{ ca barg A  28  0.52 B8.98 1ifcA_24} 0.665 -4.971 -8.691
{ ca aarg A  28  0.52 B8.96 1ifcA_24} P 0.671 -4.974 -8.686
{ c  aarg A  28  0.49 B9.72 1ifcA_24} 1.521 -4.422 -9.811
{ ca barg A  28  0.52 B8.98 1ifcA_24} P 0.665 -4.971 -8.691
{ c  barg A  28  0.49 B9.78 1ifcA_24} 1.521 -4.419 -9.813
{ c  aarg A  28  0.49 B9.72 1ifcA_24} P 1.521 -4.422 -9.811
{ o  aarg A  28  0.51 B10.00 1ifcA_24} 1.415 -4.864 -10.962
{ c  barg A  28  0.49 B9.78 1ifcA_24} P 1.521 -4.419 -9.813
{ o  barg A  28  0.51 B9.97 1ifcA_24} 1.412 -4.846 -10.973
@vectorlist {mc H} nobutton color= gray alpha= 0.0588 master= {mainchain}
master= {H's}
{ n  alys A  27  0.50 B11.33 1ifcA_24} P 3.361 -4.799 -5.493
{ h  alys A  27  0.50 B11.33 1ifcA_24} 2.93 -4.792 -4.591
@vectorlist {Calphas} off color= white
{ ca aile A  23  0.51 B13.39 1ifcA_24} P -2.51 -7.818 -4.04
{ ca bile A  23  0.51 B13.39 1ifcA_24} P -2.51 -7.818 -4.04
{ ca aasn A  24  0.51 B10.47 1ifcA_24} -0.709 -4.738 -2.778
{ ca bile A  23  0.51 B13.39 1ifcA_24} P -2.51 -7.818 -4.04
{ ca basn A  24  0.51 B10.47 1ifcA_24} -0.709 -4.738 -2.778
{ ca aval A  25  0.45 B13.00 1ifcA_24} 0.204 -1.703 -4.813
{ ca basn A  24  0.51 B10.47 1ifcA_24} P -0.709 -4.738 -2.778
{ ca bval A  25  0.45 B13.00 1ifcA_24} 0.204 -1.703 -4.813
{ ca aval A  26  0.53 B12.94 1ifcA_24} 3.907 -2.465 -5.248
{ ca bval A  25  0.45 B13.00 1ifcA_24} P 0.204 -1.703 -4.813
{ ca bval A  26  0.53 B12.94 1ifcA_24} 3.907 -2.465 -5.248
{ ca alys A  27  0.53 B10.26 1ifcA_24} 3.33 -6.067 -6.154
{ ca bval A  26  0.53 B12.94 1ifcA_24} P 3.907 -2.465 -5.248
{ ca blys A  27  0.53 B10.28 1ifcA_24} 3.329 -6.064 -6.156
{ ca alys A  27  0.53 B10.26 1ifcA_24} P 3.33 -6.067 -6.154
{ ca aarg A  28  0.52 B8.96 1ifcA_24} 0.671 -4.974 -8.686
{ ca blys A  27  0.53 B10.28 1ifcA_24} P 3.329 -6.064 -6.156
{ ca barg A  28  0.52 B8.98 1ifcA_24} 0.665 -4.971 -8.691
@subgroup {sidechain}
@vectorlist {sc} color= green alpha= 0.0588 master= {sidechain}
{ ca aasn A  24  0.51B10.47 1ifcA_24} P -0.709 -4.738 -2.778
{ cb aasn A  24  0.46B15.24 1ifcA_24} 0.15 -4.578 -1.502
{ cg aasn A  24  0.46B22.15 1ifcA_24} 1.593 -4.992 -1.689
{ od1aasn A  24  0.45B19.54 1ifcA_24} 2.246 -4.613 -2.666
{ ca basn A  24  0.51B10.47 1ifcA_24} P -0.709 -4.738 -2.778
{ cb basn A  24  0.46B15.24 1ifcA_24} 0.15 -4.578 -1.502
{ cg basn A  24  0.46B22.15 1ifcA_24} 1.593 -4.992 -1.689
{ od1basn A  24  0.45B19.54 1ifcA_24} 2.246 -4.613 -2.666
{ cg aasn A  24  0.46B22.15 1ifcA_24} P 1.593 -4.992 -1.689
{ nd2aasn A  24  0.47B28.18 1ifcA_24} 2.108 -5.774 -0.751
{ cg basn A  24  0.46B22.15 1ifcA_24} P 1.593 -4.992 -1.689
{ nd2basn A  24  0.47B28.18 1ifcA_24} 2.108 -5.774 -0.751
@vectorlist {sc H} nobutton color= gray alpha= 0.0588 master= {sidechain}
master= {H's}
{hd21aasn A  24  0.47 B28.18 1ifcA_24} P 3.058 -6.079 -0.82
@subgroup {1->2} dominant
@dotlist {x} color= red width= 1 alpha= 0.0588 master= {H-bonds}
{ OD1AASN  24  A} greentint 2.246 -4.552 -4.065
{"} greentint 2.382 -4.771 -4.05
{"} greentint 2.125 -4.78 -4.051
{"} greentint 2.367 -4.326 -4.031
{"} greentint 2.503 -4.544 -4.04
{"} greentint 2.684 -4.809 -3.981
{"} greentint 2.499 -4.994 -3.989
{"} greentint 2.246 -5.061 -3.992
{"} greentint 2.684 -4.303 -3.959
{"} greentint 2.752 -4.556 -3.97
{"} greentint 2.941 -4.805 -3.866
{"} greentint 2.816 -5.028 -3.876
{"} greentint 2.622 -5.195 -3.883
{"} greentint 2.936 -4.302 -3.844
{"} greentint 2.983 -4.553 -3.855
{"} greentint 3.154 -4.822 -3.711
{"} greentint 3.052 -5.057 -3.721
{"} greentint 2.89 -5.257 -3.73
{"} greentint 3.189 -4.568 -3.7
@subgroup {2->1} dominant
@dotlist {x} color= sky width= 1 alpha= 0.0588 master= {H-bonds}
{ H  ALYS  27  A} greentint 2.329 -5.195 -3.901
{"} greentint 2.235 -4.953 -3.89
{"} greentint 2.235 -4.693 -3.879
{"} greentint 2.329 -4.451 -3.868
{"} greentint 2.504 -4.259 -3.86
{"} greentint 2.736 -4.143 -3.855
{"} greentint 2.687 -5.266 -3.745
{"} greentint 2.501 -5.087 -3.737
{"} greentint 2.43 -4.838 -3.726
{"} greentint 2.493 -4.587 -3.715
{"} greentint 2.673 -4.401 -3.707
{"} greentint 2.922 -4.33 -3.704
{"} greentint 3.059 -5.058 -3.636
{"} greentint 2.801 -5.058 -3.636
{"} greentint 2.671 -4.834 -3.626
{"} greentint 2.801 -4.61 -3.616
{"} greentint 3.059 -4.61 -3.616
{"} greentint 3.189 -4.834 -3.626
{"} greentint 2.93 -4.836 -3.592
@subgroup {mainchain}
@vectorlist {mc} color= green alpha= 0.0588 master= {mainchain}
{ n   phe A 186  B11.00 1iomA_187}P -2.136 -8.63 -3.137
{ ca  phe A 186  B12.18 1iomA_187}-2.027 -7.67 -4.225
{ c   phe A 186  B13.27 1iomA_187}-2.088 -6.204 -3.852
{ o   phe A 186  B17.06 1iomA_187}-2.957 -5.461 -4.301
{ c   phe A 186  B13.27 1iomA_187}P -2.088 -6.204 -3.852
{ n   asn A 187  B13.17 1iomA_187}-1.139 -5.795 -3.027
{ ca  asn A 187  B13.21 1iomA_187}-1.031 -4.412 -2.613
{ c   asn A 187  B12.94 1iomA_187}-0.454 -3.669 -3.815
{ o   asn A 187  B13.49 1iomA_187}-0.108 -4.284 -4.824
{ c   asn A 187  B12.94 1iomA_187}P -0.454 -3.669 -3.815
{ n   ala A 188  B11.21 1iomA_187}-0.315 -2.355 -3.696
{ ca  ala A 188  B9.84 1iomA_187}0.171 -1.54 -4.8
{ c   ala A 188  B8.97 1iomA_187}1.49 -1.948 -5.453
{ o   ala A 188  B8.68 1iomA_187}1.57 -1.99 -6.68
{ c   ala A 188  B8.97 1iomA_187}P 1.49 -1.948 -5.453
{ n   ser A 189  B8.35 1iomA_187}2.52 -2.243 -4.661
{ ca  ser A 189  B7.74 1iomA_187}3.805 -2.604 -5.258
{ c   ser A 189  B7.83 1iomA_187}3.792 -3.969 -5.934
{ o   ser A 189  B7.61 1iomA_187}4.431 -4.158 -6.972
{ c   ser A 189  B7.83 1iomA_187}P 3.792 -3.969 -5.934
{ n   thr A 190  B7.43 1iomA_187}3.069 -4.923 -5.36
{ ca  thr A 190  B7.92 1iomA_187}2.982 -6.239 -5.974
{ c   thr A 190  B8.32 1iomA_187}2.19 -6.102 -7.268
{ o   thr A 190  B7.56 1iomA_187}2.538 -6.704 -8.284
{ c   thr A 190  B8.32 1iomA_187}P 2.19 -6.102 -7.268
{ n   phe A 191  B6.86 1iomA_187}1.133 -5.296 -7.243
{ ca  phe A 191  B6.68 1iomA_187}0.337 -5.118 -8.447
{ c   phe A 191  B7.01 1iomA_187}1.134 -4.408 -9.534
{ o   phe A 191  B7.36 1iomA_187}1.053 -4.774 -10.705
@vectorlist {mc H} nobutton color= gray alpha= 0.0588 master= {mainchain}
master= {H's}
{ n   thr A 190  B7.43 1iomA_187}P 3.069 -4.923 -5.36
{ h   thr A 190  B7.43 1iomA_187}2.557 -4.817 -4.507
@vectorlist {Calphas} off color= white
{ ca  phe A 186  B12.18 1iomA_187}P -2.027 -7.67 -4.225
{ ca  asn A 187  B13.21 1iomA_187}-1.031 -4.412 -2.613
{ ca  ala A 188  B9.84 1iomA_187}0.171 -1.54 -4.8
{ ca  ser A 189  B7.74 1iomA_187}3.805 -2.604 -5.258
{ ca  thr A 190  B7.92 1iomA_187}2.982 -6.239 -5.974
{ ca  phe A 191  B6.68 1iomA_187}0.337 -5.118 -8.447
@subgroup {sidechain}
@vectorlist {sc} color= green alpha= 0.0588 master= {sidechain}
{ ca  asn A 187  B13.21 1iomA_187}P -1.031 -4.412 -2.613
{ cb  asn A 187  B15.34 1iomA_187}-0.08 -4.328 -1.439
{ cg  asn A 187  B17.00 1iomA_187}1.205 -5.056 -1.713
{ od1 asn A 187  B18.89 1iomA_187}2.035 -4.583 -2.487
{ cg  asn A 187  B17.00 1iomA_187}P 1.205 -5.056 -1.713
{ nd2 asn A 187  B17.91 1iomA_187}1.368 -6.229 -1.109
@subgroup {1->2} dominant
@dotlist {x} color= red width= 1 alpha= 0.0588 master= {H-bonds}
{ OD1 ASN 187  A} greentint 2.035 -4.522 -3.886
{"} greentint 2.171 -4.741 -3.871
{"} greentint 1.914 -4.75 -3.872
{"} greentint 2.156 -4.296 -3.852
{"} greentint 2.292 -4.514 -3.861
{"} greentint 2.473 -4.779 -3.802
{"} greentint 2.288 -4.964 -3.81
{"} greentint 2.035 -5.031 -3.813
{"} greentint 2.473 -4.273 -3.78
{"} greentint 2.541 -4.526 -3.791
{"} greentint 2.73 -4.775 -3.687
{"} greentint 2.605 -4.998 -3.697
{"} greentint 2.411 -5.165 -3.704
{"} greentint 2.171 -5.255 -3.708
{"} greentint 2.772 -4.523 -3.676
@subgroup {2->1} dominant
@dotlist {x} color= sky width= 1 alpha= 0.0588 master= {H-bonds}
{ H   THR 190  A} greentint 1.862 -4.978 -3.806
{"} greentint 1.862 -4.718 -3.795
{"} greentint 1.956 -4.476 -3.784
{"} greentint 2.131 -4.284 -3.776
{"} greentint 2.363 -4.168 -3.771
{"} greentint 2.314 -5.291 -3.661
{"} greentint 2.128 -5.112 -3.653
{"} greentint 2.057 -4.863 -3.642
{"} greentint 2.12 -4.612 -3.631
{"} greentint 2.3 -4.426 -3.623
{"} greentint 2.549 -4.355 -3.62
{"} greentint 2.8 -4.418 -3.623
{"} greentint 2.686 -5.083 -3.552
{"} greentint 2.428 -5.083 -3.552
{"} greentint 2.298 -4.859 -3.542
{"} greentint 2.428 -4.635 -3.532
{"} greentint 2.686 -4.635 -3.532
{"} greentint 2.816 -4.859 -3.542
{"} greentint 2.557 -4.861 -3.508
@subgroup {mainchain}
@vectorlist {mc} color= green alpha= 0.0588 master= {mainchain}
{ n   phe A 267  B24.90 1iqcA_268}P -3.418 -8.234 -3.876
{ ca  phe A 267  B23.11 1iqcA_268}-2.099 -7.672 -4.123
{ c   phe A 267  B20.92 1iqcA_268}-2.024 -6.231 -3.656
{ o   phe A 267  B23.99 1iqcA_268}-2.958 -5.459 -3.865
{ c   phe A 267  B20.92 1iqcA_268}P -2.024 -6.231 -3.656
{ n   asn A 268  B27.49 1iqcA_268}-0.915 -5.866 -3.023
{ ca  asn A 268  B24.54 1iqcA_268}-0.734 -4.489 -2.585
{ c   asn A 268  B29.14 1iqcA_268}-0.242 -3.73 -3.815
{ o   asn A 268  B26.81 1iqcA_268}0.144 -4.346 -4.813
{ c   asn A 268  B29.14 1iqcA_268}P -0.242 -3.73 -3.815
{ n   lys A 269  B24.17 1iqcA_268}-0.251 -2.402 -3.749
{ ca  lys A 269  B29.15 1iqcA_268}0.16 -1.578 -4.887
{ c   lys A 269  B29.07 1iqcA_268}1.522 -1.918 -5.489
{ o   lys A 269  B25.89 1iqcA_268}1.708 -1.852 -6.707
{ c   lys A 269  B29.07 1iqcA_268}P 1.522 -1.918 -5.489
{ n   asp A 270  B27.15 1iqcA_268}2.477 -2.277 -4.641
{ ca  asp A 270  B28.58 1iqcA_268}3.814 -2.608 -5.109
{ c   asp A 270  B26.62 1iqcA_268}3.823 -3.905 -5.921
{ o   asp A 270  B21.81 1iqcA_268}4.466 -3.987 -6.971
{ c   asp A 270  B26.62 1iqcA_268}P 3.823 -3.905 -5.921
{ n   glu A 271  B24.76 1iqcA_268}3.108 -4.915 -5.439
{ ca  glu A 271  B25.01 1iqcA_268}3.056 -6.196 -6.137
{ c   glu A 271  B18.33 1iqcA_268}2.384 -6.022 -7.496
{ o   glu A 271  B21.78 1iqcA_268}2.85 -6.559 -8.498
{ c   glu A 271  B18.33 1iqcA_268}P 2.384 -6.022 -7.496
{ n   val A 272  B20.46 1iqcA_268}1.296 -5.26 -7.527
{ ca  val A 272  B17.18 1iqcA_268}0.59 -5.014 -8.782
{ c   val A 272  B21.98 1iqcA_268}1.524 -4.352 -9.801
{ o   val A 272  B20.64 1iqcA_268}1.594 -4.777 -10.953
@vectorlist {mc H} nobutton color= gray alpha= 0.0588 master= {mainchain}
master= {H's}
{ n   glu A 271  B24.76 1iqcA_268}P 3.108 -4.915 -5.439
{ h   glu A 271  B24.76 1iqcA_268}2.572 -4.875 -4.595
@vectorlist {Calphas} off color= white
{ ca  phe A 267  B23.11 1iqcA_268}P -2.099 -7.672 -4.123
{ ca  asn A 268  B24.54 1iqcA_268}-0.734 -4.489 -2.585
{ ca  lys A 269  B29.15 1iqcA_268}0.16 -1.578 -4.887
{ ca  asp A 270  B28.58 1iqcA_268}3.814 -2.608 -5.109
{ ca  glu A 271  B25.01 1iqcA_268}3.056 -6.196 -6.137
{ ca  val A 272  B17.18 1iqcA_268}0.59 -5.014 -8.782
@subgroup {sidechain}
@vectorlist {sc} color= green alpha= 0.0588 master= {sidechain}
{ ca  asn A 268  B24.54 1iqcA_268}P -0.734 -4.489 -2.585
{ cb  asn A 268  B26.97 1iqcA_268}0.286 -4.398 -1.44
{ cg  asn A 268  B31.68 1iqcA_268}1.661 -4.896 -1.831
{ od1 asn A 268  B29.74 1iqcA_268}2.23 -4.469 -2.836
{ cg  asn A 268  B31.68 1iqcA_268}P 1.661 -4.896 -1.831
{ nd2 asn A 268  B32.66 1iqcA_268}2.214 -5.793 -1.023
@subgroup {1->2} dominant
@dotlist {x} color= red width= 1 alpha= 0.0588 master= {H-bonds}
{ OD1 ASN 268  A} greentint 2.23 -4.408 -4.235
{"} greentint 2.366 -4.627 -4.22
{"} greentint 2.109 -4.636 -4.221
{"} greentint 1.973 -4.418 -4.211
{"} greentint 2.094 -4.191 -4.201
{"} greentint 2.351 -4.182 -4.201
{"} greentint 2.487 -4.4 -4.21
{"} greentint 2.668 -4.665 -4.151
{"} greentint 2.483 -4.85 -4.159
{"} greentint 2.23 -4.917 -4.162
{"} greentint 1.977 -4.85 -4.159
{"} greentint 1.792 -4.665 -4.151
{"} greentint 2.668 -4.159 -4.129
{"} greentint 2.736 -4.412 -4.14
{"} greentint 2.925 -4.661 -4.036
{"} greentint 2.8 -4.884 -4.046
{"} greentint 2.606 -5.051 -4.053
{"} greentint 2.366 -5.141 -4.057
{"} greentint 2.11 -5.144 -4.057
{"} greentint 1.869 -5.059 -4.053
{"} greentint 2.92 -4.158 -4.014
{"} greentint 2.967 -4.409 -4.025
{"} greentint 3.138 -4.678 -3.881
{"} greentint 3.036 -4.913 -3.891
{"} greentint 2.874 -5.113 -3.9
{"} greentint 2.664 -5.261 -3.906
{"} greentint 2.422 -5.346 -3.91
{"} greentint 2.166 -5.364 -3.911
@subgroup {2->1} dominant
@dotlist {x} color= sky width= 1 alpha= 0.0588 master= {H-bonds}
{ H   GLU 271  A} greentint 1.714 -4.776 -4.09
{"} greentint 1.788 -4.529 -4.079
{"} greentint 1.932 -4.314 -4.07
{"} greentint 2.132 -4.152 -4.063
{"} greentint 2.371 -4.055 -4.059
{"} greentint 2.628 -4.033 -4.058
{"} greentint 1.971 -5.278 -3.905
{"} greentint 1.877 -5.036 -3.894
{"} greentint 1.877 -4.776 -3.883
{"} greentint 1.971 -4.534 -3.872
{"} greentint 2.146 -4.342 -3.864
{"} greentint 2.378 -4.226 -3.859
{"} greentint 2.637 -4.202 -3.858
{"} greentint 2.887 -4.273 -3.861
{"} greentint 3.095 -4.43 -3.868
{"} greentint 3.009 -5.155 -3.74
{"} greentint 2.829 -5.341 -3.749
{"} greentint 2.58 -5.412 -3.752
{"} greentint 2.329 -5.349 -3.749
{"} greentint 2.143 -5.17 -3.741
{"} greentint 2.072 -4.921 -3.73
{"} greentint 2.135 -4.67 -3.719
{"} greentint 2.315 -4.484 -3.711
{"} greentint 2.564 -4.413 -3.708
{"} greentint 2.815 -4.476 -3.711
{"} greentint 3.001 -4.656 -3.719
{"} greentint 3.072 -4.904 -3.729
{"} greentint 2.701 -5.141 -3.64
{"} greentint 2.443 -5.141 -3.64
{"} greentint 2.313 -4.917 -3.63
{"} greentint 2.443 -4.693 -3.62
{"} greentint 2.701 -4.693 -3.62
{"} greentint 2.831 -4.917 -3.63
{"} greentint 2.572 -4.919 -3.596
@subgroup {mainchain}
@vectorlist {mc} color= green alpha= 0.0588 master= {mainchain}
{ n   leu A  64  B8.57 1iueA_65}P -3.38 -8.458 -3.643
{ ca  leu A  64  B7.71 1iueA_65}-2.146 -7.783 -4.033
{ c   leu A  64  B8.79 1iueA_65}-2.123 -6.315 -3.629
{ o   leu A  64  B8.29 1iueA_65}-3.129 -5.618 -3.75
{ c   leu A  64  B8.79 1iueA_65}P -2.123 -6.315 -3.629
{ n   asp A  65  B10.27 1iueA_65}-0.973 -5.849 -3.148
{ ca  asp A  65  B12.40 1iueA_65}-0.834 -4.447 -2.775
{ c   asp A  65  B12.95 1iueA_65}-0.294 -3.696 -3.988
{ o   asp A  65  B12.13 1iueA_65}0.081 -4.312 -4.985
{ c   asp A  65  B12.95 1iueA_65}P -0.294 -3.696 -3.988
{ n   glu A  66  B13.54 1iueA_65}-0.255 -2.37 -3.906
{ ca  glu A  66  B14.40 1iueA_65}0.214 -1.553 -5.022
{ c   glu A  66  B12.61 1iueA_65}1.612 -1.913 -5.511
{ o   glu A  66  B11.54 1iueA_65}1.88 -1.875 -6.712
{ c   glu A  66  B12.61 1iueA_65}P 1.612 -1.913 -5.511
{ n   glu A  67  B12.19 1iueA_65}2.504 -2.262 -4.589
{ ca  glu A  67  B13.32 1iueA_65}3.867 -2.625 -4.961
{ c   glu A  67  B11.72 1iueA_65}3.883 -3.867 -5.845
{ o   glu A  67  B12.65 1iueA_65}4.613 -3.931 -6.835
{ c   glu A  67  B11.72 1iueA_65}P 3.883 -3.867 -5.845
{ n   gln A  68  B10.43 1iueA_65}3.07 -4.852 -5.483
{ ca  gln A  68  B9.17 1iueA_65}2.997 -6.093 -6.24
{ c   gln A  68  B8.60 1iueA_65}2.318 -5.866 -7.585
{ o   gln A  68  B9.39 1iueA_65}2.709 -6.452 -8.594
{ c   gln A  68  B8.60 1iueA_65}P 2.318 -5.866 -7.585
{ n   ile A  69  B8.19 1iueA_65}1.306 -5.006 -7.598
{ ca  ile A  69  B9.16 1iueA_65}0.591 -4.7 -8.83
{ c   ile A  69  B10.25 1iueA_65}1.535 -3.988 -9.794
{ o   ile A  69  B9.91 1iueA_65}1.562 -4.285 -10.988
@vectorlist {mc H} nobutton color= gray alpha= 0.0588 master= {mainchain}
master= {H's}
{ n   gln A  68  B10.43 1iueA_65}P 3.07 -4.852 -5.483
{ h   gln A  68  B10.43 1iueA_65}2.467 -4.816 -4.686
@vectorlist {Calphas} off color= white
{ ca  leu A  64  B7.71 1iueA_65}P -2.146 -7.783 -4.033
{ ca  asp A  65  B12.40 1iueA_65}-0.834 -4.447 -2.775
{ ca  glu A  66  B14.40 1iueA_65}0.214 -1.553 -5.022
{ ca  glu A  67  B13.32 1iueA_65}3.867 -2.625 -4.961
{ ca  gln A  68  B9.17 1iueA_65}2.997 -6.093 -6.24
{ ca  ile A  69  B9.16 1iueA_65}0.591 -4.7 -8.83
@subgroup {sidechain}
@vectorlist {sc} color= green alpha= 0.0588 master= {sidechain}
{ ca  asp A  65  B12.40 1iueA_65}P -0.834 -4.447 -2.775
{ cb  asp A  65  B14.53 1iueA_65}0.106 -4.273 -1.57
{ cg  asp A  65  B15.29 1iueA_65}1.489 -4.851 -1.804
{ od1 asp A  65  B14.21 1iueA_65}2.034 -4.685 -2.915
{ cg  asp A  65  B15.29 1iueA_65}P 1.489 -4.851 -1.804
{ od2 asp A  65  B18.31 1iueA_65}2.043 -5.457 -0.861
@vectorlist {sc H} nobutton color= gray alpha= 0.0588 master= {sidechain}
master= {H's}
{ hg3 gln A  68  B9.48 1iueA_65}P 3.109 -6.449 -3.58
@subgroup {1->2} dominant
@dotlist {x} color= red width= 1 alpha= 0.0588 master= {H-bonds}
{ OD1 ASP  65  A} greentint 2.034 -4.624 -4.314
{"} greentint 2.17 -4.843 -4.299
{"} greentint 1.913 -4.852 -4.3
{"} greentint 1.777 -4.634 -4.29
{"} greentint 1.898 -4.407 -4.28
{"} greentint 2.155 -4.398 -4.28
{"} greentint 2.291 -4.616 -4.289
{"} greentint 2.472 -4.881 -4.23
{"} greentint 2.287 -5.066 -4.238
{"} greentint 2.034 -5.133 -4.241
{"} greentint 1.781 -5.066 -4.238
{"} greentint 1.596 -4.881 -4.23
{"} greentint 2.034 -4.123 -4.197
{"} greentint 2.287 -4.19 -4.2
{"} greentint 2.472 -4.375 -4.208
{"} greentint 2.54 -4.628 -4.219
{"} greentint 2.729 -4.877 -4.115
{"} greentint 2.604 -5.1 -4.125
{"} greentint 2.41 -5.267 -4.132
{"} greentint 2.17 -5.357 -4.136
{"} greentint 1.914 -5.36 -4.136
{"} greentint 2.593 -4.154 -4.083
{"} greentint 2.724 -4.374 -4.093
{"} greentint 2.771 -4.625 -4.104
{"} greentint 2.942 -4.894 -3.96
{"} greentint 2.84 -5.129 -3.97
{"} greentint 2.678 -5.329 -3.979
{"} greentint 2.468 -5.477 -3.985
{"} greentint 2.942 -4.386 -3.938
{"} greentint 2.977 -4.64 -3.949
@subgroup {2->1} dominant
@dotlist {x} color= sky width= 1 alpha= 0.0588 master= {H-bonds}
{ H   GLN  68  A} greentint 1.612 -4.975 -4.192
{"} greentint 1.609 -4.717 -4.181
{"} greentint 1.683 -4.47 -4.17
{"} greentint 1.827 -4.255 -4.161
{"} greentint 2.027 -4.093 -4.154
{"} greentint 2.041 -5.411 -4.004
{"} greentint 1.866 -5.219 -3.996
{"} greentint 1.772 -4.977 -3.985
{"} greentint 1.772 -4.717 -3.974
{"} greentint 1.866 -4.475 -3.963
{"} greentint 2.041 -4.283 -3.955
{"} greentint 2.273 -4.167 -3.95
{"} greentint 2.532 -4.143 -3.949
{"} greentint 2.782 -4.214 -3.952
{"} greentint 2.904 -5.096 -3.831
{"} greentint 2.724 -5.282 -3.84
{"} greentint 2.475 -5.353 -3.843
{"} greentint 2.224 -5.29 -3.84
{"} greentint 2.038 -5.111 -3.832
{"} greentint 1.967 -4.862 -3.821
{"} greentint 2.03 -4.611 -3.81
{"} greentint 2.21 -4.425 -3.802
{"} greentint 2.459 -4.354 -3.799
{"} greentint 2.71 -4.417 -3.802
{"} greentint 2.896 -4.597 -3.81
{"} greentint 2.967 -4.845 -3.82
{"} greentint 2.596 -5.082 -3.731
{"} greentint 2.338 -5.082 -3.731
{"} greentint 2.208 -4.858 -3.721
{"} greentint 2.338 -4.634 -3.711
{"} greentint 2.596 -4.634 -3.711
{"} greentint 2.726 -4.858 -3.721
{"} greentint 2.467 -4.86 -3.687
@subgroup {mainchain}
@vectorlist {mc} color= green alpha= 0.0588 master= {mainchain}
{ n   met A   1  B32.19 1iukA_2}P -3.812 -8.029 -3.658
{"}-3.812 -8.029 -3.658
{ ca  met A   1  B30.70 1iukA_2}-2.408 -7.699 -4.03
{ c   met A   1  B29.97 1iukA_2}-2.066 -6.278 -3.608
{ o   met A   1  B30.26 1iukA_2}-2.82 -5.35 -3.904
{ c   met A   1  B29.97 1iukA_2}P -2.066 -6.278 -3.608
{ n   asn A   2  B28.95 1iukA_2}-0.943 -6.092 -2.918
{ ca  asn A   2  B29.15 1iukA_2}-0.572 -4.737 -2.52
{ c   asn A   2  B26.33 1iukA_2}-0.144 -3.979 -3.779
{ o   asn A   2  B25.39 1iukA_2}0.181 -4.596 -4.796
{ c   asn A   2  B26.33 1iukA_2}P -0.144 -3.979 -3.779
{ n   asp A   3  B23.02 1iukA_2}-0.178 -2.652 -3.721
{ ca  asp A   3  B24.64 1iukA_2}0.164 -1.815 -4.87
{ c   asp A   3  B22.62 1iukA_2}1.516 -2.079 -5.515
{ o   asp A   3  B21.35 1iukA_2}1.622 -2.13 -6.738
{ c   asp A   3  B22.62 1iukA_2}P 1.516 -2.079 -5.515
{ n   gln A   4  B25.93 1iukA_2}2.544 -2.217 -4.684
{ ca  gln A   4  B26.14 1iukA_2}3.918 -2.481 -5.138
{ c   gln A   4  B22.87 1iukA_2}3.933 -3.725 -6.018
{ o   gln A   4  B21.62 1iukA_2}4.472 -3.723 -7.126
{ c   gln A   4  B22.87 1iukA_2}P 3.933 -3.725 -6.018
{ n   glu A   5  B21.69 1iukA_2}3.336 -4.794 -5.498
{ ca  glu A   5  B20.73 1iukA_2}3.257 -6.057 -6.218
{ c   glu A   5  B18.21 1iukA_2}2.339 -5.973 -7.433
{ o   glu A   5  B17.46 1iukA_2}2.694 -6.458 -8.507
{ c   glu A   5  B18.21 1iukA_2}P 2.339 -5.973 -7.433
{ n   leu A   6  B15.43 1iukA_2}1.164 -5.364 -7.271
{ ca  leu A   6  B14.46 1iukA_2}0.224 -5.221 -8.375
{ c   leu A   6  B16.50 1iukA_2}0.85 -4.384 -9.489
{ o   leu A   6  B16.70 1iukA_2}0.615 -4.629 -10.671
@vectorlist {mc H} nobutton color= gray alpha= 0.0588 master= {mainchain}
master= {H's}
{ n   glu A   5  B21.69 1iukA_2}P 3.336 -4.794 -5.498
{ h   glu A   5  B21.69 1iukA_2}2.907 -4.809 -4.595
@vectorlist {Calphas} off color= white
{ ca  met A   1  B30.70 1iukA_2}P -2.408 -7.699 -4.03
{"}-2.408 -7.699 -4.03
{ ca  asn A   2  B29.15 1iukA_2}-0.572 -4.737 -2.52
{ ca  asp A   3  B24.64 1iukA_2}0.164 -1.815 -4.87
{ ca  gln A   4  B26.14 1iukA_2}3.918 -2.481 -5.138
{ ca  glu A   5  B20.73 1iukA_2}3.257 -6.057 -6.218
{ ca  leu A   6  B14.46 1iukA_2}0.224 -5.221 -8.375
@subgroup {sidechain}
@vectorlist {sc} color= green alpha= 0.0588 master= {sidechain}
{ ca  asn A   2  B29.15 1iukA_2}P -0.572 -4.737 -2.52
{ cb  asn A   2  B31.07 1iukA_2}0.513 -4.74 -1.404
{ cg  asn A   2  B32.17 1iukA_2}1.93 -4.934 -1.92
{ od1 asn A   2  B38.64 1iukA_2}2.347 -4.104 -2.861
{ cg  asn A   2  B32.17 1iukA_2}P 1.93 -4.934 -1.92
{ nd2 asn A   2  B37.15 1iukA_2}2.648 -5.811 -1.453
@vectorlist {sc H} nobutton color= gray alpha= 0.0588 master= {sidechain}
master= {H's}
{ cb  asn A   2  B31.07 1iukA_2}P 0.513 -4.74 -1.404
{"}P 0.513 -4.74 -1.404
{hd21 asn A   2  B37.15 1iukA_2}P 3.586 -5.918 -1.783
{hd22 asn A   2  B37.15 1iukA_2}P 2.297 -6.42 -0.741
@subgroup {1->2} dominant
@dotlist {x} color= red width= 1 alpha= 0.0588 master= {H-bonds}
{ OD1 ASN   2  A} greentint 2.483 -4.262 -4.245
{"} greentint 2.226 -4.271 -4.246
{"} greentint 2.604 -4.035 -4.235
{"} greentint 2.785 -4.3 -4.176
{"} greentint 2.6 -4.485 -4.184
{"} greentint 2.347 -4.552 -4.187
{"} greentint 2.094 -4.485 -4.184
{"} greentint 2.853 -4.047 -4.165
{"} greentint 3.042 -4.296 -4.061
{"} greentint 2.917 -4.519 -4.071
{"} greentint 2.723 -4.686 -4.078
{"} greentint 2.483 -4.776 -4.082
{"} greentint 2.227 -4.779 -4.082
{"} greentint 3.084 -4.044 -4.05
{"} greentint 3.255 -4.313 -3.906
{"} greentint 3.153 -4.548 -3.916
{"} greentint 2.991 -4.748 -3.925
{"} greentint 2.781 -4.896 -3.931
{"} greentint 2.539 -4.981 -3.935
{"} greentint 2.283 -4.999 -3.936
{"} greentint 3.208 -4.778 -3.735
{"} greentint 3.021 -4.958 -3.743
{"} greentint 2.797 -5.089 -3.748
{"} greentint 2.549 -5.165 -3.752
@subgroup {2->1} dominant
@dotlist {x} color= sky width= 1 alpha= 0.0588 master= {H-bonds}
{ H   GLU   5  A} greentint 2.123 -4.463 -4.079
{"} greentint 2.267 -4.248 -4.07
{"} greentint 2.467 -4.086 -4.063
{"} greentint 2.706 -3.989 -4.059
{"} greentint 2.963 -3.967 -4.058
{"} greentint 2.212 -4.97 -3.894
{"} greentint 2.212 -4.71 -3.883
{"} greentint 2.306 -4.468 -3.872
{"} greentint 2.481 -4.276 -3.864
{"} greentint 2.713 -4.16 -3.859
{"} greentint 2.972 -4.136 -3.858
{"} greentint 3.222 -4.207 -3.861
{"} greentint 2.478 -5.104 -3.741
{"} greentint 2.407 -4.855 -3.73
{"} greentint 2.47 -4.604 -3.719
{"} greentint 2.65 -4.418 -3.711
{"} greentint 2.899 -4.347 -3.708
{"} greentint 3.15 -4.41 -3.711
{"} greentint 3.336 -4.59 -3.719
{"} greentint 2.778 -5.075 -3.64
{"} greentint 2.648 -4.851 -3.63
{"} greentint 2.778 -4.627 -3.62
{"} greentint 3.036 -4.627 -3.62
{"} greentint 3.166 -4.851 -3.63
{"} greentint 2.907 -4.853 -3.596
@subgroup {mainchain}
@vectorlist {mc} color= green alpha= 0.0588 master= {mainchain}
{ n   met A 134  B20.26 1j2jA_135}P -3.636 -8.191 -3.866
{ ca  met A 134  B18.84 1j2jA_135}-2.25 -7.813 -4.033
{ c   met A 134  B18.11 1j2jA_135}-2.127 -6.326 -3.697
{ o   met A 134  B17.05 1j2jA_135}-3.054 -5.528 -3.946
{ c   met A 134  B18.11 1j2jA_135}P -2.127 -6.326 -3.697
{ n   asn A 135  B17.67 1j2jA_135}-1.004 -5.934 -3.099
{ ca  asn A 135  B17.45 1j2jA_135}-0.788 -4.528 -2.805
{ c   asn A 135  B16.54 1j2jA_135}-0.28 -3.771 -4.023
{ o   asn A 135  B17.69 1j2jA_135}0.019 -4.365 -5.059
{ c   asn A 135  B16.54 1j2jA_135}P -0.28 -3.771 -4.023
{ n   ala A 136  B15.63 1j2jA_135}-0.114 -2.473 -3.852
{ ca  ala A 136  B14.92 1j2jA_135}0.235 -1.589 -4.974
{ c   ala A 136  B15.41 1j2jA_135}1.611 -1.913 -5.5
{ o   ala A 136  B13.56 1j2jA_135}1.847 -1.866 -6.709
{ c   ala A 136  B15.41 1j2jA_135}P 1.611 -1.913 -5.5
{ n   ala A 137  B15.15 1j2jA_135}2.521 -2.236 -4.588
{ ca  ala A 137  B15.42 1j2jA_135}3.877 -2.57 -5.035
{ c   ala A 137  B15.00 1j2jA_135}3.891 -3.846 -5.853
{ o   ala A 137  B14.74 1j2jA_135}4.609 -3.937 -6.845
{ c   ala A 137  B15.00 1j2jA_135}P 3.891 -3.846 -5.853
{ n   glu A 138  B14.79 1j2jA_135}3.12 -4.847 -5.443
{ ca  glu A 138  B14.37 1j2jA_135}3.07 -6.081 -6.215
{ c   glu A 138  B13.63 1j2jA_135}2.453 -5.864 -7.597
{ o   glu A 138  B13.39 1j2jA_135}2.924 -6.392 -8.588
{ c   glu A 138  B13.63 1j2jA_135}P 2.453 -5.864 -7.597
{ n   ile A 139  B12.74 1j2jA_135}1.388 -5.074 -7.658
{ ca  ile A 139  B11.93 1j2jA_135}0.761 -4.781 -8.942
{ c   ile A 139  B11.80 1j2jA_135}1.75 -4.013 -9.826
{ o   ile A 139  B10.86 1j2jA_135}1.823 -4.252 -11.042
@vectorlist {mc H} nobutton color= gray alpha= 0.0588 master= {mainchain}
master= {H's}
{ n   glu A 138  B14.79 1j2jA_135}P 3.12 -4.847 -5.443
{ h   glu A 138  B14.79 1j2jA_135}2.55 -4.832 -4.623
@vectorlist {Calphas} off color= white
{ ca  met A 134  B18.84 1j2jA_135}P -2.25 -7.813 -4.033
{ ca  asn A 135  B17.45 1j2jA_135}-0.788 -4.528 -2.805
{ ca  ala A 136  B14.92 1j2jA_135}0.235 -1.589 -4.974
{ ca  ala A 137  B15.42 1j2jA_135}3.877 -2.57 -5.035
{ ca  glu A 138  B14.37 1j2jA_135}3.07 -6.081 -6.215
{ ca  ile A 139  B11.93 1j2jA_135}0.761 -4.781 -8.942
@subgroup {sidechain}
@vectorlist {sc} color= green alpha= 0.0588 master= {sidechain}
{ ca  asn A 135  B17.45 1j2jA_135}P -0.788 -4.528 -2.805
{ cb  asn A 135  B19.17 1j2jA_135}0.183 -4.309 -1.652
{ cg  asn A 135  B20.83 1j2jA_135}1.529 -4.949 -1.894
{ od1 asn A 135  B21.08 1j2jA_135}2.147 -4.799 -2.947
{ cg  asn A 135  B20.83 1j2jA_135}P 1.529 -4.949 -1.894
{ nd2 asn A 135  B27.10 1j2jA_135}1.983 -5.717 -0.912
@subgroup {1->2} dominant
@vectorlist {x} color= green width= 1 alpha= 0.0588 
{ OD1 ASN 135  A} P 2.404 -4.73 -4.321
{"} 2.4 -4.732 -4.297
{"} P 2.585 -4.995 -4.262
{"} 2.585 -4.994 -4.261
{"} P 2.653 -4.742 -4.251
{"} 2.652 -4.742 -4.249
@dotlist {x} color= red width= 1 alpha= 0.0588 master= {H-bonds}
{ OD1 ASN 135  A} greentint 2.147 -4.738 -4.346
{"} greentint 2.283 -4.957 -4.331
{"} greentint 2.026 -4.966 -4.332
{"} greentint 1.89 -4.748 -4.322
{"} greentint 2.011 -4.521 -4.312
{"} greentint 2.268 -4.512 -4.312
{"} greentint 2.4 -5.18 -4.27
{"} greentint 2.147 -5.247 -4.273
{"} greentint 1.894 -5.18 -4.27
{"} greentint 1.709 -4.995 -4.262
{"} greentint 1.641 -4.742 -4.251
{"} greentint 1.709 -4.489 -4.24
{"} greentint 1.894 -4.304 -4.232
{"} greentint 2.147 -4.237 -4.229
{"} greentint 2.4 -4.304 -4.232
{"} greentint 2.585 -4.489 -4.24
{"} greentint 2.842 -4.991 -4.147
{"} greentint 2.717 -5.214 -4.157
{"} greentint 2.523 -5.381 -4.164
{"} greentint 2.283 -5.471 -4.168
{"} greentint 2.027 -5.474 -4.168
{"} greentint 2.508 -4.105 -4.108
{"} greentint 2.706 -4.268 -4.115
{"} greentint 2.837 -4.488 -4.125
{"} greentint 2.884 -4.739 -4.136
{"} greentint 3.055 -5.008 -3.992
{"} greentint 2.953 -5.243 -4.002
{"} greentint 2.791 -5.443 -4.011
{"} greentint 2.581 -5.591 -4.017
{"} greentint 2.953 -4.264 -3.959
{"} greentint 3.055 -4.5 -3.97
{"} greentint 3.09 -4.754 -3.981
@subgroup {2->1} dominant
@vectorlist {x} color= green width= 1 alpha= 0.0588 
{ H   GLU 138  A} P 2.291 -4.874 -3.658
{"} 2.3 -4.873 -3.692
{"} P 2.421 -4.65 -3.648
{"} 2.423 -4.653 -3.664
{"} P 2.55 -4.876 -3.624
{"} 2.55 -4.875 -3.628
@dotlist {x} color= sky width= 1 alpha= 0.0588 master= {H-bonds}
{ H   GLU 138  A} greentint 1.921 -5.448 -4.149
{"} greentint 1.773 -5.237 -4.14
{"} greentint 1.695 -4.991 -4.129
{"} greentint 1.692 -4.733 -4.118
{"} greentint 1.766 -4.486 -4.107
{"} greentint 1.91 -4.271 -4.098
{"} greentint 2.11 -4.109 -4.091
{"} greentint 2.349 -4.012 -4.087
{"} greentint 2.615 -5.566 -3.947
{"} greentint 2.356 -5.542 -3.946
{"} greentint 2.124 -5.427 -3.941
{"} greentint 1.949 -5.235 -3.933
{"} greentint 1.855 -4.993 -3.922
{"} greentint 1.855 -4.733 -3.911
{"} greentint 1.949 -4.491 -3.9
{"} greentint 2.124 -4.299 -3.892
{"} greentint 2.356 -4.183 -3.887
{"} greentint 2.615 -4.159 -3.886
{"} greentint 2.865 -4.23 -3.889
{"} greentint 3.073 -4.387 -3.896
{"} greentint 2.987 -5.112 -3.768
{"} greentint 2.807 -5.298 -3.777
{"} greentint 2.558 -5.369 -3.78
{"} greentint 2.307 -5.306 -3.777
{"} greentint 2.121 -5.127 -3.769
{"} greentint 2.05 -4.878 -3.758
{"} greentint 2.113 -4.627 -3.747
{"} greentint 2.293 -4.441 -3.739
{"} greentint 2.542 -4.37 -3.736
{"} greentint 2.793 -4.433 -3.739
{"} greentint 2.979 -4.613 -3.747
{"} greentint 3.05 -4.861 -3.757
{"} greentint 2.679 -5.098 -3.668
{"} greentint 2.421 -5.098 -3.668
{"} greentint 2.679 -4.65 -3.648
{"} greentint 2.809 -4.874 -3.658
@subgroup {mainchain}
@vectorlist {mc} color= green alpha= 0.0588 master= {mainchain}
{ n   lys B 221  B19.85 1j34B_222}P -3.592 -7.992 -4.361
{ ca  lys B 221  B19.16 1j34B_222}-2.186 -7.648 -4.166
{ c   lys B 221  B18.43 1j34B_222}-2.067 -6.233 -3.624
{ o   lys B 221  B18.69 1j34B_222}-2.993 -5.432 -3.772
{ c   lys B 221  B18.43 1j34B_222}P -2.067 -6.233 -3.624
{ n   asn B 222  B16.58 1j34B_222}-0.94 -5.923 -2.986
{ ca  asn B 222  B16.93 1j34B_222}-0.74 -4.566 -2.5
{ c   asn B 222  B16.45 1j34B_222}-0.325 -3.772 -3.736
{ o   asn B 222  B16.50 1j34B_222}-0.131 -4.356 -4.806
{ c   asn B 222  B16.45 1j34B_222}P -0.325 -3.772 -3.736
{ n   trp B 223  B16.13 1j34B_222}-0.196 -2.455 -3.611
{ ca  trp B 223  B14.64 1j34B_222}0.147 -1.646 -4.777
{ c   trp B 223  B14.87 1j34B_222}1.441 -2.06 -5.474
{ o   trp B 223  B15.93 1j34B_222}1.458 -2.259 -6.692
{ c   trp B 223  B14.87 1j34B_222}P 1.441 -2.06 -5.474
{ n   ala B 224  B14.90 1j34B_222}2.518 -2.182 -4.706
{ ca  ala B 224  B15.18 1j34B_222}3.819 -2.553 -5.261
{ c   ala B 224  B16.47 1j34B_222}3.804 -3.882 -6.004
{ o   ala B 224  B17.42 1j34B_222}4.343 -3.99 -7.11
{ c   ala B 224  B16.47 1j34B_222}P 3.804 -3.882 -6.004
{ n   asp B 225  B17.05 1j34B_222}3.198 -4.9 -5.403
{ ca  asp B 225  B16.59 1j34B_222}3.15 -6.205 -6.052
{ c   asp B 225  B16.29 1j34B_222}2.3 -6.164 -7.324
{ o   asp B 225  B15.45 1j34B_222}2.605 -6.847 -8.302
{ c   asp B 225  B16.29 1j34B_222}P 2.3 -6.164 -7.324
{ n   ala B 226  B14.67 1j34B_222}1.239 -5.361 -7.314
{ ca  ala B 226  B14.66 1j34B_222}0.373 -5.237 -8.483
{ c   ala B 226  B14.56 1j34B_222}1.126 -4.561 -9.631
{ o   ala B 226  B14.47 1j34B_222}1.09 -5.028 -10.77
@vectorlist {mc H} nobutton color= gray alpha= 0.0588 master= {mainchain}
master= {H's}
{ n   asp B 225  B17.05 1j34B_222}P 3.198 -4.9 -5.403
{ h   asp B 225  B17.05 1j34B_222}2.753 -4.851 -4.508
@vectorlist {Calphas} off color= white
{ ca  lys B 221  B19.16 1j34B_222}P -2.186 -7.648 -4.166
{ ca  asn B 222  B16.93 1j34B_222}-0.74 -4.566 -2.5
{ ca  trp B 223  B14.64 1j34B_222}0.147 -1.646 -4.777
{ ca  ala B 224  B15.18 1j34B_222}3.819 -2.553 -5.261
{ ca  asp B 225  B16.59 1j34B_222}3.15 -6.205 -6.052
{ ca  ala B 226  B14.66 1j34B_222}0.373 -5.237 -8.483
@subgroup {sidechain}
@vectorlist {sc} color= green alpha= 0.0588 master= {sidechain}
{ ca  asn B 222  B16.93 1j34B_222}P -0.74 -4.566 -2.5
{ cb  asn B 222  B17.86 1j34B_222}0.329 -4.495 -1.393
{ cg  asn B 222  B19.45 1j34B_222}1.652 -5.119 -1.793
{ od1 asn B 222  B19.77 1j34B_222}2.117 -4.957 -2.92
{ cg  asn B 222  B19.45 1j34B_222}P 1.652 -5.119 -1.793
{ nd2 asn B 222  B21.24 1j34B_222}2.281 -5.82 -0.85
@vectorlist {sc H} nobutton color= gray alpha= 0.0588 master= {sidechain}
master= {H's}
{hd21 asn B 222  B21.24 1j34B_222}P 3.168 -6.238 -1.047
@subgroup {1->2} dominant
@vectorlist {x} color= green width= 1 alpha= 0.0588 
{ OD1 ASN 222  B} P 2.623 -4.9 -4.224
{"} 2.608 -4.902 -4.185
@dotlist {x} color= red width= 1 alpha= 0.0588 master= {H-bonds}
{ OD1 ASN 222  B} greentint 2.117 -4.896 -4.319
{"} greentint 2.253 -5.115 -4.304
{"} greentint 1.996 -5.124 -4.305
{"} greentint 1.86 -4.906 -4.295
{"} greentint 1.981 -4.679 -4.285
{"} greentint 2.238 -4.67 -4.285
{"} greentint 2.374 -4.888 -4.294
{"} greentint 2.555 -5.153 -4.235
{"} greentint 2.37 -5.338 -4.243
{"} greentint 2.117 -5.405 -4.246
{"} greentint 2.117 -4.395 -4.202
{"} greentint 2.37 -4.462 -4.205
{"} greentint 2.555 -4.647 -4.213
{"} greentint 2.812 -5.149 -4.12
{"} greentint 2.687 -5.372 -4.13
{"} greentint 2.493 -5.539 -4.137
{"} greentint 2.253 -5.629 -4.141
{"} greentint 2.237 -4.179 -4.077
{"} greentint 2.478 -4.263 -4.081
{"} greentint 2.676 -4.426 -4.088
{"} greentint 2.807 -4.646 -4.098
{"} greentint 2.854 -4.897 -4.109
{"} greentint 3.025 -5.166 -3.965
{"} greentint 2.923 -5.401 -3.975
{"} greentint 2.761 -5.601 -3.984
{"} greentint 2.551 -4.075 -3.917
{"} greentint 2.761 -4.223 -3.924
{"} greentint 2.923 -4.422 -3.932
{"} greentint 3.025 -4.658 -3.943
{"} greentint 3.06 -4.912 -3.954
{"} greentint 3.206 -5.17 -3.774
{"} greentint 3.119 -5.414 -3.784
{"} greentint 3.112 -4.412 -3.741
{"} greentint 3.202 -4.655 -3.751
{"} greentint 3.234 -4.912 -3.763
@subgroup {2->1} dominant
@vectorlist {x} color= green width= 1 alpha= 0.0588 
{ H   ASP 225  B} P 2.324 -5.146 -3.654
{"} 2.327 -5.144 -3.66
{"} P 2.253 -4.897 -3.643
{"} 2.268 -4.896 -3.67
{"} P 2.494 -4.893 -3.543
{"} 2.503 -4.892 -3.576
@dotlist {x} color= sky width= 1 alpha= 0.0588 master= {H-bonds}
{ H   ASP 225  B} greentint 1.82 -5.112 -4.26
{"} greentint 1.787 -4.862 -4.249
{"} greentint 1.82 -4.613 -4.239
{"} greentint 2.327 -5.626 -4.041
{"} greentint 2.124 -5.467 -4.034
{"} greentint 1.976 -5.256 -4.025
{"} greentint 1.898 -5.01 -4.014
{"} greentint 1.895 -4.752 -4.003
{"} greentint 1.969 -4.505 -3.992
{"} greentint 2.113 -4.29 -3.983
{"} greentint 2.313 -4.128 -3.976
{"} greentint 2.818 -5.585 -3.832
{"} greentint 2.559 -5.561 -3.831
{"} greentint 2.327 -5.446 -3.826
{"} greentint 2.152 -5.254 -3.818
{"} greentint 2.058 -5.012 -3.807
{"} greentint 2.058 -4.752 -3.796
{"} greentint 2.152 -4.51 -3.785
{"} greentint 2.327 -4.318 -3.777
{"} greentint 2.559 -4.202 -3.772
{"} greentint 2.818 -4.178 -3.771
{"} greentint 3.19 -5.131 -3.653
{"} greentint 3.01 -5.317 -3.662
{"} greentint 2.761 -5.388 -3.665
{"} greentint 2.51 -5.325 -3.662
{"} greentint 2.316 -4.646 -3.632
{"} greentint 2.496 -4.46 -3.624
{"} greentint 2.745 -4.389 -3.621
{"} greentint 2.996 -4.452 -3.624
{"} greentint 3.182 -4.632 -3.632
{"} greentint 3.253 -4.88 -3.642
{"} greentint 2.882 -5.117 -3.553
{"} greentint 2.624 -5.117 -3.553
{"} greentint 2.624 -4.669 -3.533
{"} greentint 2.882 -4.669 -3.533
{"} greentint 3.012 -4.893 -3.543
{"} greentint 2.753 -4.895 -3.509
@subgroup {mainchain}
@vectorlist {mc} color= green alpha= 0.0588 master= {mainchain}
{ n   met A  63  B5.21 1jbeA_64}P -3.381 -8.346 -3.347
{ ca  met A  63  B5.12 1jbeA_64}-2.219 -7.833 -4.051
{ c   met A  63  B4.59 1jbeA_64}-2.172 -6.326 -3.834
{ o   met A  63  B5.36 1jbeA_64}-3.116 -5.623 -4.196
{ c   met A  63  B4.59 1jbeA_64}P -2.172 -6.326 -3.834
{ n   asp A  64  B5.31 1jbeA_64}-1.094 -5.873 -3.207
{ ca  asp A  64  B4.91 1jbeA_64}-0.941 -4.459 -2.867
{ c   asp A  64  B4.53 1jbeA_64}-0.364 -3.702 -4.056
{ o   asp A  64  B5.07 1jbeA_64}-0.122 -4.24 -5.141
{ c   asp A  64  B4.53 1jbeA_64}P -0.364 -3.702 -4.056
{ n   gly A  65  B4.68 1jbeA_64}-0.2 -2.385 -3.876
{ ca  gly A  65  B4.90 1jbeA_64}0.237 -1.558 -4.977
{ c   gly A  65  B4.55 1jbeA_64}1.607 -1.915 -5.504
{ o   gly A  65  B4.79 1jbeA_64}1.852 -1.897 -6.717
{ c   gly A  65  B4.55 1jbeA_64}P 1.607 -1.915 -5.504
{ n   leu A  66  B4.89 1jbeA_64}2.553 -2.223 -4.614
{ ca  leu A  66  B5.22 1jbeA_64}3.894 -2.574 -5.044
{ c   leu A  66  B5.10 1jbeA_64}3.88 -3.849 -5.889
{ o   leu A  66  B5.73 1jbeA_64}4.545 -3.966 -6.924
{ c   leu A  66  B5.10 1jbeA_64}P 3.88 -3.849 -5.889
{ n   glu A  67  B4.92 1jbeA_64}3.109 -4.842 -5.437
{ ca  glu A  67  B5.62 1jbeA_64}3.019 -6.088 -6.184
{ c   glu A  67  B5.24 1jbeA_64}2.356 -5.903 -7.549
{ o   glu A  67  B6.06 1jbeA_64}2.775 -6.478 -8.557
{ c   glu A  67  B5.24 1jbeA_64}P 2.356 -5.903 -7.549
{ n   leu A  68  B5.10 1jbeA_64}1.289 -5.097 -7.579
{ ca  leu A  68  B4.80 1jbeA_64}0.644 -4.775 -8.855
{ c   leu A  68  B4.74 1jbeA_64}1.634 -4.143 -9.821
{ o   leu A  68  B5.34 1jbeA_64}1.756 -4.545 -10.977
@vectorlist {mc H} nobutton color= gray alpha= 0.0588 master= {mainchain}
master= {H's}
{ n   glu A  67  B4.92 1jbeA_64}P 3.109 -4.842 -5.437
{ h   glu A  67  B4.92 1jbeA_64}2.566 -4.807 -4.598
@vectorlist {Calphas} off color= white
{ ca  met A  63  B5.12 1jbeA_64}P -2.219 -7.833 -4.051
{ ca  asp A  64  B4.91 1jbeA_64}-0.941 -4.459 -2.867
{ ca  gly A  65  B4.90 1jbeA_64}0.237 -1.558 -4.977
{ ca  leu A  66  B5.22 1jbeA_64}3.894 -2.574 -5.044
{ ca  glu A  67  B5.62 1jbeA_64}3.019 -6.088 -6.184
{ ca  leu A  68  B4.80 1jbeA_64}0.644 -4.775 -8.855
@subgroup {sidechain}
@vectorlist {sc} color= green alpha= 0.0588 master= {sidechain}
{ ca  asp A  64  B4.91 1jbeA_64}P -0.941 -4.459 -2.867
{ cb  asp A  64  B5.29 1jbeA_64}-0.14 -4.281 -1.586
{ cg  asp A  64  B5.50 1jbeA_64}1.286 -4.749 -1.588
{ od1 asp A  64  B6.55 1jbeA_64}1.892 -4.922 -2.651
{ cg  asp A  64  B5.50 1jbeA_64}P 1.286 -4.749 -1.588
{ od2 asp A  64  B7.04 1jbeA_64}1.81 -4.911 -0.437
@subgroup {1->2} dominant
@dotlist {x} color= red width= 1 alpha= 0.0588 master= {H-bonds}
{ OD1 ASP  64  A} greentint 1.892 -4.861 -4.05
{"} greentint 2.028 -5.08 -4.035
{"} greentint 2.013 -4.635 -4.016
{"} greentint 2.149 -4.853 -4.025
{"} greentint 2.33 -5.118 -3.966
{"} greentint 2.145 -5.303 -3.974
{"} greentint 2.145 -4.427 -3.936
{"} greentint 2.33 -4.612 -3.944
{"} greentint 2.398 -4.865 -3.955
{"} greentint 2.587 -5.114 -3.851
{"} greentint 2.462 -5.337 -3.861
{"} greentint 2.451 -4.391 -3.819
{"} greentint 2.582 -4.611 -3.829
{"} greentint 2.629 -4.862 -3.84
{"} greentint 2.8 -5.131 -3.696
{"} greentint 2.8 -4.623 -3.674
{"} greentint 2.835 -4.877 -3.685
@subgroup {2->1} dominant
@dotlist {x} color= sky width= 1 alpha= 0.0588 master= {H-bonds}
{ H   GLU  67  A} greentint 2.14 -5.402 -3.916
{"} greentint 1.965 -5.21 -3.908
{"} greentint 1.871 -4.968 -3.897
{"} greentint 1.871 -4.708 -3.886
{"} greentint 1.965 -4.466 -3.875
{"} greentint 2.14 -4.274 -3.867
{"} greentint 2.574 -5.344 -3.755
{"} greentint 2.323 -5.281 -3.752
{"} greentint 2.137 -5.102 -3.744
{"} greentint 2.066 -4.853 -3.733
{"} greentint 2.129 -4.602 -3.722
{"} greentint 2.309 -4.416 -3.714
{"} greentint 2.558 -4.345 -3.711
{"} greentint 2.695 -5.073 -3.643
{"} greentint 2.437 -5.073 -3.643
{"} greentint 2.307 -4.849 -3.633
{"} greentint 2.437 -4.625 -3.623
{"} greentint 2.695 -4.625 -3.623
{"} greentint 2.825 -4.849 -3.633
{"} greentint 2.566 -4.851 -3.599
@subgroup {mainchain}
@vectorlist {mc} color= green alpha= 0.0588 master= {mainchain}
{ ca  met B   1  B26.52 1jboB_3}P -4.068 -10.561 -2.855
{ n   leu B   2  B21.43 1jboB_3}P -3.04 -8.666 -3.877
{ ca  leu B   2  B20.03 1jboB_3}-1.941 -7.714 -4.211
{ c   leu B   2  B21.45 1jboB_3}-2.024 -6.369 -3.427
{ o   leu B   2  B23.78 1jboB_3}-3.182 -5.906 -3.071
{ c   leu B   2  B21.45 1jboB_3}P -2.024 -6.369 -3.427
{ n   asp B   3  B18.08 1jboB_3}-0.867 -5.802 -3.088
{ ca  asp B   3  B16.77 1jboB_3}-0.772 -4.437 -2.715
{ c   asp B   3  B16.74 1jboB_3}-0.307 -3.616 -3.937
{ o   asp B   3  B17.87 1jboB_3}-0.09 -4.197 -5.017
{ c   asp B   3  B16.74 1jboB_3}P -0.307 -3.616 -3.937
{ n   ala B   4  B17.06 1jboB_3}-0.193 -2.285 -3.801
{ ca  ala B   4  B16.77 1jboB_3}0.185 -1.443 -4.876
{ c   ala B   4  B17.98 1jboB_3}1.525 -1.819 -5.521
{ o   ala B   4  B21.01 1jboB_3}1.697 -1.684 -6.767
{ c   ala B   4  B17.98 1jboB_3}P 1.525 -1.819 -5.521
{ n   phe B   5  B16.72 1jboB_3}2.427 -2.273 -4.702
{ ca  phe B   5  B16.17 1jboB_3}3.81 -2.643 -5.163
{ c   phe B   5  B16.67 1jboB_3}3.724 -3.96 -5.924
{ o   phe B   5  B17.19 1jboB_3}4.363 -4.154 -7.019
{ c   phe B   5  B16.67 1jboB_3}P 3.724 -3.96 -5.924
{ n   ala B   6  B17.55 1jboB_3}3.103 -4.966 -5.315
{ ca  ala B   6  B17.23 1jboB_3}2.877 -6.252 -6.007
{ c   ala B   6  B16.50 1jboB_3}2.229 -6.099 -7.37
{ o   ala B   6  B19.16 1jboB_3}2.518 -6.879 -8.316
{ c   ala B   6  B16.50 1jboB_3}P 2.229 -6.099 -7.37
{ n   lys B   7  B17.33 1jboB_3}1.234 -5.167 -7.514
{ ca  lys B   7  B16.68 1jboB_3}0.565 -5.039 -8.785
{ c   lys B   7  B16.30 1jboB_3}1.546 -4.583 -9.906
{ o   lys B   7  B18.36 1jboB_3}1.474 -5.126 -10.99
@vectorlist {mc H} nobutton color= gray alpha= 0.0588 master= {mainchain}
master= {H's}
{ n   ala B   6  B17.55 1jboB_3}P 3.103 -4.966 -5.315
{ h   ala B   6  B17.55 1jboB_3}2.756 -4.929 -4.378
@vectorlist {Calphas} off color= white
{ ca  met B   1  B26.52 1jboB_3}P -4.068 -10.561 -2.855
{"}-4.068 -10.561 -2.855
{ ca  leu B   2  B20.03 1jboB_3}-1.941 -7.714 -4.211
{ ca  asp B   3  B16.77 1jboB_3}-0.772 -4.437 -2.715
{ ca  ala B   4  B16.77 1jboB_3}0.185 -1.443 -4.876
{ ca  phe B   5  B16.17 1jboB_3}3.81 -2.643 -5.163
{ ca  ala B   6  B17.23 1jboB_3}2.877 -6.252 -6.007
{ ca  lys B   7  B16.68 1jboB_3}0.565 -5.039 -8.785
@subgroup {sidechain}
@vectorlist {sc} color= green alpha= 0.0588 master= {sidechain}
{ ca  asp B   3  B16.77 1jboB_3}P -0.772 -4.437 -2.715
{ cb  asp B   3  B17.38 1jboB_3}0.043 -4.234 -1.457
{ cg  asp B   3  B18.20 1jboB_3}1.5 -4.51 -1.603
{ od1 asp B   3  B20.86 1jboB_3}1.972 -4.583 -2.813
{ cg  asp B   3  B18.20 1jboB_3}P 1.5 -4.51 -1.603
{ od2 asp B   3  B17.43 1jboB_3}2.197 -4.71 -0.538
@subgroup {1->2} dominant
@dotlist {x} color= red width= 1 alpha= 0.0588 master= {H-bonds}
{ OD1 ASP   3  B} greentint 1.972 -4.522 -4.212
{"} greentint 2.108 -4.741 -4.197
{"} greentint 1.851 -4.75 -4.198
{"} greentint 2.093 -4.296 -4.178
{"} greentint 2.229 -4.514 -4.187
{"} greentint 2.41 -4.779 -4.128
{"} greentint 2.225 -4.964 -4.136
{"} greentint 1.972 -5.031 -4.139
{"} greentint 2.41 -4.273 -4.106
{"} greentint 2.478 -4.526 -4.117
{"} greentint 2.667 -4.775 -4.013
{"} greentint 2.542 -4.998 -4.023
{"} greentint 2.348 -5.165 -4.03
{"} greentint 2.108 -5.255 -4.034
{"} greentint 2.531 -4.052 -3.981
{"} greentint 2.662 -4.272 -3.991
{"} greentint 2.709 -4.523 -4.002
{"} greentint 2.88 -4.792 -3.858
{"} greentint 2.778 -5.027 -3.868
{"} greentint 2.616 -5.227 -3.877
{"} greentint 2.406 -5.375 -3.883
{"} greentint 2.164 -5.46 -3.887
{"} greentint 2.88 -4.284 -3.836
{"} greentint 2.915 -4.538 -3.847
{"} greentint 3.061 -4.796 -3.667
{"} greentint 2.974 -5.04 -3.677
{"} greentint 2.833 -5.257 -3.687
{"} greentint 2.646 -5.437 -3.695
{"} greentint 2.422 -5.568 -3.7
{"} greentint 3.089 -4.538 -3.656
{"} greentint 3.124 -5.05 -3.458
@subgroup {2->1} dominant
@vectorlist {x} color= green width= 1 alpha= 0.0588 
{ H   ALA   6  B} P 2.319 -4.724 -3.502
{"} 2.322 -4.726 -3.509
@dotlist {x} color= sky width= 1 alpha= 0.0588 master= {H-bonds}
{ H   ALA   6  B} greentint 1.79 -4.94 -4.119
{"} greentint 1.823 -4.691 -4.109
{"} greentint 1.919 -4.458 -4.098
{"} greentint 2.073 -4.258 -4.09
{"} greentint 2.273 -4.105 -4.083
{"} greentint 1.979 -5.334 -3.895
{"} greentint 1.901 -5.088 -3.884
{"} greentint 1.898 -4.83 -3.873
{"} greentint 1.972 -4.583 -3.862
{"} greentint 2.116 -4.368 -3.853
{"} greentint 2.316 -4.206 -3.846
{"} greentint 2.555 -4.109 -3.842
{"} greentint 2.33 -5.524 -3.696
{"} greentint 2.155 -5.332 -3.688
{"} greentint 2.061 -5.09 -3.677
{"} greentint 2.061 -4.83 -3.666
{"} greentint 2.155 -4.588 -3.655
{"} greentint 2.33 -4.396 -3.647
{"} greentint 2.562 -4.28 -3.642
{"} greentint 2.821 -4.256 -3.641
{"} greentint 2.764 -5.466 -3.535
{"} greentint 2.513 -5.403 -3.532
{"} greentint 2.327 -5.224 -3.524
{"} greentint 2.256 -4.975 -3.513
{"} greentint 2.499 -4.538 -3.494
{"} greentint 2.748 -4.467 -3.491
{"} greentint 2.999 -4.53 -3.494
{"} greentint 2.885 -5.195 -3.423
{"} greentint 2.627 -5.195 -3.423
{"} greentint 2.497 -4.971 -3.413
{"} greentint 2.627 -4.747 -3.403
{"} greentint 2.885 -4.747 -3.403
{"} greentint 3.015 -4.971 -3.413
{"} greentint 2.756 -4.973 -3.379
@subgroup {mainchain}
@vectorlist {mc} color= green alpha= 0.0588 master= {mainchain}
{ ca  thr A 273  B15.44 1jdwA_274}P -2.302 -7.912 -3.963
{ c   thr A 273  B16.92 1jdwA_274}-2.173 -6.423 -3.632
{ o   thr A 273  B17.26 1jdwA_274}-3.178 -5.713 -3.606
{ c   thr A 273  B16.92 1jdwA_274}P -2.173 -6.423 -3.632
{ n   asn A 274  B16.41 1jdwA_274}-0.965 -5.979 -3.263
{ ca  asn A 274  B15.19 1jdwA_274}-0.75 -4.564 -2.941
{ c   asn A 274  B16.06 1jdwA_274}-0.244 -3.74 -4.124
{ o   asn A 274  B15.19 1jdwA_274}0.056 -4.297 -5.182
{ c   asn A 274  B16.06 1jdwA_274}P -0.244 -3.74 -4.124
{ n   tyr A 275  B14.27 1jdwA_274}-0.181 -2.419 -3.982
{ ca  tyr A 275  B14.16 1jdwA_274}0.281 -1.588 -5.081
{ c   tyr A 275  B13.58 1jdwA_274}1.706 -1.849 -5.514
{ o   tyr A 275  B15.16 1jdwA_274}2.03 -1.696 -6.684
{ c   tyr A 275  B13.58 1jdwA_274}P 1.706 -1.849 -5.514
{ n   leu A 276  B13.75 1jdwA_274}2.56 -2.25 -4.581
{ ca  leu A 276  B16.92 1jdwA_274}3.942 -2.564 -4.923
{ c   leu A 276  B15.05 1jdwA_274}3.955 -3.798 -5.817
{ o   leu A 276  B16.13 1jdwA_274}4.738 -3.872 -6.758
{ c   leu A 276  B15.05 1jdwA_274}P 3.955 -3.798 -5.817
{ n   gly A 277  B14.49 1jdwA_274}3.103 -4.771 -5.492
{ ca  gly A 277  B11.90 1jdwA_274}3.01 -5.989 -6.289
{ c   gly A 277  B12.30 1jdwA_274}2.551 -5.662 -7.701
{ o   gly A 277  B12.42 1jdwA_274}3.09 -6.199 -8.663
{ c   gly A 277  B12.30 1jdwA_274}P 2.551 -5.662 -7.701
{ n   ile A 278  B13.39 1jdwA_274}1.537 -4.804 -7.825
{ ca  ile A 278  B13.98 1jdwA_274}1.015 -4.382 -9.127
{ c   ile A 278  B15.53 1jdwA_274}2.082 -3.586 -9.901
{ o   ile A 278  B15.25 1jdwA_274}2.285 -3.796 -11.102
@vectorlist {mc H} nobutton color= gray alpha= 0.0588 master= {mainchain}
master= {H's}
{ n   gly A 277  B14.49 1jdwA_274}P 3.103 -4.771 -5.492
{ h   gly A 277  B14.49 1jdwA_274}2.485 -4.739 -4.706
@vectorlist {Calphas} off color= white
{ ca  thr A 273  B15.44 1jdwA_274}P -2.302 -7.912 -3.963
{ ca  asn A 274  B15.19 1jdwA_274}-0.75 -4.564 -2.941
{ ca  tyr A 275  B14.16 1jdwA_274}0.281 -1.588 -5.081
{ ca  leu A 276  B16.92 1jdwA_274}3.942 -2.564 -4.923
{ ca  gly A 277  B11.90 1jdwA_274}3.01 -5.989 -6.289
{ ca  ile A 278  B13.98 1jdwA_274}1.015 -4.382 -9.127
@subgroup {sidechain}
@vectorlist {sc} color= green alpha= 0.0588 master= {sidechain}
{ ca  asn A 274  B15.19 1jdwA_274}P -0.75 -4.564 -2.941
{ cb  asn A 274  B16.34 1jdwA_274}0.111 -4.379 -1.662
{ cg  asn A 274  B13.19 1jdwA_274}1.52 -4.965 -1.755
{ od1 asn A 274  B17.51 1jdwA_274}1.963 -5.335 -2.933
{ cg  asn A 274  B13.19 1jdwA_274}P 1.52 -4.965 -1.755
{ nd2 asn A 274  B8.96 1jdwA_274}2.207 -5.062 -0.723
@subgroup {1->2} dominant
@dotlist {x} color= red width= 1 alpha= 0.0588 master= {H-bonds}
{ OD1 ASN 274  A} greentint 1.963 -5.274 -4.332
{"} greentint 2.099 -5.493 -4.317
{"} greentint 1.827 -5.057 -4.298
{"} greentint 2.084 -5.048 -4.298
{"} greentint 2.22 -5.266 -4.307
{"} greentint 2.401 -5.531 -4.248
{"} greentint 1.71 -4.84 -4.218
{"} greentint 1.963 -4.773 -4.215
{"} greentint 2.216 -4.84 -4.218
{"} greentint 2.401 -5.025 -4.226
{"} greentint 2.469 -5.278 -4.237
{"} greentint 2.658 -5.527 -4.133
{"} greentint 1.827 -4.559 -4.091
{"} greentint 2.083 -4.557 -4.09
{"} greentint 2.324 -4.641 -4.094
{"} greentint 2.522 -4.804 -4.101
{"} greentint 2.653 -5.024 -4.111
{"} greentint 2.7 -5.275 -4.122
{"} greentint 2.155 -4.367 -3.926
{"} greentint 2.397 -4.453 -3.93
{"} greentint 2.607 -4.601 -3.937
{"} greentint 2.769 -4.8 -3.945
{"} greentint 2.871 -5.036 -3.956
@subgroup {2->1} dominant
@dotlist {x} color= sky width= 1 alpha= 0.0588 master= {H-bonds}
{ H   GLY 277  A} greentint 2.3 -5.606 -4.243
{"} greentint 2.059 -5.514 -4.239
{"} greentint 1.856 -5.355 -4.232
{"} greentint 1.708 -5.144 -4.223
{"} greentint 1.63 -4.898 -4.212
{"} greentint 2.8 -5.402 -4.027
{"} greentint 2.55 -5.473 -4.03
{"} greentint 2.291 -5.449 -4.029
{"} greentint 2.059 -5.334 -4.024
{"} greentint 1.884 -5.142 -4.016
{"} greentint 1.79 -4.9 -4.005
{"} greentint 1.79 -4.64 -3.994
{"} greentint 2.922 -5.019 -3.851
{"} greentint 2.742 -5.205 -3.86
{"} greentint 2.493 -5.276 -3.863
{"} greentint 2.242 -5.213 -3.86
{"} greentint 2.056 -5.034 -3.852
{"} greentint 1.985 -4.785 -3.841
{"} greentint 2.048 -4.534 -3.83
{"} greentint 2.228 -4.348 -3.822
{"} greentint 2.614 -5.005 -3.751
{"} greentint 2.356 -5.005 -3.751
{"} greentint 2.226 -4.781 -3.741
{"} greentint 2.356 -4.557 -3.731
{"} greentint 2.614 -4.557 -3.731
{"} greentint 2.744 -4.781 -3.741
{"} greentint 2.485 -4.783 -3.707
@subgroup {mainchain}
@vectorlist {mc} color= green alpha= 0.0588 master= {mainchain}
{ n   met A  59  B13.50 1jhdA_60}P -3.391 -8.346 -4.085
{ ca  met A  59  B12.79 1jhdA_60}-2.105 -7.654 -4.068
{ c   met A  59  B14.78 1jhdA_60}-2.137 -6.229 -3.543
{ o   met A  59  B13.52 1jhdA_60}-3.134 -5.506 -3.698
{ c   met A  59  B14.78 1jhdA_60}P -2.137 -6.229 -3.543
{ n   asn A  60  B14.37 1jhdA_60}-1.001 -5.844 -2.956
{ ca  asn A  60  B15.30 1jhdA_60}-0.866 -4.453 -2.585
{ c   asn A  60  B15.64 1jhdA_60}-0.373 -3.715 -3.844
{ o   asn A  60  B16.99 1jhdA_60}-0.095 -4.321 -4.87
{ c   asn A  60  B15.64 1jhdA_60}P -0.373 -3.715 -3.844
{ n   val A  61  B14.88 1jhdA_60}-0.284 -2.388 -3.786
{ ca  val A  61  B12.01 1jhdA_60}0.142 -1.639 -4.962
{ c   val A  61  B15.15 1jhdA_60}1.536 -2.007 -5.444
{ o   val A  61  B16.49 1jhdA_60}1.748 -2.099 -6.65
{ c   val A  61  B15.15 1jhdA_60}P 1.536 -2.007 -5.444
{ n   ala A  62  B14.21 1jhdA_60}2.492 -2.249 -4.536
{ ca  ala A  62  B17.40 1jhdA_60}3.854 -2.612 -4.996
{ c   ala A  62  B17.10 1jhdA_60}3.827 -3.892 -5.87
{ o   ala A  62  B15.94 1jhdA_60}4.475 -3.938 -6.935
{ c   ala A  62  B17.10 1jhdA_60}P 3.827 -3.892 -5.87
{ n   asp A  63  B14.90 1jhdA_60}3.128 -4.928 -5.403
{ ca  asp A  63  B16.07 1jhdA_60}3.04 -6.149 -6.23
{ c   asp A  63  B13.62 1jhdA_60}2.278 -5.917 -7.544
{ o   asp A  63  B14.57 1jhdA_60}2.681 -6.448 -8.598
{ c   asp A  63  B13.62 1jhdA_60}P 2.278 -5.917 -7.544
{ n   ala A  64  B13.87 1jhdA_60}1.184 -5.151 -7.504
{ ca  ala A  64  B15.18 1jhdA_60}0.428 -4.924 -8.734
{ c   ala A  64  B17.73 1jhdA_60}1.284 -4.149 -9.741
{ o   ala A  64  B13.45 1jhdA_60}1.249 -4.401 -10.936
@vectorlist {mc H} nobutton color= gray alpha= 0.0588 master= {mainchain}
master= {H's}
{ n   asp A  63  B14.90 1jhdA_60}P 3.128 -4.928 -5.403
{ h   asp A  63  B14.90 1jhdA_60}2.648 -4.958 -4.527
@vectorlist {Calphas} off color= white
{ ca  met A  59  B12.79 1jhdA_60}P -2.105 -7.654 -4.068
{ ca  asn A  60  B15.30 1jhdA_60}-0.866 -4.453 -2.585
{ ca  val A  61  B12.01 1jhdA_60}0.142 -1.639 -4.962
{ ca  ala A  62  B17.40 1jhdA_60}3.854 -2.612 -4.996
{ ca  asp A  63  B16.07 1jhdA_60}3.04 -6.149 -6.23
{ ca  ala A  64  B15.18 1jhdA_60}0.428 -4.924 -8.734
@subgroup {sidechain}
@vectorlist {sc} color= green alpha= 0.0588 master= {sidechain}
{ ca  asn A  60  B15.30 1jhdA_60}P -0.866 -4.453 -2.585
{ cb  asn A  60  B18.74 1jhdA_60}0.106 -4.263 -1.413
{ cg  asn A  60  B22.27 1jhdA_60}1.488 -4.862 -1.654
{ od1 asn A  60  B21.46 1jhdA_60}1.964 -4.964 -2.78
{ cg  asn A  60  B22.27 1jhdA_60}P 1.488 -4.862 -1.654
{ nd2 asn A  60  B27.60 1jhdA_60}2.154 -5.24 -0.558
@subgroup {1->2} dominant
@dotlist {x} color= red width= 1 alpha= 0.0588 master= {H-bonds}
{ OD1 ASN  60  A} greentint 1.964 -4.903 -4.179
{"} greentint 2.1 -5.122 -4.164
{"} greentint 1.843 -5.131 -4.165
{"} greentint 1.828 -4.686 -4.145
{"} greentint 2.085 -4.677 -4.145
{"} greentint 2.221 -4.895 -4.154
{"} greentint 2.402 -5.16 -4.095
{"} greentint 2.217 -5.345 -4.103
{"} greentint 1.964 -5.412 -4.106
{"} greentint 1.964 -4.402 -4.062
{"} greentint 2.217 -4.469 -4.065
{"} greentint 2.402 -4.654 -4.073
{"} greentint 2.47 -4.907 -4.084
{"} greentint 2.659 -5.156 -3.98
{"} greentint 2.534 -5.379 -3.99
{"} greentint 2.34 -5.546 -3.997
{"} greentint 2.325 -4.27 -3.941
{"} greentint 2.523 -4.433 -3.948
{"} greentint 2.654 -4.653 -3.958
{"} greentint 2.701 -4.904 -3.969
{"} greentint 2.872 -5.173 -3.825
{"} greentint 2.77 -5.408 -3.835
{"} greentint 2.608 -5.608 -3.844
{"} greentint 2.77 -4.429 -3.792
{"} greentint 2.872 -4.665 -3.803
{"} greentint 2.907 -4.919 -3.814
@subgroup {2->1} dominant
@dotlist {x} color= sky width= 1 alpha= 0.0588 master= {H-bonds}
{ H   ASP  63  A} greentint 1.871 -5.363 -4.044
{"} greentint 1.793 -5.117 -4.033
{"} greentint 1.79 -4.859 -4.022
{"} greentint 1.864 -4.612 -4.011
{"} greentint 2.008 -4.397 -4.002
{"} greentint 2.454 -5.668 -3.85
{"} greentint 2.222 -5.553 -3.845
{"} greentint 2.047 -5.361 -3.837
{"} greentint 1.953 -5.119 -3.826
{"} greentint 1.953 -4.859 -3.815
{"} greentint 2.047 -4.617 -3.804
{"} greentint 2.222 -4.425 -3.796
{"} greentint 2.454 -4.309 -3.791
{"} greentint 2.905 -5.424 -3.681
{"} greentint 2.656 -5.495 -3.684
{"} greentint 2.405 -5.432 -3.681
{"} greentint 2.219 -5.253 -3.673
{"} greentint 2.148 -5.004 -3.662
{"} greentint 2.211 -4.753 -3.651
{"} greentint 2.391 -4.567 -3.643
{"} greentint 2.64 -4.496 -3.64
{"} greentint 2.891 -4.559 -3.643
{"} greentint 2.777 -5.224 -3.572
{"} greentint 2.519 -5.224 -3.572
{"} greentint 2.389 -5 -3.562
{"} greentint 2.519 -4.776 -3.552
{"} greentint 2.777 -4.776 -3.552
{"} greentint 2.907 -5 -3.562
{"} greentint 2.648 -5.002 -3.528
@subgroup {mainchain}
@vectorlist {mc} color= green alpha= 0.0588 master= {mainchain}
{ n   asp A 371  B8.28 1jndA_372}P -2.847 -8.588 -3.637
{ ca  asp A 371  B8.47 1jndA_372}-1.852 -7.678 -4.198
{ c   asp A 371  B11.70 1jndA_372}-1.992 -6.304 -3.548
{ o   asp A 371  B12.08 1jndA_372}-3.092 -5.75 -3.432
{ c   asp A 371  B11.70 1jndA_372}P -1.992 -6.304 -3.548
{ n   asp A 372  B11.47 1jndA_372}-0.88 -5.759 -3.087
{ ca  asp A 372  B11.63 1jndA_372}-0.888 -4.353 -2.678
{ c   asp A 372  B13.80 1jndA_372}-0.389 -3.5 -3.852
{ o   asp A 372  B11.64 1jndA_372}-0.108 -4.104 -4.92
{ c   asp A 372  B13.80 1jndA_372}P -0.389 -3.5 -3.852
{ n   pro A 373  B12.29 1jndA_372}-0.316 -2.192 -3.771
{ ca  pro A 373  B12.23 1jndA_372}0.169 -1.39 -4.918
{ c   pro A 373  B10.86 1jndA_372}1.52 -1.903 -5.415
{ o   pro A 373  B11.41 1jndA_372}1.67 -1.978 -6.657
{ c   pro A 373  B10.86 1jndA_372}P 1.52 -1.903 -5.415
{ n   asp A 374  B11.87 1jndA_372}2.467 -2.248 -4.579
{ ca  asp A 374  B11.56 1jndA_372}3.76 -2.711 -5.084
{ c   asp A 374  B11.34 1jndA_372}3.626 -4.014 -5.844
{ o   asp A 374  B11.44 1jndA_372}4.219 -4.112 -6.943
{ c   asp A 374  B11.34 1jndA_372}P 3.626 -4.014 -5.844
{ n   ser A 375  B9.69 1jndA_372}2.875 -4.999 -5.337
{ ca  ser A 375  B9.82 1jndA_372}2.854 -6.275 -6.056
{ c   ser A 375  B10.75 1jndA_372}1.981 -6.088 -7.293
{ o   ser A 375  B10.91 1jndA_372}2.255 -6.755 -8.311
{ c   ser A 375  B10.75 1jndA_372}P 1.981 -6.088 -7.293
{ n   ala A 376  B9.79 1jndA_372}0.959 -5.226 -7.286
{ ca  ala A 376  B7.85 1jndA_372}0.199 -4.932 -8.498
{ c   ala A 376  B8.99 1jndA_372}1.072 -4.232 -9.534
{ o   ala A 376  B10.80 1jndA_372}0.966 -4.53 -10.737
@vectorlist {mc H} nobutton color= gray alpha= 0.0588 master= {mainchain}
master= {H's}
{ n   ser A 375  B9.69 1jndA_372}P 2.875 -4.999 -5.337
{ h   ser A 375  B9.69 1jndA_372}2.32 -4.948 -4.506
@vectorlist {Calphas} off color= white
{ ca  asp A 371  B8.47 1jndA_372}P -1.852 -7.678 -4.198
{ ca  asp A 372  B11.63 1jndA_372}-0.888 -4.353 -2.678
{ ca  pro A 373  B12.23 1jndA_372}0.169 -1.39 -4.918
{ ca  asp A 374  B11.56 1jndA_372}3.76 -2.711 -5.084
{ ca  ser A 375  B9.82 1jndA_372}2.854 -6.275 -6.056
{ ca  ala A 376  B7.85 1jndA_372}0.199 -4.932 -8.498
@subgroup {sidechain}
@vectorlist {sc} color= green alpha= 0.0588 master= {sidechain}
{ ca  asp A 372  B11.63 1jndA_372}P -0.888 -4.353 -2.678
{ cb  asp A 372  B12.54 1jndA_372}-0.051 -4.208 -1.424
{ cg  asp A 372  B17.52 1jndA_372}1.394 -4.581 -1.502
{ od1 asp A 372  B14.39 1jndA_372}1.963 -4.917 -2.593
{ cg  asp A 372  B17.52 1jndA_372}P 1.394 -4.581 -1.502
{ od2 asp A 372  B16.54 1jndA_372}2.106 -4.542 -0.44
@subgroup {1->2} dominant
@dotlist {x} color= red width= 1 alpha= 0.0588 master= {H-bonds}
{ OD1 ASP 372  A} greentint 1.963 -4.856 -3.992
{"} greentint 2.099 -5.075 -3.977
{"} greentint 1.842 -5.084 -3.978
{"} greentint 1.706 -4.866 -3.968
{"} greentint 1.827 -4.639 -3.958
{"} greentint 2.084 -4.63 -3.958
{"} greentint 2.22 -4.848 -3.967
{"} greentint 2.401 -5.113 -3.908
{"} greentint 2.216 -5.298 -3.916
{"} greentint 1.963 -5.365 -3.919
{"} greentint 1.71 -5.298 -3.916
{"} greentint 1.963 -4.355 -3.875
{"} greentint 2.216 -4.422 -3.878
{"} greentint 2.401 -4.607 -3.886
{"} greentint 2.469 -4.86 -3.897
{"} greentint 2.658 -5.109 -3.793
{"} greentint 2.533 -5.332 -3.803
{"} greentint 2.339 -5.499 -3.81
{"} greentint 2.099 -5.589 -3.814
{"} greentint 2.522 -4.386 -3.761
{"} greentint 2.653 -4.606 -3.771
{"} greentint 2.7 -4.857 -3.782
@subgroup {2->1} dominant
@dotlist {x} color= sky width= 1 alpha= 0.0588 master= {H-bonds}
{ H   SER 375  A} greentint 1.894 -5.543 -3.824
{"} greentint 1.719 -5.351 -3.816
{"} greentint 1.625 -5.109 -3.805
{"} greentint 1.625 -4.849 -3.794
{"} greentint 1.719 -4.607 -3.783
{"} greentint 1.894 -4.415 -3.775
{"} greentint 2.126 -4.299 -3.77
{"} greentint 2.757 -5.228 -3.651
{"} greentint 2.577 -5.414 -3.66
{"} greentint 2.328 -5.485 -3.663
{"} greentint 2.077 -5.422 -3.66
{"} greentint 1.891 -5.243 -3.652
{"} greentint 1.82 -4.994 -3.641
{"} greentint 1.883 -4.743 -3.63
{"} greentint 2.063 -4.557 -3.622
{"} greentint 2.312 -4.486 -3.619
{"} greentint 2.563 -4.549 -3.622
{"} greentint 2.749 -4.729 -3.63
{"} greentint 2.82 -4.977 -3.64
{"} greentint 2.449 -5.214 -3.551
{"} greentint 2.191 -5.214 -3.551
{"} greentint 2.061 -4.99 -3.541
{"} greentint 2.191 -4.766 -3.531
{"} greentint 2.449 -4.766 -3.531
{"} greentint 2.579 -4.99 -3.541
{"} greentint 2.32 -4.992 -3.507
@subgroup {mainchain}
@vectorlist {mc} color= green alpha= 0.0588 master= {mainchain}
{ n   leu A 144  B28.97 1jvbA_145}P -3.524 -8.428 -3.897
{ ca  leu A 144  B30.08 1jvbA_145}-2.21 -7.756 -4.078
{ c   leu A 144  B27.80 1jvbA_145}-2.143 -6.371 -3.483
{ o   leu A 144  B27.99 1jvbA_145}-3.173 -5.714 -3.375
{ c   leu A 144  B27.80 1jvbA_145}P -2.143 -6.371 -3.483
{ n   asn A 145  B28.45 1jvbA_145}-0.944 -5.913 -3.097
{ ca  asn A 145  B28.36 1jvbA_145}-0.835 -4.529 -2.647
{ c   asn A 145  B27.33 1jvbA_145}-0.297 -3.764 -3.874
{ o   asn A 145  B26.22 1jvbA_145}0.029 -4.376 -4.902
{ c   asn A 145  B27.33 1jvbA_145}P -0.297 -3.764 -3.874
{ n   ala A 146  B25.91 1jvbA_145}-0.239 -2.433 -3.801
{ ca  ala A 146  B25.70 1jvbA_145}0.204 -1.63 -4.928
{ c   ala A 146  B27.30 1jvbA_145}1.573 -1.976 -5.504
{ o   ala A 146  B26.21 1jvbA_145}1.755 -2.014 -6.735
{ c   ala A 146  B27.30 1jvbA_145}P 1.573 -1.976 -5.504
{ n   val A 147  B26.28 1jvbA_145}2.538 -2.243 -4.63
{ ca  val A 147  B26.13 1jvbA_145}3.887 -2.547 -5.085
{ c   val A 147  B26.31 1jvbA_145}3.911 -3.857 -5.88
{ o   val A 147  B27.10 1jvbA_145}4.651 -3.97 -6.87
{ c   val A 147  B26.31 1jvbA_145}P 3.911 -3.857 -5.88
{ n   glu A 148  B26.36 1jvbA_145}3.118 -4.825 -5.464
{ ca  glu A 148  B28.22 1jvbA_145}3.05 -6.119 -6.165
{ c   glu A 148  B27.58 1jvbA_145}2.318 -6.025 -7.502
{ o   glu A 148  B28.89 1jvbA_145}2.697 -6.664 -8.492
{ c   glu A 148  B27.58 1jvbA_145}P 2.318 -6.025 -7.502
{ n   ala A 149  B26.87 1jvbA_145}1.295 -5.193 -7.542
{ ca  ala A 149  B26.38 1jvbA_145}0.487 -5.019 -8.754
{ c   ala A 149  B26.53 1jvbA_145}1.062 -4.106 -9.836
{ o   ala A 149  B26.85 1jvbA_145}0.931 -4.399 -11.037
@vectorlist {mc H} nobutton color= gray alpha= 0.0588 master= {mainchain}
master= {H's}
{ n   glu A 148  B26.36 1jvbA_145}P 3.118 -4.825 -5.464
{ h   glu A 148  B26.36 1jvbA_145}2.52 -4.755 -4.665
@vectorlist {Calphas} off color= white
{ ca  leu A 144  B30.08 1jvbA_145}P -2.21 -7.756 -4.078
{ ca  asn A 145  B28.36 1jvbA_145}-0.835 -4.529 -2.647
{ ca  ala A 146  B25.70 1jvbA_145}0.204 -1.63 -4.928
{ ca  val A 147  B26.13 1jvbA_145}3.887 -2.547 -5.085
{ ca  glu A 148  B28.22 1jvbA_145}3.05 -6.119 -6.165
{ ca  ala A 149  B26.38 1jvbA_145}0.487 -5.019 -8.754
@subgroup {sidechain}
@vectorlist {sc} color= green alpha= 0.0588 master= {sidechain}
{ ca  asn A 145  B28.36 1jvbA_145}P -0.835 -4.529 -2.647
{ cb  asn A 145  B29.79 1jvbA_145}0.088 -4.384 -1.429
{ cg  asn A 145  B31.53 1jvbA_145}1.454 -4.94 -1.671
{ od1 asn A 145  B31.43 1jvbA_145}2.089 -4.662 -2.697
{ cg  asn A 145  B31.53 1jvbA_145}P 1.454 -4.94 -1.671
{ nd2 asn A 145  B34.24 1jvbA_145}1.939 -5.73 -0.723
@vectorlist {sc H} nobutton color= gray alpha= 0.0588 master= {sidechain}
master= {H's}
{hd21 asn A 145  B34.24 1jvbA_145}P 2.852 -6.127 -0.821
@subgroup {1->2} dominant
@dotlist {x} color= red width= 1 alpha= 0.0588 master= {H-bonds}
{ OD1 ASN 145  A} greentint 2.089 -4.601 -4.096
{"} greentint 2.225 -4.82 -4.081
{"} greentint 1.968 -4.829 -4.082
{"} greentint 1.832 -4.611 -4.072
{"} greentint 1.953 -4.384 -4.062
{"} greentint 2.21 -4.375 -4.062
{"} greentint 2.346 -4.593 -4.071
{"} greentint 2.527 -4.858 -4.012
{"} greentint 2.342 -5.043 -4.02
{"} greentint 2.089 -5.11 -4.023
{"} greentint 1.836 -5.043 -4.02
{"} greentint 2.342 -4.167 -3.982
{"} greentint 2.527 -4.352 -3.99
{"} greentint 2.595 -4.605 -4.001
{"} greentint 2.784 -4.854 -3.897
{"} greentint 2.659 -5.077 -3.907
{"} greentint 2.465 -5.244 -3.914
{"} greentint 2.225 -5.334 -3.918
{"} greentint 2.779 -4.351 -3.875
{"} greentint 2.826 -4.602 -3.886
@subgroup {2->1} dominant
@dotlist {x} color= sky width= 1 alpha= 0.0588 master= {H-bonds}
{ H   GLU 148  A} greentint 1.919 -5.158 -3.975
{"} greentint 1.825 -4.916 -3.964
{"} greentint 1.825 -4.656 -3.953
{"} greentint 1.919 -4.414 -3.942
{"} greentint 2.094 -4.222 -3.934
{"} greentint 2.326 -4.106 -3.929
{"} greentint 2.528 -5.292 -3.822
{"} greentint 2.277 -5.229 -3.819
{"} greentint 2.091 -5.05 -3.811
{"} greentint 2.02 -4.801 -3.8
{"} greentint 2.083 -4.55 -3.789
{"} greentint 2.263 -4.364 -3.781
{"} greentint 2.512 -4.293 -3.778
{"} greentint 2.763 -4.356 -3.781
{"} greentint 2.949 -4.536 -3.789
{"} greentint 2.649 -5.021 -3.71
{"} greentint 2.391 -5.021 -3.71
{"} greentint 2.261 -4.797 -3.7
{"} greentint 2.391 -4.573 -3.69
{"} greentint 2.649 -4.573 -3.69
{"} greentint 2.779 -4.797 -3.7
{"} greentint 2.52 -4.799 -3.666
@subgroup {mainchain}
@vectorlist {mc} color= green alpha= 0.0588 master= {mainchain}
{ n   leu B 110  B25.58 1jw9B_111}P -3.509 -8.452 -3.989
{ ca  leu B 110  B27.25 1jw9B_111}-2.205 -7.819 -4.08
{ c   leu B 110  B29.45 1jw9B_111}-2.22 -6.333 -3.668
{ o   leu B 110  B31.23 1jw9B_111}-3.233 -5.639 -3.822
{ c   leu B 110  B29.45 1jw9B_111}P -2.22 -6.333 -3.668
{ n   asp B 111  B30.57 1jw9B_111}-1.081 -5.904 -3.11
{ ca  asp B 111  B31.11 1jw9B_111}-0.895 -4.477 -2.766
{ c   asp B 111  B30.54 1jw9B_111}-0.342 -3.702 -3.96
{ o   asp B 111  B25.05 1jw9B_111}-0.026 -4.273 -4.99
{ c   asp B 111  B30.54 1jw9B_111}P -0.342 -3.702 -3.96
{ n   asp B 112  B29.57 1jw9B_111}-0.193 -2.387 -3.83
{ ca  asp B 112  B28.39 1jw9B_111}0.258 -1.589 -4.95
{ c   asp B 112  B29.85 1jw9B_111}1.638 -1.917 -5.473
{ o   asp B 112  B27.10 1jw9B_111}1.898 -1.78 -6.65
{ c   asp B 112  B29.85 1jw9B_111}P 1.638 -1.917 -5.473
{ n   ala B 113  B26.57 1jw9B_111}2.561 -2.266 -4.599
{ ca  ala B 113  B29.15 1jw9B_111}3.88 -2.561 -5.09
{ c   ala B 113  B26.23 1jw9B_111}3.863 -3.835 -5.925
{ o   ala B 113  B26.26 1jw9B_111}4.532 -3.932 -6.967
{ c   ala B 113  B26.23 1jw9B_111}P 3.863 -3.835 -5.925
{ n   glu B 114  B25.90 1jw9B_111}3.094 -4.803 -5.447
{ ca  glu B 114  B26.94 1jw9B_111}2.997 -6.084 -6.135
{ c   glu B 114  B24.98 1jw9B_111}2.255 -5.9 -7.445
{ o   glu B 114  B22.70 1jw9B_111}2.648 -6.454 -8.487
{ c   glu B 114  B24.98 1jw9B_111}P 2.255 -5.9 -7.445
{ n   leu B 115  B23.76 1jw9B_111}1.211 -5.072 -7.43
{ ca  leu B 115  B24.21 1jw9B_111}0.513 -4.765 -8.691
{ c   leu B 115  B26.94 1jw9B_111}1.343 -4.043 -9.701
{ o   leu B 115  B25.28 1jw9B_111}1.228 -4.297 -10.884
@vectorlist {mc H} nobutton color= gray alpha= 0.0588 master= {mainchain}
master= {H's}
{ n   glu B 114  B25.90 1jw9B_111}P 3.094 -4.803 -5.447
{ h   glu B 114  B25.90 1jw9B_111}2.545 -4.731 -4.614
@vectorlist {Calphas} off color= white
{ ca  leu B 110  B27.25 1jw9B_111}P -2.205 -7.819 -4.08
{ ca  asp B 111  B31.11 1jw9B_111}-0.895 -4.477 -2.766
{ ca  asp B 112  B28.39 1jw9B_111}0.258 -1.589 -4.95
{ ca  ala B 113  B29.15 1jw9B_111}3.88 -2.561 -5.09
{ ca  glu B 114  B26.94 1jw9B_111}2.997 -6.084 -6.135
{ ca  leu B 115  B24.21 1jw9B_111}0.513 -4.765 -8.691
@subgroup {sidechain}
@vectorlist {sc} color= green alpha= 0.0588 master= {sidechain}
{ ca  asp B 111  B31.11 1jw9B_111}P -0.895 -4.477 -2.766
{ cb  asp B 111  B31.41 1jw9B_111}-0.016 -4.298 -1.508
{ cg  asp B 111  B34.86 1jw9B_111}1.434 -4.754 -1.688
{ od1 asp B 111  B33.36 1jw9B_111}2.014 -4.767 -2.798
{ cg  asp B 111  B34.86 1jw9B_111}P 1.434 -4.754 -1.688
{ od2 asp B 111  B38.98 1jw9B_111}2.101 -5.148 -0.707
@subgroup {1->2} dominant
@dotlist {x} color= red width= 1 alpha= 0.0588 master= {H-bonds}
{ OD1 ASP 111  B} greentint 2.014 -4.706 -4.197
{"} greentint 2.15 -4.925 -4.182
{"} greentint 1.893 -4.934 -4.183
{"} greentint 1.757 -4.716 -4.173
{"} greentint 1.878 -4.489 -4.163
{"} greentint 2.135 -4.48 -4.163
{"} greentint 2.271 -4.698 -4.172
{"} greentint 2.452 -4.963 -4.113
{"} greentint 2.267 -5.148 -4.121
{"} greentint 2.014 -5.215 -4.124
{"} greentint 2.014 -4.205 -4.08
{"} greentint 2.267 -4.272 -4.083
{"} greentint 2.452 -4.457 -4.091
{"} greentint 2.52 -4.71 -4.102
{"} greentint 2.709 -4.959 -3.998
{"} greentint 2.584 -5.182 -4.008
{"} greentint 2.39 -5.349 -4.015
{"} greentint 2.375 -4.073 -3.959
{"} greentint 2.573 -4.236 -3.966
{"} greentint 2.704 -4.456 -3.976
{"} greentint 2.751 -4.707 -3.987
{"} greentint 2.922 -4.976 -3.843
{"} greentint 2.82 -5.211 -3.853
{"} greentint 2.82 -4.232 -3.81
{"} greentint 2.922 -4.468 -3.821
{"} greentint 2.957 -4.722 -3.832
@subgroup {2->1} dominant
@dotlist {x} color= sky width= 1 alpha= 0.0588 master= {H-bonds}
{ H   GLU 114  B} greentint 1.69 -4.89 -4.12
{"} greentint 1.687 -4.632 -4.109
{"} greentint 1.761 -4.385 -4.098
{"} greentint 2.351 -5.441 -3.937
{"} greentint 2.119 -5.326 -3.932
{"} greentint 1.944 -5.134 -3.924
{"} greentint 1.85 -4.892 -3.913
{"} greentint 1.85 -4.632 -3.902
{"} greentint 1.944 -4.39 -3.891
{"} greentint 2.119 -4.198 -3.883
{"} greentint 2.351 -4.082 -3.878
{"} greentint 2.982 -5.011 -3.759
{"} greentint 2.802 -5.197 -3.768
{"} greentint 2.553 -5.268 -3.771
{"} greentint 2.302 -5.205 -3.768
{"} greentint 2.116 -5.026 -3.76
{"} greentint 2.045 -4.777 -3.749
{"} greentint 2.108 -4.526 -3.738
{"} greentint 2.288 -4.34 -3.73
{"} greentint 2.537 -4.269 -3.727
{"} greentint 2.788 -4.332 -3.73
{"} greentint 2.974 -4.512 -3.738
{"} greentint 2.674 -4.997 -3.659
{"} greentint 2.416 -4.997 -3.659
{"} greentint 2.286 -4.773 -3.649
{"} greentint 2.416 -4.549 -3.639
{"} greentint 2.674 -4.549 -3.639
{"} greentint 2.804 -4.773 -3.649
{"} greentint 2.545 -4.775 -3.615
@subgroup {mainchain}
@vectorlist {mc} color= green alpha= 0.0588 master= {mainchain}
{ n   leu A 128  B14.30 1jyeA_129}P -3.489 -8.266 -4.095
{ ca  leu A 128  B15.18 1jyeA_129}-2.138 -7.731 -4.252
{ c   leu A 128  B15.46 1jyeA_129}-2.056 -6.278 -3.799
{ o   leu A 128  B15.74 1jyeA_129}-2.932 -5.482 -4.126
{ c   leu A 128  B15.46 1jyeA_129}P -2.056 -6.278 -3.799
{ n   asp A 129  B17.00 1jyeA_129}-1.012 -5.926 -3.053
{ ca  asp A 129  B18.19 1jyeA_129}-0.884 -4.538 -2.63
{ c   asp A 129  B19.73 1jyeA_129}-0.373 -3.722 -3.815
{ o   asp A 129  B19.19 1jyeA_129}-0.123 -4.274 -4.887
{ c   asp A 129  B19.73 1jyeA_129}P -0.373 -3.722 -3.815
{ n   asp A 130  B19.47 1jyeA_129}-0.228 -2.414 -3.632
{ ca  asp A 130  B22.54 1jyeA_129}0.204 -1.54 -4.718
{ c   asp A 130  B22.09 1jyeA_129}1.447 -2.002 -5.473
{ o   asp A 130  B22.12 1jyeA_129}1.391 -2.246 -6.68
{ c   asp A 130  B22.09 1jyeA_129}P 1.447 -2.002 -5.473
{ n   gln A 131  B22.06 1jyeA_129}2.564 -2.127 -4.767
{ ca  gln A 131  B23.03 1jyeA_129}3.812 -2.544 -5.393
{ c   gln A 131  B21.59 1jyeA_129}3.775 -3.933 -6.022
{ o   gln A 131  B20.89 1jyeA_129}4.322 -4.137 -7.107
{ c   gln A 131  B21.59 1jyeA_129}P 3.775 -3.933 -6.022
{ n   asp A 132  B21.04 1jyeA_129}3.132 -4.885 -5.354
{ ca  asp A 132  B20.21 1jyeA_129}3.052 -6.238 -5.893
{ c   asp A 132  B19.56 1jyeA_129}2.181 -6.304 -7.146
{ o   asp A 132  B17.96 1jyeA_129}2.483 -7.056 -8.075
{ c   asp A 132  B19.56 1jyeA_129}P 2.181 -6.304 -7.146
{ n   ala A 133  B18.16 1jyeA_129}1.103 -5.524 -7.178
{ ca  ala A 133  B18.11 1jyeA_129}0.225 -5.521 -8.347
{ c   ala A 133  B18.54 1jyeA_129}0.988 -4.953 -9.541
{ o   ala A 133  B18.35 1jyeA_129}0.879 -5.457 -10.661
@vectorlist {mc H} nobutton color= gray alpha= 0.0588 master= {mainchain}
master= {H's}
{ n   asp A 132  B21.04 1jyeA_129}P 3.132 -4.885 -5.354
{ h   asp A 132  B21.04 1jyeA_129}2.675 -4.753 -4.475
{ ha  ala A 133  B18.11 1jyeA_129}P -0.09 -6.551 -8.57
@vectorlist {Calphas} off color= white
{ ca  leu A 128  B15.18 1jyeA_129}P -2.138 -7.731 -4.252
{ ca  asp A 129  B18.19 1jyeA_129}-0.884 -4.538 -2.63
{ ca  asp A 130  B22.54 1jyeA_129}0.204 -1.54 -4.718
{ ca  gln A 131  B23.03 1jyeA_129}3.812 -2.544 -5.393
{ ca  asp A 132  B20.21 1jyeA_129}3.052 -6.238 -5.893
{ ca  ala A 133  B18.11 1jyeA_129}0.225 -5.521 -8.347
@subgroup {sidechain}
@vectorlist {sc} color= green alpha= 0.0588 master= {sidechain}
{ ca  asp A 129  B18.19 1jyeA_129}P -0.884 -4.538 -2.63
{ cb  asp A 129  B19.65 1jyeA_129}0.028 -4.395 -1.395
{ cg  asp A 129  B22.18 1jyeA_129}1.498 -4.661 -1.686
{ od1 asp A 129  B22.51 1jyeA_129}1.887 -4.824 -2.858
{ cg  asp A 129  B22.18 1jyeA_129}P 1.498 -4.661 -1.686
{ od2 asp A 129  B23.39 1jyeA_129}2.279 -4.69 -0.709
{ od2 asp A 132  B21.59 1jyeA_129}P 3.104 -7.933 -2.635
@subgroup {1->2} dominant
@dotlist {x} color= red width= 1 alpha= 0.0588 master= {H-bonds}
{ OD1 ASP 129  A} greentint 1.887 -4.763 -4.257
{"} greentint 2.023 -4.982 -4.242
{"} greentint 1.766 -4.991 -4.243
{"} greentint 1.751 -4.546 -4.223
{"} greentint 2.008 -4.537 -4.223
{"} greentint 2.144 -4.755 -4.232
{"} greentint 2.325 -5.02 -4.173
{"} greentint 2.14 -5.205 -4.181
{"} greentint 1.887 -5.272 -4.184
{"} greentint 1.887 -4.262 -4.14
{"} greentint 2.14 -4.329 -4.143
{"} greentint 2.325 -4.514 -4.151
{"} greentint 2.393 -4.767 -4.162
{"} greentint 2.582 -5.016 -4.058
{"} greentint 2.457 -5.239 -4.068
{"} greentint 2.263 -5.406 -4.075
{"} greentint 2.248 -4.13 -4.019
{"} greentint 2.446 -4.293 -4.026
{"} greentint 2.577 -4.513 -4.036
{"} greentint 2.624 -4.764 -4.047
{"} greentint 2.795 -5.033 -3.903
{"} greentint 2.693 -5.268 -3.913
{"} greentint 2.531 -5.468 -3.922
{"} greentint 2.531 -4.09 -3.862
{"} greentint 2.693 -4.289 -3.87
{"} greentint 2.795 -4.525 -3.881
{"} greentint 2.83 -4.779 -3.892
{"} greentint 2.976 -5.037 -3.712
{"} greentint 2.889 -5.281 -3.722
{"} greentint 2.882 -4.279 -3.679
{"} greentint 2.972 -4.522 -3.689
{"} greentint 3.004 -4.779 -3.701
@subgroup {2->1} dominant
@dotlist {x} color= sky width= 1 alpha= 0.0588 master= {H-bonds}
{ H   ASP 132  A} greentint 1.742 -5.014 -4.227
{"} greentint 1.709 -4.764 -4.216
{"} greentint 1.742 -4.515 -4.206
{"} greentint 2.249 -5.528 -4.008
{"} greentint 2.046 -5.369 -4.001
{"} greentint 1.898 -5.158 -3.992
{"} greentint 1.82 -4.912 -3.981
{"} greentint 1.817 -4.654 -3.97
{"} greentint 1.891 -4.407 -3.959
{"} greentint 2.035 -4.192 -3.95
{"} greentint 2.235 -4.03 -3.943
{"} greentint 2.481 -5.463 -3.798
{"} greentint 2.249 -5.348 -3.793
{"} greentint 2.074 -5.156 -3.785
{"} greentint 1.98 -4.914 -3.774
{"} greentint 1.98 -4.654 -3.763
{"} greentint 2.074 -4.412 -3.752
{"} greentint 2.249 -4.22 -3.744
{"} greentint 2.481 -4.104 -3.739
{"} greentint 2.932 -5.219 -3.629
{"} greentint 2.683 -5.29 -3.632
{"} greentint 2.432 -5.227 -3.629
{"} greentint 2.246 -5.048 -3.621
{"} greentint 2.175 -4.799 -3.61
{"} greentint 2.238 -4.548 -3.599
{"} greentint 2.418 -4.362 -3.591
{"} greentint 2.667 -4.291 -3.588
{"} greentint 2.918 -4.354 -3.591
{"} greentint 2.804 -5.019 -3.52
{"} greentint 2.546 -5.019 -3.52
{"} greentint 2.416 -4.795 -3.51
{"} greentint 2.546 -4.571 -3.5
{"} greentint 2.804 -4.571 -3.5
{"} greentint 2.934 -4.795 -3.51
{"} greentint 2.675 -4.797 -3.476
@subgroup {mainchain}
@vectorlist {mc} color= green alpha= 0.0588 master= {mainchain}
{ n   pro A 224  B8.12 1k0mA_225}P -3.865 -7.797 -4.304
{ ca  pro A 224  B8.32 1k0mA_225}-2.43 -7.696 -4.007
{ c   pro A 224  B8.67 1k0mA_225}-2.044 -6.266 -3.687
{ o   pro A 224  B9.03 1k0mA_225}-2.736 -5.365 -4.13
{ c   pro A 224  B8.67 1k0mA_225}P -2.044 -6.266 -3.687
{ n   asp A 225  B8.50 1k0mA_225}-0.978 -6.067 -2.917
{ ca  asp A 225  B9.07 1k0mA_225}-0.541 -4.709 -2.555
{ c   asp A 225  B9.47 1k0mA_225}-0.094 -3.953 -3.817
{ o   asp A 225  B7.89 1k0mA_225}0.24 -4.557 -4.847
{ c   asp A 225  B9.47 1k0mA_225}P -0.094 -3.953 -3.817
{ n   asp A 226  B8.76 1k0mA_225}-0.122 -2.635 -3.713
{ ca  asp A 226  B9.22 1k0mA_225}0.154 -1.793 -4.872
{ c   asp A 226  B9.43 1k0mA_225}1.546 -2.1 -5.457
{ o   asp A 226  B9.76 1k0mA_225}1.697 -2.155 -6.703
{ c   asp A 226  B9.43 1k0mA_225}P 1.546 -2.1 -5.457
{ n   glu A 227  B9.96 1k0mA_225}2.563 -2.289 -4.602
{ ca  glu A 227  B11.22 1k0mA_225}3.892 -2.495 -5.119
{ c   glu A 227  B9.61 1k0mA_225}3.996 -3.781 -5.949
{ o   glu A 227  B10.63 1k0mA_225}4.692 -3.852 -6.972
{ c   glu A 227  B9.61 1k0mA_225}P 3.996 -3.781 -5.949
{ n   glu A 228  B9.43 1k0mA_225}3.292 -4.823 -5.539
{ ca  glu A 228  B9.29 1k0mA_225}3.315 -6.069 -6.258
{ c   glu A 228  B10.36 1k0mA_225}2.664 -5.908 -7.661
{ o   glu A 228  B8.98 1k0mA_225}3.131 -6.426 -8.66
{ c   glu A 228  B10.36 1k0mA_225}P 2.664 -5.908 -7.661
{ n   ile A 229  B8.06 1k0mA_225}1.553 -5.195 -7.721
{ ca  ile A 229  B8.68 1k0mA_225}0.887 -4.948 -9.014
{ c   ile A 229  B8.83 1k0mA_225}1.81 -4.154 -9.909
{ o   ile A 229  B8.84 1k0mA_225}1.998 -4.464 -11.075
@vectorlist {mc H} nobutton color= gray alpha= 0.0588 master= {mainchain}
master= {H's}
{ n   glu A 228  B9.43 1k0mA_225}P 3.292 -4.823 -5.539
{ h   glu A 228  B9.43 1k0mA_225}2.711 -4.822 -4.725
@vectorlist {Calphas} off color= white
{ ca  pro A 224  B8.32 1k0mA_225}P -2.43 -7.696 -4.007
{ ca  asp A 225  B9.07 1k0mA_225}-0.541 -4.709 -2.555
{ ca  asp A 226  B9.22 1k0mA_225}0.154 -1.793 -4.872
{ ca  glu A 227  B11.22 1k0mA_225}3.892 -2.495 -5.119
{ ca  glu A 228  B9.29 1k0mA_225}3.315 -6.069 -6.258
{ ca  ile A 229  B8.68 1k0mA_225}0.887 -4.948 -9.014
@subgroup {sidechain}
@vectorlist {sc} color= green alpha= 0.0588 master= {sidechain}
{ ca  asp A 225  B9.07 1k0mA_225}P -0.541 -4.709 -2.555
{ cb  asp A 225  B9.79 1k0mA_225}0.494 -4.736 -1.43
{ cg  asp A 225  B12.03 1k0mA_225}1.77 -5.387 -1.834
{ od1 asp A 225  B13.20 1k0mA_225}2.485 -4.883 -2.659
{ cg  asp A 225  B12.03 1k0mA_225}P 1.77 -5.387 -1.834
{ od2 asp A 225  B17.92 1k0mA_225}2.258 -6.386 -1.253
@vectorlist {sc H} nobutton color= gray alpha= 0.0588 master= {sidechain}
master= {H's}
{ cb  asp A 225  B9.79 1k0mA_225}P 0.494 -4.736 -1.43
{"}P 0.494 -4.736 -1.43
@subgroup {1->2} dominant
@dotlist {x} color= red width= 1 alpha= 0.0588 master= {H-bonds}
{ OD1 ASP 225  A} greentint 2.485 -4.822 -4.058
{"} greentint 2.621 -5.041 -4.043
{"} greentint 2.364 -5.05 -4.044
{"} greentint 2.228 -4.832 -4.034
{"} greentint 2.349 -4.605 -4.024
{"} greentint 2.606 -4.596 -4.024
{"} greentint 2.742 -4.814 -4.033
{"} greentint 2.923 -5.079 -3.974
{"} greentint 2.738 -5.264 -3.982
{"} greentint 2.485 -5.331 -3.985
{"} greentint 2.232 -5.264 -3.982
{"} greentint 2.485 -4.321 -3.941
{"} greentint 2.738 -4.388 -3.944
{"} greentint 2.923 -4.573 -3.952
{"} greentint 2.991 -4.826 -3.963
@subgroup {2->1} dominant
@dotlist {x} color= sky width= 1 alpha= 0.0588 master= {H-bonds}
{ H   GLU 228  A} greentint 3.148 -5.102 -3.87
{"} greentint 2.968 -5.288 -3.879
{"} greentint 2.719 -5.359 -3.882
{"} greentint 2.468 -5.296 -3.879
{"} greentint 2.282 -5.117 -3.871
{"} greentint 2.211 -4.868 -3.86
{"} greentint 2.274 -4.617 -3.849
{"} greentint 2.454 -4.431 -3.841
{"} greentint 2.703 -4.36 -3.838
{"} greentint 2.954 -4.423 -3.841
{"} greentint 3.14 -4.603 -3.849
{"} greentint 2.84 -5.088 -3.77
{"} greentint 2.582 -5.088 -3.77
{"} greentint 2.452 -4.864 -3.76
{"} greentint 2.582 -4.64 -3.75
{"} greentint 2.84 -4.64 -3.75
{"} greentint 2.97 -4.864 -3.76
{"} greentint 2.711 -4.866 -3.726
@subgroup {mainchain}
@vectorlist {mc} color= green alpha= 0.0588 master= {mainchain}
{ n   pro A  43  B10.69 1k20A_44}P -3.378 -8.243 -4.238
{ ca  pro A  43  B10.45 1k20A_44}-2.022 -7.688 -4.149
{ c   pro A  43  B10.12 1k20A_44}-2.004 -6.229 -3.701
{ o   pro A  43  B11.28 1k20A_44}-2.944 -5.477 -3.978
{ c   pro A  43  B10.12 1k20A_44}P -2.004 -6.229 -3.701
{ n   asn A  44  B9.75 1k20A_44}-0.949 -5.827 -2.994
{ ca  asn A  44  B8.15 1k20A_44}-0.842 -4.429 -2.596
{ c   asn A  44  B9.48 1k20A_44}-0.365 -3.666 -3.842
{ o   asn A  44  B9.21 1k20A_44}-0.138 -4.274 -4.892
{ c   asn A  44  B9.48 1k20A_44}P -0.365 -3.666 -3.842
{ n   glu A  45  B9.77 1k20A_44}-0.211 -2.351 -3.749
{ ca  glu A  45  B9.73 1k20A_44}0.19 -1.574 -4.919
{ c   glu A  45  B9.89 1k20A_44}1.559 -1.913 -5.491
{ o   glu A  45  B10.97 1k20A_44}1.76 -1.854 -6.708
{ c   glu A  45  B9.89 1k20A_44}P 1.559 -1.913 -5.491
{ n   glu A  46  B8.74 1k20A_44}2.503 -2.267 -4.629
{ ca  glu A  46  B8.19 1k20A_44}3.834 -2.623 -5.097
{ c   glu A  46  B8.05 1k20A_44}3.741 -3.894 -5.931
{ o   glu A  46  B8.33 1k20A_44}4.267 -3.967 -7.042
{ c   glu A  46  B8.05 1k20A_44}P 3.741 -3.894 -5.931
{ n   thr A  47  B7.68 1k20A_44}3.06 -4.9 -5.389
{ ca  thr A  47  B7.60 1k20A_44}2.93 -6.168 -6.091
{ c   thr A  47  B7.48 1k20A_44}2.112 -6.033 -7.367
{ o   thr A  47  B8.75 1k20A_44}2.36 -6.743 -8.34
{ c   thr A  47  B7.48 1k20A_44}P 2.112 -6.033 -7.367
{ n   ala A  48  B7.83 1k20A_44}1.126 -5.14 -7.364
{ ca  ala A  48  B8.25 1k20A_44}0.313 -4.936 -8.561
{ c   ala A  48  B8.40 1k20A_44}1.23 -4.463 -9.684
{ o   ala A  48  B9.63 1k20A_44}1.069 -4.859 -10.838
@vectorlist {mc H} nobutton color= gray alpha= 0.0588 master= {mainchain}
master= {H's}
{ n   thr A  47  B7.68 1k20A_44}P 3.06 -4.9 -5.389
{ h   thr A  47  B7.68 1k20A_44}2.607 -4.863 -4.5
@vectorlist {Calphas} off color= white
{ ca  pro A  43  B10.45 1k20A_44}P -2.022 -7.688 -4.149
{ ca  asn A  44  B8.15 1k20A_44}-0.842 -4.429 -2.596
{ ca  glu A  45  B9.73 1k20A_44}0.19 -1.574 -4.919
{ ca  glu A  46  B8.19 1k20A_44}3.834 -2.623 -5.097
{ ca  thr A  47  B7.60 1k20A_44}2.93 -6.168 -6.091
{ ca  ala A  48  B8.25 1k20A_44}0.313 -4.936 -8.561
@subgroup {sidechain}
@vectorlist {sc} color= green alpha= 0.0588 master= {sidechain}
{ ca  asn A  44  B8.15 1k20A_44}P -0.842 -4.429 -2.596
{ cb  asn A  44  B8.54 1k20A_44}0.115 -4.244 -1.402
{ cg  asn A  44  B8.71 1k20A_44}1.541 -4.674 -1.698
{ od1 asn A  44  B9.44 1k20A_44}2.066 -4.421 -2.778
{ cg  asn A  44  B8.71 1k20A_44}P 1.541 -4.674 -1.698
{ nd2 asn A  44  B9.13 1k20A_44}2.189 -5.301 -0.711
@subgroup {1->2} dominant
@dotlist {x} color= red width= 1 alpha= 0.0588 master= {H-bonds}
{ OD1 ASN  44  A} greentint 2.066 -4.36 -4.177
{"} greentint 2.202 -4.579 -4.162
{"} greentint 1.945 -4.588 -4.163
{"} greentint 2.187 -4.134 -4.143
{"} greentint 2.323 -4.352 -4.152
{"} greentint 2.504 -4.617 -4.093
{"} greentint 2.319 -4.802 -4.101
{"} greentint 2.066 -4.869 -4.104
{"} greentint 1.813 -4.802 -4.101
{"} greentint 2.504 -4.111 -4.071
{"} greentint 2.572 -4.364 -4.082
{"} greentint 2.761 -4.613 -3.978
{"} greentint 2.636 -4.836 -3.988
{"} greentint 2.442 -5.003 -3.995
{"} greentint 2.202 -5.093 -3.999
{"} greentint 1.946 -5.096 -3.999
{"} greentint 2.756 -4.11 -3.956
{"} greentint 2.803 -4.361 -3.967
{"} greentint 2.974 -4.63 -3.823
{"} greentint 2.872 -4.865 -3.833
{"} greentint 2.71 -5.065 -3.842
{"} greentint 2.5 -5.213 -3.848
{"} greentint 2.258 -5.298 -3.852
{"} greentint 2.002 -5.316 -3.853
{"} greentint 3.009 -4.376 -3.812
{"} greentint 3.068 -4.878 -3.642
{"} greentint 2.927 -5.095 -3.652
{"} greentint 2.74 -5.275 -3.66
{"} greentint 2.516 -5.406 -3.665
@subgroup {2->1} dominant
@dotlist {x} color= sky width= 1 alpha= 0.0588 master= {H-bonds}
{ H   THR  47  A} greentint 1.749 -4.764 -3.995
{"} greentint 1.823 -4.517 -3.984
{"} greentint 1.967 -4.302 -3.975
{"} greentint 2.167 -4.14 -3.968
{"} greentint 2.406 -4.043 -3.964
{"} greentint 2.663 -4.021 -3.963
{"} greentint 2.006 -5.266 -3.81
{"} greentint 1.912 -5.024 -3.799
{"} greentint 1.912 -4.764 -3.788
{"} greentint 2.006 -4.522 -3.777
{"} greentint 2.181 -4.33 -3.769
{"} greentint 2.413 -4.214 -3.764
{"} greentint 2.672 -4.19 -3.763
{"} greentint 2.922 -4.261 -3.766
{"} greentint 2.364 -5.337 -3.654
{"} greentint 2.178 -5.158 -3.646
{"} greentint 2.107 -4.909 -3.635
{"} greentint 2.17 -4.658 -3.624
{"} greentint 2.35 -4.472 -3.616
{"} greentint 2.599 -4.401 -3.613
{"} greentint 2.85 -4.464 -3.616
{"} greentint 3.036 -4.644 -3.624
{"} greentint 2.736 -5.129 -3.545
{"} greentint 2.478 -5.129 -3.545
{"} greentint 2.348 -4.905 -3.535
{"} greentint 2.478 -4.681 -3.525
{"} greentint 2.736 -4.681 -3.525
{"} greentint 2.866 -4.905 -3.535
{"} greentint 2.607 -4.907 -3.501
@subgroup {mainchain}
@vectorlist {mc} color= green alpha= 0.0588 master= {mainchain}
{ n   leu A 189  B16.21 1k3wA_190}P -3.566 -8.218 -4.09
{ ca  leu A 189  B15.19 1k3wA_190}-2.2 -7.689 -4.103
{ c   leu A 189  B14.59 1k3wA_190}-2.056 -6.295 -3.49
{ o   leu A 189  B15.82 1k3wA_190}-2.962 -5.487 -3.62
{ c   leu A 189  B14.59 1k3wA_190}P -2.056 -6.295 -3.49
{ n   asn A 190  B14.60 1k3wA_190}-0.906 -5.971 -2.87
{ ca  asn A 190  B14.76 1k3wA_190}-0.636 -4.564 -2.524
{ c   asn A 190  B14.71 1k3wA_190}-0.188 -3.814 -3.782
{ o   asn A 190  B13.69 1k3wA_190}0.051 -4.402 -4.852
{ c   asn A 190  B14.71 1k3wA_190}P -0.188 -3.814 -3.782
{ n   ala A 191  B14.72 1k3wA_190}-0.115 -2.491 -3.693
{ ca  ala A 191  B14.57 1k3wA_190}0.151 -1.653 -4.874
{ c   ala A 191  B13.44 1k3wA_190}1.528 -1.969 -5.473
{ o   ala A 191  B15.03 1k3wA_190}1.657 -1.968 -6.727
{ c   ala A 191  B13.44 1k3wA_190}P 1.528 -1.969 -5.473
{ n   ala A 192  B13.92 1k3wA_190}2.517 -2.246 -4.634
{ ca  ala A 192  B13.43 1k3wA_190}3.871 -2.568 -5.138
{ c   ala A 192  B12.65 1k3wA_190}3.859 -3.838 -5.975
{ o   ala A 192  B14.91 1k3wA_190}4.453 -3.898 -7.046
{ c   ala A 192  B12.65 1k3wA_190}P 3.859 -3.838 -5.975
{ n   gln A 193  B13.25 1k3wA_190}3.183 -4.872 -5.45
{ ca  gln A 193  B14.96 1k3wA_190}3.109 -6.143 -6.141
{ c   gln A 193  B13.11 1k3wA_190}2.301 -6.057 -7.444
{ o   gln A 193  B14.90 1k3wA_190}2.657 -6.702 -8.436
{ c   gln A 193  B13.11 1k3wA_190}P 2.301 -6.057 -7.444
{ n   leu A 194  B14.01 1k3wA_190}1.195 -5.291 -7.375
{ ca  leu A 194  B13.66 1k3wA_190}0.4 -5.104 -8.589
{ c   leu A 194  B13.55 1k3wA_190}1.215 -4.434 -9.686
{ o   leu A 194  B13.30 1k3wA_190}1.15 -4.869 -10.848
@vectorlist {mc H} nobutton color= gray alpha= 0.0588 master= {mainchain}
master= {H's}
{ n   gln A 193  B13.25 1k3wA_190}P 3.183 -4.872 -5.45
{ h   gln A 193  B13.25 1k3wA_190}2.698 -4.843 -4.575
@vectorlist {Calphas} off color= white
{ ca  leu A 189  B15.19 1k3wA_190}P -2.2 -7.689 -4.103
{ ca  asn A 190  B14.76 1k3wA_190}-0.636 -4.564 -2.524
{ ca  ala A 191  B14.57 1k3wA_190}0.151 -1.653 -4.874
{ ca  ala A 192  B13.43 1k3wA_190}3.871 -2.568 -5.138
{ ca  gln A 193  B14.96 1k3wA_190}3.109 -6.143 -6.141
{ ca  leu A 194  B13.66 1k3wA_190}0.4 -5.104 -8.589
@subgroup {sidechain}
@vectorlist {sc} color= green alpha= 0.0588 master= {sidechain}
{ ca  asn A 190  B14.76 1k3wA_190}P -0.636 -4.564 -2.524
{ cb  asn A 190  B15.47 1k3wA_190}0.353 -4.496 -1.365
{ cg  asn A 190  B15.52 1k3wA_190}1.783 -4.959 -1.68
{ od1 asn A 190  B14.43 1k3wA_190}2.318 -4.661 -2.758
{ cg  asn A 190  B15.52 1k3wA_190}P 1.783 -4.959 -1.68
{ nd2 asn A 190  B18.81 1k3wA_190}2.411 -5.723 -0.79
@vectorlist {sc H} nobutton color= gray alpha= 0.0588 master= {sidechain}
master= {H's}
{hd21 asn A 190  B18.81 1k3wA_190}P 3.329 -6.067 -0.986
{hd22 asn A 190  B18.81 1k3wA_190}P 1.965 -5.954 0.074
@subgroup {1->2} dominant
@dotlist {x} color= red width= 1 alpha= 0.0588 master= {H-bonds}
{ OD1 ASN 190  A} greentint 2.318 -4.6 -4.157
{"} greentint 2.454 -4.819 -4.142
{"} greentint 2.197 -4.828 -4.143
{"} greentint 2.061 -4.61 -4.133
{"} greentint 2.182 -4.383 -4.123
{"} greentint 2.439 -4.374 -4.123
{"} greentint 2.575 -4.592 -4.132
{"} greentint 2.756 -4.857 -4.073
{"} greentint 2.571 -5.042 -4.081
{"} greentint 2.318 -5.109 -4.084
{"} greentint 2.065 -5.042 -4.081
{"} greentint 1.88 -4.857 -4.073
{"} greentint 2.318 -4.099 -4.04
{"} greentint 2.571 -4.166 -4.043
{"} greentint 2.756 -4.351 -4.051
{"} greentint 2.824 -4.604 -4.062
{"} greentint 3.013 -4.853 -3.958
{"} greentint 2.888 -5.076 -3.968
{"} greentint 2.694 -5.243 -3.975
{"} greentint 2.454 -5.333 -3.979
{"} greentint 2.198 -5.336 -3.979
{"} greentint 2.877 -4.13 -3.926
{"} greentint 3.008 -4.35 -3.936
{"} greentint 3.055 -4.601 -3.947
{"} greentint 3.226 -4.87 -3.803
{"} greentint 3.124 -5.105 -3.813
{"} greentint 2.962 -5.305 -3.822
{"} greentint 2.752 -5.453 -3.828
{"} greentint 3.261 -4.616 -3.792
@subgroup {2->1} dominant
@dotlist {x} color= sky width= 1 alpha= 0.0588 master= {H-bonds}
{ H   GLN 193  A} greentint 1.84 -4.744 -4.07
{"} greentint 1.914 -4.497 -4.059
{"} greentint 2.058 -4.282 -4.05
{"} greentint 2.258 -4.12 -4.043
{"} greentint 2.272 -5.438 -3.893
{"} greentint 2.097 -5.246 -3.885
{"} greentint 2.003 -5.004 -3.874
{"} greentint 2.003 -4.744 -3.863
{"} greentint 2.097 -4.502 -3.852
{"} greentint 2.272 -4.31 -3.844
{"} greentint 2.504 -4.194 -3.839
{"} greentint 2.763 -4.17 -3.838
{"} greentint 3.013 -4.241 -3.841
{"} greentint 3.135 -5.123 -3.72
{"} greentint 2.955 -5.309 -3.729
{"} greentint 2.706 -5.38 -3.732
{"} greentint 2.455 -5.317 -3.729
{"} greentint 2.269 -5.138 -3.721
{"} greentint 2.198 -4.889 -3.71
{"} greentint 2.261 -4.638 -3.699
{"} greentint 2.441 -4.452 -3.691
{"} greentint 2.69 -4.381 -3.688
{"} greentint 2.941 -4.444 -3.691
{"} greentint 3.127 -4.624 -3.699
{"} greentint 3.198 -4.872 -3.709
{"} greentint 2.827 -5.109 -3.62
{"} greentint 2.569 -5.109 -3.62
{"} greentint 2.439 -4.885 -3.61
{"} greentint 2.569 -4.661 -3.6
{"} greentint 2.827 -4.661 -3.6
{"} greentint 2.957 -4.885 -3.61
{"} greentint 2.698 -4.887 -3.576
@subgroup {mainchain}
@vectorlist {mc} color= green alpha= 0.0588 master= {mainchain}
{ n   phe A  97  B16.11 1k7iA_98}P -3.456 -8.42 -3.806
{ ca  phe A  97  B15.05 1k7iA_98}-2.173 -7.795 -4.119
{ c   phe A  97  B16.86 1k7iA_98}-2.114 -6.339 -3.662
{ o   phe A  97  B18.75 1k7iA_98}-3.096 -5.605 -3.792
{ c   phe A  97  B16.86 1k7iA_98}P -2.114 -6.339 -3.662
{ n   asn A  98  B16.50 1k7iA_98}-0.967 -5.922 -3.13
{ ca  asn A  98  B16.54 1k7iA_98}-0.814 -4.531 -2.719
{ c   asn A  98  B16.53 1k7iA_98}-0.306 -3.745 -3.933
{ o   asn A  98  B15.84 1k7iA_98}-0.017 -4.332 -4.979
{ c   asn A  98  B16.53 1k7iA_98}P -0.306 -3.745 -3.933
{ n   ala A  99  B17.63 1k7iA_98}-0.204 -2.425 -3.798
{ ca  ala A  99  B17.79 1k7iA_98}0.225 -1.573 -4.907
{ c   ala A  99  B16.13 1k7iA_98}1.585 -1.908 -5.504
{ o   ala A  99  B17.95 1k7iA_98}1.757 -1.867 -6.725
{ c   ala A  99  B16.13 1k7iA_98}P 1.585 -1.908 -5.504
{ n   glu A 100  B16.32 1k7iA_98}2.555 -2.228 -4.654
{ ca  glu A 100  B15.97 1k7iA_98}3.889 -2.557 -5.141
{ c   glu A 100  B16.04 1k7iA_98}3.864 -3.877 -5.909
[truncated: 7,113,416 more chars]
