# Supplementary material for: The Role of Local Backrub Motions in Evolved and Designed Mutations
Source: PLoS Comput Biol. 2012 Aug 2;8(8):e1002629. doi: 10.1371/journal.pcbi.1002629 (PMC3410847; doi:10.1371/journal.pcbi.1002629)
Supplement: Dataset S2 — This is a plain text kinemage graphics file allowing interactive, three-dimensional exploration of the aromatic conformations from Figure 4. It can be viewed locally with the free program KiNG (http://kinemage.biochem.duke.edu/software/king.php) either by renaming the file to have a “.kin” file extension or by keeping the current filename but using the “All files” format option. Alternatively, it can be viewed on the web by uploading to MolProbity (http://molprobity.biochem.duke.edu/) as a kinemage file and selecting “View in KiNG”. (TXT) [file pcbi.1002629.s002.txt]

@text
This is a kinemage graphics file.  You can view it in one of two ways:

1) Open it in your local copy of the free program KiNG (available at 
   http://kinemage.biochem.duke.edu/software/king.php).  To do so, 
   either rename this file to end with ".kin" instead of "_kin.txt",
   (in which case drag-'n'-drop into KiNG will also work),
   or open it using the "All files" format option under "File | Open file..."

2) Upload it to the MolProbity web service (http://molprobity.biochem.duke.edu/)
   as a kinemage file, then select "View in KiNG".

A kinemage display has a scrollable text window with explanatory 
information and a 3D graphics window with associated menus and buttons.

The basic viewing functions are:
    1) To rotate the image, drag slowly with the left mouse button 
    2) To zoom in, use slider or drag down with right mouse button
    3) To identify an atom or point, click on it
    4) To measure a distance, click on the two atoms successively
    5) Turn graphics objects on or off with checkboxes on button panel
    6) Animate with the keyboard 'a' or the Animate button for '*' groups,
        or with the keyboard 'b' or the 2-Animate button for '%' groups.
    7) Click a *{hyperlink}* to jump to a specific view

This kinemage examines backrubs at aromatic residues with "plus" chi1 (near +60
degrees) in anti-parallel beta-sheet.

*{View 1}* recapitulates Figure 4 from the main text.  The lowest-energy BRDEE
models from one pair of starting conformations (darker, thicker lines) are
initially turned on.  Animate between the sets of examples for across from Gly
vs. across from another amino acid type and notice that each "ensemble" matches
its corresponding BRDEE model quite well.  Note that this is also true for BRDEE
models from the other starting conformations.  (The Probe steric contacts appear
to be more prominent for the "across from other" category because there are more
examples present in this kinemage; they can be turned off/on via the master
buttons at the bottom of the right-side panel.)

*{View 2}* looks down the axis from the aromatic to its cross-strand partner,
and shows that the starting examples were chosen to have low beta-sheet "fray."

*{View 3}* takes a bird's eye view of the beta-sheet and helps visualize the
movement of the aromatic ring toward the opposite strand.
@kinemage 1
@title {Backrubs at Beta Aromatics}
@whitebackground
@onewidth
@pdbfile {gly_avg_renumres_rota_mvcb_renumatm_ala_sup4supp.pdb}
@1viewid {figure from paper}
@1span 10.109128
@1zslab 226.0
@1center -10.6834 0.5464 -5.2334
@1matrix 0.6578 -0.748 0.0884 -0.7442 -0.6272 0.2299 -0.1165 -0.217 -0.9692
@2viewid {beta-sheet plane}
@2span 17.754179
@2zslab 226.0
@2center -10.3296 0.5971 -6.5298
@2matrix -0.3494 -0.4874 0.8002 -0.2488 -0.7751 -0.5807 0.9033 -0.4021 0.1496
@3viewid {top-down}
@3span 14.296466
@3zslab 226.0
@3center -10.2508 0.662 -6.7153
@3matrix -0.3628 -0.9011 -0.2374 -0.2692 0.3452 -0.8991 0.8922 -0.2623 -0.3678
@master {mainchain}
@master {sidechain}
@master {vdw contact}
@master {small overlap}
@master {bad overlap}
@master {H-bonds}
@master {McSc contacts}
@pointmaster 'P' {McSc contacts}
@master {McMc contacts}
@pointmaster 'M' {McMc contacts}
@master {ScSc contacts}
@pointmaster 'S' {ScSc contacts}
@master {balls}
@group {exs Gly} animate dominant
@subgroup {mainchain}
@vectorlist {mc} color= blue alpha= 0.1765 master= {mainchain}
{ n   leu A 107  1gyhA_109Y_122}P -12.074 -1.819 0.607
{"}-12.074 -1.819 0.607
{ ca  leu A 107  1gyhA_109Y_122}-10.953 -2.247 -0.199
{ c   leu A 107  1gyhA_109Y_122}-10.747 -1.196 -1.297
{ o   leu A 107  1gyhA_109Y_122}-11.528 -1.118 -2.239
{ c   leu A 107  1gyhA_109Y_122}P -10.747 -1.196 -1.297
{ n   tyr A 108  1gyhA_109Y_122}-9.704 -0.4 -1.141
{ ca  tyr A 108  1gyhA_109Y_122}-9.262 0.584 -2.125
{ c   tyr A 108  1gyhA_109Y_122}-8.354 -0.099 -3.145
{ o   tyr A 108  1gyhA_109Y_122}-7.665 -1.038 -2.81
{ c   tyr A 108  1gyhA_109Y_122}P -8.354 -0.099 -3.145
{ n   tyr A 109  1gyhA_109Y_122}-8.385 0.37 -4.403
{ ca  tyr A 109  1gyhA_109Y_122}-7.697 -0.311 -5.5
{ c   tyr A 109  1gyhA_109Y_122}-7.411 0.738 -6.587
{ o   tyr A 109  1gyhA_109Y_122}-8.078 1.782 -6.631
{ c   tyr A 109  1gyhA_109Y_122}P -7.411 0.738 -6.587
{ n   ser A 110  1gyhA_109Y_122}-6.417 0.448 -7.439
{ ca  ser A 110  1gyhA_109Y_122}-5.93 1.389 -8.465
{ c   ser A 110  1gyhA_109Y_122}-6.176 0.811 -9.875
{ o   ser A 110  1gyhA_109Y_122}-5.901 -0.356 -10.136
{ c   ser A 110  1gyhA_109Y_122}P -6.176 0.811 -9.875
{ n   val A 111  1gyhA_109Y_122}-6.731 1.642 -10.742
{ ca  val A 111  1gyhA_109Y_122}-6.827 1.398 -12.208
{ c   val A 111  1gyhA_109Y_122}-5.813 2.333 -12.884
{ o   val A 111  1gyhA_109Y_122}-5.812 3.54 -12.673
{ n   ala A 120  1gyhA_109Y_122}P -6.862 6.086 -11.579
{"}-6.862 6.086 -11.579
{ ca  ala A 120  1gyhA_109Y_122}-7.867 6.415 -10.579
{ c   ala A 120  1gyhA_109Y_122}-7.864 5.358 -9.473
{ o   ala A 120  1gyhA_109Y_122}-7.613 4.149 -9.727
{ c   ala A 120  1gyhA_109Y_122}P -7.864 5.358 -9.473
{ n   ile A 121  1gyhA_109Y_122}-8.182 5.842 -8.273
{ ca  ile A 121  1gyhA_109Y_122}-8.408 4.989 -7.103
{ c   ile A 121  1gyhA_109Y_122}-9.889 4.838 -6.86
{ o   ile A 121  1gyhA_109Y_122}-10.633 5.827 -6.758
{ c   ile A 121  1gyhA_109Y_122}P -9.889 4.838 -6.86
{ n   gly A 122  1gyhA_109Y_122}-10.32 3.584 -6.819
{ ca  gly A 122  1gyhA_109Y_122}-11.671 3.217 -6.499
{ c   gly A 122  1gyhA_109Y_122}-11.794 2.582 -5.106
{ o   gly A 122  1gyhA_109Y_122}-10.795 2.274 -4.472
{ c   gly A 122  1gyhA_109Y_122}P -11.794 2.582 -5.106
{ n   val A 123  1gyhA_109Y_122}-13.018 2.382 -4.665
{ ca  val A 123  1gyhA_109Y_122}-13.256 1.599 -3.447
{ c   val A 123  1gyhA_109Y_122}-14.481 0.708 -3.559
{ o   val A 123  1gyhA_109Y_122}-15.534 1.138 -4.038
{ c   val A 123  1gyhA_109Y_122}P -14.481 0.708 -3.559
{ n   thr A 124  1gyhA_109Y_122}-14.313 -0.552 -3.153
{ ca  thr A 124  1gyhA_109Y_122}-15.397 -1.503 -3.055
{ c   thr A 124  1gyhA_109Y_122}-15.513 -2.043 -1.612
{ o   thr A 124  1gyhA_109Y_122}-14.523 -2.219 -0.93
@vectorlist {mc H} off nobutton color= gray master= {mainchain}
{ n   leu A 107  1gyhA_109Y_122}P -12.074 -1.819 0.607
{ ca  leu A 107  1gyhA_109Y_122}P -10.953 -2.247 -0.199
{ n   tyr A 108  1gyhA_109Y_122}P -9.704 -0.4 -1.141
{ ca  tyr A 108  1gyhA_109Y_122}P -9.262 0.584 -2.125
{ n   tyr A 109  1gyhA_109Y_122}P -8.385 0.37 -4.403
{ ca  tyr A 109  1gyhA_109Y_122}P -7.697 -0.311 -5.5
{ n   ser A 110  1gyhA_109Y_122}P -6.417 0.448 -7.439
{ ca  ser A 110  1gyhA_109Y_122}P -5.93 1.389 -8.465
{ n   val A 111  1gyhA_109Y_122}P -6.731 1.642 -10.742
{ ca  val A 111  1gyhA_109Y_122}P -6.827 1.398 -12.208
{ n   ala A 120  1gyhA_109Y_122}P -6.862 6.086 -11.579
{ ca  ala A 120  1gyhA_109Y_122}P -7.867 6.415 -10.579
{ n   ile A 121  1gyhA_109Y_122}P -8.182 5.842 -8.273
{ ca  ile A 121  1gyhA_109Y_122}P -8.408 4.989 -7.103
{ n   gly A 122  1gyhA_109Y_122}P -10.32 3.584 -6.819
{ ca  gly A 122  1gyhA_109Y_122}P -11.671 3.217 -6.499
{"}P -11.671 3.217 -6.499
{ n   val A 123  1gyhA_109Y_122}P -13.018 2.382 -4.665
{ ca  val A 123  1gyhA_109Y_122}P -13.256 1.599 -3.447
{ n   thr A 124  1gyhA_109Y_122}P -14.313 -0.552 -3.153
{ ca  thr A 124  1gyhA_109Y_122}P -15.397 -1.503 -3.055
@subgroup {mainchain}
@vectorlist {Calphas} off color= blue alpha= 0.2353
{ ca  leu A 107  1gyhA_109Y_122}P -10.953 -2.247 -0.199
{"}-10.953 -2.247 -0.199
{ ca  tyr A 108  1gyhA_109Y_122}-9.262 0.584 -2.125
{ ca  tyr A 109  1gyhA_109Y_122}-7.697 -0.311 -5.5
{ ca  ser A 110  1gyhA_109Y_122}-5.93 1.389 -8.465
{ ca  val A 111  1gyhA_109Y_122}-6.827 1.398 -12.208
{ ca  ala A 120  1gyhA_109Y_122}P -7.867 6.415 -10.579
{"}-7.867 6.415 -10.579
{ ca  ile A 121  1gyhA_109Y_122}-8.408 4.989 -7.103
{ ca  gly A 122  1gyhA_109Y_122}-11.671 3.217 -6.499
{ ca  val A 123  1gyhA_109Y_122}-13.256 1.599 -3.447
{ ca  thr A 124  1gyhA_109Y_122}-15.397 -1.503 -3.055
@subgroup {sidechain}
@vectorlist {sc} off color= cyan master= {sidechain}
{ ca  leu A 107  1gyhA_109Y_122}P -10.953 -2.247 -0.199
{ cb  leu A 107  1gyhA_109Y_122}-11.252 -3.618 -0.797
{ cg  leu A 107  1gyhA_109Y_122}-10.241 -4.144 -1.832
{ cd1 leu A 107  1gyhA_109Y_122}-8.854 -4.255 -1.14
{ cg  leu A 107  1gyhA_109Y_122}P -10.241 -4.144 -1.832
{ cd2 leu A 107  1gyhA_109Y_122}-10.623 -5.488 -2.458
{ ca  tyr A 108  1gyhA_109Y_122}P -9.262 0.584 -2.125
{ cb  tyr A 108  1gyhA_109Y_122}-8.547 1.754 -1.44
{ cg  tyr A 108  1gyhA_109Y_122}-9.462 2.445 -0.461
{ cd1 tyr A 108  1gyhA_109Y_122}-9.645 1.933 0.848
{ ce1 tyr A 108  1gyhA_109Y_122}-10.521 2.561 1.732
{ cz  tyr A 108  1gyhA_109Y_122}-11.218 3.694 1.319
{ oh  tyr A 108  1gyhA_109Y_122}-12.1 4.306 2.151
{ cg  tyr A 108  1gyhA_109Y_122}P -9.462 2.445 -0.461
{ cd2 tyr A 108  1gyhA_109Y_122}-10.195 3.566 -0.838
{ ce2 tyr A 108  1gyhA_109Y_122}-11.08 4.179 0.035
{ cz  tyr A 108  1gyhA_109Y_122}ghost -11.218 3.694 1.319
{ ca  tyr A 109  1gyhA_109Y_122}P -7.697 -0.311 -5.5
{ cb  tyr A 109  1gyhA_109Y_122}-8.551 -1.492 -6.062
{ cg  tyr A 109  1gyhA_109Y_122}-9.91 -1.063 -6.622
{ cd1 tyr A 109  1gyhA_109Y_122}-10.014 -0.585 -7.929
{ ce1 tyr A 109  1gyhA_109Y_122}-11.216 -0.148 -8.45
{ cz  tyr A 109  1gyhA_109Y_122}-12.366 -0.143 -7.651
{ oh  tyr A 109  1gyhA_109Y_122}-13.541 0.307 -8.212
{ cg  tyr A 109  1gyhA_109Y_122}P -9.91 -1.063 -6.622
{ cd2 tyr A 109  1gyhA_109Y_122}-11.069 -1.045 -5.815
{ ce2 tyr A 109  1gyhA_109Y_122}-12.294 -0.596 -6.308
{ cz  tyr A 109  1gyhA_109Y_122}ghost -12.366 -0.143 -7.651
{ ca  ser A 110  1gyhA_109Y_122}P -5.93 1.389 -8.465
{ cb  ser A 110  1gyhA_109Y_122}-4.426 1.68 -8.282
{ og  ser A 110  1gyhA_109Y_122}-4.083 1.885 -6.906
{ ca  val A 111  1gyhA_109Y_122}P -6.827 1.398 -12.208
{ cb  val A 111  1gyhA_109Y_122}-8.243 1.706 -12.687
{ cg1 val A 111  1gyhA_109Y_122}-8.299 1.787 -14.219
{ cb  val A 111  1gyhA_109Y_122}P -8.243 1.706 -12.687
{ cg2 val A 111  1gyhA_109Y_122}-9.241 0.672 -12.175
{ ca  ala A 120  1gyhA_109Y_122}P -7.867 6.415 -10.579
{ cb  ala A 120  1gyhA_109Y_122}-9.272 6.507 -11.187
{ ca  ile A 121  1gyhA_109Y_122}P -8.408 4.989 -7.103
{ cb  ile A 121  1gyhA_109Y_122}-7.668 5.565 -5.867
{ cg1 ile A 121  1gyhA_109Y_122}-6.166 5.474 -6.055
{ cd1 ile A 121  1gyhA_109Y_122}-5.351 6.471 -5.162
{ cb  ile A 121  1gyhA_109Y_122}P -7.668 5.565 -5.867
{ cg2 ile A 121  1gyhA_109Y_122}-8.093 4.815 -4.607
{ ca  val A 123  1gyhA_109Y_122}P -13.256 1.599 -3.447
{ cb  val A 123  1gyhA_109Y_122}-13.307 2.527 -2.188
{ cg1 val A 123  1gyhA_109Y_122}-14.457 3.461 -2.221
{ cb  val A 123  1gyhA_109Y_122}P -13.307 2.527 -2.188
{ cg2 val A 123  1gyhA_109Y_122}-13.311 1.686 -0.892
{ ca  thr A 124  1gyhA_109Y_122}P -15.397 -1.503 -3.055
{ cb  thr A 124  1gyhA_109Y_122}-15.225 -2.629 -4.138
{ og1 thr A 124  1gyhA_109Y_122}-16.307 -3.571 -4.093
{ cb  thr A 124  1gyhA_109Y_122}P -15.225 -2.629 -4.138
{ cg2 thr A 124  1gyhA_109Y_122}-13.947 -3.435 -3.936
@vectorlist {sc H} off nobutton color= gray master= {sidechain}
{ cb  leu A 107  1gyhA_109Y_122}P -11.252 -3.618 -0.797
{"}P -11.252 -3.618 -0.797
{ cg  leu A 107  1gyhA_109Y_122}P -10.241 -4.144 -1.832
{ cd1 leu A 107  1gyhA_109Y_122}P -8.854 -4.255 -1.14
{"}P -8.854 -4.255 -1.14
{"}P -8.854 -4.255 -1.14
{ cd2 leu A 107  1gyhA_109Y_122}P -10.623 -5.488 -2.458
{"}P -10.623 -5.488 -2.458
{"}P -10.623 -5.488 -2.458
{ cb  tyr A 108  1gyhA_109Y_122}P -8.547 1.754 -1.44
{"}P -8.547 1.754 -1.44
{ cd1 tyr A 108  1gyhA_109Y_122}P -9.645 1.933 0.848
{ cd2 tyr A 108  1gyhA_109Y_122}P -10.195 3.566 -0.838
{ ce1 tyr A 108  1gyhA_109Y_122}P -10.521 2.561 1.732
{ ce2 tyr A 108  1gyhA_109Y_122}P -11.08 4.179 0.035
{ oh  tyr A 108  1gyhA_109Y_122}P -12.1 4.306 2.151
{ cb  tyr A 109  1gyhA_109Y_122}P -8.551 -1.492 -6.062
{"}P -8.551 -1.492 -6.062
{ cd1 tyr A 109  1gyhA_109Y_122}P -10.014 -0.585 -7.929
{ cd2 tyr A 109  1gyhA_109Y_122}P -11.069 -1.045 -5.815
{ ce1 tyr A 109  1gyhA_109Y_122}P -11.216 -0.148 -8.45
{ ce2 tyr A 109  1gyhA_109Y_122}P -12.294 -0.596 -6.308
{ oh  tyr A 109  1gyhA_109Y_122}P -13.541 0.307 -8.212
{ cb  ser A 110  1gyhA_109Y_122}P -4.426 1.68 -8.282
{"}P -4.426 1.68 -8.282
{ og  ser A 110  1gyhA_109Y_122}P -4.083 1.885 -6.906
{ cb  val A 111  1gyhA_109Y_122}P -8.243 1.706 -12.687
{ cg1 val A 111  1gyhA_109Y_122}P -8.299 1.787 -14.219
{"}P -8.299 1.787 -14.219
{"}P -8.299 1.787 -14.219
{ cg2 val A 111  1gyhA_109Y_122}P -9.241 0.672 -12.175
{"}P -9.241 0.672 -12.175
{"}P -9.241 0.672 -12.175
{ cb  ala A 120  1gyhA_109Y_122}P -9.272 6.507 -11.187
{"}P -9.272 6.507 -11.187
{"}P -9.272 6.507 -11.187
{ cb  ile A 121  1gyhA_109Y_122}P -7.668 5.565 -5.867
{ cg1 ile A 121  1gyhA_109Y_122}P -6.166 5.474 -6.055
{"}P -6.166 5.474 -6.055
{ cg2 ile A 121  1gyhA_109Y_122}P -8.093 4.815 -4.607
{"}P -8.093 4.815 -4.607
{"}P -8.093 4.815 -4.607
{ cd1 ile A 121  1gyhA_109Y_122}P -5.351 6.471 -5.162
{"}P -5.351 6.471 -5.162
{"}P -5.351 6.471 -5.162
{ cb  val A 123  1gyhA_109Y_122}P -13.307 2.527 -2.188
{ cg1 val A 123  1gyhA_109Y_122}P -14.457 3.461 -2.221
{"}P -14.457 3.461 -2.221
{"}P -14.457 3.461 -2.221
{ cg2 val A 123  1gyhA_109Y_122}P -13.311 1.686 -0.892
{"}P -13.311 1.686 -0.892
{"}P -13.311 1.686 -0.892
{ cb  thr A 124  1gyhA_109Y_122}P -15.225 -2.629 -4.138
{ og1 thr A 124  1gyhA_109Y_122}P -16.307 -3.571 -4.093
{ cg2 thr A 124  1gyhA_109Y_122}P -13.947 -3.435 -3.936
{"}P -13.947 -3.435 -3.936
{"}P -13.947 -3.435 -3.936
@subgroup {sidechain}
@vectorlist {sc} color= blue alpha= 0.1765 master= {sidechain}
{ ca  tyr A 109  1gyhA_109Y_122}P -7.697 -0.311 -5.5
{ cb  tyr A 109  1gyhA_109Y_122}-8.551 -1.492 -6.062
{ cg  tyr A 109  1gyhA_109Y_122}-9.91 -1.063 -6.622
{ cd1 tyr A 109  1gyhA_109Y_122}-10.014 -0.585 -7.929
{ ce1 tyr A 109  1gyhA_109Y_122}-11.216 -0.148 -8.45
{ cz  tyr A 109  1gyhA_109Y_122}-12.366 -0.143 -7.651
{ oh  tyr A 109  1gyhA_109Y_122}-13.541 0.307 -8.212
{ cg  tyr A 109  1gyhA_109Y_122}P -9.91 -1.063 -6.622
{ cd2 tyr A 109  1gyhA_109Y_122}-11.069 -1.045 -5.815
{ ce2 tyr A 109  1gyhA_109Y_122}-12.294 -0.596 -6.308
{ cz  tyr A 109  1gyhA_109Y_122}ghost -12.366 -0.143 -7.651
@vectorlist {sc H} off nobutton color= gray master= {sidechain}
{ cb  tyr A 109  1gyhA_109Y_122}P -8.551 -1.492 -6.062
{"}P -8.551 -1.492 -6.062
{ cd1 tyr A 109  1gyhA_109Y_122}P -10.014 -0.585 -7.929
{ cd2 tyr A 109  1gyhA_109Y_122}P -11.069 -1.045 -5.815
{ ce1 tyr A 109  1gyhA_109Y_122}P -11.216 -0.148 -8.45
{ ce2 tyr A 109  1gyhA_109Y_122}P -12.294 -0.596 -6.308
{ oh  tyr A 109  1gyhA_109Y_122}P -13.541 0.307 -8.212
@subgroup {1->2} dominant
@dotlist {x} color= white width= 1 master= {vdw contact}
{ CE1 TYR 109  A}'P' sky -11.861 1.466 -8.249
{"}'P' sky -11.612 1.544 -8.245
{"}'P' sky -11.355 1.584 -8.243
{"}'P' sky -11.151 1.538 -7.987
{"}'P' sky -11.224 1.452 -7.74
{"}'P' sky -11.152 1.327 -7.51
@dotlist {x} color= white width= 1 master= {vdw contact}
{ CE1 TYR 109  A}'P' sea -11.668 1.479 -7.989
{"}'P' sea -11.412 1.528 -7.987
{"}'P' green -11.479 1.43 -7.741
{"}'P' sea -11.409 1.316 -7.51
{ CZ  TYR 109  A}'P' green -12.57 1.566 -7.966
{"}'P' green -12.309 1.578 -7.966
{"}'P' green -12.049 1.549 -7.967
{"}'P' green -11.797 1.481 -7.97
{"}'P' green -12.754 1.562 -7.707
{"}'P' green -12.762 1.549 -7.446
{"}'P' green -11.501 1.365 -7.454
{"}'P' green -12.818 1.484 -7.19
{"}'P' green -11.551 1.337 -7.197
{"}'P' green -12.629 1.435 -6.942
{"}'P' green -11.87 1.379 -6.945
{"}'P' sea -11.634 1.283 -6.949
{"}'P' sea -12.302 1.332 -6.711
{"}'P' sea -12.047 1.299 -6.712
@vectorlist {x} color= blue width= 1 alpha= 0.1765 master= {small overlap}
{ CZ  TYR 109  A}'P' P -12.496 1.601 -7.706
{"}'P' -12.494 1.572 -7.705
{"}'P' P -12.236 1.601 -7.706
{"}'P' -12.241 1.533 -7.704
{"}'P' P -11.978 1.562 -7.707
{"}'P' -11.991 1.505 -7.706
{"}'P' P -11.728 1.486 -7.711
{"}'P' -11.729 1.483 -7.711
{"}'P' P -12.505 1.589 -7.444
{"}'P' -12.5 1.528 -7.452
{"}'P' P -12.244 1.59 -7.444
{"}'P' -12.251 1.486 -7.457
{"}'P' P -11.986 1.553 -7.446
{"}'P' -12.007 1.46 -7.457
{"}'P' P -11.736 1.477 -7.449
{"}'P' -11.75 1.443 -7.454
{"}'P' P -12.562 1.533 -7.188
{"}'P' -12.558 1.503 -7.196
{"}'P' P -12.301 1.543 -7.188
{"}'P' -12.304 1.463 -7.21
{"}'P' P -12.041 1.513 -7.189
{"}'P' -12.057 1.432 -7.211
{"}'P' P -11.789 1.444 -7.192
{"}'P' -11.801 1.411 -7.201
{"}'P' P -12.374 1.457 -6.941
{"}'P' -12.374 1.446 -6.946
{"}'P' P -12.119 1.438 -6.942
{"}'P' -12.123 1.415 -6.952
@dotlist {x} color= red width= 1 master= {vdw contact}
{ OH  TYR 109  A}'P' sky -12.927 1.552 -8.028
{"}'P' blue -13.224 1.598 -7.772
{"}'P' sky -12.982 1.514 -7.776
{"}'P' blue -13.113 1.457 -7.537
@subgroup {2->1} dominant
@dotlist {x} color= white width= 1 master= {vdw contact}
{ HA3 GLY 122  A}'P' blue -11.679 1.919 -8.196
{"}'P' blue -11.917 1.832 -8.2
{"}'P' sky -11.439 1.857 -8.014
{"}'P' sky -11.255 1.834 -7.793
{"}'P' blue -11.287 1.619 -7.294
@dotlist {x} color= white width= 1 master= {vdw contact}
{ HA3 GLY 122  A}'P' sea -11.656 1.714 -8.02
{"}'P' green -11.906 1.638 -8.023
{"}'P' green -12.166 1.636 -8.023
{"}'P' green -12.416 1.707 -8.02
{"}'P' sea -11.445 1.665 -7.8
{"}'P' green -11.67 1.547 -7.805
{"}'P' green -12.643 1.665 -7.8
{"}'P' sea -11.326 1.635 -7.554
{"}'P' green -11.542 1.498 -7.56
{"}'P' green -12.749 1.625 -7.554
{"}'P' green -11.496 1.477 -7.3
{"}'P' green -12.701 1.543 -7.297
{"}'P' sea -11.542 1.475 -7.04
{"}'P' green -12.749 1.603 -7.034
{"}'P' green -11.917 1.442 -6.793
{"}'P' green -12.171 1.442 -6.793
{"}'P' green -12.418 1.503 -6.791
@vectorlist {x} color= blue width= 1 alpha= 0.1765 master= {small overlap}
{ HA3 GLY 122  A}'P' P -11.917 1.487 -7.808
{"}'P' -11.92 1.51 -7.795
{"}'P' P -12.171 1.487 -7.808
{"}'P' -12.166 1.531 -7.784
{"}'P' P -12.418 1.547 -7.805
{"}'P' -12.41 1.569 -7.793
{"}'P' P -11.782 1.412 -7.564
{"}'P' -11.792 1.453 -7.552
{"}'P' P -12.036 1.382 -7.565
{"}'P' -12.037 1.472 -7.54
{"}'P' P -12.29 1.409 -7.564
{"}'P' -12.269 1.5 -7.538
{"}'P' P -12.532 1.491 -7.56
{"}'P' -12.51 1.537 -7.546
{"}'P' P -11.731 1.384 -7.304
{"}'P' -11.739 1.413 -7.303
{"}'P' P -11.981 1.343 -7.306
{"}'P' -11.985 1.431 -7.302
{"}'P' P -12.233 1.357 -7.305
{"}'P' -12.217 1.458 -7.301
{"}'P' P -12.477 1.424 -7.302
{"}'P' -12.451 1.489 -7.3
{"}'P' P -11.782 1.389 -7.043
{"}'P' -11.782 1.39 -7.043
{"}'P' P -12.036 1.359 -7.045
{"}'P' -12.036 1.407 -7.053
{"}'P' P -12.29 1.386 -7.043
{"}'P' -12.279 1.435 -7.053
{"}'P' P -12.532 1.468 -7.04
{"}'P' -12.528 1.477 -7.042
@subgroup {1->2} dominant
@dotlist {x} color= red width= 1 master= {vdw contact}
{ O   TYR 109  A}'M' green -9.275 2.382 -6.221
{"}'M' green -9.136 2.597 -6.212
@dotlist {x} color= red width= 1 master= {H-bonds}
{ O   TYR 109  A}'M' greentint -9.131 2.193 -7.458
{"}'M' greentint -9.016 2.425 -7.447
{"}'M' greentint -8.851 2.625 -7.439
{"}'M' greentint -9.325 1.936 -7.249
{"}'M' greentint -9.274 2.184 -7.238
{"}'M' greentint -9.174 2.417 -7.228
{"}'M' greentint -9.029 2.625 -7.219
{"}'M' greentint -8.845 2.799 -7.211
{"}'M' greentint -9.419 1.918 -7.009
{"}'M' greentint -9.372 2.17 -6.998
{"}'M' greentint -9.279 2.408 -6.987
{"}'M' greentint -9.141 2.624 -6.978
{"}'M' greentint -8.966 2.81 -6.97
{"}'M' greentint -8.758 2.96 -6.963
{"}'M' greentint -9.448 2.044 -6.749
{"}'M' greentint -9.378 2.291 -6.738
{"}'M' greentint -9.263 2.521 -6.728
{"}'M' greentint -9.108 2.726 -6.719
{"}'M' greentint -8.918 2.899 -6.712
{"}'M' greentint -9.45 2.024 -6.491
{"}'M' greentint -9.381 2.272 -6.48
{"}'M' greentint -9.268 2.503 -6.47
{"}'M' greentint -9.114 2.709 -6.461
{"}'M' greentint -8.925 2.883 -6.454
@subgroup {2->1} dominant
@dotlist {x} color= sky width= 1 master= {H-bonds}
{ H   GLY 122  A}'M' greentint -8.796 2.562 -7.279
{"}'M' greentint -8.892 2.329 -7.29
{"}'M' greentint -9.046 2.129 -7.298
{"}'M' greentint -9.246 1.976 -7.305
{"}'M' greentint -8.763 2.811 -7.269
{"}'M' greentint -8.758 2.559 -7.021
{"}'M' greentint -8.849 2.326 -7.031
{"}'M' greentint -8.995 2.122 -7.04
{"}'M' greentint -9.186 1.961 -7.047
{"}'M' greentint -8.729 2.808 -7.01
{"}'M' greentint -8.796 2.539 -6.762
{"}'M' greentint -8.892 2.306 -6.772
{"}'M' greentint -9.046 2.106 -6.781
{"}'M' greentint -9.246 1.953 -6.788
{"}'M' greentint -8.763 2.789 -6.751
{"}'M' greentint -8.899 2.531 -6.521
{"}'M' greentint -9.009 2.298 -6.531
{"}'M' greentint -9.183 2.107 -6.54
{"}'M' greentint -9.405 1.976 -6.546
{"}'M' greentint -8.863 2.786 -6.51
{"}'M' greentint -9.07 2.514 -6.315
{"}'M' greentint -9.206 2.293 -6.324
@subgroup {1->2} dominant
@dotlist {x} color= sky width= 1 master= {vdw contact}
{ H   TYR 109  A}'M' sea -9.728 1.344 -5.169
{"}'M' green -9.654 1.591 -5.158
{"}'M' green -9.51 1.805 -5.149
{"}'M' green -9.836 1.212 -4.934
{"}'M' green -9.353 2.048 -4.897
{"}'M' green -9.861 1.068 -4.681
{"}'M' green -9.303 2.102 -4.636
{"}'M' green -9.836 1.19 -4.416
{"}'M' green -9.353 2.025 -4.38
{"}'M' green -9.728 1.3 -4.17
{"}'M' green -9.51 1.762 -4.15
{"}'M' sea -9.31 1.924 -4.143
@dotlist {x} color= sky width= 1 master= {H-bonds}
{ H   TYR 109  A}'M' greentint -9.803 1.462 -4.923
{"}'M' greentint -9.707 1.695 -4.913
{"}'M' greentint -9.553 1.895 -4.904
{"}'M' greentint -9.863 1.318 -4.67
{"}'M' greentint -9.803 1.561 -4.659
{"}'M' greentint -9.684 1.782 -4.65
{"}'M' greentint -9.514 1.966 -4.642
{"}'M' greentint -9.803 1.439 -4.406
{"}'M' greentint -9.707 1.672 -4.395
{"}'M' greentint -9.553 1.872 -4.387
{"}'M' greentint -9.654 1.547 -4.159
@subgroup {2->1} dominant
@dotlist {x} color= red width= 1 master= {vdw contact}
{ O   GLY 122  A}'M' sea -9.567 2.049 -5.106
{"}'M' green -9.643 1.807 -5.117
{"}'M' green -9.766 1.586 -5.127
{"}'M' sea -9.932 1.394 -5.135
{"}'M' green -9.471 2.044 -4.866
{"}'M' sea -10.007 1.2 -4.902
{"}'M' green -9.955 1.168 -4.65
{"}'M' green -9.423 2.021 -4.354
{"}'M' green -9.948 1.162 -4.391
{"}'M' sea -9.473 2.003 -4.1
{"}'M' green -9.545 1.757 -4.111
{"}'M' green -9.662 1.53 -4.121
{"}'M' green -9.82 1.329 -4.13
@dotlist {x} color= red width= 1 master= {H-bonds}
{ O   GLY 122  A}'M' greentint -9.542 1.798 -4.876
{"}'M' greentint -9.658 1.57 -4.886
{"}'M' greentint -9.815 1.368 -4.895
{"}'M' greentint -9.425 2.024 -4.612
{"}'M' greentint -9.495 1.777 -4.623
{"}'M' greentint -9.61 1.546 -4.633
{"}'M' greentint -9.765 1.341 -4.642
{"}'M' greentint -9.492 1.773 -4.365
{"}'M' greentint -9.605 1.542 -4.375
{"}'M' greentint -9.759 1.336 -4.384
@subgroup {mainchain}
@vectorlist {mc} color= blue alpha= 0.1765 master= {mainchain}
{ n   ile A  58  1bgvA_60F_76G}P -12.081 -1.632 0.818
{"}-12.081 -1.632 0.818
{ ca  ile A  58  1bgvA_60F_76G}-11.154 -2.036 -0.239
{ c   ile A  58  1bgvA_60F_76G}-10.861 -0.77 -1.057
{ o   ile A  58  1bgvA_60F_76G}-11.811 -0.078 -1.478
{ c   ile A  58  1bgvA_60F_76G}P -10.861 -0.77 -1.057
{ n   glu A  59  1bgvA_60F_76G}-9.582 -0.505 -1.312
{ ca  glu A  59  1bgvA_60F_76G}-9.229 0.584 -2.253
{ c   glu A  59  1bgvA_60F_76G}-8.361 -0.069 -3.305
{ o   glu A  59  1bgvA_60F_76G}-7.5 -0.888 -2.944
{ c   glu A  59  1bgvA_60F_76G}P -8.361 -0.069 -3.305
{ n   phe A  60  1bgvA_60F_76G}-8.432 0.387 -4.557
{ ca  phe A  60  1bgvA_60F_76G}-7.554 -0.227 -5.541
{ c   phe A  60  1bgvA_60F_76G}-7.188 0.732 -6.667
{ o   phe A  60  1bgvA_60F_76G}-7.946 1.662 -6.992
{ c   phe A  60  1bgvA_60F_76G}P -7.188 0.732 -6.667
{ n   arg A  61  1bgvA_60F_76G}-6.093 0.386 -7.323
{ ca  arg A  61  1bgvA_60F_76G}-5.543 1.17 -8.457
{ c   arg A  61  1bgvA_60F_76G}-6.43 0.945 -9.669
{ o   arg A  61  1bgvA_60F_76G}-6.828 -0.198 -9.894
{ c   arg A  61  1bgvA_60F_76G}P -6.43 0.945 -9.669
{ n   val A  62  1bgvA_60F_76G}-6.686 1.972 -10.497
{ ca  val A  62  1bgvA_60F_76G}-7.457 1.753 -11.732
{ c   val A  62  1bgvA_60F_76G}-6.759 2.461 -12.903
{ o   val A  62  1bgvA_60F_76G}-7.072 3.607 -13.145
{ n   asn A  74  1bgvA_60F_76G}P -6.643 6.141 -11.773
{"}-6.643 6.141 -11.773
{ ca  asn A  74  1bgvA_60F_76G}-7.531 6.615 -10.716
{ c   asn A  74  1bgvA_60F_76G}-7.575 5.594 -9.613
{ o   asn A  74  1bgvA_60F_76G}-6.884 4.586 -9.672
{ c   asn A  74  1bgvA_60F_76G}P -7.575 5.594 -9.613
{ n   thr A  75  1bgvA_60F_76G}-8.33 5.927 -8.585
{ ca  thr A  75  1bgvA_60F_76G}-8.343 5.071 -7.432
{ c   thr A  75  1bgvA_60F_76G}-9.799 4.666 -7.294
{ o   thr A  75  1bgvA_60F_76G}-10.704 5.493 -7.495
{ c   thr A  75  1bgvA_60F_76G}P -9.799 4.666 -7.294
{ n   gly A  76  1bgvA_60F_76G}-10.038 3.376 -6.97
{ ca  gly A  76  1bgvA_60F_76G}-11.403 2.787 -6.775
{ c   gly A  76  1bgvA_60F_76G}-11.603 2.44 -5.265
{ o   gly A  76  1bgvA_60F_76G}-10.628 2.192 -4.53
{ c   gly A  76  1bgvA_60F_76G}P -11.603 2.44 -5.265
{ n   tyr A  77  1bgvA_60F_76G}-12.841 2.558 -4.787
{ ca  tyr A  77  1bgvA_60F_76G}-13.143 2.302 -3.38
{ c   tyr A  77  1bgvA_60F_76G}-14.374 1.412 -3.339
{ o   tyr A  77  1bgvA_60F_76G}-15.323 1.604 -4.096
{ c   tyr A  77  1bgvA_60F_76G}P -14.374 1.412 -3.339
{ n   arg A  78  1bgvA_60F_76G}-14.457 0.604 -2.276
{ ca  arg A  78  1bgvA_60F_76G}-15.755 0.012 -1.938
{ c   arg A  78  1bgvA_60F_76G}-15.658 -0.149 -0.404
{ o   arg A  78  1bgvA_60F_76G}-14.776 -0.849 0.092
@vectorlist {mc H} off nobutton color= gray master= {mainchain}
{ n   ile A  58  1bgvA_60F_76G}P -12.081 -1.632 0.818
{ ca  ile A  58  1bgvA_60F_76G}P -11.154 -2.036 -0.239
{ n   glu A  59  1bgvA_60F_76G}P -9.582 -0.505 -1.312
{ ca  glu A  59  1bgvA_60F_76G}P -9.229 0.584 -2.253
{ n   phe A  60  1bgvA_60F_76G}P -8.432 0.387 -4.557
{ ca  phe A  60  1bgvA_60F_76G}P -7.554 -0.227 -5.541
{ n   arg A  61  1bgvA_60F_76G}P -6.093 0.386 -7.323
{ ca  arg A  61  1bgvA_60F_76G}P -5.543 1.17 -8.457
{ n   val A  62  1bgvA_60F_76G}P -6.686 1.972 -10.497
{ ca  val A  62  1bgvA_60F_76G}P -7.457 1.753 -11.732
{ n   asn A  74  1bgvA_60F_76G}P -6.643 6.141 -11.773
{ ca  asn A  74  1bgvA_60F_76G}P -7.531 6.615 -10.716
{ n   thr A  75  1bgvA_60F_76G}P -8.33 5.927 -8.585
{ ca  thr A  75  1bgvA_60F_76G}P -8.343 5.071 -7.432
{ n   gly A  76  1bgvA_60F_76G}P -10.038 3.376 -6.97
{ ca  gly A  76  1bgvA_60F_76G}P -11.403 2.787 -6.775
{"}P -11.403 2.787 -6.775
{ n   tyr A  77  1bgvA_60F_76G}P -12.841 2.558 -4.787
{ ca  tyr A  77  1bgvA_60F_76G}P -13.143 2.302 -3.38
{ n   arg A  78  1bgvA_60F_76G}P -14.457 0.604 -2.276
{ ca  arg A  78  1bgvA_60F_76G}P -15.755 0.012 -1.938
@subgroup {mainchain}
@vectorlist {Calphas} off color= blue alpha= 0.2353
{ ca  ile A  58  1bgvA_60F_76G}P -11.154 -2.036 -0.239
{"}-11.154 -2.036 -0.239
{ ca  glu A  59  1bgvA_60F_76G}-9.229 0.584 -2.253
{ ca  phe A  60  1bgvA_60F_76G}-7.554 -0.227 -5.541
{ ca  arg A  61  1bgvA_60F_76G}-5.543 1.17 -8.457
{ ca  val A  62  1bgvA_60F_76G}-7.457 1.753 -11.732
{ ca  asn A  74  1bgvA_60F_76G}-7.531 6.615 -10.716
{ ca  thr A  75  1bgvA_60F_76G}-8.343 5.071 -7.432
{ ca  gly A  76  1bgvA_60F_76G}-11.403 2.787 -6.775
{ ca  tyr A  77  1bgvA_60F_76G}-13.143 2.302 -3.38
{ ca  arg A  78  1bgvA_60F_76G}-15.755 0.012 -1.938
@subgroup {sidechain}
@vectorlist {sc} off color= cyan master= {sidechain}
{ ca  ile A  58  1bgvA_60F_76G}P -11.154 -2.036 -0.239
{ ca  glu A  59  1bgvA_60F_76G}P -9.229 0.584 -2.253
{ ca  phe A  60  1bgvA_60F_76G}P -7.554 -0.227 -5.541
{ cb  phe A  60  1bgvA_60F_76G}-8.214 -1.52 -6.144
{ cg  phe A  60  1bgvA_60F_76G}-9.671 -1.331 -6.543
{ cd1 phe A  60  1bgvA_60F_76G}-10.684 -1.342 -5.579
{ ce1 phe A  60  1bgvA_60F_76G}-12.041 -1.19 -5.917
{ cz  phe A  60  1bgvA_60F_76G}-12.391 -0.97 -7.226
{ cg  phe A  60  1bgvA_60F_76G}P -9.671 -1.331 -6.543
{ cd2 phe A  60  1bgvA_60F_76G}-10.047 -1.084 -7.888
{ ce2 phe A  60  1bgvA_60F_76G}-11.403 -0.942 -8.226
{ cz  phe A  60  1bgvA_60F_76G}ghost -12.391 -0.97 -7.226
{ ca  arg A  61  1bgvA_60F_76G}P -5.543 1.17 -8.457
{ ca  val A  62  1bgvA_60F_76G}P -7.457 1.753 -11.732
{ ca  asn A  74  1bgvA_60F_76G}P -7.531 6.615 -10.716
{ ca  thr A  75  1bgvA_60F_76G}P -8.343 5.071 -7.432
{ ca  tyr A  77  1bgvA_60F_76G}P -13.143 2.302 -3.38
{ ca  arg A  78  1bgvA_60F_76G}P -15.755 0.012 -1.938
@vectorlist {sc H} off nobutton color= gray master= {sidechain}
{ cb  phe A  60  1bgvA_60F_76G}P -8.214 -1.52 -6.144
{"}P -8.214 -1.52 -6.144
{ cd1 phe A  60  1bgvA_60F_76G}P -10.684 -1.342 -5.579
{ cd2 phe A  60  1bgvA_60F_76G}P -10.047 -1.084 -7.888
{ ce1 phe A  60  1bgvA_60F_76G}P -12.041 -1.19 -5.917
{ ce2 phe A  60  1bgvA_60F_76G}P -11.403 -0.942 -8.226
{ cz  phe A  60  1bgvA_60F_76G}P -12.391 -0.97 -7.226
@subgroup {sidechain}
@vectorlist {sc} color= blue alpha= 0.1765 master= {sidechain}
{ ca  phe A  60  1bgvA_60F_76G}P -7.554 -0.227 -5.541
{ cb  phe A  60  1bgvA_60F_76G}-8.214 -1.52 -6.144
{ cg  phe A  60  1bgvA_60F_76G}-9.671 -1.331 -6.543
{ cd1 phe A  60  1bgvA_60F_76G}-10.684 -1.342 -5.579
{ ce1 phe A  60  1bgvA_60F_76G}-12.041 -1.19 -5.917
{ cz  phe A  60  1bgvA_60F_76G}-12.391 -0.97 -7.226
{ cg  phe A  60  1bgvA_60F_76G}P -9.671 -1.331 -6.543
{ cd2 phe A  60  1bgvA_60F_76G}-10.047 -1.084 -7.888
{ ce2 phe A  60  1bgvA_60F_76G}-11.403 -0.942 -8.226
{ cz  phe A  60  1bgvA_60F_76G}ghost -12.391 -0.97 -7.226
@vectorlist {sc H} off nobutton color= gray master= {sidechain}
{ cb  phe A  60  1bgvA_60F_76G}P -8.214 -1.52 -6.144
{"}P -8.214 -1.52 -6.144
{ cd1 phe A  60  1bgvA_60F_76G}P -10.684 -1.342 -5.579
{ cd2 phe A  60  1bgvA_60F_76G}P -10.047 -1.084 -7.888
{ ce1 phe A  60  1bgvA_60F_76G}P -12.041 -1.19 -5.917
{ ce2 phe A  60  1bgvA_60F_76G}P -11.403 -0.942 -8.226
{ cz  phe A  60  1bgvA_60F_76G}P -12.391 -0.97 -7.226
@subgroup {1->2} dominant
@dotlist {x} color= white width= 1 master= {vdw contact}
{ CE2 PHE  60  A}'P' sky -11.791 0.763 -8.282
{"}'P' sky -11.273 0.802 -8.281
{"}'P' sky -11.015 0.763 -8.282
{"}'P' sky -12.048 0.672 -8.025
{"}'P' blue -10.773 0.678 -8.024
{"}'P' sky -10.826 0.645 -7.767
{"}'P' sky -10.907 0.58 -7.52
{"}'P' sky -11.084 0.5 -7.287
{ CZ  PHE  60  A}'P' blue -12.391 0.685 -7.794
{"}'P' sky -12.136 0.665 -7.795
{"}'P' sky -12.521 0.774 -7.281
{"}'P' blue -12.53 0.762 -7.019
{"}'P' blue -11.309 0.393 -7.036
{"}'P' blue -12.326 0.716 -6.763
{"}'P' sky -12.066 0.686 -6.764
{"}'P' sky -11.814 0.617 -6.767
{"}'P' sky -11.576 0.51 -6.772
@dotlist {x} color= white width= 1 master= {vdw contact}
{ CE2 PHE  60  A}'P' sea -11.533 0.802 -8.281
{"}'P' sea -11.799 0.75 -8.021
{"}'P' green -11.542 0.79 -8.019
{"}'P' green -11.281 0.791 -8.019
{"}'P' sea -11.023 0.754 -8.021
{"}'P' green -11.855 0.685 -7.765
{"}'P' green -11.599 0.734 -7.763
{"}'P' green -11.338 0.744 -7.763
{"}'P' green -11.078 0.714 -7.764
{"}'P' green -11.666 0.636 -7.517
{"}'P' green -11.411 0.658 -7.516
{"}'P' green -11.156 0.639 -7.517
{"}'P' sea -11.339 0.533 -7.286
{ CZ  PHE  60  A}'P' sea -12.334 0.751 -7.541
{"}'P' green -12.074 0.722 -7.542
{"}'P' green -11.822 0.654 -7.545
{"}'P' sea -12.261 0.774 -7.281
{"}'P' green -12.003 0.735 -7.282
{"}'P' green -11.753 0.659 -7.286
{"}'P' sea -11.518 0.546 -7.291
{"}'P' sea -12.269 0.763 -7.019
{"}'P' green -12.011 0.726 -7.021
{"}'P' green -11.761 0.65 -7.024
{"}'P' sea -11.526 0.538 -7.029
@subgroup {2->1} dominant
@dotlist {x} color= white width= 1 master= {vdw contact}
{ HA3 GLY  76  A}'P' sky -11.128 1.086 -8.156
{"}'P' sky -11.888 1.079 -8.156
{"}'P' sky -10.917 1.037 -7.936
{"}'P' blue -12.115 1.037 -7.936
{"}'P' blue -10.798 1.007 -7.69
{"}'P' sky -12.221 0.997 -7.69
{"}'P' sky -10.968 0.849 -7.436
{"}'P' sky -12.365 1.078 -7.426
{"}'P' blue -11.014 0.847 -7.176
{"}'P' sky -11.254 0.761 -7.179
{"}'P' blue -12.403 1.154 -7.162
{"}'P' sky -11.389 0.814 -6.929
{"}'P' sky -12.115 0.993 -6.922
{"}'P' blue -11.638 0.944 -6.702
{"}'P' blue -11.888 1.015 -6.699
@dotlist {x} color= white width= 1 master= {vdw contact}
{ HA3 GLY  76  A}'P' sea -11.378 1.01 -8.159
{"}'P' sea -11.638 1.008 -8.159
{"}'P' sea -11.142 0.919 -7.941
{"}'P' green -11.389 0.859 -7.944
{"}'P' green -11.643 0.859 -7.944
{"}'P' sea -11.89 0.919 -7.941
{"}'P' sea -11.014 0.87 -7.696
{"}'P' green -11.254 0.784 -7.7
{"}'P' green -11.508 0.754 -7.701
{"}'P' green -11.762 0.781 -7.7
{"}'P' sea -12.004 0.863 -7.696
{"}'P' green -11.203 0.756 -7.44
{"}'P' green -11.453 0.715 -7.442
{"}'P' green -11.705 0.729 -7.441
{"}'P' green -11.949 0.796 -7.438
{"}'P' sea -12.173 0.915 -7.433
{"}'P' sea -11.508 0.731 -7.181
{"}'P' green -11.762 0.758 -7.179
{"}'P' green -12.004 0.84 -7.176
{"}'P' sea -12.221 0.975 -7.17
{"}'P' sea -11.643 0.814 -6.929
{"}'P' sea -11.89 0.875 -6.927
@subgroup {1->2} dominant
@vectorlist {x} color= blue width= 1 alpha= 0.1765 master= {small overlap}
{ O   PHE  60  A}'M' P -9.136 2.383 -6.831
{"}'M' -9.122 2.375 -6.833
{"}'M' P -8.982 2.589 -6.822
{"}'M' -8.961 2.57 -6.826
@dotlist {x} color= red width= 1 master= {H-bonds}
{ O   PHE  60  A}'M' greentint -9.042 2.297 -7.589
{"}'M' greentint -8.897 2.505 -7.58
{"}'M' greentint -8.713 2.679 -7.572
{"}'M' greentint -9.24 2.05 -7.359
{"}'M' greentint -9.147 2.288 -7.348
{"}'M' greentint -9.009 2.504 -7.339
{"}'M' greentint -8.834 2.69 -7.331
{"}'M' greentint -8.626 2.84 -7.324
{"}'M' greentint -9.316 1.924 -7.11
{"}'M' greentint -9.246 2.171 -7.099
{"}'M' greentint -9.131 2.401 -7.089
{"}'M' greentint -8.976 2.606 -7.08
{"}'M' greentint -8.786 2.779 -7.073
{"}'M' greentint -8.567 2.914 -7.067
{"}'M' greentint -9.318 1.904 -6.852
{"}'M' greentint -9.249 2.152 -6.841
{"}'M' greentint -8.793 2.763 -6.815
{"}'M' greentint -8.575 2.899 -6.809
{"}'M' greentint -9.286 1.773 -6.604
{"}'M' greentint -9.238 2.024 -6.593
{"}'M' greentint -9.143 2.262 -6.582
{"}'M' greentint -9.004 2.477 -6.573
{"}'M' greentint -8.828 2.662 -6.565
{"}'M' greentint -8.619 2.81 -6.558
{"}'M' greentint -8.386 2.917 -6.554
{"}'M' greentint -9.144 2.002 -6.353
{"}'M' greentint -9.046 2.235 -6.342
{"}'M' greentint -8.902 2.444 -6.333
{"}'M' greentint -8.719 2.62 -6.326
{"}'M' greentint -8.505 2.755 -6.32
{"}'M' greentint -8.879 2.239 -6.122
{"}'M' greentint -8.713 2.437 -6.114
@subgroup {2->1} dominant
@vectorlist {x} color= blue width= 1 alpha= 0.1765 master= {small overlap}
{ H   GLY  76  A}'M' P -8.465 2.241 -7.114
{"}'M' -8.471 2.244 -7.112
{"}'M' P -8.619 2.041 -7.122
{"}'M' -8.625 2.047 -7.12
{"}'M' P -8.422 2.238 -6.855
{"}'M' -8.44 2.247 -6.854
{"}'M' P -8.568 2.034 -6.864
{"}'M' -8.591 2.056 -6.863
@dotlist {x} color= sky width= 1 master= {H-bonds}
{ H   GLY  76  A}'M' greentint -8.643 2.488 -7.552
{"}'M' greentint -8.779 2.267 -7.561
{"}'M' greentint -8.987 2.11 -7.568
{"}'M' greentint -8.595 2.743 -7.54
{"}'M' greentint -8.472 2.487 -7.344
{"}'M' greentint -8.582 2.253 -7.355
{"}'M' greentint -8.756 2.063 -7.363
{"}'M' greentint -8.978 1.931 -7.369
{"}'M' greentint -9.229 1.872 -7.371
{"}'M' greentint -8.436 2.742 -7.333
{"}'M' greentint -8.369 2.474 -7.103
{"}'M' greentint -8.819 1.888 -7.129
{"}'M' greentint -9.052 1.791 -7.133
{"}'M' greentint -9.302 1.758 -7.135
{"}'M' greentint -8.369 2.973 -7.082
{"}'M' greentint -8.336 2.723 -7.093
{"}'M' greentint -8.331 2.471 -6.845
{"}'M' greentint -8.759 1.873 -6.871
{"}'M' greentint -8.985 1.764 -6.875
{"}'M' greentint -9.231 1.715 -6.878
{"}'M' greentint -8.335 2.968 -6.823
{"}'M' greentint -8.302 2.72 -6.834
{"}'M' greentint -8.369 2.451 -6.586
{"}'M' greentint -8.465 2.218 -6.596
{"}'M' greentint -8.619 2.018 -6.605
{"}'M' greentint -8.819 1.865 -6.612
{"}'M' greentint -9.052 1.769 -6.616
{"}'M' greentint -8.336 2.701 -6.575
{"}'M' greentint -8.472 2.443 -6.345
{"}'M' greentint -8.582 2.21 -6.355
{"}'M' greentint -8.756 2.019 -6.364
{"}'M' greentint -8.978 1.888 -6.37
{"}'M' greentint -8.436 2.698 -6.334
{"}'M' greentint -8.643 2.426 -6.139
{"}'M' greentint -8.779 2.205 -6.148
{"}'M' greentint -8.987 2.049 -6.155
@subgroup {1->2} dominant
@dotlist {x} color= sky width= 1 master= {H-bonds}
{ H   PHE  60  A}'M' greentint -9.818 1.504 -5.371
{"}'M' greentint -9.674 1.718 -5.362
{"}'M' greentint -10 1.125 -5.147
{"}'M' greentint -9.967 1.375 -5.136
{"}'M' greentint -9.871 1.608 -5.126
{"}'M' greentint -9.717 1.808 -5.117
{"}'M' greentint -9.517 1.961 -5.11
{"}'M' greentint -10.027 1.231 -4.883
{"}'M' greentint -9.967 1.474 -4.872
{"}'M' greentint -9.848 1.695 -4.863
{"}'M' greentint -9.678 1.879 -4.855
{"}'M' greentint -9.467 2.015 -4.849
{"}'M' greentint -10 1.103 -4.629
{"}'M' greentint -9.967 1.352 -4.619
{"}'M' greentint -9.871 1.585 -4.608
{"}'M' greentint -9.717 1.785 -4.6
{"}'M' greentint -9.517 1.938 -4.593
{"}'M' greentint -9.284 2.035 -4.589
{"}'M' greentint -9.892 1.213 -4.383
{"}'M' greentint -9.818 1.46 -4.372
{"}'M' greentint -9.674 1.675 -4.363
{"}'M' greentint -9.474 1.837 -4.356
{"}'M' greentint -9.729 1.213 -4.176
{"}'M' greentint -9.635 1.455 -4.165
{"}'M' greentint -9.46 1.647 -4.157
@subgroup {2->1} dominant
@dotlist {x} color= red width= 1 master= {H-bonds}
{ O   GLY  76  A}'M' greentint -9.626 1.735 -5.394
{"}'M' greentint -9.767 1.518 -5.404
{"}'M' greentint -9.4 1.967 -5.164
{"}'M' greentint -9.476 1.725 -5.175
{"}'M' greentint -9.599 1.504 -5.185
{"}'M' greentint -9.765 1.312 -5.193
{"}'M' greentint -9.965 1.157 -5.2
{"}'M' greentint -9.304 1.962 -4.924
{"}'M' greentint -9.375 1.716 -4.934
{"}'M' greentint -9.491 1.488 -4.944
{"}'M' greentint -9.648 1.286 -4.953
{"}'M' greentint -9.84 1.118 -4.96
{"}'M' greentint -9.258 1.942 -4.67
{"}'M' greentint -9.328 1.695 -4.681
{"}'M' greentint -9.443 1.464 -4.691
{"}'M' greentint -9.598 1.259 -4.7
{"}'M' greentint -9.788 1.086 -4.708
{"}'M' greentint -9.256 1.939 -4.412
{"}'M' greentint -9.325 1.691 -4.423
{"}'M' greentint -9.438 1.46 -4.433
{"}'M' greentint -9.592 1.254 -4.442
{"}'M' greentint -9.781 1.08 -4.449
{"}'M' greentint -9.378 1.675 -4.169
{"}'M' greentint -9.495 1.448 -4.179
{"}'M' greentint -9.653 1.247 -4.188
@subgroup {mainchain}
@vectorlist {mc} color= blue alpha= 0.1765 master= {mainchain}
{ n   cys A 471  1cb8A_578Y_473}P -8.489 5.268 -12.676
{"}-8.489 5.268 -12.676
{ ca  cys A 471  1cb8A_578Y_473}-9.69 4.86 -11.981
{ c   cys A 471  1cb8A_578Y_473}-9.272 4.465 -10.578
{ o   cys A 471  1cb8A_578Y_473}-8.4 3.61 -10.398
{ c   cys A 471  1cb8A_578Y_473}P -9.272 4.465 -10.578
{ n   leu A 472  1cb8A_578Y_473}-9.863 5.134 -9.594
{ ca  leu A 472  1cb8A_578Y_473}-9.556 4.897 -8.196
{ c   leu A 472  1cb8A_578Y_473}-10.812 4.494 -7.437
{ o   leu A 472  1cb8A_578Y_473}-11.918 4.949 -7.744
{ c   leu A 472  1cb8A_578Y_473}P -10.812 4.494 -7.437
{ n   gly A 473  1cb8A_578Y_473}-10.646 3.596 -6.477
{ ca  gly A 473  1cb8A_578Y_473}-11.769 3.166 -5.668
{ c   gly A 473  1cb8A_578Y_473}-11.241 3.105 -4.252
{ o   gly A 473  1cb8A_578Y_473}-10.095 2.689 -4.055
{ c   gly A 473  1cb8A_578Y_473}P -11.241 3.105 -4.252
{ n   ala A 474  1cb8A_578Y_473}-12.053 3.521 -3.282
{ ca  ala A 474  1cb8A_578Y_473}-11.655 3.524 -1.873
{ c   ala A 474  1cb8A_578Y_473}-12.888 3.339 -0.995
{ o   ala A 474  1cb8A_578Y_473}-14.016 3.511 -1.462
{ c   ala A 474  1cb8A_578Y_473}P -12.888 3.339 -0.995
{ n   gly A 475  1cb8A_578Y_473}-12.68 2.997 0.273
{ ca  gly A 475  1cb8A_578Y_473}-13.805 2.791 1.162
{ c   gly A 475  1cb8A_578Y_473}-14.772 1.723 0.674
{ o   gly A 475  1cb8A_578Y_473}-15.989 1.815 0.869
{ n   ala A 576  1cb8A_578Y_473}P -11.676 -1.39 1.494
{"}-11.676 -1.39 1.494
{ ca  ala A 576  1cb8A_578Y_473}-10.841 -1.879 0.387
{ c   ala A 576  1cb8A_578Y_473}-10.64 -0.773 -0.658
{ o   ala A 576  1cb8A_578Y_473}-11.343 0.243 -0.648
{ c   ala A 576  1cb8A_578Y_473}P -10.64 -0.773 -0.658
{ n   gln A 577  1cb8A_578Y_473}-9.689 -0.97 -1.562
{ ca  gln A 577  1cb8A_578Y_473}-9.407 0.033 -2.577
{ c   gln A 577  1cb8A_578Y_473}-8.843 -0.597 -3.847
{ o   gln A 577  1cb8A_578Y_473}-8.499 -1.788 -3.871
{ c   gln A 577  1cb8A_578Y_473}P -8.843 -0.597 -3.847
{ n   tyr A 578  1cb8A_578Y_473}-8.778 0.207 -4.904
{ ca  tyr A 578  1cb8A_578Y_473}-8.188 -0.209 -6.175
{ c   tyr A 578  1cb8A_578Y_473}-7.663 1.01 -6.883
{ o   tyr A 578  1cb8A_578Y_473}-8.088 2.133 -6.605
{ c   tyr A 578  1cb8A_578Y_473}P -7.663 1.01 -6.883
{ n   ala A 579  1cb8A_578Y_473}-6.752 0.774 -7.816
{ ca  ala A 579  1cb8A_578Y_473}-6.179 1.827 -8.621
{ c   ala A 579  1cb8A_578Y_473}-5.757 1.187 -9.928
{ o   ala A 579  1cb8A_578Y_473}-4.971 0.255 -9.926
{ c   ala A 579  1cb8A_578Y_473}P -5.757 1.187 -9.928
{ n   tyr A 580  1cb8A_578Y_473}-6.346 1.618 -11.032
{ ca  tyr A 580  1cb8A_578Y_473}-5.957 1.091 -12.342
{ c   tyr A 580  1cb8A_578Y_473}-6.004 2.233 -13.342
{ o   tyr A 580  1cb8A_578Y_473}-6.803 3.154 -13.191
@vectorlist {mc H} off nobutton color= gray master= {mainchain}
{ n   cys A 471  1cb8A_578Y_473}P -8.489 5.268 -12.676
{ ca  cys A 471  1cb8A_578Y_473}P -9.69 4.86 -11.981
{ n   leu A 472  1cb8A_578Y_473}P -9.863 5.134 -9.594
{ ca  leu A 472  1cb8A_578Y_473}P -9.556 4.897 -8.196
{ n   gly A 473  1cb8A_578Y_473}P -10.646 3.596 -6.477
{ ca  gly A 473  1cb8A_578Y_473}P -11.769 3.166 -5.668
{"}P -11.769 3.166 -5.668
{ n   ala A 474  1cb8A_578Y_473}P -12.053 3.521 -3.282
{ ca  ala A 474  1cb8A_578Y_473}P -11.655 3.524 -1.873
{ n   gly A 475  1cb8A_578Y_473}P -12.68 2.997 0.273
{ ca  gly A 475  1cb8A_578Y_473}P -13.805 2.791 1.162
{"}P -13.805 2.791 1.162
{ n   ala A 576  1cb8A_578Y_473}P -11.676 -1.39 1.494
{ ca  ala A 576  1cb8A_578Y_473}P -10.841 -1.879 0.387
{ n   gln A 577  1cb8A_578Y_473}P -9.689 -0.97 -1.562
{ ca  gln A 577  1cb8A_578Y_473}P -9.407 0.033 -2.577
{ n   tyr A 578  1cb8A_578Y_473}P -8.778 0.207 -4.904
{ ca  tyr A 578  1cb8A_578Y_473}P -8.188 -0.209 -6.175
{ n   ala A 579  1cb8A_578Y_473}P -6.752 0.774 -7.816
{ ca  ala A 579  1cb8A_578Y_473}P -6.179 1.827 -8.621
{ n   tyr A 580  1cb8A_578Y_473}P -6.346 1.618 -11.032
{ ca  tyr A 580  1cb8A_578Y_473}P -5.957 1.091 -12.342
@subgroup {mainchain}
@vectorlist {Calphas} off color= blue alpha= 0.2353
{ ca  cys A 471  1cb8A_578Y_473}P -9.69 4.86 -11.981
{"}-9.69 4.86 -11.981
{ ca  leu A 472  1cb8A_578Y_473}-9.556 4.897 -8.196
{ ca  gly A 473  1cb8A_578Y_473}-11.769 3.166 -5.668
{ ca  ala A 474  1cb8A_578Y_473}-11.655 3.524 -1.873
{ ca  gly A 475  1cb8A_578Y_473}-13.805 2.791 1.162
{ ca  ala A 576  1cb8A_578Y_473}P -10.841 -1.879 0.387
{"}-10.841 -1.879 0.387
{ ca  gln A 577  1cb8A_578Y_473}-9.407 0.033 -2.577
{ ca  tyr A 578  1cb8A_578Y_473}-8.188 -0.209 -6.175
{ ca  ala A 579  1cb8A_578Y_473}-6.179 1.827 -8.621
{ ca  tyr A 580  1cb8A_578Y_473}-5.957 1.091 -12.342
@subgroup {sidechain}
@vectorlist {sc} off color= cyan master= {sidechain}
{ ca  cys A 471  1cb8A_578Y_473}P -9.69 4.86 -11.981
{ ca  leu A 472  1cb8A_578Y_473}P -9.556 4.897 -8.196
{ ca  ala A 474  1cb8A_578Y_473}P -11.655 3.524 -1.873
{ ca  ala A 576  1cb8A_578Y_473}P -10.841 -1.879 0.387
{ ca  gln A 577  1cb8A_578Y_473}P -9.407 0.033 -2.577
{ ca  tyr A 578  1cb8A_578Y_473}P -8.188 -0.209 -6.175
{ cb  tyr A 578  1cb8A_578Y_473}-9.188 -0.938 -7.089
{ cg  tyr A 578  1cb8A_578Y_473}-10.343 -0.094 -7.611
{ cd1 tyr A 578  1cb8A_578Y_473}-10.172 0.797 -8.685
{ ce1 tyr A 578  1cb8A_578Y_473}-11.245 1.566 -9.168
{ cz  tyr A 578  1cb8A_578Y_473}-12.496 1.438 -8.569
{ oh  tyr A 578  1cb8A_578Y_473}-13.54 2.227 -8.964
{ cg  tyr A 578  1cb8A_578Y_473}P -10.343 -0.094 -7.611
{ cd2 tyr A 578  1cb8A_578Y_473}-11.608 -0.204 -7.041
{ ce2 tyr A 578  1cb8A_578Y_473}-12.687 0.558 -7.515
{ cz  tyr A 578  1cb8A_578Y_473}ghost -12.496 1.438 -8.569
{ ca  ala A 579  1cb8A_578Y_473}P -6.179 1.827 -8.621
{ ca  tyr A 580  1cb8A_578Y_473}P -5.957 1.091 -12.342
@vectorlist {sc H} off nobutton color= gray master= {sidechain}
{ cb  tyr A 578  1cb8A_578Y_473}P -9.188 -0.938 -7.089
{"}P -9.188 -0.938 -7.089
{ cd1 tyr A 578  1cb8A_578Y_473}P -10.172 0.797 -8.685
{ cd2 tyr A 578  1cb8A_578Y_473}P -11.608 -0.204 -7.041
{ ce1 tyr A 578  1cb8A_578Y_473}P -11.245 1.566 -9.168
{ ce2 tyr A 578  1cb8A_578Y_473}P -12.687 0.558 -7.515
{ oh  tyr A 578  1cb8A_578Y_473}P -13.54 2.227 -8.964
@subgroup {sidechain}
@vectorlist {sc} color= blue alpha= 0.1765 master= {sidechain}
{ ca  tyr A 578  1cb8A_578Y_473}P -8.188 -0.209 -6.175
{ cb  tyr A 578  1cb8A_578Y_473}-9.188 -0.938 -7.089
{ cg  tyr A 578  1cb8A_578Y_473}-10.343 -0.094 -7.611
{ cd1 tyr A 578  1cb8A_578Y_473}-10.172 0.797 -8.685
{ ce1 tyr A 578  1cb8A_578Y_473}-11.245 1.566 -9.168
{ cz  tyr A 578  1cb8A_578Y_473}-12.496 1.438 -8.569
{ oh  tyr A 578  1cb8A_578Y_473}-13.54 2.227 -8.964
{ cg  tyr A 578  1cb8A_578Y_473}P -10.343 -0.094 -7.611
{ cd2 tyr A 578  1cb8A_578Y_473}-11.608 -0.204 -7.041
{ ce2 tyr A 578  1cb8A_578Y_473}-12.687 0.558 -7.515
{ cz  tyr A 578  1cb8A_578Y_473}ghost -12.496 1.438 -8.569
@vectorlist {sc H} off nobutton color= gray master= {sidechain}
{ cb  tyr A 578  1cb8A_578Y_473}P -9.188 -0.938 -7.089
{"}P -9.188 -0.938 -7.089
{ cd1 tyr A 578  1cb8A_578Y_473}P -10.172 0.797 -8.685
{ cd2 tyr A 578  1cb8A_578Y_473}P -11.608 -0.204 -7.041
{ ce1 tyr A 578  1cb8A_578Y_473}P -11.245 1.566 -9.168
{ ce2 tyr A 578  1cb8A_578Y_473}P -12.687 0.558 -7.515
{ oh  tyr A 578  1cb8A_578Y_473}P -13.54 2.227 -8.964
@subgroup {1->2} dominant
@dotlist {x} color= white width= 1 master= {vdw contact}
{ CD2 TYR 578  A}'P' green -11.283 1.452 -6.579
{"}'P' green -11.361 1.377 -6.332
{"}'P' green -11.289 1.238 -6.102
{"}'P' green -11.551 1.114 -5.891
{ CZ  TYR 578  A}'P' green -12.759 2.324 -7.083
@vectorlist {x} color= blue width= 1 alpha= 0.1765 master= {small overlap}
{ CD2 TYR 578  A}'P' P -11.616 1.396 -6.331
{"}'P' -11.616 1.32 -6.365
{"}'P' P -11.801 1.26 -6.101
{"}'P' -11.791 1.185 -6.15
{"}'P' P -11.544 1.271 -6.101
{"}'P' -11.545 1.239 -6.121
{"}'P' P -12.063 1.037 -5.895
{"}'P' -12.061 1.032 -5.9
{"}'P' P -11.811 1.1 -5.892
{"}'P' -11.809 1.088 -5.903
{ CE2 TYR 578  A}'P' P -12.95 2.136 -6.806
{"}'P' -12.948 2.126 -6.811
{"}'P' P -12.695 2.158 -6.805
{"}'P' -12.695 2.072 -6.843
{"}'P' P -12.44 2.139 -6.806
{"}'P' -12.462 2.001 -6.868
{"}'P' P -12.191 2.08 -6.809
{"}'P' -12.241 1.929 -6.879
{"}'P' P -11.955 1.984 -6.813
{"}'P' -12.019 1.858 -6.875
{"}'P' P -11.736 1.852 -6.819
{"}'P' -11.789 1.779 -6.857
{"}'P' P -11.541 1.687 -6.826
{"}'P' -11.551 1.676 -6.832
{"}'P' P -13.131 1.968 -6.578
{"}'P' -13.131 1.967 -6.578
{"}'P' P -12.88 2.022 -6.575
{"}'P' -12.868 1.931 -6.633
{"}'P' P -11.686 1.656 -6.591
{"}'P' -11.758 1.577 -6.658
{"}'P' P -13.142 1.799 -6.369
{"}'P' -13.138 1.787 -6.38
{"}'P' P -12.89 1.862 -6.366
{"}'P' -12.874 1.76 -6.456
{"}'P' P -11.703 1.46 -6.383
{"}'P' -11.77 1.398 -6.461
{"}'P' P -13.128 1.607 -6.185
{"}'P' -13.126 1.604 -6.189
{"}'P' P -12.88 1.676 -6.182
{"}'P' -12.866 1.595 -6.279
{"}'P' P -11.916 1.408 -6.194
{"}'P' -11.991 1.326 -6.322
{"}'P' P -12.95 1.444 -6.029
{"}'P' -12.945 1.426 -6.06
{"}'P' P -12.695 1.48 -6.027
{"}'P' -12.695 1.408 -6.143
{"}'P' P -12.44 1.448 -6.029
{"}'P' -12.466 1.353 -6.188
{"}'P' P -12.201 1.352 -6.033
{"}'P' -12.248 1.276 -6.175
{"}'P' P -11.996 1.197 -6.04
{"}'P' -12.03 1.166 -6.112
{"}'P' P -12.819 1.236 -5.907
{"}'P' -12.819 1.236 -5.908
{"}'P' P -12.555 1.236 -5.907
{"}'P' -12.56 1.211 -5.968
{"}'P' P -12.307 1.146 -5.911
{"}'P' -12.32 1.127 -5.964
{ CZ  TYR 578  A}'P' P -12.504 2.36 -7.081
{"}'P' -12.504 2.357 -7.086
{"}'P' P -12.249 2.328 -7.083
{"}'P' -12.254 2.311 -7.112
{"}'P' P -12.01 2.232 -7.087
{"}'P' -12.02 2.216 -7.117
{"}'P' P -11.805 2.077 -7.094
{"}'P' -11.808 2.074 -7.101
@vectorlist {x} color= blue width= 1 alpha= 0.1765 master= {bad overlap}
{ CE2 TYR 578  A}'P' P -12.623 2.033 -6.575
{"}'P' -12.63 1.864 -6.683
{"}'P' P -12.368 2 -6.576
{"}'P' -12.415 1.786 -6.716
{"}'P' P -12.122 1.925 -6.579
{"}'P' -12.208 1.717 -6.721
{"}'P' P -11.892 1.809 -6.585
{"}'P' -11.99 1.656 -6.699
{"}'P' P -12.63 1.876 -6.365
{"}'P' -12.638 1.694 -6.524
{"}'P' P -12.372 1.841 -6.367
{"}'P' -12.428 1.616 -6.568
{"}'P' P -12.126 1.757 -6.37
{"}'P' -12.223 1.551 -6.567
{"}'P' P -11.9 1.629 -6.376
{"}'P' -12.003 1.489 -6.524
{"}'P' P -12.623 1.689 -6.182
{"}'P' -12.631 1.543 -6.355
{"}'P' P -12.369 1.648 -6.183
{"}'P' -12.419 1.474 -6.396
{"}'P' P -12.129 1.553 -6.188
{"}'P' -12.211 1.408 -6.381
@subgroup {2->1} dominant
@dotlist {x} color= white width= 1 master= {vdw contact}
{ HA3 GLY 473  A}'P' green -11.696 1.984 -7.06
{"}'P' green -11.351 1.508 -6.534
{"}'P' green -11.383 1.293 -6.035
{"}'P' green -11.638 1.149 -5.781
{"}'P' green -11.878 1.063 -5.784
{"}'P' green -12.132 1.033 -5.786
@vectorlist {x} color= blue width= 1 alpha= 0.1765 master= {small overlap}
{ HA3 GLY 473  A}'P' P -12.14 2.235 -7.165
{"}'P' -12.14 2.233 -7.117
{"}'P' P -12.01 2.009 -7.145
{"}'P' -12.018 2.019 -7.076
{"}'P' P -12.27 2.009 -7.145
{"}'P' -12.259 2.023 -7.047
{"}'P' P -12.4 2.234 -7.136
{"}'P' -12.388 2.231 -7.083
{"}'P' P -11.879 1.795 -7.068
{"}'P' -11.902 1.829 -6.974
{"}'P' P -12.132 1.723 -7.071
{"}'P' -12.133 1.799 -6.894
{"}'P' P -12.575 1.969 -7.061
{"}'P' -12.526 1.993 -6.941
{"}'P' P -12.648 2.222 -7.049
{"}'P' -12.64 2.221 -7.034
{"}'P' P -11.581 1.755 -6.93
{"}'P' -11.586 1.759 -6.923
{"}'P' P -11.775 1.593 -6.937
{"}'P' -11.815 1.657 -6.835
{"}'P' P -12.825 1.975 -6.921
{"}'P' -12.765 1.993 -6.839
{"}'P' P -11.535 1.531 -6.755
{"}'P' -11.551 1.548 -6.735
{"}'P' P -11.752 1.388 -6.761
{"}'P' -11.801 1.487 -6.666
{"}'P' P -12.905 1.715 -6.747
{"}'P' -12.792 1.784 -6.636
{"}'P' P -13.015 1.95 -6.736
{"}'P' -12.97 1.962 -6.698
{"}'P' P -11.541 1.339 -6.541
{"}'P' -11.573 1.385 -6.512
{"}'P' P -11.766 1.221 -6.546
{"}'P' -11.807 1.327 -6.486
{"}'P' P -12.929 1.508 -6.534
{"}'P' -12.807 1.613 -6.45
{"}'P' P -13.073 1.717 -6.525
{"}'P' -13.003 1.752 -6.484
{"}'P' P -11.422 1.309 -6.295
{"}'P' -11.439 1.329 -6.288
{"}'P' P -11.638 1.172 -6.301
{"}'P' -11.678 1.253 -6.276
{"}'P' P -11.878 1.086 -6.305
{"}'P' -11.905 1.199 -6.273
{"}'P' P -12.132 1.056 -6.306
{"}'P' -12.133 1.215 -6.262
{"}'P' P -12.386 1.083 -6.305
{"}'P' -12.344 1.269 -6.252
{"}'P' P -12.628 1.165 -6.301
{"}'P' -12.546 1.336 -6.25
{"}'P' P -12.845 1.299 -6.295
{"}'P' -12.75 1.418 -6.255
{"}'P' P -13.027 1.478 -6.287
{"}'P' -12.959 1.532 -6.265
{"}'P' P -13.164 1.694 -6.278
{"}'P' -13.162 1.694 -6.277
{"}'P' P -11.592 1.151 -6.041
{"}'P' -11.607 1.18 -6.04
{"}'P' P -11.827 1.058 -6.045
{"}'P' -11.844 1.119 -6.042
{"}'P' P -12.077 1.017 -6.047
{"}'P' -12.08 1.07 -6.045
{"}'P' P -12.329 1.031 -6.046
{"}'P' -12.316 1.112 -6.043
{"}'P' P -12.573 1.098 -6.043
{"}'P' -12.54 1.181 -6.04
{"}'P' P -12.797 1.217 -6.038
{"}'P' -12.76 1.27 -6.036
{"}'P' P -12.989 1.38 -6.031
{"}'P' -12.98 1.389 -6.031
@vectorlist {x} color= blue width= 1 alpha= 0.1765 master= {bad overlap}
{ HA3 GLY 473  A}'P' P -12.386 1.787 -7.068
{"}'P' -12.343 1.856 -6.881
{"}'P' P -12.013 1.506 -6.941
{"}'P' -12.038 1.637 -6.758
{"}'P' P -12.267 1.506 -6.941
{"}'P' -12.236 1.67 -6.713
{"}'P' P -12.505 1.593 -6.937
{"}'P' -12.419 1.732 -6.716
{"}'P' P -12.699 1.755 -6.93
{"}'P' -12.599 1.832 -6.764
{"}'P' P -12.002 1.312 -6.764
{"}'P' -12.03 1.493 -6.605
{"}'P' P -12.262 1.31 -6.764
{"}'P' -12.23 1.536 -6.566
{"}'P' P -12.512 1.381 -6.761
{"}'P' -12.414 1.594 -6.558
{"}'P' P -12.733 1.52 -6.755
{"}'P' -12.6 1.668 -6.585
{"}'P' P -12.013 1.161 -6.549
{"}'P' -12.036 1.347 -6.448
{"}'P' P -12.267 1.161 -6.549
{"}'P' -12.238 1.395 -6.422
{"}'P' P -12.514 1.221 -6.546
{"}'P' -12.424 1.453 -6.414
{"}'P' P -12.739 1.339 -6.541
{"}'P' -12.611 1.52 -6.425
@subgroup {1->2} dominant
@dotlist {x} color= red width= 1 master= {vdw contact}
{ O   TYR 578  A}'M' green -8.761 3.281 -6.171
{"}'M' green -9.021 2.71 -5.735
@dotlist {x} color= red width= 1 master= {H-bonds}
{ O   TYR 578  A}'M' greentint -9.289 2.759 -6.961
{"}'M' greentint -9.151 2.975 -6.952
{"}'M' greentint -9.458 2.395 -6.723
{"}'M' greentint -9.388 2.642 -6.712
{"}'M' greentint -9.273 2.872 -6.702
{"}'M' greentint -9.118 3.077 -6.693
{"}'M' greentint -8.928 3.25 -6.686
{"}'M' greentint -9.46 2.375 -6.465
{"}'M' greentint -9.391 2.623 -6.454
{"}'M' greentint -9.278 2.854 -6.444
{"}'M' greentint -9.124 3.06 -6.435
{"}'M' greentint -8.935 3.234 -6.428
{"}'M' greentint -9.428 2.244 -6.217
{"}'M' greentint -9.38 2.495 -6.206
{"}'M' greentint -9.285 2.733 -6.195
{"}'M' greentint -9.146 2.948 -6.186
{"}'M' greentint -8.97 3.133 -6.178
{"}'M' greentint -9.286 2.473 -5.966
{"}'M' greentint -9.188 2.706 -5.955
{"}'M' greentint -9.044 2.915 -5.946
{"}'M' greentint -8.861 3.091 -5.939
@subgroup {2->1} dominant
@dotlist {x} color= sky width= 1 master= {H-bonds}
{ H   GLY 473  A}'M' greentint -9.114 2.943 -6.966
{"}'M' greentint -9.25 2.722 -6.975
{"}'M' greentint -8.943 2.942 -6.758
{"}'M' greentint -9.053 2.708 -6.769
{"}'M' greentint -9.227 2.518 -6.777
{"}'M' greentint -9.449 2.386 -6.783
{"}'M' greentint -8.907 3.197 -6.747
{"}'M' greentint -8.84 2.929 -6.517
{"}'M' greentint -8.936 2.696 -6.528
{"}'M' greentint -9.09 2.496 -6.536
{"}'M' greentint -9.29 2.343 -6.543
{"}'M' greentint -8.807 3.178 -6.507
{"}'M' greentint -8.802 2.926 -6.259
{"}'M' greentint -8.893 2.693 -6.269
{"}'M' greentint -9.039 2.489 -6.278
{"}'M' greentint -9.23 2.328 -6.285
{"}'M' greentint -8.773 3.175 -6.248
{"}'M' greentint -8.84 2.906 -6
{"}'M' greentint -8.936 2.673 -6.01
{"}'M' greentint -9.09 2.473 -6.019
{"}'M' greentint -9.29 2.32 -6.026
{"}'M' greentint -8.807 3.156 -5.989
{"}'M' greentint -9.053 2.665 -5.769
@subgroup {1->2} dominant
@dotlist {x} color= sky width= 1 master= {H-bonds}
{ H   TYR 578  A}'M' greentint -9.607 1.993 -5.127
{"}'M' greentint -9.938 1.727 -4.88
{"}'M' greentint -9.768 1.911 -4.872
{"}'M' greentint -9.557 2.047 -4.866
{"}'M' greentint -9.319 2.126 -4.862
{"}'M' greentint -9.961 1.617 -4.625
{"}'M' greentint -9.807 1.817 -4.617
{"}'M' greentint -9.607 1.97 -4.61
{"}'M' greentint -9.374 2.067 -4.606
{"}'M' greentint -9.124 2.1 -4.604
{"}'M' greentint -9.908 1.492 -4.389
{"}'M' greentint -9.764 1.707 -4.38
{"}'M' greentint -9.564 1.869 -4.373
{"}'M' greentint -9.325 1.966 -4.369
{"}'M' greentint -9.068 1.988 -4.368
{"}'M' greentint -9.725 1.487 -4.182
{"}'M' greentint -9.55 1.679 -4.174
{"}'M' greentint -9.318 1.795 -4.169
{"}'M' greentint -9.059 1.819 -4.168
{"}'M' greentint -9.381 1.537 -4.021
@subgroup {2->1} dominant
@dotlist {x} color= red width= 1 master= {vdw contact}
{ O   GLY 473  A}'M' green -10.023 1.362 -4.496
{"}'M' green -9.248 1.577 -3.974
{"}'M' green -9.466 1.44 -3.98
@dotlist {x} color= red width= 1 master= {H-bonds}
{ O   GLY 473  A}'M' greentint -9.451 2.045 -5.119
{"}'M' greentint -9.661 1.897 -5.125
{"}'M' greentint -9.234 2.015 -4.929
{"}'M' greentint -9.421 1.835 -4.937
{"}'M' greentint -9.645 1.704 -4.942
{"}'M' greentint -9.893 1.628 -4.946
{"}'M' greentint -9.066 2.001 -4.71
{"}'M' greentint -9.232 1.809 -4.718
{"}'M' greentint -9.432 1.654 -4.725
{"}'M' greentint -9.66 1.542 -4.73
{"}'M' greentint -9.905 1.479 -4.732
{"}'M' greentint -8.958 1.985 -4.469
{"}'M' greentint -9.115 1.783 -4.478
{"}'M' greentint -9.307 1.615 -4.485
{"}'M' greentint -9.528 1.485 -4.491
{"}'M' greentint -9.77 1.4 -4.495
{"}'M' greentint -9.065 1.756 -4.225
{"}'M' greentint -9.255 1.583 -4.233
{"}'M' greentint -9.474 1.448 -4.238
{"}'M' greentint -9.714 1.355 -4.243
@subgroup {mainchain}
@vectorlist {mc} color= blue alpha= 0.1765 master= {mainchain}
{ n   tyr A 183  1dg6A_185Y_276}P -11.694 -1.818 1.053
{"}-11.694 -1.818 1.053
{ ca  tyr A 183  1dg6A_185Y_276}-10.935 -2.302 -0.092
{ c   tyr A 183  1dg6A_185Y_276}-10.694 -1.111 -1.012
{ o   tyr A 183  1dg6A_185Y_276}-11.657 -0.447 -1.443
{ c   tyr A 183  1dg6A_185Y_276}P -10.694 -1.111 -1.012
{ n   ile A 184  1dg6A_185Y_276}-9.424 -0.835 -1.275
{ ca  ile A 184  1dg6A_185Y_276}-8.993 0.335 -2.069
{ c   ile A 184  1dg6A_185Y_276}-8.32 -0.195 -3.324
{ o   ile A 184  1dg6A_185Y_276}-7.532 -1.157 -3.199
{ c   ile A 184  1dg6A_185Y_276}P -8.32 -0.195 -3.324
{ n   tyr A 185  1dg6A_185Y_276}-8.581 0.37 -4.501
{ ca  tyr A 185  1dg6A_185Y_276}-7.938 -0.142 -5.696
{ c   tyr A 185  1dg6A_185Y_276}-7.681 1 -6.673
{ o   tyr A 185  1dg6A_185Y_276}-8.327 2.067 -6.641
{ c   tyr A 185  1dg6A_185Y_276}P -7.681 1 -6.673
{ n   ser A 186  1dg6A_185Y_276}-6.767 0.765 -7.618
{ ca  ser A 186  1dg6A_185Y_276}-6.56 1.689 -8.729
{ c   ser A 186  1dg6A_185Y_276}-6.078 0.93 -9.934
{ o   ser A 186  1dg6A_185Y_276}-5.302 -0.032 -9.788
{ c   ser A 186  1dg6A_185Y_276}P -6.078 0.93 -9.934
{ n   gln A 187  1dg6A_185Y_276}-6.5 1.387 -11.141
{ ca  gln A 187  1dg6A_185Y_276}-5.897 0.933 -12.402
{ c   gln A 187  1dg6A_185Y_276}-5.329 2.177 -13.079
{ o   gln A 187  1dg6A_185Y_276}-6.01 3.197 -13.179
{ n   phe A 274  1dg6A_185Y_276}P -8.515 4.558 -13.288
{"}-8.515 4.558 -13.288
{ ca  phe A 274  1dg6A_185Y_276}-9.547 4.819 -12.284
{ c   phe A 274  1dg6A_185Y_276}-9.049 4.468 -10.905
{ o   phe A 274  1dg6A_185Y_276}-7.979 3.844 -10.734
{ c   phe A 274  1dg6A_185Y_276}P -9.049 4.468 -10.905
{ n   phe A 275  1dg6A_185Y_276}-9.81 4.875 -9.908
{ ca  phe A 275  1dg6A_185Y_276}-9.448 4.76 -8.494
{ c   phe A 275  1dg6A_185Y_276}-10.727 4.604 -7.692
{ o   phe A 275  1dg6A_185Y_276}-11.687 5.343 -7.961
{ c   phe A 275  1dg6A_185Y_276}P -10.727 4.604 -7.692
{ n   gly A 276  1dg6A_185Y_276}-10.768 3.704 -6.739
{ ca  gly A 276  1dg6A_185Y_276}-12.018 3.517 -6.008
{ c   gly A 276  1dg6A_185Y_276}-11.752 2.874 -4.672
{ o   gly A 276  1dg6A_185Y_276}-10.659 2.447 -4.308
{ c   gly A 276  1dg6A_185Y_276}P -11.752 2.874 -4.672
{ n   ala A 277  1dg6A_185Y_276}-12.851 2.766 -3.901
{ ca  ala A 277  1dg6A_185Y_276}-12.791 2.129 -2.603
{ c   ala A 277  1dg6A_185Y_276}-14.191 1.777 -2.125
{ o   ala A 277  1dg6A_185Y_276}-15.141 2.495 -2.499
{ c   ala A 277  1dg6A_185Y_276}P -14.191 1.777 -2.125
{ n   phe A 278  1dg6A_185Y_276}-14.317 0.777 -1.267
{ ca  phe A 278  1dg6A_185Y_276}-15.618 0.517 -0.667
{ c   phe A 278  1dg6A_185Y_276}-15.403 -0.06 0.726
{ o   phe A 278  1dg6A_185Y_276}-14.426 -0.71 1.001
@vectorlist {mc H} off nobutton color= gray master= {mainchain}
{ n   tyr A 183  1dg6A_185Y_276}P -11.694 -1.818 1.053
{ ca  tyr A 183  1dg6A_185Y_276}P -10.935 -2.302 -0.092
{ n   ile A 184  1dg6A_185Y_276}P -9.424 -0.835 -1.275
{ ca  ile A 184  1dg6A_185Y_276}P -8.993 0.335 -2.069
{ n   tyr A 185  1dg6A_185Y_276}P -8.581 0.37 -4.501
{ ca  tyr A 185  1dg6A_185Y_276}P -7.938 -0.142 -5.696
{ n   ser A 186  1dg6A_185Y_276}P -6.767 0.765 -7.618
{ ca  ser A 186  1dg6A_185Y_276}P -6.56 1.689 -8.729
{ n   gln A 187  1dg6A_185Y_276}P -6.5 1.387 -11.141
{ ca  gln A 187  1dg6A_185Y_276}P -5.897 0.933 -12.402
{ n   phe A 274  1dg6A_185Y_276}P -8.515 4.558 -13.288
{ ca  phe A 274  1dg6A_185Y_276}P -9.547 4.819 -12.284
{ n   phe A 275  1dg6A_185Y_276}P -9.81 4.875 -9.908
{ ca  phe A 275  1dg6A_185Y_276}P -9.448 4.76 -8.494
{ n   gly A 276  1dg6A_185Y_276}P -10.768 3.704 -6.739
{ ca  gly A 276  1dg6A_185Y_276}P -12.018 3.517 -6.008
{"}P -12.018 3.517 -6.008
{ n   ala A 277  1dg6A_185Y_276}P -12.851 2.766 -3.901
{ ca  ala A 277  1dg6A_185Y_276}P -12.791 2.129 -2.603
{ n   phe A 278  1dg6A_185Y_276}P -14.317 0.777 -1.267
{ ca  phe A 278  1dg6A_185Y_276}P -15.618 0.517 -0.667
@subgroup {mainchain}
@vectorlist {Calphas} off color= blue alpha= 0.2353
{ ca  tyr A 183  1dg6A_185Y_276}P -10.935 -2.302 -0.092
{"}-10.935 -2.302 -0.092
{ ca  ile A 184  1dg6A_185Y_276}-8.993 0.335 -2.069
{ ca  tyr A 185  1dg6A_185Y_276}-7.938 -0.142 -5.696
{ ca  ser A 186  1dg6A_185Y_276}-6.56 1.689 -8.729
{ ca  gln A 187  1dg6A_185Y_276}-5.897 0.933 -12.402
{ ca  phe A 274  1dg6A_185Y_276}P -9.547 4.819 -12.284
{"}-9.547 4.819 -12.284
{ ca  phe A 275  1dg6A_185Y_276}-9.448 4.76 -8.494
{ ca  gly A 276  1dg6A_185Y_276}-12.018 3.517 -6.008
{ ca  ala A 277  1dg6A_185Y_276}-12.791 2.129 -2.603
{ ca  phe A 278  1dg6A_185Y_276}-15.618 0.517 -0.667
@subgroup {sidechain}
@vectorlist {sc} off color= cyan master= {sidechain}
{ ca  tyr A 183  1dg6A_185Y_276}P -10.935 -2.302 -0.092
{ ca  ile A 184  1dg6A_185Y_276}P -8.993 0.335 -2.069
{ ca  tyr A 185  1dg6A_185Y_276}P -7.938 -0.142 -5.696
{ cb  tyr A 185  1dg6A_185Y_276}-8.848 -1.217 -6.393
{ cg  tyr A 185  1dg6A_185Y_276}-10.167 -0.613 -6.859
{ cd1 tyr A 185  1dg6A_185Y_276}-11.268 -0.569 -5.986
{ ce1 tyr A 185  1dg6A_185Y_276}-12.481 -0.038 -6.382
{ cz  tyr A 185  1dg6A_185Y_276}-12.584 0.454 -7.674
{ oh  tyr A 185  1dg6A_185Y_276}-13.791 1.007 -8.028
{ cg  tyr A 185  1dg6A_185Y_276}P -10.167 -0.613 -6.859
{ cd2 tyr A 185  1dg6A_185Y_276}-10.351 -0.139 -8.155
{ ce2 tyr A 185  1dg6A_185Y_276}-11.536 0.437 -8.555
{ cz  tyr A 185  1dg6A_185Y_276}ghost -12.584 0.454 -7.674
{ ca  ser A 186  1dg6A_185Y_276}P -6.56 1.689 -8.729
{ ca  gln A 187  1dg6A_185Y_276}P -5.897 0.933 -12.402
{ ca  phe A 274  1dg6A_185Y_276}P -9.547 4.819 -12.284
{ ca  phe A 275  1dg6A_185Y_276}P -9.448 4.76 -8.494
{ ca  ala A 277  1dg6A_185Y_276}P -12.791 2.129 -2.603
{ ca  phe A 278  1dg6A_185Y_276}P -15.618 0.517 -0.667
@vectorlist {sc H} off nobutton color= gray master= {sidechain}
{ cb  tyr A 185  1dg6A_185Y_276}P -8.848 -1.217 -6.393
{"}P -8.848 -1.217 -6.393
{ cd1 tyr A 185  1dg6A_185Y_276}P -11.268 -0.569 -5.986
{ cd2 tyr A 185  1dg6A_185Y_276}P -10.351 -0.139 -8.155
{ ce1 tyr A 185  1dg6A_185Y_276}P -12.481 -0.038 -6.382
{ ce2 tyr A 185  1dg6A_185Y_276}P -11.536 0.437 -8.555
{ oh  tyr A 185  1dg6A_185Y_276}P -13.791 1.007 -8.028
@subgroup {sidechain}
@vectorlist {sc} color= blue alpha= 0.1765 master= {sidechain}
{ ca  tyr A 185  1dg6A_185Y_276}P -7.938 -0.142 -5.696
{ cb  tyr A 185  1dg6A_185Y_276}-8.848 -1.217 -6.393
{ cg  tyr A 185  1dg6A_185Y_276}-10.167 -0.613 -6.859
{ cd1 tyr A 185  1dg6A_185Y_276}-11.268 -0.569 -5.986
{ ce1 tyr A 185  1dg6A_185Y_276}-12.481 -0.038 -6.382
{ cz  tyr A 185  1dg6A_185Y_276}-12.584 0.454 -7.674
{ oh  tyr A 185  1dg6A_185Y_276}-13.791 1.007 -8.028
{ cg  tyr A 185  1dg6A_185Y_276}P -10.167 -0.613 -6.859
{ cd2 tyr A 185  1dg6A_185Y_276}-10.351 -0.139 -8.155
{ ce2 tyr A 185  1dg6A_185Y_276}-11.536 0.437 -8.555
{ cz  tyr A 185  1dg6A_185Y_276}ghost -12.584 0.454 -7.674
@vectorlist {sc H} off nobutton color= gray master= {sidechain}
{ cb  tyr A 185  1dg6A_185Y_276}P -8.848 -1.217 -6.393
{"}P -8.848 -1.217 -6.393
{ cd1 tyr A 185  1dg6A_185Y_276}P -11.268 -0.569 -5.986
{ cd2 tyr A 185  1dg6A_185Y_276}P -10.351 -0.139 -8.155
{ ce1 tyr A 185  1dg6A_185Y_276}P -12.481 -0.038 -6.382
{ ce2 tyr A 185  1dg6A_185Y_276}P -11.536 0.437 -8.555
{ oh  tyr A 185  1dg6A_185Y_276}P -13.791 1.007 -8.028
@subgroup {1->2} dominant
@dotlist {x} color= white width= 1 master= {vdw contact}
{ CE1 TYR 185  A}'P' sky -13.126 1.576 -6.181
{"}'P' sky -12.933 1.589 -5.921
@dotlist {x} color= white width= 1 master= {vdw contact}
{ CE1 TYR 185  A}'P' sea -13.119 1.591 -6.442
{"}'P' green -12.869 1.667 -6.438
{"}'P' green -12.611 1.706 -6.437
{"}'P' green -12.351 1.706 -6.437
{"}'P' green -12.877 1.654 -6.177
{"}'P' green -12.62 1.694 -6.175
{ CZ  TYR 185  A}'P' sea -12.714 2.198 -7.729
{"}'P' green -12.98 2.146 -7.469
{"}'P' green -12.204 2.15 -7.469
{"}'P' green -12.007 2.041 -7.215
{"}'P' green -13.331 1.872 -6.972
{"}'P' green -13.266 1.768 -6.741
{"}'P' green -13.039 1.695 -6.528
{"}'P' green -12.269 1.737 -6.526
@vectorlist {x} color= blue width= 1 alpha= 0.1765 master= {small overlap}
{ CZ  TYR 185  A}'P' P -12.723 2.186 -7.467
{"}'P' -12.721 2.162 -7.47
{"}'P' P -12.462 2.187 -7.467
{"}'P' -12.463 2.176 -7.469
{"}'P' P -13.036 2.081 -7.213
{"}'P' -13.023 2.035 -7.226
{"}'P' P -12.78 2.13 -7.211
{"}'P' -12.769 2.04 -7.236
{"}'P' P -12.519 2.14 -7.211
{"}'P' -12.522 2.052 -7.235
{"}'P' P -12.259 2.11 -7.212
{"}'P' -12.267 2.072 -7.223
{"}'P' P -13.095 1.971 -6.968
{"}'P' -13.08 1.926 -6.989
{"}'P' P -12.847 2.032 -6.965
{"}'P' -12.83 1.931 -7.011
{"}'P' P -12.592 2.054 -6.964
{"}'P' -12.592 1.94 -7.015
{"}'P' P -12.337 2.035 -6.965
{"}'P' -12.349 1.958 -6.999
{"}'P' P -12.088 1.976 -6.968
{"}'P' -12.089 1.973 -6.969
{"}'P' P -13.028 1.864 -6.737
{"}'P' -13.017 1.829 -6.759
{"}'P' P -12.777 1.918 -6.734
{"}'P' -12.766 1.84 -6.784
{"}'P' P -12.52 1.929 -6.734
{"}'P' -12.523 1.852 -6.783
{"}'P' P -12.265 1.896 -6.735
{"}'P' -12.272 1.865 -6.755
{"}'P' P -12.787 1.758 -6.525
{"}'P' -12.785 1.746 -6.536
{"}'P' P -12.527 1.772 -6.524
{"}'P' -12.528 1.758 -6.536
@dotlist {x} color= red width= 1 master= {vdw contact}
{ OH  TYR 185  A}'P' blue -13.417 2.343 -7.84
{"}'P' sky -13.177 2.252 -7.844
{"}'P' blue -13.727 2.334 -7.587
{ HH  TYR 185  A}'P' sky -13.926 2.355 -7.178
{"}'P' sky -13.977 2.323 -6.921
{"}'P' sky -13.912 2.004 -6.486
{"}'P' sky -13.704 1.847 -6.493
@dotlist {x} color= red width= 1 master= {vdw contact}
{ OH  TYR 185  A}'P' sea -13.474 2.298 -7.588
{"}'P' green -13.232 2.214 -7.592
{"}'P' sea -13.609 2.219 -7.35
{"}'P' green -13.363 2.157 -7.353
{"}'P' green -13.348 1.995 -7.14
{ HH  TYR 185  A}'P' sea -13.698 2.25 -7.183
{"}'P' green -13.504 2.092 -7.19
{"}'P' green -13.744 2.226 -6.925
{"}'P' green -13.544 2.073 -6.932
{"}'P' green -13.39 1.873 -6.94
{"}'P' sea -13.918 2.189 -6.685
{"}'P' green -13.694 2.062 -6.691
{"}'P' green -13.516 1.874 -6.699
@subgroup {2->1} dominant
@dotlist {x} color= white width= 1 master= {vdw contact}
{ HA3 GLY 276  A}'P' sky -12.95 2.492 -7.666
{"}'P' blue -13.728 2.659 -7.112
{"}'P' blue -13.814 2.639 -6.866
{"}'P' sky -13.813 2.516 -6.61
{"}'P' sky -13.409 1.982 -6.373
{"}'P' sky -13.591 2.161 -6.365
{"}'P' sky -13.078 1.882 -6.13
{"}'P' sky -12.826 1.951 -5.905
@dotlist {x} color= white width= 1 master= {vdw contact}
{ HA3 GLY 276  A}'P' green -12.339 2.298 -7.535
{"}'P' green -12.577 2.211 -7.539
{"}'P' green -12.831 2.211 -7.539
{"}'P' sea -13.069 2.298 -7.535
{"}'P' sea -13.263 2.46 -7.528
{"}'P' green -12.099 2.236 -7.353
{"}'P' green -13.297 2.225 -7.353
{"}'P' sea -13.469 2.42 -7.345
{"}'P' green -13.303 2.044 -7.139
{"}'P' green -13.493 2.213 -7.132
{"}'P' sea -13.637 2.422 -7.123
{"}'P' green -13.409 2.004 -6.893
{"}'P' green -13.591 2.183 -6.885
{"}'P' sea -13.728 2.399 -6.876
{"}'P' green -12.156 1.856 -6.639
{"}'P' green -13.137 1.803 -6.641
{"}'P' sea -13.361 1.922 -6.636
{"}'P' green -13.553 2.085 -6.629
{"}'P' sea -13.707 2.286 -6.62
{"}'P' green -12.442 1.768 -6.382
{"}'P' green -12.696 1.738 -6.384
{"}'P' green -12.95 1.765 -6.382
{"}'P' green -12.577 1.821 -6.132
{"}'P' sea -12.831 1.821 -6.132
@vectorlist {x} color= blue width= 1 alpha= 0.1765 master= {small overlap}
{ HA3 GLY 276  A}'P' P -12.316 2.093 -7.359
{"}'P' -12.326 2.113 -7.339
{"}'P' P -12.566 2.017 -7.362
{"}'P' -12.575 2.075 -7.311
{"}'P' P -12.826 2.015 -7.362
{"}'P' -12.819 2.067 -7.316
{"}'P' P -13.076 2.086 -7.359
{"}'P' -13.074 2.092 -7.354
{"}'P' P -12.105 2.044 -7.139
{"}'P' -12.106 2.046 -7.138
{"}'P' P -12.33 1.926 -7.144
{"}'P' -12.357 1.994 -7.105
{"}'P' P -12.577 1.866 -7.147
{"}'P' -12.59 1.972 -7.089
{"}'P' P -12.831 1.866 -7.147
{"}'P' -12.819 1.963 -7.094
{"}'P' P -13.078 1.926 -7.144
{"}'P' -13.06 1.971 -7.119
{"}'P' P -12.202 1.877 -6.899
{"}'P' -12.22 1.914 -6.888
{"}'P' P -12.442 1.791 -6.903
{"}'P' -12.465 1.885 -6.876
{"}'P' P -12.696 1.761 -6.904
{"}'P' -12.697 1.871 -6.874
{"}'P' P -12.95 1.788 -6.903
{"}'P' -12.932 1.866 -6.881
{"}'P' P -13.192 1.87 -6.899
{"}'P' -13.186 1.881 -6.896
{"}'P' P -12.391 1.763 -6.643
{"}'P' -12.401 1.798 -6.642
{"}'P' P -12.641 1.722 -6.645
{"}'P' -12.644 1.78 -6.642
{"}'P' P -12.893 1.736 -6.644
{"}'P' -12.887 1.774 -6.643
@subgroup {1->2} dominant
@dotlist {x} color= red width= 1 master= {vdw contact}
{ O   TYR 185  A}'M' green -9.667 2.178 -6.253
@dotlist {x} color= red width= 1 master= {H-bonds}
{ O   TYR 185  A}'M' greentint -9.621 2.455 -7.008
{"}'M' greentint -9.528 2.693 -6.997
{"}'M' greentint -9.39 2.909 -6.988
{"}'M' greentint -9.215 3.095 -6.98
{"}'M' greentint -9.697 2.329 -6.759
{"}'M' greentint -9.627 2.576 -6.748
{"}'M' greentint -9.512 2.806 -6.738
{"}'M' greentint -9.357 3.011 -6.729
{"}'M' greentint -9.167 3.184 -6.722
{"}'M' greentint -9.699 2.309 -6.501
{"}'M' greentint -9.63 2.557 -6.49
{"}'M' greentint -9.517 2.788 -6.48
{"}'M' greentint -9.363 2.994 -6.471
{"}'M' greentint -9.174 3.168 -6.464
{"}'M' greentint -9.619 2.429 -6.242
{"}'M' greentint -9.524 2.667 -6.231
{"}'M' greentint -9.385 2.882 -6.222
{"}'M' greentint -9.209 3.067 -6.214
{"}'M' greentint -9.525 2.407 -6.002
{"}'M' greentint -9.427 2.64 -5.991
{"}'M' greentint -9.283 2.849 -5.982
@subgroup {2->1} dominant
@dotlist {x} color= sky width= 1 master= {H-bonds}
{ H   GLY 276  A}'M' greentint -9.178 2.894 -6.968
{"}'M' greentint -9.288 2.66 -6.979
{"}'M' greentint -9.462 2.47 -6.987
{"}'M' greentint -9.142 3.149 -6.957
{"}'M' greentint -9.075 2.881 -6.727
{"}'M' greentint -9.171 2.648 -6.738
{"}'M' greentint -9.325 2.448 -6.746
{"}'M' greentint -9.525 2.295 -6.753
{"}'M' greentint -9.042 3.13 -6.717
{"}'M' greentint -9.037 2.878 -6.469
{"}'M' greentint -9.128 2.645 -6.479
{"}'M' greentint -9.274 2.441 -6.488
{"}'M' greentint -9.465 2.28 -6.495
{"}'M' greentint -9.691 2.171 -6.499
{"}'M' greentint -9.008 3.127 -6.458
{"}'M' greentint -9.075 2.858 -6.21
{"}'M' greentint -9.171 2.625 -6.22
{"}'M' greentint -9.325 2.425 -6.229
{"}'M' greentint -9.525 2.272 -6.236
{"}'M' greentint -9.042 3.108 -6.199
{"}'M' greentint -9.178 2.85 -5.969
{"}'M' greentint -9.288 2.617 -5.979
{"}'M' greentint -9.462 2.426 -5.988
@subgroup {1->2} dominant
@dotlist {x} color= sky width= 1 master= {H-bonds}
{ H   TYR 185  A}'M' greentint -9.842 1.745 -5.118
{"}'M' greentint -10.135 1.402 -4.892
{"}'M' greentint -10.039 1.635 -4.882
{"}'M' greentint -9.885 1.835 -4.873
{"}'M' greentint -9.685 1.988 -4.866
{"}'M' greentint -9.452 2.084 -4.862
{"}'M' greentint -10.195 1.258 -4.639
{"}'M' greentint -10.135 1.501 -4.628
{"}'M' greentint -10.016 1.722 -4.619
{"}'M' greentint -9.846 1.906 -4.611
{"}'M' greentint -9.635 2.042 -4.605
{"}'M' greentint -9.397 2.121 -4.601
{"}'M' greentint -10.135 1.379 -4.375
{"}'M' greentint -10.039 1.612 -4.364
{"}'M' greentint -9.885 1.812 -4.356
{"}'M' greentint -9.685 1.965 -4.349
{"}'M' greentint -9.452 2.062 -4.345
{"}'M' greentint -10.06 1.24 -4.139
{"}'M' greentint -9.986 1.487 -4.128
{"}'M' greentint -9.842 1.702 -4.119
{"}'M' greentint -9.642 1.864 -4.112
{"}'M' greentint -9.403 1.961 -4.108
{"}'M' greentint -9.803 1.482 -3.921
{"}'M' greentint -9.628 1.674 -3.913
@subgroup {2->1} dominant
@dotlist {x} color= red width= 1 master= {vdw contact}
{ O   GLY 276  A}'M' green -9.798 1.773 -5.182
@dotlist {x} color= red width= 1 master= {H-bonds}
{ O   GLY 276  A}'M' greentint -9.507 1.98 -4.953
{"}'M' greentint -9.63 1.759 -4.963
{"}'M' greentint -9.796 1.567 -4.971
{"}'M' greentint -9.996 1.412 -4.978
{"}'M' greentint -9.406 1.971 -4.712
{"}'M' greentint -9.522 1.743 -4.722
{"}'M' greentint -9.679 1.541 -4.731
{"}'M' greentint -9.871 1.373 -4.738
{"}'M' greentint -10.092 1.243 -4.744
{"}'M' greentint -9.359 1.95 -4.459
{"}'M' greentint -9.474 1.719 -4.469
{"}'M' greentint -9.629 1.514 -4.478
{"}'M' greentint -9.819 1.341 -4.486
{"}'M' greentint -10.038 1.206 -4.491
{"}'M' greentint -9.356 1.946 -4.201
{"}'M' greentint -9.469 1.715 -4.211
{"}'M' greentint -9.623 1.509 -4.22
{"}'M' greentint -9.812 1.335 -4.227
{"}'M' greentint -10.03 1.198 -4.233
{"}'M' greentint -9.526 1.703 -3.957
{"}'M' greentint -9.684 1.502 -3.966
{"}'M' greentint -9.878 1.334 -3.973
@subgroup {mainchain}
@vectorlist {mc} color= blue alpha= 0.1765 master= {mainchain}
{ n   asp A  65  1eu8A_67F_298G}P -10.106 -3.425 -0.542
{"}-10.106 -3.425 -0.542
{ ca  asp A  65  1eu8A_67F_298G}-11.103 -2.394 -0.245
{ c   asp A  65  1eu8A_67F_298G}-10.966 -1.203 -1.175
{ o   asp A  65  1eu8A_67F_298G}-11.956 -0.616 -1.604
{ c   asp A  65  1eu8A_67F_298G}P -10.966 -1.203 -1.175
{ n   val A  66  1eu8A_67F_298G}-9.723 -0.837 -1.455
{ ca  val A  66  1eu8A_67F_298G}-9.428 0.293 -2.321
{ c   val A  66  1eu8A_67F_298G}-8.287 -0.147 -3.231
{ o   val A  66  1eu8A_67F_298G}-7.479 -0.989 -2.846
{ c   val A  66  1eu8A_67F_298G}P -8.287 -0.147 -3.231
{ n   phe A  67  1eu8A_67F_298G}-8.211 0.421 -4.429
{ ca  phe A  67  1eu8A_67F_298G}-7.183 0.005 -5.378
{ c   phe A  67  1eu8A_67F_298G}-7.073 0.951 -6.57
{ o   phe A  67  1eu8A_67F_298G}-7.942 1.792 -6.791
{ c   phe A  67  1eu8A_67F_298G}P -7.073 0.951 -6.57
{ n   leu A  68  1eu8A_67F_298G}-5.999 0.808 -7.338
{ ca  leu A  68  1eu8A_67F_298G}-5.815 1.655 -8.507
{ c   leu A  68  1eu8A_67F_298G}-6.195 0.871 -9.756
{ o   leu A  68  1eu8A_67F_298G}-5.959 -0.336 -9.837
{ c   leu A  68  1eu8A_67F_298G}P -6.195 0.871 -9.756
{ n   met A  69  1eu8A_67F_298G}-6.793 1.571 -10.719
{ ca  met A  69  1eu8A_67F_298G}-7.215 0.977 -11.982
{ c   met A  69  1eu8A_67F_298G}-6.628 1.778 -13.138
{ o   met A  69  1eu8A_67F_298G}-6.579 3.015 -13.107
{ n   his A 296  1eu8A_67F_298G}P -6.241 5.449 -11.717
{"}-6.241 5.449 -11.717
{ ca  his A 296  1eu8A_67F_298G}-7.299 6.053 -10.936
{ c   his A 296  1eu8A_67F_298G}-7.617 5.204 -9.719
{ o   his A 296  1eu8A_67F_298G}-7.533 3.973 -9.759
{ c   his A 296  1eu8A_67F_298G}P -7.617 5.204 -9.719
{ n   ile A 297  1eu8A_67F_298G}-7.997 5.869 -8.637
{ ca  ile A 297  1eu8A_67F_298G}-8.298 5.173 -7.402
{ c   ile A 297  1eu8A_67F_298G}-9.807 5.001 -7.204
{ o   ile A 297  1eu8A_67F_298G}-10.598 5.92 -7.447
{ c   ile A 297  1eu8A_67F_298G}P -9.807 5.001 -7.204
{ n   gly A 298  1eu8A_67F_298G}-10.194 3.801 -6.781
{ ca  gly A 298  1eu8A_67F_298G}-11.596 3.494 -6.564
{ c   gly A 298  1eu8A_67F_298G}-11.828 2.605 -5.355
{ o   gly A 298  1eu8A_67F_298G}-10.893 2.011 -4.822
{ c   gly A 298  1eu8A_67F_298G}P -11.828 2.605 -5.355
{ n   ile A 299  1eu8A_67F_298G}-13.084 2.515 -4.934
{ ca  ile A 299  1eu8A_67F_298G}-13.458 1.714 -3.779
{ c   ile A 299  1eu8A_67F_298G}-14.332 0.529 -4.183
{ o   ile A 299  1eu8A_67F_298G}-15.279 0.666 -4.952
{ c   ile A 299  1eu8A_67F_298G}P -14.332 0.529 -4.183
{ n   ser A 300  1eu8A_67F_298G}-13.999 -0.64 -3.651
{ ca  ser A 300  1eu8A_67F_298G}-14.747 -1.858 -3.947
{ c   ser A 300  1eu8A_67F_298G}-16.17 -1.797 -3.409
{ o   ser A 300  1eu8A_67F_298G}-16.395 -1.385 -2.272
@vectorlist {mc H} off nobutton color= gray master= {mainchain}
{ n   asp A  65  1eu8A_67F_298G}P -10.106 -3.425 -0.542
{ ca  asp A  65  1eu8A_67F_298G}P -11.103 -2.394 -0.245
{ n   val A  66  1eu8A_67F_298G}P -9.723 -0.837 -1.455
{ ca  val A  66  1eu8A_67F_298G}P -9.428 0.293 -2.321
{ n   phe A  67  1eu8A_67F_298G}P -8.211 0.421 -4.429
{ ca  phe A  67  1eu8A_67F_298G}P -7.183 0.005 -5.378
{ n   leu A  68  1eu8A_67F_298G}P -5.999 0.808 -7.338
{ ca  leu A  68  1eu8A_67F_298G}P -5.815 1.655 -8.507
{ n   met A  69  1eu8A_67F_298G}P -6.793 1.571 -10.719
{ ca  met A  69  1eu8A_67F_298G}P -7.215 0.977 -11.982
{ n   his A 296  1eu8A_67F_298G}P -6.241 5.449 -11.717
{ ca  his A 296  1eu8A_67F_298G}P -7.299 6.053 -10.936
{ n   ile A 297  1eu8A_67F_298G}P -7.997 5.869 -8.637
{ ca  ile A 297  1eu8A_67F_298G}P -8.298 5.173 -7.402
{ n   gly A 298  1eu8A_67F_298G}P -10.194 3.801 -6.781
{ ca  gly A 298  1eu8A_67F_298G}P -11.596 3.494 -6.564
{"}P -11.596 3.494 -6.564
{ n   ile A 299  1eu8A_67F_298G}P -13.084 2.515 -4.934
{ ca  ile A 299  1eu8A_67F_298G}P -13.458 1.714 -3.779
{ n   ser A 300  1eu8A_67F_298G}P -13.999 -0.64 -3.651
{ ca  ser A 300  1eu8A_67F_298G}P -14.747 -1.858 -3.947
@subgroup {mainchain}
@vectorlist {Calphas} off color= blue alpha= 0.2353
{ ca  asp A  65  1eu8A_67F_298G}P -11.103 -2.394 -0.245
{"}-11.103 -2.394 -0.245
{ ca  val A  66  1eu8A_67F_298G}-9.428 0.293 -2.321
{ ca  phe A  67  1eu8A_67F_298G}-7.183 0.005 -5.378
{ ca  leu A  68  1eu8A_67F_298G}-5.815 1.655 -8.507
{ ca  met A  69  1eu8A_67F_298G}-7.215 0.977 -11.982
{ ca  his A 296  1eu8A_67F_298G}P -7.299 6.053 -10.936
{"}-7.299 6.053 -10.936
{ ca  ile A 297  1eu8A_67F_298G}-8.298 5.173 -7.402
{ ca  gly A 298  1eu8A_67F_298G}-11.596 3.494 -6.564
{ ca  ile A 299  1eu8A_67F_298G}-13.458 1.714 -3.779
{ ca  ser A 300  1eu8A_67F_298G}-14.747 -1.858 -3.947
@subgroup {sidechain}
@vectorlist {sc} off color= cyan master= {sidechain}
{ ca  asp A  65  1eu8A_67F_298G}P -11.103 -2.394 -0.245
{ ca  val A  66  1eu8A_67F_298G}P -9.428 0.293 -2.321
{ ca  phe A  67  1eu8A_67F_298G}P -7.183 0.005 -5.378
{ ca  leu A  68  1eu8A_67F_298G}P -5.815 1.655 -8.507
{ ca  met A  69  1eu8A_67F_298G}P -7.215 0.977 -11.982
{ ca  his A 296  1eu8A_67F_298G}P -7.299 6.053 -10.936
{ ca  ile A 297  1eu8A_67F_298G}P -8.298 5.173 -7.402
{ ca  ile A 299  1eu8A_67F_298G}P -13.458 1.714 -3.779
{ ca  ser A 300  1eu8A_67F_298G}P -14.747 -1.858 -3.947
@subgroup {sidechain} off
@vectorlist {sc} color= blue alpha= 0.2353 master= {sidechain}
{ ca  phe A  67  1eu8A_67F_298G}P -7.183 0.005 -5.378
@subgroup {1->2} dominant
@dotlist {x} color= red width= 1 master= {vdw contact}
{ O   PHE  67  A}'M' green -9.312 2.054 -6.909
{"}'M' green -8.563 3.044 -6.866
{"}'M' green -9.314 2.034 -6.651
{"}'M' green -8.715 2.75 -6.125
@dotlist {x} color= red width= 1 master= {H-bonds}
{ O   PHE  67  A}'M' greentint -9.143 2.418 -7.147
{"}'M' greentint -9.005 2.634 -7.138
{"}'M' greentint -8.83 2.82 -7.13
{"}'M' greentint -9.242 2.301 -6.898
{"}'M' greentint -9.127 2.531 -6.888
{"}'M' greentint -8.972 2.736 -6.879
{"}'M' greentint -8.782 2.909 -6.872
{"}'M' greentint -9.245 2.282 -6.64
{"}'M' greentint -9.132 2.513 -6.63
{"}'M' greentint -8.978 2.719 -6.621
{"}'M' greentint -8.789 2.893 -6.614
{"}'M' greentint -8.571 3.029 -6.608
{"}'M' greentint -9.234 2.154 -6.392
{"}'M' greentint -9.139 2.392 -6.381
{"}'M' greentint -9 2.607 -6.372
{"}'M' greentint -8.824 2.792 -6.364
{"}'M' greentint -8.615 2.94 -6.357
{"}'M' greentint -9.042 2.365 -6.141
{"}'M' greentint -8.898 2.574 -6.132
@subgroup {2->1} dominant
@dotlist {x} color= sky width= 1 master= {vdw contact}
{ H   GLY 298  A}'M' green -9.243 2.265 -7.121
{"}'M' green -9.317 2.125 -6.885
{"}'M' green -8.601 3.057 -6.845
{"}'M' green -8.567 3.054 -6.586
{"}'M' green -8.737 2.777 -6.097
@dotlist {x} color= sky width= 1 master= {H-bonds}
{ H   GLY 298  A}'M' greentint -8.737 2.821 -7.096
{"}'M' greentint -8.847 2.587 -7.107
{"}'M' greentint -9.021 2.397 -7.115
{"}'M' greentint -8.634 2.808 -6.855
{"}'M' greentint -8.73 2.575 -6.866
{"}'M' greentint -8.884 2.375 -6.874
{"}'M' greentint -9.084 2.222 -6.881
{"}'M' greentint -8.596 2.805 -6.597
{"}'M' greentint -8.687 2.572 -6.607
{"}'M' greentint -8.833 2.368 -6.616
{"}'M' greentint -9.024 2.207 -6.623
{"}'M' greentint -9.25 2.098 -6.627
{"}'M' greentint -8.634 2.785 -6.338
{"}'M' greentint -8.73 2.552 -6.348
{"}'M' greentint -8.884 2.352 -6.357
{"}'M' greentint -9.084 2.199 -6.364
{"}'M' greentint -8.847 2.544 -6.107
{"}'M' greentint -9.021 2.353 -6.116
@subgroup {1->2} dominant
@dotlist {x} color= sky width= 1 master= {vdw contact}
{ H   PHE  67  A}'M' green -9.681 1.285 -5.25
{"}'M' green -9.607 1.532 -5.239
{"}'M' green -9.463 1.746 -5.23
{"}'M' sea -9.756 0.904 -5.025
{"}'M' green -9.789 1.153 -5.015
{"}'M' green -9.506 1.836 -4.985
{"}'M' sea -9.306 1.989 -4.978
{"}'M' green -9.814 1.009 -4.762
{"}'M' green -9.467 1.907 -4.723
{"}'M' green -9.789 1.131 -4.497
{"}'M' green -9.506 1.813 -4.468
{"}'M' green -9.681 1.241 -4.251
{"}'M' green -9.607 1.488 -4.24
{"}'M' sea -9.463 1.703 -4.231
@dotlist {x} color= sky width= 1 master= {H-bonds}
{ H   PHE  67  A}'M' greentint -9.756 1.403 -5.004
{"}'M' greentint -9.66 1.636 -4.994
{"}'M' greentint -9.816 1.259 -4.751
{"}'M' greentint -9.756 1.502 -4.74
{"}'M' greentint -9.637 1.723 -4.731
{"}'M' greentint -9.756 1.38 -4.487
{"}'M' greentint -9.66 1.613 -4.476
@subgroup {2->1} dominant
@dotlist {x} color= red width= 1 master= {vdw contact}
{ O   GLY 298  A}'M' green -9.569 1.781 -5.216
{"}'M' green -9.64 1.535 -5.226
{"}'M' green -9.756 1.307 -5.236
{"}'M' sea -9.913 1.105 -5.245
{"}'M' green -9.863 1.078 -4.992
{"}'M' green -9.499 2.017 -4.951
{"}'M' green -9.857 1.073 -4.734
{"}'M' green -9.499 2.014 -4.693
{"}'M' green -9.571 1.74 -4.45
{"}'M' green -9.918 1.066 -4.48
{"}'M' sea -9.546 1.994 -4.439
{"}'M' sea -9.664 1.74 -4.209
{"}'M' green -9.738 1.497 -4.22
{"}'M' sea -9.86 1.275 -4.229
@dotlist {x} color= red width= 1 master= {H-bonds}
{ O   GLY 298  A}'M' greentint -9.523 1.761 -4.962
{"}'M' greentint -9.593 1.514 -4.973
{"}'M' greentint -9.708 1.283 -4.983
{"}'M' greentint -9.521 1.758 -4.704
{"}'M' greentint -9.59 1.51 -4.715
{"}'M' greentint -9.703 1.279 -4.725
{"}'M' greentint -9.643 1.494 -4.461
{"}'M' greentint -9.76 1.267 -4.471
@subgroup {mainchain}
@vectorlist {mc} color= blue alpha= 0.1765 master= {mainchain}
{ n   gly A   5  1ezmA_15Y_7G}P -6.222 5.914 -11.289
{"}-6.222 5.914 -11.289
{ ca  gly A   5  1ezmA_15Y_7G}-6.564 6.529 -10.035
{ c   gly A   5  1ezmA_15Y_7G}-7.342 5.526 -9.198
{ o   gly A   5  1ezmA_15Y_7G}-7.54 4.374 -9.639
{ c   gly A   5  1ezmA_15Y_7G}P -7.342 5.526 -9.198
{ n   pro A   6  1ezmA_15Y_7G}-7.686 5.883 -7.963
{ ca  pro A   6  1ezmA_15Y_7G}-8.272 4.941 -7.026
{ c   pro A   6  1ezmA_15Y_7G}-9.723 4.646 -7.348
{ o   pro A   6  1ezmA_15Y_7G}-10.432 5.346 -8.072
{ c   pro A   6  1ezmA_15Y_7G}P -9.723 4.646 -7.348
{ n   gly A   7  1ezmA_15Y_7G}-10.163 3.58 -6.689
{ ca  gly A   7  1ezmA_15Y_7G}-11.521 3.087 -6.79
{ c   gly A   7  1ezmA_15Y_7G}-11.747 2.268 -5.511
{ o   gly A   7  1ezmA_15Y_7G}-10.838 2.055 -4.683
{ c   gly A   7  1ezmA_15Y_7G}P -11.747 2.268 -5.511
{ n   gly A   8  1ezmA_15Y_7G}-12.99 1.834 -5.355
{ ca  gly A   8  1ezmA_15Y_7G}-13.353 1.032 -4.193
{ c   gly A   8  1ezmA_15Y_7G}-13.912 1.832 -3.041
{ o   gly A   8  1ezmA_15Y_7G}-14.251 3.03 -3.165
{ c   gly A   8  1ezmA_15Y_7G}P -13.912 1.832 -3.041
{ n   asn A   9  1ezmA_15Y_7G}-14.029 1.203 -1.888
{ ca  asn A   9  1ezmA_15Y_7G}-14.575 1.891 -0.732
{ c   asn A   9  1ezmA_15Y_7G}-14.117 1.208 0.556
{ o   asn A   9  1ezmA_15Y_7G}-13.345 0.234 0.524
{ n   gly A  13  1ezmA_15Y_7G}P -12.444 -2.411 0.012
{"}-12.444 -2.411 0.012
{ ca  gly A  13  1ezmA_15Y_7G}-11.048 -2.044 -0.056
{ c   gly A  13  1ezmA_15Y_7G}-10.778 -1.067 -1.191
{ o   gly A  13  1ezmA_15Y_7G}-11.626 -0.803 -2.032
{ c   gly A  13  1ezmA_15Y_7G}P -10.778 -1.067 -1.191
{ n   lys A  14  1ezmA_15Y_7G}-9.577 -0.517 -1.172
{ ca  lys A  14  1ezmA_15Y_7G}-9.124 0.436 -2.169
{ c   lys A  14  1ezmA_15Y_7G}-8.3 -0.286 -3.215
{ o   lys A  14  1ezmA_15Y_7G}-7.601 -1.26 -2.877
{ c   lys A  14  1ezmA_15Y_7G}P -8.3 -0.286 -3.215
{ n   tyr A  15  1ezmA_15Y_7G}-8.42 0.096 -4.474
{ ca  tyr A  15  1ezmA_15Y_7G}-7.635 -0.524 -5.541
{ c   tyr A  15  1ezmA_15Y_7G}-7.358 0.659 -6.478
{ o   tyr A  15  1ezmA_15Y_7G}-7.987 1.745 -6.353
{ c   tyr A  15  1ezmA_15Y_7G}P -7.358 0.659 -6.478
{ n   thr A  16  1ezmA_15Y_7G}-6.455 0.451 -7.434
{ ca  thr A  16  1ezmA_15Y_7G}-6.061 1.462 -8.385
{ c   thr A  16  1ezmA_15Y_7G}-6.137 1.043 -9.823
{ o   thr A  16  1ezmA_15Y_7G}-5.585 0.006 -10.22
{ c   thr A  16  1ezmA_15Y_7G}P -6.137 1.043 -9.823
{ n   tyr A  17  1ezmA_15Y_7G}-6.807 1.87 -10.625
{ ca  tyr A  17  1ezmA_15Y_7G}-6.951 1.612 -12.055
{ c   tyr A  17  1ezmA_15Y_7G}-5.572 1.985 -12.614
{ o   tyr A  17  1ezmA_15Y_7G}-4.968 2.986 -12.208
@vectorlist {mc H} off nobutton color= gray master= {mainchain}
{ n   gly A   5  1ezmA_15Y_7G}P -6.222 5.914 -11.289
{ ca  gly A   5  1ezmA_15Y_7G}P -6.564 6.529 -10.035
{"}P -6.564 6.529 -10.035
{ ca  pro A   6  1ezmA_15Y_7G}P -8.272 4.941 -7.026
{ n   gly A   7  1ezmA_15Y_7G}P -10.163 3.58 -6.689
{ ca  gly A   7  1ezmA_15Y_7G}P -11.521 3.087 -6.79
{"}P -11.521 3.087 -6.79
{ n   gly A   8  1ezmA_15Y_7G}P -12.99 1.834 -5.355
{ ca  gly A   8  1ezmA_15Y_7G}P -13.353 1.032 -4.193
{"}P -13.353 1.032 -4.193
{ n   asn A   9  1ezmA_15Y_7G}P -14.029 1.203 -1.888
{ ca  asn A   9  1ezmA_15Y_7G}P -14.575 1.891 -0.732
{ n   gly A  13  1ezmA_15Y_7G}P -12.444 -2.411 0.012
{ ca  gly A  13  1ezmA_15Y_7G}P -11.048 -2.044 -0.056
{"}P -11.048 -2.044 -0.056
{ n   lys A  14  1ezmA_15Y_7G}P -9.577 -0.517 -1.172
{ ca  lys A  14  1ezmA_15Y_7G}P -9.124 0.436 -2.169
{ n   tyr A  15  1ezmA_15Y_7G}P -8.42 0.096 -4.474
{ ca  tyr A  15  1ezmA_15Y_7G}P -7.635 -0.524 -5.541
{ n   thr A  16  1ezmA_15Y_7G}P -6.455 0.451 -7.434
{ ca  thr A  16  1ezmA_15Y_7G}P -6.061 1.462 -8.385
{ n   tyr A  17  1ezmA_15Y_7G}P -6.807 1.87 -10.625
{ ca  tyr A  17  1ezmA_15Y_7G}P -6.951 1.612 -12.055
@subgroup {mainchain}
@vectorlist {Calphas} off color= blue alpha= 0.2353
{ ca  gly A   5  1ezmA_15Y_7G}P -6.564 6.529 -10.035
{"}-6.564 6.529 -10.035
{ ca  pro A   6  1ezmA_15Y_7G}-8.272 4.941 -7.026
{ ca  gly A   7  1ezmA_15Y_7G}-11.521 3.087 -6.79
{ ca  gly A   8  1ezmA_15Y_7G}-13.353 1.032 -4.193
{ ca  asn A   9  1ezmA_15Y_7G}-14.575 1.891 -0.732
{ ca  gly A  13  1ezmA_15Y_7G}P -11.048 -2.044 -0.056
{"}-11.048 -2.044 -0.056
{ ca  lys A  14  1ezmA_15Y_7G}-9.124 0.436 -2.169
{ ca  tyr A  15  1ezmA_15Y_7G}-7.635 -0.524 -5.541
{ ca  thr A  16  1ezmA_15Y_7G}-6.061 1.462 -8.385
{ ca  tyr A  17  1ezmA_15Y_7G}-6.951 1.612 -12.055
@subgroup {sidechain}
@vectorlist {sc} off color= cyan master= {sidechain}
{ ca  pro A   6  1ezmA_15Y_7G}P -8.272 4.941 -7.026
{ n   pro A   6  1ezmA_15Y_7G}P -7.686 5.883 -7.963
{ ca  asn A   9  1ezmA_15Y_7G}P -14.575 1.891 -0.732
{ ca  lys A  14  1ezmA_15Y_7G}P -9.124 0.436 -2.169
{ ca  tyr A  15  1ezmA_15Y_7G}P -7.635 -0.524 -5.541
{ ca  thr A  16  1ezmA_15Y_7G}P -6.061 1.462 -8.385
{ ca  tyr A  17  1ezmA_15Y_7G}P -6.951 1.612 -12.055
@subgroup {sidechain} off
@vectorlist {sc} color= blue alpha= 0.2353 master= {sidechain}
{ ca  tyr A  15  1ezmA_15Y_7G}P -7.635 -0.524 -5.541
@subgroup {1->2} dominant
@dotlist {x} color= white width= 1 master= {vdw contact}
{ CE1 TYR  15  A}'P' sky -11.496 1.299 -8.581
{"}'P' sky -10.866 1.264 -7.811
{"}'P' sky -10.919 1.231 -7.554
@dotlist {x} color= white width= 1 master= {vdw contact}
{ CE1 TYR  15  A}'P' sea -11.956 1.302 -8.33
{"}'P' green -11.7 1.353 -8.328
{"}'P' green -11.439 1.365 -8.328
{"}'P' sea -11.179 1.336 -8.329
{"}'P' sea -12.134 1.273 -8.073
{"}'P' green -11.884 1.349 -8.069
{"}'P' green -11.366 1.388 -8.068
{"}'P' green -11.108 1.349 -8.069
{"}'P' green -12.141 1.258 -7.812
{"}'P' green -11.116 1.34 -7.808
{"}'P' sea -12.194 1.182 -7.556
{"}'P' green -11.948 1.271 -7.552
{"}'P' green -11.171 1.3 -7.551
{"}'P' sea -12.007 1.161 -7.307
{"}'P' green -11.759 1.222 -7.304
{"}'P' green -11.504 1.244 -7.303
{"}'P' sea -11.249 1.225 -7.304
@vectorlist {x} color= blue width= 1 alpha= 0.1765 master= {small overlap}
{ CE1 TYR  15  A}'P' P -11.626 1.388 -8.068
{"}'P' -11.625 1.375 -8.067
{"}'P' P -11.892 1.336 -7.808
{"}'P' -11.891 1.332 -7.809
{"}'P' P -11.635 1.376 -7.806
{"}'P' -11.632 1.34 -7.811
{"}'P' P -11.374 1.377 -7.806
{"}'P' -11.375 1.358 -7.809
{"}'P' P -11.692 1.32 -7.55
{"}'P' -11.691 1.313 -7.552
{"}'P' P -11.431 1.33 -7.55
{"}'P' -11.431 1.328 -7.55
@subgroup {2->1} dominant
@dotlist {x} color= white width= 1 master= {vdw contact}
{ HA3 GLY   7  A}'P' sky -11.515 1.594 -8.456
{"}'P' sky -11.775 1.592 -8.456
{"}'P' sky -11.054 1.621 -8.233
{"}'P' sky -10.935 1.591 -7.987
{"}'P' sky -10.896 1.575 -7.727
{"}'P' sky -12.31 1.499 -7.73
{"}'P' sky -12.027 1.459 -7.224
@dotlist {x} color= white width= 1 master= {vdw contact}
{ HA3 GLY   7  A}'P' green -11.279 1.503 -8.238
{"}'P' green -11.526 1.443 -8.241
{"}'P' green -11.78 1.443 -8.241
{"}'P' sea -12.027 1.503 -8.238
{"}'P' green -11.151 1.454 -7.993
{"}'P' green -11.899 1.365 -7.997
{"}'P' sea -12.141 1.447 -7.993
{"}'P' green -11.105 1.433 -7.733
{"}'P' green -12.086 1.38 -7.735
{"}'P' green -11.151 1.431 -7.473
{"}'P' green -11.391 1.345 -7.476
{"}'P' green -11.645 1.315 -7.478
{"}'P' green -11.899 1.342 -7.476
{"}'P' sea -12.141 1.424 -7.473
{"}'P' sea -11.78 1.398 -7.226
@vectorlist {x} color= blue width= 1 alpha= 0.1765 master= {small overlap}
{ HA3 GLY   7  A}'P' P -11.391 1.368 -7.997
{"}'P' -11.394 1.379 -7.994
{"}'P' P -11.645 1.338 -7.998
{"}'P' -11.645 1.362 -7.991
{"}'P' P -11.34 1.34 -7.737
{"}'P' -11.343 1.352 -7.737
{"}'P' P -11.59 1.299 -7.739
{"}'P' -11.592 1.334 -7.737
{"}'P' P -11.842 1.313 -7.738
{"}'P' -11.84 1.324 -7.738
@subgroup {1->2} dominant
@dotlist {x} color= red width= 1 master= {vdw contact}
{ O   TYR  15  A}'M' green -8.608 2.997 -6.428
{"}'M' green -9.359 1.987 -6.213
@dotlist {x} color= red width= 1 master= {H-bonds}
{ O   TYR  15  A}'M' greentint -9.05 2.587 -6.7
{"}'M' greentint -9.287 2.254 -6.46
{"}'M' greentint -9.172 2.484 -6.45
{"}'M' greentint -9.017 2.689 -6.441
{"}'M' greentint -8.827 2.862 -6.434
{"}'M' greentint -9.29 2.235 -6.202
{"}'M' greentint -9.177 2.466 -6.192
{"}'M' greentint -9.023 2.672 -6.183
{"}'M' greentint -8.834 2.846 -6.176
{"}'M' greentint -8.616 2.982 -6.17
{"}'M' greentint -9.279 2.107 -5.954
{"}'M' greentint -9.184 2.345 -5.943
{"}'M' greentint -9.045 2.56 -5.934
{"}'M' greentint -8.869 2.745 -5.926
{"}'M' greentint -8.66 2.893 -5.919
{"}'M' greentint -9.087 2.318 -5.703
{"}'M' greentint -8.943 2.527 -5.694
{"}'M' greentint -8.76 2.703 -5.687
@subgroup {2->1} dominant
@dotlist {x} color= sky width= 1 master= {vdw contact}
{ H   GLY   7  A}'M' green -9.336 2.12 -6.373
{"}'M' green -8.62 3.052 -6.333
{"}'M' green -8.866 2.539 -5.595
{"}'M' green -9.04 2.348 -5.604
@dotlist {x} color= sky width= 1 master= {H-bonds}
{ H   GLY   7  A}'M' greentint -8.756 2.816 -6.584
{"}'M' greentint -8.866 2.582 -6.595
{"}'M' greentint -9.04 2.392 -6.603
{"}'M' greentint -9.262 2.26 -6.609
{"}'M' greentint -8.653 2.803 -6.343
{"}'M' greentint -8.749 2.57 -6.354
{"}'M' greentint -8.903 2.37 -6.362
{"}'M' greentint -9.103 2.217 -6.369
{"}'M' greentint -8.615 2.8 -6.085
{"}'M' greentint -8.706 2.567 -6.095
{"}'M' greentint -8.852 2.363 -6.104
{"}'M' greentint -9.043 2.202 -6.111
{"}'M' greentint -9.269 2.093 -6.115
{"}'M' greentint -8.653 2.78 -5.826
{"}'M' greentint -8.749 2.547 -5.836
{"}'M' greentint -8.903 2.347 -5.845
{"}'M' greentint -9.103 2.194 -5.852
@subgroup {1->2} dominant
@dotlist {x} color= sky width= 1 master= {vdw contact}
{ H   TYR  15  A}'M' green -9.823 1.207 -5.266
{"}'M' green -9.679 1.421 -5.257
{"}'M' green -9.479 1.584 -5.25
{"}'M' green -10.005 0.828 -5.042
{"}'M' green -9.522 1.664 -5.005
{"}'M' green -9.472 1.718 -4.744
{"}'M' green -10.005 0.806 -4.524
{"}'M' green -9.897 0.916 -4.278
{"}'M' green -9.823 1.163 -4.267
{"}'M' green -9.679 1.378 -4.258
{"}'M' green -9.479 1.54 -4.251
@dotlist {x} color= sky width= 1 master= {H-bonds}
{ H   TYR  15  A}'M' greentint -9.972 1.078 -5.031
{"}'M' greentint -9.876 1.311 -5.021
{"}'M' greentint -9.722 1.511 -5.012
{"}'M' greentint -10.032 0.934 -4.778
{"}'M' greentint -9.972 1.177 -4.767
{"}'M' greentint -9.853 1.398 -4.758
{"}'M' greentint -9.683 1.582 -4.75
{"}'M' greentint -9.972 1.055 -4.514
{"}'M' greentint -9.876 1.288 -4.503
{"}'M' greentint -9.722 1.488 -4.495
{"}'M' greentint -9.522 1.641 -4.488
@subgroup {2->1} dominant
@dotlist {x} color= red width= 1 master= {vdw contact}
{ O   GLY   7  A}'M' green -9.686 1.588 -5.328
{"}'M' green -9.809 1.367 -5.338
{"}'M' green -9.975 1.175 -5.346
{"}'M' sea -9.514 1.825 -5.077
{"}'M' green -10.05 0.981 -5.113
{"}'M' green -9.468 1.805 -4.823
{"}'M' green -9.466 1.802 -4.565
{"}'M' sea -9.516 1.784 -4.311
{"}'M' green -9.588 1.538 -4.322
{"}'M' green -10.057 0.942 -4.348
{"}'M' green -9.805 1.319 -4.09
@dotlist {x} color= red width= 1 master= {H-bonds}
{ O   GLY   7  A}'M' greentint -9.585 1.579 -5.087
{"}'M' greentint -9.701 1.351 -5.097
{"}'M' greentint -9.858 1.149 -5.106
{"}'M' greentint -9.538 1.558 -4.834
{"}'M' greentint -9.653 1.327 -4.844
{"}'M' greentint -9.808 1.122 -4.853
{"}'M' greentint -9.998 0.949 -4.861
{"}'M' greentint -9.535 1.554 -4.576
{"}'M' greentint -9.648 1.323 -4.586
{"}'M' greentint -9.802 1.117 -4.595
{"}'M' greentint -9.991 0.943 -4.602
{"}'M' greentint -9.705 1.311 -4.332
{"}'M' greentint -9.863 1.11 -4.341
@subgroup {1->2} dominant
@dotlist {x} color= white width= 1 master= {vdw contact}
{ CE2 PHE  79  A}'P' blue -11.323 0.718 -8.179
{"}'P' blue -11.062 0.73 -8.179
{"}'P' blue -10.802 0.701 -8.18
{"}'P' blue -11.507 0.714 -7.92
{"}'P' sky -11.249 0.753 -7.919
{"}'P' sky -10.989 0.753 -7.919
{"}'P' blue -10.731 0.714 -7.92
{"}'P' blue -11.258 0.741 -7.657
{"}'P' blue -10.997 0.742 -7.657
{"}'P' blue -10.739 0.705 -7.659
{"}'P' blue -11.054 0.695 -7.401
@subgroup {2->1} dominant
@dotlist {x} color= white width= 1 master= {vdw contact}
{ HA3 GLY   8  A}'P' blue -10.796 1.151 -8.161
{"}'P' blue -11.05 1.121 -8.162
{"}'P' blue -11.304 1.148 -8.161
{"}'P' blue -10.745 1.123 -7.901
{"}'P' sky -10.995 1.082 -7.903
{"}'P' sky -11.247 1.096 -7.902
{"}'P' blue -11.491 1.163 -7.899
{"}'P' blue -10.796 1.128 -7.64
{"}'P' blue -11.05 1.098 -7.642
{"}'P' blue -11.304 1.125 -7.64
@subgroup {1->2} dominant
@vectorlist {x} color= blue width= 1 alpha= 0.1765 master= {small overlap}
{ O   PHE  79  A}'M' P -8.882 2.713 -6.555
{"}'M' -8.877 2.708 -6.555
@dotlist {x} color= red width= 1 master= {H-bonds}
{ O   PHE  79  A}'M' greentint -8.79 2.412 -7.283
{"}'M' greentint -8.625 2.612 -7.275
{"}'M' greentint -8.418 2.768 -7.268
{"}'M' greentint -9.048 2.171 -7.074
{"}'M' greentint -8.948 2.404 -7.064
{"}'M' greentint -8.803 2.612 -7.055
{"}'M' greentint -8.619 2.786 -7.047
{"}'M' greentint -8.404 2.92 -7.041
{"}'M' greentint -8.166 3.008 -7.038
{"}'M' greentint -9.146 2.157 -6.834
{"}'M' greentint -9.053 2.395 -6.823
{"}'M' greentint -8.915 2.611 -6.814
{"}'M' greentint -8.74 2.797 -6.806
{"}'M' greentint -8.532 2.947 -6.799
{"}'M' greentint -8.3 3.054 -6.794
{"}'M' greentint -9.152 2.278 -6.574
{"}'M' greentint -9.037 2.508 -6.564
{"}'M' greentint -8.692 2.886 -6.548
{"}'M' greentint -8.473 3.021 -6.542
{"}'M' greentint -8.233 3.114 -6.538
{"}'M' greentint -9.155 2.259 -6.316
{"}'M' greentint -9.042 2.49 -6.306
{"}'M' greentint -8.888 2.696 -6.297
{"}'M' greentint -8.699 2.87 -6.29
{"}'M' greentint -8.481 3.006 -6.284
{"}'M' greentint -8.241 3.101 -6.28
{"}'M' greentint -9.049 2.369 -6.057
{"}'M' greentint -8.91 2.584 -6.048
{"}'M' greentint -8.734 2.769 -6.04
{"}'M' greentint -8.525 2.917 -6.033
@subgroup {2->1} dominant
@vectorlist {x} color= blue width= 1 alpha= 0.1765 master= {small overlap}
{ H  AGLY   8  A}'M' P -8.348 2.353 -6.674
{"}'M' -8.35 2.355 -6.674
{"}'M' P -8.399 2.337 -6.415
{"}'M' -8.402 2.341 -6.416
@dotlist {x} color= sky width= 1 master= {H-bonds}
{ H  AGLY   8  A}'M' greentint -8.252 2.806 -7.154
{"}'M' greentint -8.362 2.572 -7.165
{"}'M' greentint -8.536 2.382 -7.173
{"}'M' greentint -8.758 2.25 -7.179
{"}'M' greentint -8.149 2.793 -6.913
{"}'M' greentint -8.245 2.56 -6.924
{"}'M' greentint -8.399 2.36 -6.932
{"}'M' greentint -8.599 2.207 -6.939
{"}'M' greentint -8.832 2.11 -6.943
{"}'M' greentint -9.082 2.077 -6.945
{"}'M' greentint -8.116 3.042 -6.903
{"}'M' greentint -8.111 2.79 -6.655
{"}'M' greentint -8.202 2.557 -6.665
{"}'M' greentint -8.539 2.192 -6.681
{"}'M' greentint -8.765 2.083 -6.685
{"}'M' greentint -9.011 2.034 -6.688
{"}'M' greentint -8.082 3.039 -6.644
{"}'M' greentint -8.149 2.77 -6.396
{"}'M' greentint -8.245 2.537 -6.406
{"}'M' greentint -8.599 2.184 -6.422
{"}'M' greentint -8.832 2.088 -6.426
{"}'M' greentint -9.082 2.055 -6.428
{"}'M' greentint -8.116 3.02 -6.385
{"}'M' greentint -8.252 2.762 -6.155
{"}'M' greentint -8.362 2.529 -6.165
{"}'M' greentint -8.536 2.338 -6.174
{"}'M' greentint -8.758 2.207 -6.18
{"}'M' greentint -9.009 2.147 -6.182
{"}'M' greentint -8.216 3.017 -6.144
{"}'M' greentint -8.423 2.745 -5.949
{"}'M' greentint -8.559 2.524 -5.958
{"}'M' greentint -8.767 2.368 -5.965
{"}'M' greentint -9.017 2.297 -5.968
@subgroup {1->2} dominant
@dotlist {x} color= sky width= 1 master= {vdw contact}
{ H   PHE  79  A}'M' green -9.828 1.297 -5.357
{"}'M' green -9.484 1.674 -5.341
{"}'M' green -9.294 1.828 -4.575
{"}'M' green -9.484 1.63 -4.342
@dotlist {x} color= sky width= 1 master= {H-bonds}
{ H   PHE  79  A}'M' greentint -9.684 1.511 -5.348
{"}'M' greentint -9.977 1.168 -5.122
{"}'M' greentint -9.881 1.401 -5.112
{"}'M' greentint -9.727 1.601 -5.103
{"}'M' greentint -9.527 1.754 -5.096
{"}'M' greentint -10.037 1.024 -4.869
{"}'M' greentint -9.977 1.267 -4.858
{"}'M' greentint -9.858 1.488 -4.849
{"}'M' greentint -9.688 1.672 -4.841
{"}'M' greentint -9.477 1.808 -4.835
{"}'M' greentint -9.977 1.145 -4.605
{"}'M' greentint -9.881 1.378 -4.594
{"}'M' greentint -9.727 1.578 -4.586
{"}'M' greentint -9.527 1.731 -4.579
{"}'M' greentint -9.828 1.253 -4.358
{"}'M' greentint -9.684 1.468 -4.349
@subgroup {2->1} dominant
@dotlist {x} color= red width= 1 master= {vdw contact}
{ O   GLY   8  A}'M' green -9.703 1.53 -5.435
{"}'M' green -9.869 1.338 -5.443
{"}'M' green -9.362 1.968 -4.92
{"}'M' green -10.111 0.977 -4.963
{"}'M' green -9.36 1.965 -4.662
{"}'M' green -10.103 0.969 -4.705
{"}'M' green -9.482 1.701 -4.419
{"}'M' green -9.951 1.105 -4.445
{"}'M' green -9.699 1.482 -4.187
{"}'M' green -9.863 1.289 -4.196
@dotlist {x} color= red width= 1 master= {H-bonds}
{ O   GLY   8  A}'M' greentint -9.479 1.742 -5.184
{"}'M' greentint -9.595 1.514 -5.194
{"}'M' greentint -9.752 1.312 -5.203
{"}'M' greentint -9.944 1.144 -5.21
{"}'M' greentint -9.432 1.721 -4.931
{"}'M' greentint -9.547 1.49 -4.941
{"}'M' greentint -9.702 1.285 -4.95
{"}'M' greentint -9.892 1.112 -4.958
{"}'M' greentint -9.429 1.717 -4.673
{"}'M' greentint -9.542 1.486 -4.683
{"}'M' greentint -9.696 1.28 -4.692
{"}'M' greentint -9.885 1.106 -4.699
{"}'M' greentint -9.599 1.474 -4.429
{"}'M' greentint -9.757 1.273 -4.438
@subgroup {mainchain}
@vectorlist {mc} color= blue alpha= 0.1765 master= {mainchain}
{ n   val A  92  1gzcA_94F_211G}P -12.066 -2.78 -0.098
{"}-12.066 -2.78 -0.098
{ ca  val A  92  1gzcA_94F_211G}-10.73 -2.605 -0.658
{ c   val A  92  1gzcA_94F_211G}-10.617 -1.266 -1.356
{ o   val A  92  1gzcA_94F_211G}-11.61 -0.739 -1.898
{ c   val A  92  1gzcA_94F_211G}P -10.617 -1.266 -1.356
{ n   phe A  93  1gzcA_94F_211G}-9.422 -0.678 -1.284
{ ca  phe A  93  1gzcA_94F_211G}-9.117 0.545 -2.02
{ c   phe A  93  1gzcA_94F_211G}-8.371 0.052 -3.259
{ o   phe A  93  1gzcA_94F_211G}-7.496 -0.834 -3.151
{ c   phe A  93  1gzcA_94F_211G}P -8.371 0.052 -3.259
{ n   phe A  94  1gzcA_94F_211G}-8.667 0.586 -4.446
{ ca  phe A  94  1gzcA_94F_211G}-7.968 0.067 -5.624
{ c   phe A  94  1gzcA_94F_211G}-7.68 1.132 -6.666
{ o   phe A  94  1gzcA_94F_211G}-8.391 2.116 -6.737
{ c   phe A  94  1gzcA_94F_211G}P -7.68 1.132 -6.666
{ n   met A  95  1gzcA_94F_211G}-6.642 0.903 -7.478
{ ca  met A  95  1gzcA_94F_211G}-6.242 1.834 -8.543
{ c   met A  95  1gzcA_94F_211G}-5.988 0.934 -9.774
{ o   met A  95  1gzcA_94F_211G}-5.311 -0.095 -9.666
{ c   met A  95  1gzcA_94F_211G}P -5.988 0.934 -9.774
{ n   gly A  96  1gzcA_94F_211G}-6.529 1.299 -10.935
{ ca  gly A  96  1gzcA_94F_211G}-6.321 0.427 -12.101
{ c   gly A  96  1gzcA_94F_211G}-6.803 1.127 -13.358
{ o   gly A  96  1gzcA_94F_211G}-7.062 2.321 -13.323
{ n   asp A 209  1gzcA_94F_211G}P -8.04 5.027 -12.62
{"}-8.04 5.027 -12.62
{ ca  asp A 209  1gzcA_94F_211G}-9.185 5.518 -11.855
{ c   asp A 209  1gzcA_94F_211G}-8.84 4.987 -10.443
{ o   asp A 209  1gzcA_94F_211G}-8.163 3.928 -10.297
{ c   asp A 209  1gzcA_94F_211G}P -8.84 4.987 -10.443
{ n   val A 210  1gzcA_94F_211G}-9.309 5.709 -9.426
{ ca  val A 210  1gzcA_94F_211G}-9.156 5.278 -8.032
{ c   val A 210  1gzcA_94F_211G}-10.539 5.063 -7.439
{ o   val A 210  1gzcA_94F_211G}-11.483 5.792 -7.724
{ c   val A 210  1gzcA_94F_211G}P -10.539 5.063 -7.439
{ n   gly A 211  1gzcA_94F_211G}-10.664 4.025 -6.625
{ ca  gly A 211  1gzcA_94F_211G}-11.962 3.762 -6.049
{ c   gly A 211  1gzcA_94F_211G}-11.937 2.877 -4.806
{ o   gly A 211  1gzcA_94F_211G}-10.861 2.501 -4.289
{ c   gly A 211  1gzcA_94F_211G}P -11.937 2.877 -4.806
{ n   leu A 212  1gzcA_94F_211G}-13.144 2.648 -4.28
{ ca  leu A 212  1gzcA_94F_211G}-13.342 1.771 -3.123
{ c   leu A 212  1gzcA_94F_211G}-14.358 0.74 -3.547
{ o   leu A 212  1gzcA_94F_211G}-15.267 1.072 -4.291
{ c   leu A 212  1gzcA_94F_211G}P -14.358 0.74 -3.547
{ n   ser A 213  1gzcA_94F_211G}-14.256 -0.499 -3.047
{ ca  ser A 213  1gzcA_94F_211G}-15.224 -1.544 -3.452
{ c   ser A 213  1gzcA_94F_211G}-15.479 -2.443 -2.236
{ o   ser A 213  1gzcA_94F_211G}-14.619 -2.574 -1.35
@vectorlist {mc H} off nobutton color= gray master= {mainchain}
{ n   val A  92  1gzcA_94F_211G}P -12.066 -2.78 -0.098
{ ca  val A  92  1gzcA_94F_211G}P -10.73 -2.605 -0.658
{ n   phe A  93  1gzcA_94F_211G}P -9.422 -0.678 -1.284
{ ca  phe A  93  1gzcA_94F_211G}P -9.117 0.545 -2.02
{ n   phe A  94  1gzcA_94F_211G}P -8.667 0.586 -4.446
{ ca  phe A  94  1gzcA_94F_211G}P -7.968 0.067 -5.624
{ n   met A  95  1gzcA_94F_211G}P -6.642 0.903 -7.478
{ ca  met A  95  1gzcA_94F_211G}P -6.242 1.834 -8.543
{ n   gly A  96  1gzcA_94F_211G}P -6.529 1.299 -10.935
{ ca  gly A  96  1gzcA_94F_211G}P -6.321 0.427 -12.101
{"}P -6.321 0.427 -12.101
{ n   asp A 209  1gzcA_94F_211G}P -8.04 5.027 -12.62
{ ca  asp A 209  1gzcA_94F_211G}P -9.185 5.518 -11.855
{ n   val A 210  1gzcA_94F_211G}P -9.309 5.709 -9.426
{ ca  val A 210  1gzcA_94F_211G}P -9.156 5.278 -8.032
{ n   gly A 211  1gzcA_94F_211G}P -10.664 4.025 -6.625
{ ca  gly A 211  1gzcA_94F_211G}P -11.962 3.762 -6.049
{"}P -11.962 3.762 -6.049
{ n   leu A 212  1gzcA_94F_211G}P -13.144 2.648 -4.28
{ ca  leu A 212  1gzcA_94F_211G}P -13.342 1.771 -3.123
{ n   ser A 213  1gzcA_94F_211G}P -14.256 -0.499 -3.047
{ ca  ser A 213  1gzcA_94F_211G}P -15.224 -1.544 -3.452
@subgroup {mainchain}
@vectorlist {Calphas} off color= blue alpha= 0.2353
{ ca  val A  92  1gzcA_94F_211G}P -10.73 -2.605 -0.658
{"}-10.73 -2.605 -0.658
{ ca  phe A  93  1gzcA_94F_211G}-9.117 0.545 -2.02
{ ca  phe A  94  1gzcA_94F_211G}-7.968 0.067 -5.624
{ ca  met A  95  1gzcA_94F_211G}-6.242 1.834 -8.543
{ ca  gly A  96  1gzcA_94F_211G}-6.321 0.427 -12.101
{ ca  asp A 209  1gzcA_94F_211G}P -9.185 5.518 -11.855
{"}-9.185 5.518 -11.855
{ ca  val A 210  1gzcA_94F_211G}-9.156 5.278 -8.032
{ ca  gly A 211  1gzcA_94F_211G}-11.962 3.762 -6.049
{ ca  leu A 212  1gzcA_94F_211G}-13.342 1.771 -3.123
{ ca  ser A 213  1gzcA_94F_211G}-15.224 -1.544 -3.452
@subgroup {sidechain}
@vectorlist {sc} off color= cyan master= {sidechain}
{ ca  val A  92  1gzcA_94F_211G}P -10.73 -2.605 -0.658
{ ca  phe A  93  1gzcA_94F_211G}P -9.117 0.545 -2.02
{ ca  phe A  94  1gzcA_94F_211G}P -7.968 0.067 -5.624
{ cb  phe A  94  1gzcA_94F_211G}-8.758 -1.095 -6.28
{ cg  phe A  94  1gzcA_94F_211G}-10.115 -0.683 -6.912
{ cd1 phe A  94  1gzcA_94F_211G}-11.219 -0.406 -6.11
{ ce1 phe A  94  1gzcA_94F_211G}-12.436 0.034 -6.673
{ cz  phe A  94  1gzcA_94F_211G}-12.545 0.184 -8.044
{ cg  phe A  94  1gzcA_94F_211G}P -10.115 -0.683 -6.912
{ cd2 phe A  94  1gzcA_94F_211G}-10.249 -0.533 -8.292
{ ce2 phe A  94  1gzcA_94F_211G}-11.474 -0.095 -8.856
{ cz  phe A  94  1gzcA_94F_211G}ghost -12.545 0.184 -8.044
{ ca  met A  95  1gzcA_94F_211G}P -6.242 1.834 -8.543
{"}P -6.242 1.834 -8.543
{ ca  asp A 209  1gzcA_94F_211G}P -9.185 5.518 -11.855
{ ca  val A 210  1gzcA_94F_211G}P -9.156 5.278 -8.032
{ ca  leu A 212  1gzcA_94F_211G}P -13.342 1.771 -3.123
{ ca  ser A 213  1gzcA_94F_211G}P -15.224 -1.544 -3.452
@vectorlist {sc H} off nobutton color= gray master= {sidechain}
{ cb  phe A  94  1gzcA_94F_211G}P -8.758 -1.095 -6.28
{"}P -8.758 -1.095 -6.28
{ cd1 phe A  94  1gzcA_94F_211G}P -11.219 -0.406 -6.11
{ cd2 phe A  94  1gzcA_94F_211G}P -10.249 -0.533 -8.292
{ ce1 phe A  94  1gzcA_94F_211G}P -12.436 0.034 -6.673
{ ce2 phe A  94  1gzcA_94F_211G}P -11.474 -0.095 -8.856
{ cz  phe A  94  1gzcA_94F_211G}P -12.545 0.184 -8.044
@subgroup {sidechain}
@vectorlist {sc} color= blue alpha= 0.1765 master= {sidechain}
{ ca  phe A  94  1gzcA_94F_211G}P -7.968 0.067 -5.624
{ cb  phe A  94  1gzcA_94F_211G}-8.758 -1.095 -6.28
{ cg  phe A  94  1gzcA_94F_211G}-10.115 -0.683 -6.912
{ cd1 phe A  94  1gzcA_94F_211G}-11.219 -0.406 -6.11
{ ce1 phe A  94  1gzcA_94F_211G}-12.436 0.034 -6.673
{ cz  phe A  94  1gzcA_94F_211G}-12.545 0.184 -8.044
{ cg  phe A  94  1gzcA_94F_211G}P -10.115 -0.683 -6.912
{ cd2 phe A  94  1gzcA_94F_211G}-10.249 -0.533 -8.292
{ ce2 phe A  94  1gzcA_94F_211G}-11.474 -0.095 -8.856
{ cz  phe A  94  1gzcA_94F_211G}ghost -12.545 0.184 -8.044
@vectorlist {sc H} off nobutton color= gray master= {sidechain}
{ cb  phe A  94  1gzcA_94F_211G}P -8.758 -1.095 -6.28
{"}P -8.758 -1.095 -6.28
{ cd1 phe A  94  1gzcA_94F_211G}P -11.219 -0.406 -6.11
{ cd2 phe A  94  1gzcA_94F_211G}P -10.249 -0.533 -8.292
{ ce1 phe A  94  1gzcA_94F_211G}P -12.436 0.034 -6.673
{ ce2 phe A  94  1gzcA_94F_211G}P -11.474 -0.095 -8.856
{ cz  phe A  94  1gzcA_94F_211G}P -12.545 0.184 -8.044
@subgroup {1->2} dominant
@dotlist {x} color= white width= 1 master= {vdw contact}
{ CE1 PHE  94  A}'P' blue -12.64 1.743 -6.988
{"}'P' blue -12.379 1.755 -6.988
{"}'P' blue -12.824 1.739 -6.729
{"}'P' sky -12.566 1.778 -6.728
{"}'P' blue -12.306 1.778 -6.728
{"}'P' blue -12.832 1.726 -6.468
{ CZ  PHE  94  A}'P' blue -12.741 1.86 -7.581
{"}'P' blue -12.48 1.87 -7.581
{"}'P' blue -12.808 1.762 -7.335
{"}'P' blue -12.553 1.784 -7.334
{"}'P' blue -12.298 1.765 -7.335
@subgroup {2->1} dominant
@dotlist {x} color= white width= 1 master= {vdw contact}
{ HA3 GLY 211  A}'P' blue -12.47 2.261 -7.364
{"}'P' blue -12.724 2.261 -7.364
{"}'P' blue -12.335 2.186 -7.12
{"}'P' blue -12.589 2.156 -7.121
{"}'P' blue -12.843 2.183 -7.12
{"}'P' blue -12.284 2.158 -6.86
{"}'P' sky -12.534 2.117 -6.862
{"}'P' blue -12.786 2.131 -6.861
{"}'P' blue -12.589 2.133 -6.601
{"}'P' blue -12.843 2.16 -6.599
@subgroup {1->2} dominant
@dotlist {x} color= red width= 1 master= {vdw contact}
{ O   PHE  94  A}'M' green -9.592 2.742 -7.093
{"}'M' green -9.012 3.368 -6.812
{"}'M' green -9.589 2.456 -6.098
{"}'M' green -8.95 3.209 -6.065
{"}'M' green -9.324 2.693 -5.867
{"}'M' green -9.158 2.891 -5.859
@dotlist {x} color= red width= 1 master= {H-bonds}
{ O   PHE  94  A}'M' greentint -9.454 2.958 -7.084
{"}'M' greentint -9.279 3.144 -7.076
{"}'M' greentint -9.691 2.625 -6.844
{"}'M' greentint -9.576 2.855 -6.834
{"}'M' greentint -9.421 3.06 -6.825
{"}'M' greentint -9.231 3.233 -6.818
{"}'M' greentint -9.694 2.606 -6.586
{"}'M' greentint -9.581 2.837 -6.576
{"}'M' greentint -9.427 3.043 -6.567
{"}'M' greentint -9.238 3.217 -6.56
{"}'M' greentint -9.02 3.353 -6.554
{"}'M' greentint -9.683 2.478 -6.338
{"}'M' greentint -9.588 2.716 -6.327
{"}'M' greentint -9.449 2.931 -6.318
{"}'M' greentint -9.273 3.116 -6.31
{"}'M' greentint -9.064 3.264 -6.303
{"}'M' greentint -9.491 2.689 -6.087
{"}'M' greentint -9.347 2.898 -6.078
{"}'M' greentint -9.164 3.074 -6.071
@subgroup {2->1} dominant
@dotlist {x} color= sky width= 1 master= {vdw contact}
{ H   GLY 211  A}'M' green -9.274 3.17 -7.084
{"}'M' green -8.967 3.405 -6.625
{"}'M' green -9.213 2.892 -5.887
@dotlist {x} color= sky width= 1 master= {H-bonds}
{ H   GLY 211  A}'M' greentint -9.41 2.949 -7.093
{"}'M' greentint -9.103 3.169 -6.876
{"}'M' greentint -9.213 2.935 -6.887
{"}'M' greentint -9.387 2.745 -6.895
{"}'M' greentint -9.609 2.613 -6.901
{"}'M' greentint -9 3.156 -6.635
{"}'M' greentint -9.096 2.923 -6.646
{"}'M' greentint -9.25 2.723 -6.654
{"}'M' greentint -9.45 2.57 -6.661
{"}'M' greentint -9.683 2.473 -6.665
{"}'M' greentint -8.962 3.153 -6.377
{"}'M' greentint -9.053 2.92 -6.387
{"}'M' greentint -9.199 2.716 -6.396
{"}'M' greentint -9.39 2.555 -6.403
{"}'M' greentint -9.616 2.446 -6.407
{"}'M' greentint -9 3.133 -6.118
{"}'M' greentint -9.096 2.9 -6.128
{"}'M' greentint -9.25 2.7 -6.137
{"}'M' greentint -9.45 2.547 -6.144
@subgroup {1->2} dominant
@dotlist {x} color= sky width= 1 master= {H-bonds}
{ H   PHE  94  A}'M' greentint -10.112 1.707 -5.095
{"}'M' greentint -9.968 1.921 -5.086
{"}'M' greentint -10.261 1.578 -4.86
{"}'M' greentint -10.165 1.811 -4.85
{"}'M' greentint -10.011 2.011 -4.841
{"}'M' greentint -9.811 2.164 -4.834
{"}'M' greentint -10.321 1.434 -4.607
{"}'M' greentint -10.261 1.677 -4.596
{"}'M' greentint -10.142 1.898 -4.587
{"}'M' greentint -9.972 2.082 -4.579
{"}'M' greentint -9.761 2.218 -4.573
{"}'M' greentint -9.523 2.297 -4.569
{"}'M' greentint -10.294 1.306 -4.353
{"}'M' greentint -10.261 1.555 -4.343
{"}'M' greentint -10.165 1.788 -4.332
{"}'M' greentint -10.011 1.988 -4.324
{"}'M' greentint -9.811 2.141 -4.317
{"}'M' greentint -9.578 2.238 -4.313
{"}'M' greentint -10.186 1.416 -4.107
{"}'M' greentint -10.112 1.663 -4.096
{"}'M' greentint -9.968 1.878 -4.087
{"}'M' greentint -9.768 2.04 -4.08
{"}'M' greentint -9.529 2.137 -4.076
{"}'M' greentint -9.929 1.658 -3.889
{"}'M' greentint -9.754 1.85 -3.881
@subgroup {2->1} dominant
@dotlist {x} color= red width= 1 master= {vdw contact}
{ O   GLY 211  A}'M' green -10.08 1.388 -3.954
@dotlist {x} color= red width= 1 master= {H-bonds}
{ O   GLY 211  A}'M' greentint -9.709 2.034 -4.934
{"}'M' greentint -9.832 1.813 -4.944
{"}'M' greentint -9.998 1.621 -4.952
{"}'M' greentint -10.198 1.466 -4.959
{"}'M' greentint -9.537 2.271 -4.683
{"}'M' greentint -9.608 2.025 -4.693
{"}'M' greentint -9.724 1.797 -4.703
{"}'M' greentint -9.881 1.595 -4.712
{"}'M' greentint -10.073 1.427 -4.719
{"}'M' greentint -10.294 1.297 -4.725
{"}'M' greentint -9.491 2.251 -4.429
{"}'M' greentint -9.561 2.004 -4.44
{"}'M' greentint -9.676 1.773 -4.45
{"}'M' greentint -9.831 1.568 -4.459
{"}'M' greentint -10.021 1.395 -4.467
{"}'M' greentint -10.24 1.26 -4.472
{"}'M' greentint -9.558 2 -4.182
{"}'M' greentint -9.671 1.769 -4.192
{"}'M' greentint -9.825 1.563 -4.201
{"}'M' greentint -10.014 1.389 -4.208
{"}'M' greentint -10.232 1.252 -4.214
{"}'M' greentint -9.611 1.984 -3.928
{"}'M' greentint -9.728 1.757 -3.938
{"}'M' greentint -9.886 1.556 -3.947
@subgroup {mainchain}
@vectorlist {mc} color= blue alpha= 0.1765 master= {mainchain}
{ n   phe A 767  1hn0A_873Y_769}P -8.72 5.004 -12.97
{"}-8.72 5.004 -12.97
{ ca  phe A 767  1hn0A_873Y_769}-9.841 4.545 -12.107
{ c   phe A 767  1hn0A_873Y_769}-9.311 4.407 -10.701
{ o   phe A 767  1hn0A_873Y_769}-8.312 3.715 -10.508
{ c   phe A 767  1hn0A_873Y_769}P -9.311 4.407 -10.701
{ n   ile A 768  1hn0A_873Y_769}-9.979 5 -9.699
{ ca  ile A 768  1hn0A_873Y_769}-9.59 4.722 -8.321
{ c   ile A 768  1hn0A_873Y_769}-10.835 4.474 -7.474
{ o   ile A 768  1hn0A_873Y_769}-11.914 4.982 -7.807
{ c   ile A 768  1hn0A_873Y_769}P -10.835 4.474 -7.474
{ n   gly A 769  1hn0A_873Y_769}-10.665 3.69 -6.414
{ ca  gly A 769  1hn0A_873Y_769}-11.76 3.258 -5.557
{ c   gly A 769  1hn0A_873Y_769}-11.247 3.255 -4.127
{ o   gly A 769  1hn0A_873Y_769}-10.1 2.892 -3.879
{ c   gly A 769  1hn0A_873Y_769}P -11.247 3.255 -4.127
{ n   ser A 770  1hn0A_873Y_769}-12.099 3.64 -3.179
{ ca  ser A 770  1hn0A_873Y_769}-11.714 3.611 -1.779
{ c   ser A 770  1hn0A_873Y_769}-12.954 3.28 -0.964
{ o   ser A 770  1hn0A_873Y_769}-14.087 3.339 -1.48
{ c   ser A 770  1hn0A_873Y_769}P -12.954 3.28 -0.964
{ n   asn A 771  1hn0A_873Y_769}-12.713 2.984 0.315
{ ca  asn A 771  1hn0A_873Y_769}-13.798 2.836 1.293
{ c   asn A 771  1hn0A_873Y_769}-14.803 1.801 0.843
{ o   asn A 771  1hn0A_873Y_769}-16.029 1.999 0.97
{ n   ala A 871  1hn0A_873Y_769}P -11.6 -1.632 1.552
{"}-11.6 -1.632 1.552
{ ca  ala A 871  1hn0A_873Y_769}-10.854 -2.023 0.353
{ c   ala A 871  1hn0A_873Y_769}-10.73 -0.872 -0.676
{ o   ala A 871  1hn0A_873Y_769}-11.475 0.137 -0.646
{ c   ala A 871  1hn0A_873Y_769}P -10.73 -0.872 -0.676
{ n   ser A 872  1hn0A_873Y_769}-9.801 -1.019 -1.618
{ ca  ser A 872  1hn0A_873Y_769}-9.481 0.076 -2.504
{ c   ser A 872  1hn0A_873Y_769}-8.886 -0.497 -3.791
{ o   ser A 872  1hn0A_873Y_769}-8.505 -1.641 -3.803
{ c   ser A 872  1hn0A_873Y_769}P -8.886 -0.497 -3.791
{ n   tyr A 873  1hn0A_873Y_769}-8.835 0.295 -4.847
{ ca  tyr A 873  1hn0A_873Y_769}-8.096 -0.092 -6.073
{ c   tyr A 873  1hn0A_873Y_769}-7.596 1.126 -6.816
{ o   tyr A 873  1hn0A_873Y_769}-8.036 2.276 -6.577
{ c   tyr A 873  1hn0A_873Y_769}P -7.596 1.126 -6.816
{ n   glu A 874  1hn0A_873Y_769}-6.665 0.891 -7.743
{ ca  glu A 874  1hn0A_873Y_769}-6.33 1.849 -8.772
{ c   glu A 874  1hn0A_873Y_769}-5.946 1.041 -9.995
{ o   glu A 874  1hn0A_873Y_769}-5.305 0.023 -9.856
{ c   glu A 874  1hn0A_873Y_769}P -5.946 1.041 -9.995
{ n   tyr A 875  1hn0A_873Y_769}-6.312 1.515 -11.178
{ ca  tyr A 875  1hn0A_873Y_769}-5.819 0.962 -12.443
{ c   tyr A 875  1hn0A_873Y_769}-6.009 1.987 -13.514
{ o   tyr A 875  1hn0A_873Y_769}-6.679 3.002 -13.314
@vectorlist {mc H} off nobutton color= gray master= {mainchain}
{ n   phe A 767  1hn0A_873Y_769}P -8.72 5.004 -12.97
{ ca  phe A 767  1hn0A_873Y_769}P -9.841 4.545 -12.107
{ n   ile A 768  1hn0A_873Y_769}P -9.979 5 -9.699
{ ca  ile A 768  1hn0A_873Y_769}P -9.59 4.722 -8.321
{ n   gly A 769  1hn0A_873Y_769}P -10.665 3.69 -6.414
{ ca  gly A 769  1hn0A_873Y_769}P -11.76 3.258 -5.557
{"}P -11.76 3.258 -5.557
{ n   ser A 770  1hn0A_873Y_769}P -12.099 3.64 -3.179
{ ca  ser A 770  1hn0A_873Y_769}P -11.714 3.611 -1.779
{ n   asn A 771  1hn0A_873Y_769}P -12.713 2.984 0.315
{ ca  asn A 771  1hn0A_873Y_769}P -13.798 2.836 1.293
{ n   ala A 871  1hn0A_873Y_769}P -11.6 -1.632 1.552
{ ca  ala A 871  1hn0A_873Y_769}P -10.854 -2.023 0.353
{ n   ser A 872  1hn0A_873Y_769}P -9.801 -1.019 -1.618
{ ca  ser A 872  1hn0A_873Y_769}P -9.481 0.076 -2.504
{ n   tyr A 873  1hn0A_873Y_769}P -8.835 0.295 -4.847
{ ca  tyr A 873  1hn0A_873Y_769}P -8.096 -0.092 -6.073
{ n   glu A 874  1hn0A_873Y_769}P -6.665 0.891 -7.743
{ ca  glu A 874  1hn0A_873Y_769}P -6.33 1.849 -8.772
{ n   tyr A 875  1hn0A_873Y_769}P -6.312 1.515 -11.178
{ ca  tyr A 875  1hn0A_873Y_769}P -5.819 0.962 -12.443
@subgroup {mainchain}
@vectorlist {Calphas} off color= blue alpha= 0.2353
{ ca  phe A 767  1hn0A_873Y_769}P -9.841 4.545 -12.107
{"}-9.841 4.545 -12.107
{ ca  ile A 768  1hn0A_873Y_769}-9.59 4.722 -8.321
{ ca  gly A 769  1hn0A_873Y_769}-11.76 3.258 -5.557
{ ca  ser A 770  1hn0A_873Y_769}-11.714 3.611 -1.779
{ ca  asn A 771  1hn0A_873Y_769}-13.798 2.836 1.293
{ ca  ala A 871  1hn0A_873Y_769}P -10.854 -2.023 0.353
{"}-10.854 -2.023 0.353
{ ca  ser A 872  1hn0A_873Y_769}-9.481 0.076 -2.504
{ ca  tyr A 873  1hn0A_873Y_769}-8.096 -0.092 -6.073
{ ca  glu A 874  1hn0A_873Y_769}-6.33 1.849 -8.772
{ ca  tyr A 875  1hn0A_873Y_769}-5.819 0.962 -12.443
@subgroup {sidechain}
@vectorlist {sc} off color= cyan master= {sidechain}
{ ca  phe A 767  1hn0A_873Y_769}P -9.841 4.545 -12.107
{ ca  ile A 768  1hn0A_873Y_769}P -9.59 4.722 -8.321
{ ca  ser A 770  1hn0A_873Y_769}P -11.714 3.611 -1.779
{ ca  asn A 771  1hn0A_873Y_769}P -13.798 2.836 1.293
{ ca  ala A 871  1hn0A_873Y_769}P -10.854 -2.023 0.353
{ ca  ser A 872  1hn0A_873Y_769}P -9.481 0.076 -2.504
{ ca  tyr A 873  1hn0A_873Y_769}P -8.096 -0.092 -6.073
{ cb  tyr A 873  1hn0A_873Y_769}-8.985 -0.926 -7.023
{ cg  tyr A 873  1hn0A_873Y_769}-10.218 -0.157 -7.519
{ cd1 tyr A 873  1hn0A_873Y_769}-10.126 0.719 -8.603
{ ce1 tyr A 873  1hn0A_873Y_769}-11.255 1.4 -9.071
{ cz  tyr A 873  1hn0A_873Y_769}-12.475 1.242 -8.433
{ oh  tyr A 873  1hn0A_873Y_769}-13.544 1.969 -8.885
{ cg  tyr A 873  1hn0A_873Y_769}P -10.218 -0.157 -7.519
{ cd2 tyr A 873  1hn0A_873Y_769}-11.452 -0.294 -6.892
{ ce2 tyr A 873  1hn0A_873Y_769}-12.606 0.365 -7.363
{ cz  tyr A 873  1hn0A_873Y_769}ghost -12.475 1.242 -8.433
{ ca  glu A 874  1hn0A_873Y_769}P -6.33 1.849 -8.772
{ ca  tyr A 875  1hn0A_873Y_769}P -5.819 0.962 -12.443
@vectorlist {sc H} off nobutton color= gray master= {sidechain}
{ cb  tyr A 873  1hn0A_873Y_769}P -8.985 -0.926 -7.023
{"}P -8.985 -0.926 -7.023
{ cd1 tyr A 873  1hn0A_873Y_769}P -10.126 0.719 -8.603
{ cd2 tyr A 873  1hn0A_873Y_769}P -11.452 -0.294 -6.892
{ ce1 tyr A 873  1hn0A_873Y_769}P -11.255 1.4 -9.071
{ ce2 tyr A 873  1hn0A_873Y_769}P -12.606 0.365 -7.363
{ oh  tyr A 873  1hn0A_873Y_769}P -13.544 1.969 -8.885
@subgroup {sidechain}
@vectorlist {sc} color= blue alpha= 0.1765 master= {sidechain}
{ ca  tyr A 873  1hn0A_873Y_769}P -8.096 -0.092 -6.073
{ cb  tyr A 873  1hn0A_873Y_769}-8.985 -0.926 -7.023
{ cg  tyr A 873  1hn0A_873Y_769}-10.218 -0.157 -7.519
{ cd1 tyr A 873  1hn0A_873Y_769}-10.126 0.719 -8.603
{ ce1 tyr A 873  1hn0A_873Y_769}-11.255 1.4 -9.071
{ cz  tyr A 873  1hn0A_873Y_769}-12.475 1.242 -8.433
{ oh  tyr A 873  1hn0A_873Y_769}-13.544 1.969 -8.885
{ cg  tyr A 873  1hn0A_873Y_769}P -10.218 -0.157 -7.519
{ cd2 tyr A 873  1hn0A_873Y_769}-11.452 -0.294 -6.892
{ ce2 tyr A 873  1hn0A_873Y_769}-12.606 0.365 -7.363
{ cz  tyr A 873  1hn0A_873Y_769}ghost -12.475 1.242 -8.433
@vectorlist {sc H} off nobutton color= gray master= {sidechain}
{ cb  tyr A 873  1hn0A_873Y_769}P -8.985 -0.926 -7.023
{"}P -8.985 -0.926 -7.023
{ cd1 tyr A 873  1hn0A_873Y_769}P -10.126 0.719 -8.603
{ cd2 tyr A 873  1hn0A_873Y_769}P -11.452 -0.294 -6.892
{ ce1 tyr A 873  1hn0A_873Y_769}P -11.255 1.4 -9.071
{ ce2 tyr A 873  1hn0A_873Y_769}P -12.606 0.365 -7.363
{ oh  tyr A 873  1hn0A_873Y_769}P -13.544 1.969 -8.885
@subgroup {1->2} dominant
@dotlist {x} color= white width= 1 master= {vdw contact}
{ CD2 TYR 873  A}'P' sky -11.127 1.362 -6.43
{"}'P' sky -11.395 1.024 -5.742
{ CZ  TYR 873  A}'P' sky -11.527 1.906 -7.12
{"}'P' sky -12.975 2.028 -6.951
@dotlist {x} color= white width= 1 master= {vdw contact}
{ CD2 TYR 873  A}'P' sea -11.33 1.439 -6.685
{"}'P' green -11.387 1.392 -6.429
{"}'P' green -11.46 1.306 -6.182
{"}'P' sea -11.205 1.287 -6.183
{"}'P' green -11.645 1.17 -5.952
{"}'P' green -11.388 1.181 -5.952
{"}'P' sea -11.907 0.947 -5.746
{"}'P' sea -11.655 1.01 -5.743
{ CZ  TYR 873  A}'P' sea -12.668 2.36 -7.1
{"}'P' green -12.411 2.373 -7.1
{"}'P' green -12.157 2.332 -7.101
{"}'P' green -11.917 2.237 -7.106
{"}'P' sea -11.704 2.092 -7.112
{"}'P' green -12.738 2.128 -6.947
{"}'P' green -11.784 1.881 -6.958
@vectorlist {x} color= blue width= 1 alpha= 0.1765 master= {small overlap}
{ CE2 TYR 873  A}'P' P -12.869 1.943 -6.654
{"}'P' -12.868 1.936 -6.657
{"}'P' P -12.614 1.965 -6.653
{"}'P' -12.614 1.885 -6.688
{"}'P' P -12.359 1.946 -6.654
{"}'P' -12.378 1.824 -6.709
{"}'P' P -12.11 1.887 -6.657
{"}'P' -12.15 1.765 -6.713
{"}'P' P -11.874 1.791 -6.661
{"}'P' -11.917 1.707 -6.702
{"}'P' P -11.655 1.659 -6.667
{"}'P' -11.672 1.636 -6.679
{"}'P' P -12.799 1.829 -6.423
{"}'P' -12.789 1.756 -6.47
{"}'P' P -12.542 1.84 -6.423
{"}'P' -12.548 1.698 -6.513
{"}'P' P -12.041 1.732 -6.427
{"}'P' -12.103 1.581 -6.531
{"}'P' P -11.811 1.616 -6.433
{"}'P' -11.869 1.525 -6.501
{"}'P' P -11.605 1.463 -6.439
{"}'P' -11.623 1.444 -6.456
{"}'P' P -12.809 1.669 -6.214
{"}'P' -12.798 1.601 -6.274
{"}'P' P -12.549 1.683 -6.213
{"}'P' -12.555 1.548 -6.331
{"}'P' P -12.045 1.564 -6.218
{"}'P' -12.107 1.433 -6.344
{"}'P' P -11.819 1.436 -6.224
{"}'P' -11.87 1.367 -6.297
{"}'P' P -12.799 1.483 -6.03
{"}'P' -12.792 1.445 -6.075
{"}'P' P -12.542 1.496 -6.03
{"}'P' -12.547 1.407 -6.135
{"}'P' P -12.288 1.455 -6.031
{"}'P' -12.318 1.352 -6.157
{"}'P' P -12.048 1.36 -6.036
{"}'P' -12.089 1.287 -6.132
{"}'P' P -11.835 1.215 -6.042
{"}'P' -11.853 1.196 -6.072
{"}'P' P -12.614 1.287 -5.875
{"}'P' -12.614 1.267 -5.908
{"}'P' P -12.359 1.255 -5.877
{"}'P' -12.369 1.22 -5.936
{"}'P' P -12.12 1.159 -5.881
{"}'P' -12.131 1.142 -5.912
{ CZ  TYR 873  A}'P' P -12.483 2.164 -6.945
{"}'P' -12.483 2.163 -6.947
{"}'P' P -12.228 2.132 -6.947
{"}'P' -12.232 2.118 -6.971
{"}'P' P -11.989 2.036 -6.951
{"}'P' -11.995 2.027 -6.967
@vectorlist {x} color= blue width= 1 alpha= 0.1765 master= {bad overlap}
{ CE2 TYR 873  A}'P' P -12.287 1.807 -6.424
{"}'P' -12.325 1.635 -6.536
{"}'P' P -12.291 1.648 -6.215
{"}'P' -12.331 1.488 -6.358
@subgroup {2->1} dominant
@dotlist {x} color= white width= 1 master= {vdw contact}
{ HA3 GLY 769  A}'P' sky -12.834 2.294 -6.761
{"}'P' sky -11.208 1.561 -6.138
@dotlist {x} color= white width= 1 master= {vdw contact}
{ HA3 GLY 769  A}'P' green -12.105 2.305 -7.016
{"}'P' green -12.365 2.304 -6.987
{"}'P' sea -11.661 2.054 -6.911
{"}'P' green -12.613 2.292 -6.9
{"}'P' sea -11.316 1.578 -6.385
{"}'P' green -11.506 1.409 -6.392
{"}'P' green -11.387 1.379 -6.146
{"}'P' sea -11.348 1.363 -5.886
{"}'P' green -11.557 1.221 -5.892
{"}'P' green -11.792 1.128 -5.896
{"}'P' sea -11.603 1.219 -5.632
{"}'P' sea -11.843 1.133 -5.635
@vectorlist {x} color= blue width= 1 alpha= 0.1765 master= {small overlap}
{ HA3 GLY 769  A}'P' P -11.975 2.079 -6.996
{"}'P' -11.976 2.08 -6.99
{"}'P' P -12.235 2.079 -6.996
{"}'P' -12.231 2.084 -6.962
{"}'P' P -11.844 1.865 -6.919
{"}'P' -11.845 1.867 -6.915
{"}'P' P -12.097 1.793 -6.922
{"}'P' -12.097 1.827 -6.844
{"}'P' P -12.351 1.857 -6.919
{"}'P' -12.333 1.886 -6.84
{"}'P' P -12.54 2.039 -6.912
{"}'P' -12.535 2.042 -6.897
{"}'P' P -11.74 1.663 -6.788
{"}'P' -11.754 1.685 -6.753
{"}'P' P -11.978 1.576 -6.792
{"}'P' -11.993 1.655 -6.683
{"}'P' P -12.232 1.576 -6.792
{"}'P' -12.212 1.68 -6.647
{"}'P' P -12.47 1.663 -6.788
{"}'P' -12.419 1.745 -6.658
{"}'P' P -12.664 1.825 -6.781
{"}'P' -12.622 1.858 -6.711
{"}'P' P -11.717 1.458 -6.612
{"}'P' -11.743 1.51 -6.562
{"}'P' P -11.967 1.382 -6.615
{"}'P' -11.986 1.507 -6.505
{"}'P' P -12.698 1.59 -6.606
{"}'P' -12.62 1.677 -6.506
{"}'P' P -12.87 1.785 -6.598
{"}'P' -12.832 1.808 -6.561
{"}'P' P -11.731 1.291 -6.397
{"}'P' -11.755 1.354 -6.362
{"}'P' P -11.978 1.231 -6.4
{"}'P' -11.995 1.367 -6.326
{"}'P' P -12.704 1.409 -6.392
{"}'P' -12.622 1.525 -6.317
{"}'P' P -12.894 1.578 -6.385
{"}'P' -12.838 1.626 -6.347
{"}'P' P -11.603 1.242 -6.152
{"}'P' -11.611 1.259 -6.147
{"}'P' P -11.843 1.156 -6.156
{"}'P' -11.856 1.211 -6.14
{"}'P' P -12.097 1.126 -6.157
{"}'P' -12.098 1.239 -6.126
{"}'P' P -12.351 1.153 -6.156
{"}'P' -12.321 1.287 -6.118
{"}'P' P -12.593 1.235 -6.152
{"}'P' -12.539 1.348 -6.118
{"}'P' P -12.81 1.369 -6.146
{"}'P' -12.762 1.43 -6.126
{"}'P' P -12.992 1.548 -6.138
{"}'P' -12.99 1.55 -6.138
{"}'P' P -12.042 1.087 -5.898
{"}'P' -12.042 1.098 -5.897
{"}'P' P -12.294 1.101 -5.897
{"}'P' -12.288 1.14 -5.896
{"}'P' P -12.538 1.168 -5.894
{"}'P' -12.524 1.203 -5.893
{"}'P' P -12.762 1.287 -5.889
{"}'P' -12.76 1.289 -5.889
@vectorlist {x} color= blue width= 1 alpha= 0.1765 master= {bad overlap}
{ HA3 GLY 769  A}'P' P -12.227 1.38 -6.615
{"}'P' -12.204 1.542 -6.473
{"}'P' P -12.477 1.451 -6.612
{"}'P' -12.41 1.596 -6.474
{"}'P' P -12.232 1.231 -6.4
{"}'P' -12.21 1.407 -6.305
{"}'P' P -12.479 1.291 -6.397
{"}'P' -12.414 1.458 -6.302
@subgroup {1->2} dominant
@dotlist {x} color= red width= 1 master= {vdw contact}
{ O   TYR 873  A}'M' green -9.237 2.902 -6.933
{"}'M' green -9.099 3.118 -6.924
{"}'M' green -9.406 2.538 -6.695
{"}'M' green -8.876 3.393 -6.658
{"}'M' green -9.376 2.387 -6.189
{"}'M' green -8.709 3.424 -6.143
{"}'M' green -9.086 2.621 -5.717
{"}'M' green -8.969 2.853 -5.707
@dotlist {x} color= red width= 1 master= {H-bonds}
{ O   TYR 873  A}'M' greentint -9.336 2.785 -6.684
{"}'M' greentint -9.221 3.015 -6.674
{"}'M' greentint -9.066 3.22 -6.665
{"}'M' greentint -9.408 2.518 -6.437
{"}'M' greentint -9.339 2.766 -6.426
{"}'M' greentint -9.226 2.997 -6.416
{"}'M' greentint -9.072 3.203 -6.407
{"}'M' greentint -8.883 3.377 -6.4
{"}'M' greentint -9.328 2.638 -6.178
{"}'M' greentint -9.233 2.876 -6.167
{"}'M' greentint -9.094 3.091 -6.158
{"}'M' greentint -8.918 3.276 -6.15
{"}'M' greentint -9.234 2.616 -5.938
{"}'M' greentint -9.136 2.849 -5.927
{"}'M' greentint -8.992 3.058 -5.918
{"}'M' greentint -8.809 3.234 -5.911
@subgroup {2->1} dominant
@dotlist {x} color= sky width= 1 master= {vdw contact}
{ H   GLY 769  A}'M' green -9.448 2.56 -6.664
{"}'M' green -9.289 2.494 -5.907
@dotlist {x} color= sky width= 1 master= {H-bonds}
{ H   GLY 769  A}'M' greentint -9.113 3.117 -6.847
{"}'M' greentint -9.249 2.896 -6.856
{"}'M' greentint -8.942 3.116 -6.639
{"}'M' greentint -9.052 2.882 -6.65
{"}'M' greentint -9.226 2.692 -6.658
{"}'M' greentint -8.906 3.371 -6.628
{"}'M' greentint -8.839 3.103 -6.398
{"}'M' greentint -8.935 2.87 -6.409
{"}'M' greentint -9.089 2.67 -6.417
{"}'M' greentint -9.289 2.517 -6.424
{"}'M' greentint -8.806 3.352 -6.388
{"}'M' greentint -8.801 3.1 -6.14
{"}'M' greentint -8.892 2.867 -6.15
{"}'M' greentint -9.038 2.663 -6.159
{"}'M' greentint -9.229 2.502 -6.166
{"}'M' greentint -8.772 3.349 -6.129
{"}'M' greentint -8.839 3.08 -5.881
{"}'M' greentint -8.935 2.847 -5.891
{"}'M' greentint -9.089 2.647 -5.9
@subgroup {1->2} dominant
@dotlist {x} color= sky width= 1 master= {vdw contact}
{ H   TYR 873  A}'M' green -10.094 1.77 -4.872
{"}'M' green -9.225 2.187 -4.853
{"}'M' green -10.117 1.66 -4.617
{"}'M' green -9.03 2.11 -4.598
{"}'M' green -10.064 1.535 -4.381
{"}'M' green -9.881 1.53 -4.174
{"}'M' green -9.537 1.58 -4.013
{"}'M' green -9.288 1.651 -4.01
@dotlist {x} color= sky width= 1 master= {H-bonds}
{ H   TYR 873  A}'M' greentint -9.924 1.954 -4.864
{"}'M' greentint -9.713 2.09 -4.858
{"}'M' greentint -9.475 2.169 -4.854
{"}'M' greentint -9.963 1.86 -4.609
{"}'M' greentint -9.763 2.013 -4.602
{"}'M' greentint -9.53 2.11 -4.598
{"}'M' greentint -9.28 2.143 -4.596
{"}'M' greentint -9.92 1.75 -4.372
{"}'M' greentint -9.72 1.912 -4.365
{"}'M' greentint -9.481 2.009 -4.361
{"}'M' greentint -9.224 2.031 -4.36
{"}'M' greentint -9.706 1.722 -4.166
{"}'M' greentint -9.474 1.838 -4.161
{"}'M' greentint -9.215 1.862 -4.16
@subgroup {2->1} dominant
@dotlist {x} color= red width= 1 master= {vdw contact}
{ O   GLY 769  A}'M' green -9.456 2.248 -4.943
{"}'M' green -9.908 2.015 -4.953
{"}'M' green -9.239 2.218 -4.753
{"}'M' green -10.157 1.814 -4.771
{"}'M' green -9.071 2.204 -4.534
{"}'M' green -10.163 1.669 -4.557
{"}'M' green -9.12 1.986 -4.302
{"}'M' green -10.028 1.565 -4.32
{"}'M' green -9.26 1.786 -4.057
{"}'M' green -9.719 1.558 -4.067
{"}'M' green -9.971 1.511 -4.069
@dotlist {x} color= red width= 1 master= {H-bonds}
{ O   GLY 769  A}'M' greentint -9.666 2.1 -4.949
{"}'M' greentint -9.426 2.038 -4.761
{"}'M' greentint -9.65 1.907 -4.766
{"}'M' greentint -9.898 1.831 -4.77
{"}'M' greentint -9.237 2.012 -4.542
{"}'M' greentint -9.437 1.857 -4.549
{"}'M' greentint -9.665 1.745 -4.554
{"}'M' greentint -9.91 1.682 -4.556
{"}'M' greentint -9.312 1.818 -4.309
{"}'M' greentint -9.533 1.688 -4.315
{"}'M' greentint -9.775 1.603 -4.319
{"}'M' greentint -9.479 1.651 -4.062
@subgroup {mainchain}
@vectorlist {mc} color= blue alpha= 0.1765 master= {mainchain}
{ n   phe B  83  1htrB_101F_85G}P -6.624 6.015 -11.307
{"}-6.624 6.015 -11.307
{ ca  phe B  83  1htrB_101F_85G}-7.167 6.722 -10.151
{ c   phe B  83  1htrB_101F_85G}-7.558 5.593 -9.194
{ o   phe B  83  1htrB_101F_85G}-7.539 4.444 -9.571
{ c   phe B  83  1htrB_101F_85G}P -7.558 5.593 -9.194
{ n   phe B  84  1htrB_101F_85G}-7.903 5.945 -7.951
{ ca  phe B  84  1htrB_101F_85G}-8.289 4.944 -6.986
{ c   phe B  84  1htrB_101F_85G}-9.814 4.715 -6.966
{ o   phe B  84  1htrB_101F_85G}-10.586 5.683 -6.976
{ c   phe B  84  1htrB_101F_85G}P -9.814 4.715 -6.966
{ n   gly B  85  1htrB_101F_85G}-10.201 3.446 -6.833
{ ca  gly B  85  1htrB_101F_85G}-11.594 3.071 -6.751
{ c   gly B  85  1htrB_101F_85G}-11.683 2.218 -5.495
{ o   gly B  85  1htrB_101F_85G}-10.66 1.845 -4.833
{ c   gly B  85  1htrB_101F_85G}P -11.683 2.218 -5.495
{ n   tyr B  86  1htrB_101F_85G}-12.917 1.927 -5.1
{ ca  tyr B  86  1htrB_101F_85G}-13.168 1.206 -3.857
{ c   tyr B  86  1htrB_101F_85G}-14.184 0.185 -4.212
{ o   tyr B  86  1htrB_101F_85G}-15.211 0.49 -4.834
{ c   tyr B  86  1htrB_101F_85G}P -14.184 0.185 -4.212
{ n   asp B  87  1htrB_101F_85G}-13.996 -1.079 -3.891
{ ca  asp B  87  1htrB_101F_85G}-15.025 -2.091 -4.249
{ c   asp B  87  1htrB_101F_85G}-14.742 -3.31 -3.373
{ o   asp B  87  1htrB_101F_85G}-13.785 -3.295 -2.576
{ n   gln B  99  1htrB_101F_85G}P -12.616 -1.996 -0.463
{"}-12.616 -1.996 -0.463
{ ca  gln B  99  1htrB_101F_85G}-11.179 -2.107 -0.499
{ c   gln B  99  1htrB_101F_85G}-10.642 -1.116 -1.522
{ o   gln B  99  1htrB_101F_85G}-11.134 -1.097 -2.65
{ c   gln B  99  1htrB_101F_85G}P -10.642 -1.116 -1.522
{ n   glu B 100  1htrB_101F_85G}-9.611 -0.334 -1.201
{ ca  glu B 100  1htrB_101F_85G}-9.065 0.603 -2.19
{ c   glu B 100  1htrB_101F_85G}-8.167 -0.086 -3.174
{ o   glu B 100  1htrB_101F_85G}-7.425 -1.019 -2.827
{ c   glu B 100  1htrB_101F_85G}P -8.167 -0.086 -3.174
{ n   phe B 101  1htrB_101F_85G}-8.233 0.242 -4.454
{ ca  phe B 101  1htrB_101F_85G}-7.336 -0.399 -5.429
{ c   phe B 101  1htrB_101F_85G}-7.138 0.608 -6.555
{ o   phe B 101  1htrB_101F_85G}-7.925 1.573 -6.714
{ c   phe B 101  1htrB_101F_85G}P -7.138 0.608 -6.555
{ n   gly B 102  1htrB_101F_85G}-6.058 0.478 -7.302
{ ca  gly B 102  1htrB_101F_85G}-5.794 1.42 -8.373
{ c   gly B 102  1htrB_101F_85G}-6.324 0.859 -9.677
{ o   gly B 102  1htrB_101F_85G}-6.237 -0.36 -9.971
{ c   gly B 102  1htrB_101F_85G}P -6.324 0.859 -9.677
{ n   leu B 103  1htrB_101F_85G}-6.869 1.769 -10.467
{ ca  leu B 103  1htrB_101F_85G}-7.371 1.442 -11.754
{ c   leu B 103  1htrB_101F_85G}-6.525 2.186 -12.79
{ o   leu B 103  1htrB_101F_85G}-6.461 3.448 -12.82
@vectorlist {mc H} off nobutton color= gray master= {mainchain}
{ n   phe B  83  1htrB_101F_85G}P -6.624 6.015 -11.307
{ ca  phe B  83  1htrB_101F_85G}P -7.167 6.722 -10.151
{ n   phe B  84  1htrB_101F_85G}P -7.903 5.945 -7.951
{ ca  phe B  84  1htrB_101F_85G}P -8.289 4.944 -6.986
{ n   gly B  85  1htrB_101F_85G}P -10.201 3.446 -6.833
{ ca  gly B  85  1htrB_101F_85G}P -11.594 3.071 -6.751
{"}P -11.594 3.071 -6.751
{ n   tyr B  86  1htrB_101F_85G}P -12.917 1.927 -5.1
{ ca  tyr B  86  1htrB_101F_85G}P -13.168 1.206 -3.857
{ n   asp B  87  1htrB_101F_85G}P -13.996 -1.079 -3.891
{ ca  asp B  87  1htrB_101F_85G}P -15.025 -2.091 -4.249
{ n   gln B  99  1htrB_101F_85G}P -12.616 -1.996 -0.463
{ ca  gln B  99  1htrB_101F_85G}P -11.179 -2.107 -0.499
{ n   glu B 100  1htrB_101F_85G}P -9.611 -0.334 -1.201
{ ca  glu B 100  1htrB_101F_85G}P -9.065 0.603 -2.19
{ n   phe B 101  1htrB_101F_85G}P -8.233 0.242 -4.454
{ ca  phe B 101  1htrB_101F_85G}P -7.336 -0.399 -5.429
{ n   gly B 102  1htrB_101F_85G}P -6.058 0.478 -7.302
{ ca  gly B 102  1htrB_101F_85G}P -5.794 1.42 -8.373
{"}P -5.794 1.42 -8.373
{ n   leu B 103  1htrB_101F_85G}P -6.869 1.769 -10.467
{ ca  leu B 103  1htrB_101F_85G}P -7.371 1.442 -11.754
@subgroup {mainchain}
@vectorlist {Calphas} off color= blue alpha= 0.2353
{ ca  phe B  83  1htrB_101F_85G}P -7.167 6.722 -10.151
{"}-7.167 6.722 -10.151
{ ca  phe B  84  1htrB_101F_85G}-8.289 4.944 -6.986
{ ca  gly B  85  1htrB_101F_85G}-11.594 3.071 -6.751
{ ca  tyr B  86  1htrB_101F_85G}-13.168 1.206 -3.857
{ ca  asp B  87  1htrB_101F_85G}-15.025 -2.091 -4.249
{ ca  gln B  99  1htrB_101F_85G}P -11.179 -2.107 -0.499
{"}-11.179 -2.107 -0.499
{ ca  glu B 100  1htrB_101F_85G}-9.065 0.603 -2.19
{ ca  phe B 101  1htrB_101F_85G}-7.336 -0.399 -5.429
{ ca  gly B 102  1htrB_101F_85G}-5.794 1.42 -8.373
{ ca  leu B 103  1htrB_101F_85G}-7.371 1.442 -11.754
@subgroup {sidechain}
@vectorlist {sc} off color= cyan master= {sidechain}
{ ca  phe B  83  1htrB_101F_85G}P -7.167 6.722 -10.151
{ ca  phe B  84  1htrB_101F_85G}P -8.289 4.944 -6.986
{ ca  tyr B  86  1htrB_101F_85G}P -13.168 1.206 -3.857
{ ca  asp B  87  1htrB_101F_85G}P -15.025 -2.091 -4.249
{ ca  gln B  99  1htrB_101F_85G}P -11.179 -2.107 -0.499
{ ca  glu B 100  1htrB_101F_85G}P -9.065 0.603 -2.19
{ ca  phe B 101  1htrB_101F_85G}P -7.336 -0.399 -5.429
{ ca  leu B 103  1htrB_101F_85G}P -7.371 1.442 -11.754
@subgroup {sidechain} off
@vectorlist {sc} color= blue alpha= 0.2353 master= {sidechain}
{ ca  phe B 101  1htrB_101F_85G}P -7.336 -0.399 -5.429
@subgroup {1->2} dominant
@dotlist {x} color= red width= 1 master= {H-bonds}
{ O   PHE 101  B}'M' greentint -9.121 1.975 -7.321
{"}'M' greentint -9.021 2.208 -7.311
{"}'M' greentint -8.876 2.416 -7.302
{"}'M' greentint -9.219 1.961 -7.081
{"}'M' greentint -9.126 2.199 -7.07
{"}'M' greentint -8.988 2.415 -7.061
{"}'M' greentint -8.813 2.601 -7.053
{"}'M' greentint -8.605 2.751 -7.046
{"}'M' greentint -9.295 1.835 -6.832
{"}'M' greentint -9.225 2.082 -6.821
{"}'M' greentint -9.11 2.312 -6.811
{"}'M' greentint -8.955 2.517 -6.802
{"}'M' greentint -8.765 2.69 -6.795
{"}'M' greentint -9.297 1.815 -6.574
{"}'M' greentint -9.228 2.063 -6.563
{"}'M' greentint -9.115 2.294 -6.553
{"}'M' greentint -8.961 2.5 -6.544
{"}'M' greentint -8.772 2.674 -6.537
{"}'M' greentint -9.217 1.935 -6.315
{"}'M' greentint -9.122 2.173 -6.304
{"}'M' greentint -8.983 2.388 -6.295
{"}'M' greentint -8.807 2.573 -6.287
@subgroup {2->1} dominant
@dotlist {x} color= sky width= 1 master= {H-bonds}
{ H   GLY  85  B}'M' greentint -8.736 2.451 -7.29
{"}'M' greentint -8.846 2.217 -7.301
{"}'M' greentint -9.02 2.027 -7.309
{"}'M' greentint -8.633 2.438 -7.049
{"}'M' greentint -8.729 2.205 -7.06
{"}'M' greentint -8.883 2.005 -7.068
{"}'M' greentint -9.083 1.852 -7.075
{"}'M' greentint -8.6 2.687 -7.039
{"}'M' greentint -8.595 2.435 -6.791
{"}'M' greentint -8.686 2.202 -6.801
{"}'M' greentint -8.832 1.998 -6.81
{"}'M' greentint -9.023 1.837 -6.817
{"}'M' greentint -9.249 1.728 -6.821
{"}'M' greentint -8.566 2.684 -6.78
{"}'M' greentint -8.633 2.415 -6.532
{"}'M' greentint -8.729 2.182 -6.542
{"}'M' greentint -8.883 1.982 -6.551
{"}'M' greentint -9.083 1.829 -6.558
{"}'M' greentint -8.6 2.665 -6.521
{"}'M' greentint -8.736 2.407 -6.291
{"}'M' greentint -8.846 2.174 -6.301
{"}'M' greentint -9.02 1.983 -6.31
@subgroup {1->2} dominant
@dotlist {x} color= sky width= 1 master= {H-bonds}
{ H   PHE 101  B}'M' greentint -9.723 1.058 -5.331
{"}'M' greentint -9.649 1.305 -5.32
{"}'M' greentint -9.505 1.519 -5.311
{"}'M' greentint -9.831 0.926 -5.096
{"}'M' greentint -9.798 1.176 -5.085
{"}'M' greentint -9.702 1.409 -5.075
{"}'M' greentint -9.548 1.609 -5.066
{"}'M' greentint -9.348 1.762 -5.059
{"}'M' greentint -9.856 0.782 -4.843
{"}'M' greentint -9.858 1.032 -4.832
{"}'M' greentint -9.798 1.275 -4.821
{"}'M' greentint -9.679 1.496 -4.812
{"}'M' greentint -9.509 1.68 -4.804
{"}'M' greentint -9.298 1.816 -4.798
{"}'M' greentint -9.831 0.904 -4.578
{"}'M' greentint -9.798 1.153 -4.568
{"}'M' greentint -9.702 1.386 -4.557
{"}'M' greentint -9.548 1.586 -4.549
{"}'M' greentint -9.348 1.739 -4.542
{"}'M' greentint -9.723 1.014 -4.332
{"}'M' greentint -9.649 1.261 -4.321
{"}'M' greentint -9.505 1.476 -4.312
@subgroup {2->1} dominant
@dotlist {x} color= red width= 1 master= {vdw contact}
{ O   GLY  85  B}'M' green -9.508 1.378 -5.478
{"}'M' green -9.631 1.157 -5.488
{"}'M' green -9.266 1.851 -4.962
{"}'M' green -9.266 1.848 -4.704
@dotlist {x} color= red width= 1 master= {H-bonds}
{ O   GLY  85  B}'M' greentint -9.336 1.615 -5.227
{"}'M' greentint -9.407 1.369 -5.237
{"}'M' greentint -9.523 1.141 -5.247
{"}'M' greentint -9.68 0.939 -5.256
{"}'M' greentint -9.29 1.595 -4.973
{"}'M' greentint -9.36 1.348 -4.984
{"}'M' greentint -9.475 1.117 -4.994
{"}'M' greentint -9.63 0.912 -5.003
{"}'M' greentint -9.82 0.739 -5.011
{"}'M' greentint -9.288 1.592 -4.715
{"}'M' greentint -9.357 1.344 -4.726
{"}'M' greentint -9.47 1.113 -4.736
{"}'M' greentint -9.624 0.907 -4.745
{"}'M' greentint -9.813 0.733 -4.752
{"}'M' greentint -9.338 1.574 -4.461
{"}'M' greentint -9.41 1.328 -4.472
{"}'M' greentint -9.527 1.101 -4.482
{"}'M' greentint -9.685 0.9 -4.491
{"}'M' greentint -9.505 1.331 -4.231
{"}'M' greentint -9.627 1.109 -4.24
@subgroup {mainchain}
@vectorlist {mc} color= blue alpha= 0.1765 master= {mainchain}
{ n   val A   4  1j31A_6Y_231G}P -11.349 -0.678 1.446
{"}-11.349 -0.678 1.446
{ ca  val A   4  1j31A_6Y_231G}-10.368 -1.316 0.551
{ c   val A   4  1j31A_6Y_231G}-10.529 -0.684 -0.814
{ o   val A   4  1j31A_6Y_231G}-11.558 -0.067 -1.096
{ c   val A   4  1j31A_6Y_231G}P -10.529 -0.684 -0.814
{ n   gly A   5  1j31A_6Y_231G}-9.527 -0.843 -1.673
{ ca  gly A   5  1j31A_6Y_231G}-9.664 -0.215 -2.976
{ c   gly A   5  1j31A_6Y_231G}-8.762 -0.763 -4.054
{ o   gly A   5  1j31A_6Y_231G}-7.83 -1.534 -3.784
{ c   gly A   5  1j31A_6Y_231G}P -8.762 -0.763 -4.054
{ n   tyr A   6  1j31A_6Y_231G}-9.099 -0.412 -5.299
{ ca  tyr A   6  1j31A_6Y_231G}-8.259 -0.754 -6.439
{ c   tyr A   6  1j31A_6Y_231G}-7.561 0.515 -6.901
{ o   tyr A   6  1j31A_6Y_231G}-8.049 1.636 -6.644
{ c   tyr A   6  1j31A_6Y_231G}P -7.561 0.515 -6.901
{ n   ile A   7  1j31A_6Y_231G}-6.397 0.326 -7.503
{ ca  ile A   7  1j31A_6Y_231G}-5.625 1.412 -8.1
{ c   ile A   7  1j31A_6Y_231G}-5.641 1.12 -9.607
{ o   ile A   7  1j31A_6Y_231G}-4.985 0.169 -10.046
{ c   ile A   7  1j31A_6Y_231G}P -5.641 1.12 -9.607
{ n   gln A   8  1j31A_6Y_231G}-6.396 1.91 -10.39
{ ca  gln A   8  1j31A_6Y_231G}-6.452 1.707 -11.842
{ c   gln A   8  1j31A_6Y_231G}-5.445 2.671 -12.429
{ o   gln A   8  1j31A_6Y_231G}-5.646 3.877 -12.394
{ n   glu A 229  1j31A_6Y_231G}P -7.536 6.085 -12.081
{"}-7.536 6.085 -12.081
{ ca  glu A 229  1j31A_6Y_231G}-8.358 6.511 -10.954
{ c   glu A 229  1j31A_6Y_231G}-8.28 5.477 -9.834
{ o   glu A 229  1j31A_6Y_231G}-7.774 4.374 -10.026
{ c   glu A 229  1j31A_6Y_231G}P -8.28 5.477 -9.834
{ n   ile A 230  1j31A_6Y_231G}-8.768 5.836 -8.658
{ ca  ile A 230  1j31A_6Y_231G}-8.824 4.879 -7.549
{ c   ile A 230  1j31A_6Y_231G}-10.323 4.633 -7.264
{ o   ile A 230  1j31A_6Y_231G}-11.188 5.379 -7.729
{ c   ile A 230  1j31A_6Y_231G}P -10.323 4.633 -7.264
{ n   gly A 231  1j31A_6Y_231G}-10.623 3.543 -6.565
{ ca  gly A 231  1j31A_6Y_231G}-11.972 3.197 -6.19
{ c   gly A 231  1j31A_6Y_231G}-11.834 2.621 -4.797
{ o   gly A 231  1j31A_6Y_231G}-11.251 1.543 -4.634
{ c   gly A 231  1j31A_6Y_231G}P -11.834 2.621 -4.797
{ n   val A 232  1j31A_6Y_231G}-12.345 3.344 -3.791
{ ca  val A 232  1j31A_6Y_231G}-12.244 2.91 -2.402
{ c   val A 232  1j31A_6Y_231G}-13.643 2.779 -1.827
{ o   val A 232  1j31A_6Y_231G}-14.444 3.716 -1.907
{ c   val A 232  1j31A_6Y_231G}P -13.643 2.779 -1.827
{ n   val A 233  1j31A_6Y_231G}-13.938 1.622 -1.244
{ ca  val A 233  1j31A_6Y_231G}-15.249 1.405 -0.647
{ c   val A 233  1j31A_6Y_231G}-15.168 0.64 0.67
{ o   val A 233  1j31A_6Y_231G}-14.225 -0.114 0.918
@vectorlist {mc H} off nobutton color= gray master= {mainchain}
{ n   val A   4  1j31A_6Y_231G}P -11.349 -0.678 1.446
{ ca  val A   4  1j31A_6Y_231G}P -10.368 -1.316 0.551
{ n   gly A   5  1j31A_6Y_231G}P -9.527 -0.843 -1.673
{ ca  gly A   5  1j31A_6Y_231G}P -9.664 -0.215 -2.976
{"}P -9.664 -0.215 -2.976
{ n   tyr A   6  1j31A_6Y_231G}P -9.099 -0.412 -5.299
{ ca  tyr A   6  1j31A_6Y_231G}P -8.259 -0.754 -6.439
{ n   ile A   7  1j31A_6Y_231G}P -6.397 0.326 -7.503
{ ca  ile A   7  1j31A_6Y_231G}P -5.625 1.412 -8.1
{ n   gln A   8  1j31A_6Y_231G}P -6.396 1.91 -10.39
{ ca  gln A   8  1j31A_6Y_231G}P -6.452 1.707 -11.842
{ n   glu A 229  1j31A_6Y_231G}P -7.536 6.085 -12.081
{ ca  glu A 229  1j31A_6Y_231G}P -8.358 6.511 -10.954
{ n   ile A 230  1j31A_6Y_231G}P -8.768 5.836 -8.658
{ ca  ile A 230  1j31A_6Y_231G}P -8.824 4.879 -7.549
{ n   gly A 231  1j31A_6Y_231G}P -10.623 3.543 -6.565
{ ca  gly A 231  1j31A_6Y_231G}P -11.972 3.197 -6.19
{"}P -11.972 3.197 -6.19
{ n   val A 232  1j31A_6Y_231G}P -12.345 3.344 -3.791
{ ca  val A 232  1j31A_6Y_231G}P -12.244 2.91 -2.402
{ n   val A 233  1j31A_6Y_231G}P -13.938 1.622 -1.244
{ ca  val A 233  1j31A_6Y_231G}P -15.249 1.405 -0.647
@subgroup {mainchain}
@vectorlist {Calphas} off color= blue alpha= 0.2353
{ ca  val A   4  1j31A_6Y_231G}P -10.368 -1.316 0.551
{"}-10.368 -1.316 0.551
{ ca  gly A   5  1j31A_6Y_231G}-9.664 -0.215 -2.976
{ ca  tyr A   6  1j31A_6Y_231G}-8.259 -0.754 -6.439
{ ca  ile A   7  1j31A_6Y_231G}-5.625 1.412 -8.1
{ ca  gln A   8  1j31A_6Y_231G}-6.452 1.707 -11.842
{ ca  glu A 229  1j31A_6Y_231G}P -8.358 6.511 -10.954
{"}-8.358 6.511 -10.954
{ ca  ile A 230  1j31A_6Y_231G}-8.824 4.879 -7.549
{ ca  gly A 231  1j31A_6Y_231G}-11.972 3.197 -6.19
{ ca  val A 232  1j31A_6Y_231G}-12.244 2.91 -2.402
{ ca  val A 233  1j31A_6Y_231G}-15.249 1.405 -0.647
@subgroup {sidechain}
@vectorlist {sc} off color= cyan master= {sidechain}
{ ca  val A   4  1j31A_6Y_231G}P -10.368 -1.316 0.551
{ ca  tyr A   6  1j31A_6Y_231G}P -8.259 -0.754 -6.439
{ cb  tyr A   6  1j31A_6Y_231G}-9.06 -1.327 -7.644
{ cg  tyr A   6  1j31A_6Y_231G}-10.24 -0.483 -8.11
{ cd1 tyr A   6  1j31A_6Y_231G}-10.068 0.757 -8.784
{ ce1 tyr A   6  1j31A_6Y_231G}-11.208 1.515 -9.211
{ cz  tyr A   6  1j31A_6Y_231G}-12.49 1.019 -8.944
{ oh  tyr A   6  1j31A_6Y_231G}-13.63 1.755 -9.257
{ cg  tyr A   6  1j31A_6Y_231G}P -10.24 -0.483 -8.11
{ cd2 tyr A   6  1j31A_6Y_231G}-11.534 -0.929 -7.887
{ ce2 tyr A   6  1j31A_6Y_231G}-12.651 -0.185 -8.301
{ cz  tyr A   6  1j31A_6Y_231G}ghost -12.49 1.019 -8.944
{ ca  ile A   7  1j31A_6Y_231G}P -5.625 1.412 -8.1
{ ca  gln A   8  1j31A_6Y_231G}P -6.452 1.707 -11.842
{ ca  glu A 229  1j31A_6Y_231G}P -8.358 6.511 -10.954
{ ca  ile A 230  1j31A_6Y_231G}P -8.824 4.879 -7.549
{ ca  val A 232  1j31A_6Y_231G}P -12.244 2.91 -2.402
{ ca  val A 233  1j31A_6Y_231G}P -15.249 1.405 -0.647
@vectorlist {sc H} off nobutton color= gray master= {sidechain}
{ cb  tyr A   6  1j31A_6Y_231G}P -9.06 -1.327 -7.644
{"}P -9.06 -1.327 -7.644
{ cd1 tyr A   6  1j31A_6Y_231G}P -10.068 0.757 -8.784
{ cd2 tyr A   6  1j31A_6Y_231G}P -11.534 -0.929 -7.887
{ ce1 tyr A   6  1j31A_6Y_231G}P -11.208 1.515 -9.211
{ ce2 tyr A   6  1j31A_6Y_231G}P -12.651 -0.185 -8.301
{ oh  tyr A   6  1j31A_6Y_231G}P -13.63 1.755 -9.257
@subgroup {sidechain} off
@vectorlist {sc} color= blue alpha= 0.1765 master= {sidechain}
{ ca  tyr A   6  1j31A_6Y_231G}P -8.259 -0.754 -6.439
{ cb  tyr A   6  1j31A_6Y_231G}-9.06 -1.327 -7.644
{ cg  tyr A   6  1j31A_6Y_231G}-10.24 -0.483 -8.11
{ cd1 tyr A   6  1j31A_6Y_231G}-10.068 0.757 -8.784
{ ce1 tyr A   6  1j31A_6Y_231G}-11.208 1.515 -9.211
{ cz  tyr A   6  1j31A_6Y_231G}-12.49 1.019 -8.944
{ oh  tyr A   6  1j31A_6Y_231G}-13.63 1.755 -9.257
{ cg  tyr A   6  1j31A_6Y_231G}P -10.24 -0.483 -8.11
{ cd2 tyr A   6  1j31A_6Y_231G}-11.534 -0.929 -7.887
{ ce2 tyr A   6  1j31A_6Y_231G}-12.651 -0.185 -8.301
{ cz  tyr A   6  1j31A_6Y_231G}ghost -12.49 1.019 -8.944
@vectorlist {sc H} off nobutton color= gray master= {sidechain}
{ cb  tyr A   6  1j31A_6Y_231G}P -9.06 -1.327 -7.644
{"}P -9.06 -1.327 -7.644
{ cd1 tyr A   6  1j31A_6Y_231G}P -10.068 0.757 -8.784
{ cd2 tyr A   6  1j31A_6Y_231G}P -11.534 -0.929 -7.887
{ ce1 tyr A   6  1j31A_6Y_231G}P -11.208 1.515 -9.211
{ ce2 tyr A   6  1j31A_6Y_231G}P -12.651 -0.185 -8.301
{ oh  tyr A   6  1j31A_6Y_231G}P -13.63 1.755 -9.257
@subgroup {1->2} dominant
@dotlist {x} color= white width= 1 master= {vdw contact}
{ CE2 TYR   6  A}'P' sky -12.854 1.119 -7.152
{"}'P' sky -12.09 1.014 -7.156
{"}'P' blue -12.587 0.946 -6.968
{"}'P' blue -12.333 0.905 -6.969
@dotlist {x} color= white width= 1 master= {vdw contact}
{ CE1 TYR   6  A}'P' green -12.11 2.495 -8.076
{"}'P' green -11.899 2.647 -8.069
{"}'P' green -11.649 2.564 -7.881
{"}'P' green -11.659 1.692 -7.529
{"}'P' green -11.473 1.884 -7.521
{ CE2 TYR   6  A}'P' sea -12.594 1.133 -7.151
{"}'P' sea -12.336 1.098 -7.153
{ CZ  TYR   6  A}'P' green -13.158 1.947 -7.619
{"}'P' green -12.755 1.388 -7.254
@vectorlist {x} color= blue width= 1 alpha= 0.1765 master= {small overlap}
{ CE1 TYR   6  A}'P' P -11.876 2.443 -7.886
{"}'P' -11.869 2.433 -7.901
{"}'P' P -11.708 2.301 -7.729
{"}'P' -11.699 2.287 -7.756
{"}'P' P -11.79 1.934 -7.615
{"}'P' -11.777 1.925 -7.65
{"}'P' P -11.588 2.103 -7.607
{"}'P' -11.585 2.1 -7.616
{ CZ  TYR   6  A}'P' P -12.683 2.483 -8.004
{"}'P' -12.681 2.475 -8.009
{"}'P' P -12.426 2.494 -8.004
{"}'P' -12.427 2.471 -8.018
{"}'P' P -12.171 2.461 -8.005
{"}'P' -12.173 2.45 -8.012
{"}'P' P -12.945 2.26 -7.798
{"}'P' -12.933 2.228 -7.828
{"}'P' P -12.693 2.323 -7.795
{"}'P' -12.681 2.246 -7.863
{"}'P' P -12.433 2.337 -7.794
{"}'P' -12.437 2.242 -7.877
{"}'P' P -12.175 2.302 -7.796
{"}'P' -12.195 2.222 -7.867
{"}'P' P -12.931 2.068 -7.614
{"}'P' -12.907 2.011 -7.686
{"}'P' P -12.683 2.137 -7.611
{"}'P' -12.665 2.032 -7.736
{"}'P' P -12.426 2.15 -7.611
{"}'P' -12.433 2.027 -7.755
{"}'P' P -12.172 2.109 -7.612
{"}'P' -12.201 2.007 -7.737
{"}'P' P -11.932 2.014 -7.617
{"}'P' -11.963 1.96 -7.688
{"}'P' P -12.99 1.805 -7.462
{"}'P' -12.973 1.778 -7.512
{"}'P' P -12.753 1.905 -7.458
{"}'P' -12.731 1.83 -7.585
{"}'P' P -12.498 1.941 -7.456
{"}'P' -12.497 1.838 -7.622
{"}'P' P -12.243 1.909 -7.458
{"}'P' -12.268 1.819 -7.609
{"}'P' P -12.004 1.813 -7.462
{"}'P' -12.034 1.765 -7.551
{"}'P' P -11.799 1.658 -7.469
{"}'P' -11.799 1.658 -7.47
{"}'P' P -12.87 1.607 -7.34
{"}'P' -12.859 1.591 -7.383
{"}'P' P -12.622 1.697 -7.336
{"}'P' -12.612 1.648 -7.453
{"}'P' P -12.358 1.697 -7.336
{"}'P' -12.369 1.643 -7.464
{"}'P' P -12.11 1.607 -7.34
{"}'P' -12.127 1.581 -7.411
{"}'P' P -12.499 1.461 -7.251
{"}'P' -12.498 1.449 -7.298
{"}'P' P -12.24 1.397 -7.254
{"}'P' -12.242 1.394 -7.267
@dotlist {x} color= red width= 1 master= {vdw contact}
{ OH  TYR   6  A}'P' blue -13.203 2.55 -8.187
{"}'P' sky -13.261 2.341 -8.04
{"}'P' sky -13.384 2.14 -7.933
@subgroup {2->1} dominant
@dotlist {x} color= white width= 1 master= {vdw contact}
{ HA3 GLY 231  A}'P' blue -12.094 1.34 -6.936
{"}'P' sky -12.344 1.299 -6.938
{"}'P' sky -12.596 1.313 -6.937
{"}'P' sky -12.84 1.38 -6.934
@dotlist {x} color= white width= 1 master= {vdw contact}
{ HA3 GLY 231  A}'P' sea -11.972 2.773 -7.929
{"}'P' green -11.899 2.52 -7.94
{"}'P' green -11.678 2.506 -7.801
{"}'P' green -11.527 2.248 -7.627
{"}'P' green -11.474 1.999 -7.416
{"}'P' green -11.618 1.79 -7.425
@vectorlist {x} color= blue width= 1 alpha= 0.1765 master= {small overlap}
{ HA3 GLY 231  A}'P' P -12.407 2.517 -8.056
{"}'P' -12.407 2.517 -8.053
{"}'P' P -12.277 2.291 -8.036
{"}'P' -12.286 2.304 -7.951
{"}'P' P -12.537 2.291 -8.036
{"}'P' -12.527 2.305 -7.945
{"}'P' P -11.963 2.266 -7.951
{"}'P' -11.982 2.274 -7.905
{"}'P' P -12.146 2.077 -7.959
{"}'P' -12.175 2.121 -7.838
{"}'P' P -12.399 2.005 -7.962
{"}'P' -12.4 2.075 -7.799
{"}'P' P -12.653 2.069 -7.959
{"}'P' -12.622 2.12 -7.821
{"}'P' P -12.842 2.251 -7.952
{"}'P' -12.818 2.263 -7.893
{"}'P' P -11.722 2.257 -7.812
{"}'P' -11.746 2.264 -7.778
{"}'P' P -11.848 2.037 -7.821
{"}'P' -11.88 2.062 -7.768
{"}'P' P -12.042 1.875 -7.828
{"}'P' -12.085 1.944 -7.718
{"}'P' P -12.28 1.788 -7.832
{"}'P' -12.301 1.899 -7.678
{"}'P' P -12.534 1.788 -7.832
{"}'P' -12.512 1.903 -7.672
{"}'P' P -12.772 1.875 -7.828
{"}'P' -12.722 1.955 -7.701
{"}'P' P -12.966 2.037 -7.821
{"}'P' -12.927 2.067 -7.757
{"}'P' P -11.633 2.011 -7.637
{"}'P' -11.648 2.02 -7.622
{"}'P' P -11.802 1.813 -7.646
{"}'P' -11.822 1.835 -7.62
{"}'P' P -12.019 1.67 -7.652
{"}'P' -12.057 1.748 -7.577
{"}'P' P -12.269 1.594 -7.655
{"}'P' -12.288 1.714 -7.55
{"}'P' P -12.529 1.592 -7.655
{"}'P' -12.511 1.719 -7.544
{"}'P' P -12.779 1.663 -7.652
{"}'P' -12.735 1.758 -7.561
{"}'P' P -13 1.802 -7.646
{"}'P' -12.961 1.845 -7.597
{"}'P' P -12.033 1.503 -7.437
{"}'P' -12.05 1.546 -7.413
{"}'P' P -12.28 1.443 -7.44
{"}'P' -12.289 1.518 -7.399
{"}'P' P -12.534 1.443 -7.44
{"}'P' -12.524 1.524 -7.396
{"}'P' P -12.781 1.503 -7.437
{"}'P' -12.758 1.561 -7.404
{"}'P' P -13.006 1.621 -7.432
{"}'P' -12.995 1.637 -7.422
@subgroup {1->2} dominant
@dotlist {x} color= red width= 1 master= {vdw contact}
{ O   TYR   6  A}'M' sky -8.937 2.664 -6.983
{"}'M' sky -9.389 1.747 -6.256
{"}'M' sky -8.982 2.213 -5.774
@dotlist {x} color= red width= 1 master= {vdw contact}
{ O   TYR   6  A}'M' sea -9.25 2.262 -7
{"}'M' sea -9.112 2.478 -6.991
{"}'M' sea -9.419 1.898 -6.762
{"}'M' green -9.349 2.145 -6.751
{"}'M' green -9.079 2.58 -6.732
{"}'M' sea -8.889 2.753 -6.725
{"}'M' sea -9.421 1.878 -6.504
{"}'M' green -8.896 2.737 -6.467
{"}'M' green -9.341 1.998 -6.245
{"}'M' green -8.931 2.636 -6.217
{"}'M' sea -8.722 2.784 -6.21
{"}'M' sea -9.247 1.976 -6.005
{"}'M' green -9.149 2.209 -5.994
{"}'M' green -9.005 2.418 -5.985
{"}'M' sea -8.822 2.594 -5.978
@dotlist {x} color= red width= 1 master= {H-bonds}
{ O   TYR   6  A}'M' greentint -9.234 2.375 -6.741
{"}'M' greentint -9.352 2.126 -6.493
{"}'M' greentint -9.239 2.357 -6.483
{"}'M' greentint -9.085 2.563 -6.474
{"}'M' greentint -9.246 2.236 -6.234
{"}'M' greentint -9.107 2.451 -6.225
@subgroup {2->1} dominant
@dotlist {x} color= sky width= 1 master= {vdw contact}
{ H   GLY 231  A}'M' sea -9.277 2.664 -6.967
{"}'M' sea -9.413 2.443 -6.976
{"}'M' green -9.106 2.663 -6.759
{"}'M' green -9.216 2.429 -6.77
{"}'M' green -9.39 2.239 -6.778
{"}'M' sea -9.612 2.107 -6.784
{"}'M' sea -9.07 2.918 -6.748
{"}'M' green -9.453 2.064 -6.544
{"}'M' sea -8.97 2.899 -6.508
{"}'M' green -8.965 2.647 -6.26
{"}'M' green -9.393 2.049 -6.286
{"}'M' sea -9.619 1.94 -6.29
{"}'M' sea -8.936 2.896 -6.249
{"}'M' green -9.003 2.627 -6.001
{"}'M' green -9.099 2.394 -6.011
{"}'M' green -9.253 2.194 -6.02
{"}'M' sea -9.453 2.041 -6.027
{"}'M' sea -9.216 2.386 -5.77
@dotlist {x} color= sky width= 1 master= {H-bonds}
{ H   GLY 231  A}'M' greentint -9.003 2.65 -6.518
{"}'M' greentint -9.099 2.417 -6.529
{"}'M' greentint -9.253 2.217 -6.537
{"}'M' greentint -9.056 2.414 -6.27
{"}'M' greentint -9.202 2.21 -6.279
@subgroup {1->2} dominant
@dotlist {x} color= sky width= 1 master= {vdw contact}
{ H   TYR   6  A}'M' green -10.611 0.791 -5.762
{"}'M' green -10.411 0.944 -5.755
{"}'M' green -10.861 0.457 -5.517
{"}'M' green -10.123 1.077 -5.49
{"}'M' green -10.861 0.335 -5.264
{"}'M' green -10.786 0.196 -5.028
{"}'M' green -10.623 0.196 -4.821
{"}'M' green -10.365 0.302 -4.657
{"}'M' green -10.185 0.488 -4.649
@dotlist {x} color= sky width= 1 master= {H-bonds}
{ H   TYR   6  A}'M' greentint -10.742 0.678 -5.508
{"}'M' greentint -10.572 0.862 -5.5
{"}'M' greentint -10.361 0.998 -5.494
{"}'M' greentint -10.765 0.568 -5.253
{"}'M' greentint -10.611 0.768 -5.245
{"}'M' greentint -10.411 0.921 -5.238
{"}'M' greentint -10.178 1.018 -5.234
{"}'M' greentint -10.712 0.443 -5.017
{"}'M' greentint -10.568 0.658 -5.008
{"}'M' greentint -10.368 0.82 -5.001
{"}'M' greentint -10.129 0.917 -4.997
{"}'M' greentint -10.529 0.438 -4.81
{"}'M' greentint -10.354 0.63 -4.802
{"}'M' greentint -10.122 0.746 -4.797
@subgroup {2->1} dominant
@dotlist {x} color= red width= 1 master= {vdw contact}
{ O   GLY 231  A}'M' green -10.445 1.099 -5.689
{"}'M' green -10.607 0.899 -5.698
{"}'M' green -10.817 0.751 -5.704
{"}'M' green -10.249 1.086 -5.498
{"}'M' green -10.099 1.076 -5.279
{"}'M' green -9.998 1.067 -5.038
{"}'M' green -10.926 0.254 -5.074
{"}'M' green -10.066 0.815 -4.795
{"}'M' green -10.63 0.302 -4.817
@dotlist {x} color= red width= 1 master= {H-bonds}
{ O   GLY 231  A}'M' greentint -10.39 0.869 -5.508
{"}'M' greentint -10.577 0.689 -5.516
{"}'M' greentint -10.801 0.558 -5.521
{"}'M' greentint -10.222 0.855 -5.289
{"}'M' greentint -10.388 0.663 -5.297
{"}'M' greentint -10.588 0.508 -5.304
{"}'M' greentint -10.816 0.396 -5.309
{"}'M' greentint -10.114 0.839 -5.048
{"}'M' greentint -10.271 0.637 -5.057
{"}'M' greentint -10.463 0.469 -5.064
{"}'M' greentint -10.684 0.339 -5.07
{"}'M' greentint -10.221 0.61 -4.804
{"}'M' greentint -10.411 0.437 -4.812
@subgroup {mainchain}
@vectorlist {mc} color= blue alpha= 0.1765 master= {mainchain}
{ n   met B 212  1jmxB_214Y_234}P -12.317 -2.375 0.233
{"}-12.317 -2.375 0.233
{ ca  met B 212  1jmxB_214Y_234}-10.903 -2.284 -0.095
{ c   met B 212  1jmxB_214Y_234}-10.727 -1.212 -1.152
{ o   met B 212  1jmxB_214Y_234}-11.644 -0.957 -1.927
{ c   met B 212  1jmxB_214Y_234}P -10.727 -1.212 -1.152
{ n   leu B 213  1jmxB_214Y_234}-9.575 -0.542 -1.145
{ ca  leu B 213  1jmxB_214Y_234}-9.276 0.456 -2.165
{ c   leu B 213  1jmxB_214Y_234}-8.519 -0.282 -3.268
{ o   leu B 213  1jmxB_214Y_234}-7.959 -1.365 -3.049
{ c   leu B 213  1jmxB_214Y_234}P -8.519 -0.282 -3.268
{ n   tyr B 214  1jmxB_214Y_234}-8.538 0.292 -4.46
{ ca  tyr B 214  1jmxB_214Y_234}-7.825 -0.267 -5.591
{ c   tyr B 214  1jmxB_214Y_234}-7.444 0.877 -6.515
{ o   tyr B 214  1jmxB_214Y_234}-7.924 1.996 -6.344
{ c   tyr B 214  1jmxB_214Y_234}P -7.444 0.877 -6.515
{ n   thr B 215  1jmxB_214Y_234}-6.508 0.622 -7.423
{ ca  thr B 215  1jmxB_214Y_234}-6.104 1.624 -8.397
{ c   thr B 215  1jmxB_214Y_234}-6.347 0.981 -9.745
{ o   thr B 215  1jmxB_214Y_234}-6.352 -0.247 -9.859
{ c   thr B 215  1jmxB_214Y_234}P -6.347 0.981 -9.745
{ n   ile B 216  1jmxB_214Y_234}-6.602 1.796 -10.756
{ ca  ile B 216  1jmxB_214Y_234}-6.845 1.269 -12.091
{ c   ile B 216  1jmxB_214Y_234}-6.429 2.308 -13.118
{ o   ile B 216  1jmxB_214Y_234}-6.51 3.507 -12.859
{ n   leu B 232  1jmxB_214Y_234}P -6.305 6.153 -11.549
{"}-6.305 6.153 -11.549
{ ca  leu B 232  1jmxB_214Y_234}-7.454 6.457 -10.704
{ c   leu B 232  1jmxB_214Y_234}-7.501 5.584 -9.448
{ o   leu B 232  1jmxB_214Y_234}-6.962 4.476 -9.424
{ c   leu B 232  1jmxB_214Y_234}P -7.501 5.584 -9.448
{ n   tyr B 233  1jmxB_214Y_234}-8.13 6.102 -8.398
{ ca  tyr B 233  1jmxB_214Y_234}-8.313 5.34 -7.175
{ c   tyr B 233  1jmxB_214Y_234}-9.779 4.945 -7.143
{ o   tyr B 233  1jmxB_214Y_234}-10.656 5.717 -7.535
{ c   tyr B 233  1jmxB_214Y_234}P -9.779 4.945 -7.143
{ n   gly B 234  1jmxB_214Y_234}-10.032 3.715 -6.729
{ ca  gly B 234  1jmxB_214Y_234}-11.387 3.231 -6.656
{ c   gly B 234  1jmxB_214Y_234}-11.691 2.654 -5.293
{ o   gly B 234  1jmxB_214Y_234}-10.81 2.481 -4.442
{ c   gly B 234  1jmxB_214Y_234}P -11.691 2.654 -5.293
{ n   tyr B 235  1jmxB_214Y_234}-12.963 2.35 -5.101
{ ca  tyr B 235  1jmxB_214Y_234}-13.461 1.786 -3.869
{ c   tyr B 235  1jmxB_214Y_234}-14.352 0.62 -4.262
{ o   tyr B 235  1jmxB_214Y_234}-15.21 0.733 -5.139
{ c   tyr B 235  1jmxB_214Y_234}P -14.352 0.62 -4.262
{ n   leu B 236  1jmxB_214Y_234}-14.102 -0.512 -3.628
{ ca  leu B 236  1jmxB_214Y_234}-14.858 -1.726 -3.863
{ c   leu B 236  1jmxB_214Y_234}-15.519 -2.041 -2.531
{ o   leu B 236  1jmxB_214Y_234}-15.006 -1.669 -1.482
@vectorlist {mc H} off nobutton color= gray master= {mainchain}
{ n   met B 212  1jmxB_214Y_234}P -12.317 -2.375 0.233
{ ca  met B 212  1jmxB_214Y_234}P -10.903 -2.284 -0.095
{ n   leu B 213  1jmxB_214Y_234}P -9.575 -0.542 -1.145
{ ca  leu B 213  1jmxB_214Y_234}P -9.276 0.456 -2.165
{ n   tyr B 214  1jmxB_214Y_234}P -8.538 0.292 -4.46
{ ca  tyr B 214  1jmxB_214Y_234}P -7.825 -0.267 -5.591
{ n   thr B 215  1jmxB_214Y_234}P -6.508 0.622 -7.423
{ ca  thr B 215  1jmxB_214Y_234}P -6.104 1.624 -8.397
{ n   ile B 216  1jmxB_214Y_234}P -6.602 1.796 -10.756
{ ca  ile B 216  1jmxB_214Y_234}P -6.845 1.269 -12.091
{ n   leu B 232  1jmxB_214Y_234}P -6.305 6.153 -11.549
{ ca  leu B 232  1jmxB_214Y_234}P -7.454 6.457 -10.704
{ n   tyr B 233  1jmxB_214Y_234}P -8.13 6.102 -8.398
{ ca  tyr B 233  1jmxB_214Y_234}P -8.313 5.34 -7.175
{ n   gly B 234  1jmxB_214Y_234}P -10.032 3.715 -6.729
{ ca  gly B 234  1jmxB_214Y_234}P -11.387 3.231 -6.656
{"}P -11.387 3.231 -6.656
{ n   tyr B 235  1jmxB_214Y_234}P -12.963 2.35 -5.101
{ ca  tyr B 235  1jmxB_214Y_234}P -13.461 1.786 -3.869
{ n   leu B 236  1jmxB_214Y_234}P -14.102 -0.512 -3.628
{ ca  leu B 236  1jmxB_214Y_234}P -14.858 -1.726 -3.863
@subgroup {mainchain}
@vectorlist {Calphas} off color= blue alpha= 0.2353
{ ca  met B 212  1jmxB_214Y_234}P -10.903 -2.284 -0.095
{"}-10.903 -2.284 -0.095
{ ca  leu B 213  1jmxB_214Y_234}-9.276 0.456 -2.165
{ ca  tyr B 214  1jmxB_214Y_234}-7.825 -0.267 -5.591
{ ca  thr B 215  1jmxB_214Y_234}-6.104 1.624 -8.397
{ ca  ile B 216  1jmxB_214Y_234}-6.845 1.269 -12.091
{ ca  leu B 232  1jmxB_214Y_234}P -7.454 6.457 -10.704
{"}-7.454 6.457 -10.704
{ ca  tyr B 233  1jmxB_214Y_234}-8.313 5.34 -7.175
{ ca  gly B 234  1jmxB_214Y_234}-11.387 3.231 -6.656
{ ca  tyr B 235  1jmxB_214Y_234}-13.461 1.786 -3.869
{ ca  leu B 236  1jmxB_214Y_234}-14.858 -1.726 -3.863
@subgroup {sidechain}
@vectorlist {sc} off color= cyan master= {sidechain}
{ ca  met B 212  1jmxB_214Y_234}P -10.903 -2.284 -0.095
{ ca  leu B 213  1jmxB_214Y_234}P -9.276 0.456 -2.165
{ ca  tyr B 214  1jmxB_214Y_234}P -7.825 -0.267 -5.591
{ cb  tyr B 214  1jmxB_214Y_234}-8.679 -1.312 -6.334
{ cg  tyr B 214  1jmxB_214Y_234}-9.93 -0.792 -7.013
{ cd1 tyr B 214  1jmxB_214Y_234}-9.883 -0.276 -8.309
{ ce1 tyr B 214  1jmxB_214Y_234}-11.042 0.162 -8.953
{ cz  tyr B 214  1jmxB_214Y_234}-12.261 0.09 -8.297
{ oh  tyr B 214  1jmxB_214Y_234}-13.396 0.518 -8.924
{ cg  tyr B 214  1jmxB_214Y_234}P -9.93 -0.792 -7.013
{ cd2 tyr B 214  1jmxB_214Y_234}-11.172 -0.855 -6.372
{ ce2 tyr B 214  1jmxB_214Y_234}-12.342 -0.415 -7.009
{ cz  tyr B 214  1jmxB_214Y_234}ghost -12.261 0.09 -8.297
{ ca  thr B 215  1jmxB_214Y_234}P -6.104 1.624 -8.397
{ ca  ile B 216  1jmxB_214Y_234}P -6.845 1.269 -12.091
{ ca  leu B 232  1jmxB_214Y_234}P -7.454 6.457 -10.704
{ ca  tyr B 233  1jmxB_214Y_234}P -8.313 5.34 -7.175
{ ca  tyr B 235  1jmxB_214Y_234}P -13.461 1.786 -3.869
{ ca  leu B 236  1jmxB_214Y_234}P -14.858 -1.726 -3.863
@vectorlist {sc H} off nobutton color= gray master= {sidechain}
{ cb  tyr B 214  1jmxB_214Y_234}P -8.679 -1.312 -6.334
{"}P -8.679 -1.312 -6.334
{ cd1 tyr B 214  1jmxB_214Y_234}P -9.883 -0.276 -8.309
{ cd2 tyr B 214  1jmxB_214Y_234}P -11.172 -0.855 -6.372
{ ce1 tyr B 214  1jmxB_214Y_234}P -11.042 0.162 -8.953
{ ce2 tyr B 214  1jmxB_214Y_234}P -12.342 -0.415 -7.009
{ oh  tyr B 214  1jmxB_214Y_234}P -13.396 0.518 -8.924
@subgroup {sidechain}
@vectorlist {sc} color= blue alpha= 0.1765 master= {sidechain}
{ ca  tyr B 214  1jmxB_214Y_234}P -7.825 -0.267 -5.591
{ cb  tyr B 214  1jmxB_214Y_234}-8.679 -1.312 -6.334
{ cg  tyr B 214  1jmxB_214Y_234}-9.93 -0.792 -7.013
{ cd1 tyr B 214  1jmxB_214Y_234}-9.883 -0.276 -8.309
{ ce1 tyr B 214  1jmxB_214Y_234}-11.042 0.162 -8.953
{ cz  tyr B 214  1jmxB_214Y_234}-12.261 0.09 -8.297
{ oh  tyr B 214  1jmxB_214Y_234}-13.396 0.518 -8.924
{ cg  tyr B 214  1jmxB_214Y_234}P -9.93 -0.792 -7.013
{ cd2 tyr B 214  1jmxB_214Y_234}-11.172 -0.855 -6.372
{ ce2 tyr B 214  1jmxB_214Y_234}-12.342 -0.415 -7.009
{ cz  tyr B 214  1jmxB_214Y_234}ghost -12.261 0.09 -8.297
@vectorlist {sc H} off nobutton color= gray master= {sidechain}
{ cb  tyr B 214  1jmxB_214Y_234}P -8.679 -1.312 -6.334
{"}P -8.679 -1.312 -6.334
{ cd1 tyr B 214  1jmxB_214Y_234}P -9.883 -0.276 -8.309
{ cd2 tyr B 214  1jmxB_214Y_234}P -11.172 -0.855 -6.372
{ ce1 tyr B 214  1jmxB_214Y_234}P -11.042 0.162 -8.953
{ ce2 tyr B 214  1jmxB_214Y_234}P -12.342 -0.415 -7.009
{ oh  tyr B 214  1jmxB_214Y_234}P -13.396 0.518 -8.924
@subgroup {1->2} dominant
@dotlist {x} color= white width= 1 master= {vdw contact}
{ CE2 TYR 214  B}'P' sky -12.472 1.329 -7.064
{"}'P' sky -12.22 1.318 -6.802
{"}'P' sky -11.477 1.093 -6.812
@dotlist {x} color= white width= 1 master= {vdw contact}
{ CE1 TYR 214  B}'P' green -11.494 1.789 -8.492
{"}'P' green -11.238 1.838 -8.49
{"}'P' sea -10.977 1.848 -8.49
{"}'P' green -11.05 1.762 -8.243
{"}'P' sea -10.795 1.743 -8.244
{"}'P' sea -10.723 1.604 -8.014
{"}'P' green -10.985 1.48 -7.803
{"}'P' sea -10.727 1.445 -7.805
{"}'P' green -10.978 1.293 -7.62
{ CE2 TYR 214  B}'P' green -11.704 1.214 -7.069
{"}'P' sea -11.469 1.101 -7.074
{"}'P' sea -11.962 1.281 -6.804
{"}'P' sea -11.712 1.205 -6.807
{ CZ  TYR 214  B}'P' green -12.131 1.834 -8.352
{"}'P' green -11.873 1.795 -8.353
{"}'P' green -11.623 1.719 -8.357
{"}'P' green -12.4 1.822 -8.09
{"}'P' green -12.457 1.766 -7.834
{"}'P' green -12.524 1.668 -7.588
{"}'P' green -12.454 1.554 -7.357
{"}'P' green -12.204 1.408 -7.147
{"}'P' green -11.946 1.373 -7.149
{"}'P' green -11.7 1.289 -7.152
@vectorlist {x} color= blue width= 1 alpha= 0.1765 master= {small overlap}
{ CE1 TYR 214  B}'P' P -11.305 1.74 -8.244
{"}'P' -11.301 1.717 -8.255
{"}'P' P -11.235 1.626 -8.013
{"}'P' -11.229 1.583 -8.041
{"}'P' P -10.978 1.637 -8.013
{"}'P' -10.978 1.633 -8.015
{"}'P' P -11.245 1.466 -7.804
{"}'P' -11.241 1.443 -7.825
{ CZ  TYR 214  B}'P' P -12.139 1.823 -8.09
{"}'P' -12.141 1.787 -8.095
{"}'P' P -11.881 1.786 -8.092
{"}'P' -11.899 1.707 -8.102
{"}'P' P -11.631 1.71 -8.095
{"}'P' -11.66 1.636 -8.105
{"}'P' P -12.196 1.776 -7.834
{"}'P' -12.198 1.708 -7.852
{"}'P' P -11.936 1.746 -7.835
{"}'P' -11.96 1.624 -7.869
{"}'P' P -11.684 1.677 -7.838
{"}'P' -11.729 1.553 -7.874
{"}'P' P -11.446 1.57 -7.843
{"}'P' -11.488 1.494 -7.866
{"}'P' P -12.269 1.69 -7.587
{"}'P' -12.269 1.644 -7.607
{"}'P' P -12.014 1.671 -7.588
{"}'P' -12.031 1.564 -7.636
{"}'P' P -11.765 1.612 -7.591
{"}'P' -11.805 1.492 -7.647
{"}'P' P -11.529 1.516 -7.595
{"}'P' -11.572 1.431 -7.637
{"}'P' P -11.31 1.384 -7.601
{"}'P' -11.324 1.364 -7.611
{"}'P' P -12.197 1.565 -7.357
{"}'P' -12.198 1.54 -7.373
{"}'P' P -11.942 1.532 -7.358
{"}'P' -11.956 1.467 -7.4
{"}'P' P -11.696 1.457 -7.361
{"}'P' -11.72 1.398 -7.402
{"}'P' P -11.466 1.341 -7.367
{"}'P' -11.477 1.325 -7.378
@subgroup {2->1} dominant
@dotlist {x} color= white width= 1 master= {vdw contact}
{ HA3 GLY 234  B}'P' sky -11.419 1.394 -6.964
@dotlist {x} color= white width= 1 master= {vdw contact}
{ HA3 GLY 234  B}'P' sea -11.285 2.073 -8.498
{"}'P' sea -11.538 2.001 -8.501
{"}'P' sea -10.987 2.033 -8.36
{"}'P' green -11.181 1.871 -8.367
{"}'P' green -11.419 1.784 -8.371
{"}'P' green -11.673 1.784 -8.371
{"}'P' green -11.911 1.871 -8.367
{"}'P' green -10.941 1.809 -8.185
{"}'P' sea -10.757 1.786 -7.964
{"}'P' green -10.947 1.617 -7.971
{"}'P' green -10.828 1.587 -7.725
{"}'P' green -11.044 1.45 -7.731
{"}'P' green -12.433 1.756 -7.717
{"}'P' sea -10.998 1.429 -7.471
{"}'P' green -11.233 1.336 -7.475
{"}'P' green -12.395 1.658 -7.461
{"}'P' green -11.538 1.311 -7.216
{"}'P' green -12.251 1.555 -7.205
{"}'P' sea -11.673 1.394 -6.964
{"}'P' sea -11.92 1.455 -6.962
{"}'P' sea -12.145 1.573 -6.957
@vectorlist {x} color= blue width= 1 alpha= 0.1765 master= {small overlap}
{ HA3 GLY 234  B}'P' P -11.158 1.666 -8.191
{"}'P' -11.168 1.686 -8.171
{"}'P' P -11.408 1.59 -8.194
{"}'P' -11.413 1.625 -8.164
{"}'P' P -11.668 1.588 -8.194
{"}'P' -11.661 1.639 -8.15
{"}'P' P -11.918 1.659 -8.191
{"}'P' -11.896 1.707 -8.145
{"}'P' P -12.139 1.798 -8.185
{"}'P' -12.13 1.807 -8.174
{"}'P' P -11.172 1.499 -7.976
{"}'P' -11.186 1.536 -7.955
{"}'P' P -11.419 1.439 -7.979
{"}'P' -11.426 1.495 -7.948
{"}'P' P -11.673 1.439 -7.979
{"}'P' -11.66 1.546 -7.921
{"}'P' P -11.92 1.499 -7.976
{"}'P' -11.878 1.608 -7.914
{"}'P' P -12.145 1.617 -7.971
{"}'P' -12.098 1.684 -7.928
{"}'P' P -12.335 1.786 -7.964
{"}'P' -12.328 1.792 -7.959
{"}'P' P -11.284 1.364 -7.735
{"}'P' -11.29 1.387 -7.728
{"}'P' P -11.538 1.334 -7.736
{"}'P' -11.539 1.433 -7.709
{"}'P' P -11.792 1.361 -7.735
{"}'P' -11.762 1.494 -7.697
{"}'P' P -12.034 1.443 -7.731
{"}'P' -11.978 1.559 -7.696
{"}'P' P -12.251 1.577 -7.725
{"}'P' -12.204 1.637 -7.705
{"}'P' P -11.483 1.295 -7.477
{"}'P' -11.485 1.344 -7.475
{"}'P' P -11.735 1.309 -7.476
{"}'P' -11.72 1.402 -7.472
{"}'P' P -11.979 1.376 -7.473
{"}'P' -11.943 1.468 -7.469
{"}'P' P -12.203 1.495 -7.468
{"}'P' -12.169 1.543 -7.466
{"}'P' P -11.792 1.338 -7.214
{"}'P' -11.788 1.354 -7.217
{"}'P' P -12.034 1.42 -7.211
{"}'P' -12.03 1.428 -7.212
@subgroup {1->2} dominant
@vectorlist {x} color= blue width= 1 alpha= 0.1765 master= {small overlap}
{ O   TYR 214  B}'M' P -9.109 2.735 -6.441
{"}'M' -9.106 2.733 -6.441
{"}'M' P -8.954 2.94 -6.432
{"}'M' -8.953 2.939 -6.432
@dotlist {x} color= red width= 1 master= {H-bonds}
{ O   TYR 214  B}'M' greentint -8.862 2.639 -7.16
{"}'M' greentint -8.697 2.839 -7.152
{"}'M' greentint -9.12 2.398 -6.951
{"}'M' greentint -9.02 2.631 -6.941
{"}'M' greentint -8.875 2.839 -6.932
{"}'M' greentint -8.691 3.013 -6.924
{"}'M' greentint -8.476 3.147 -6.918
{"}'M' greentint -9.265 2.132 -6.722
{"}'M' greentint -9.218 2.384 -6.711
{"}'M' greentint -9.125 2.622 -6.7
{"}'M' greentint -8.987 2.838 -6.691
{"}'M' greentint -8.812 3.024 -6.683
{"}'M' greentint -8.604 3.174 -6.676
{"}'M' greentint -9.294 2.258 -6.462
{"}'M' greentint -9.224 2.505 -6.451
{"}'M' greentint -8.764 3.113 -6.425
{"}'M' greentint -8.545 3.248 -6.419
{"}'M' greentint -9.296 2.238 -6.204
{"}'M' greentint -9.227 2.486 -6.193
{"}'M' greentint -9.114 2.717 -6.183
{"}'M' greentint -8.96 2.923 -6.174
{"}'M' greentint -8.771 3.097 -6.167
{"}'M' greentint -8.553 3.233 -6.161
{"}'M' greentint -9.216 2.358 -5.945
{"}'M' greentint -9.121 2.596 -5.934
{"}'M' greentint -8.982 2.811 -5.925
{"}'M' greentint -8.806 2.996 -5.917
{"}'M' greentint -8.597 3.144 -5.91
{"}'M' greentint -9.024 2.569 -5.694
{"}'M' greentint -8.88 2.778 -5.685
@subgroup {2->1} dominant
@vectorlist {x} color= blue width= 1 alpha= 0.1765 master= {small overlap}
{ H   GLY 234  B}'M' P -8.453 2.582 -6.469
{"}'M' -8.453 2.582 -6.469
{"}'M' P -8.599 2.378 -6.478
{"}'M' -8.603 2.382 -6.477
@dotlist {x} color= sky width= 1 master= {H-bonds}
{ H   GLY 234  B}'M' greentint -8.674 2.832 -7.166
{"}'M' greentint -8.81 2.611 -7.175
{"}'M' greentint -8.503 2.831 -6.958
{"}'M' greentint -8.613 2.597 -6.969
{"}'M' greentint -8.787 2.407 -6.977
{"}'M' greentint -9.009 2.275 -6.983
{"}'M' greentint -8.467 3.086 -6.947
{"}'M' greentint -8.4 2.818 -6.717
{"}'M' greentint -8.496 2.585 -6.728
{"}'M' greentint -8.65 2.385 -6.736
{"}'M' greentint -8.85 2.232 -6.743
{"}'M' greentint -9.083 2.135 -6.747
{"}'M' greentint -8.367 3.067 -6.707
{"}'M' greentint -8.362 2.815 -6.459
{"}'M' greentint -8.79 2.217 -6.485
{"}'M' greentint -9.016 2.108 -6.489
{"}'M' greentint -9.262 2.059 -6.492
{"}'M' greentint -8.366 3.312 -6.437
{"}'M' greentint -8.333 3.064 -6.448
{"}'M' greentint -8.4 2.795 -6.2
{"}'M' greentint -8.496 2.562 -6.21
{"}'M' greentint -8.65 2.362 -6.219
{"}'M' greentint -8.85 2.209 -6.226
{"}'M' greentint -9.083 2.113 -6.23
{"}'M' greentint -8.4 3.294 -6.179
{"}'M' greentint -8.367 3.045 -6.189
{"}'M' greentint -8.503 2.787 -5.959
{"}'M' greentint -8.613 2.554 -5.969
{"}'M' greentint -8.787 2.363 -5.978
{"}'M' greentint -9.009 2.232 -5.984
{"}'M' greentint -9.26 2.172 -5.986
{"}'M' greentint -8.467 3.042 -5.948
{"}'M' greentint -8.674 2.77 -5.753
{"}'M' greentint -8.81 2.549 -5.762
{"}'M' greentint -9.018 2.393 -5.769
{"}'M' greentint -8.626 3.025 -5.742
@subgroup {1->2} dominant
@dotlist {x} color= sky width= 1 master= {vdw contact}
{ H   TYR 214  B}'M' green -9.818 1.526 -5.146
{"}'M' green -9.674 1.74 -5.137
{"}'M' green -9.967 1.397 -4.911
{"}'M' green -9.517 1.983 -4.885
{"}'M' green -10.027 1.253 -4.658
{"}'M' green -9.467 2.037 -4.624
{"}'M' sea -10 1.125 -4.404
{"}'M' sea -9.284 2.057 -4.364
{"}'M' sea -9.892 1.235 -4.158
{"}'M' green -9.818 1.482 -4.147
{"}'M' green -9.674 1.697 -4.138
{"}'M' green -9.474 1.859 -4.131
@dotlist {x} color= sky width= 1 master= {H-bonds}
{ H   TYR 214  B}'M' greentint -9.871 1.63 -4.901
{"}'M' greentint -9.717 1.83 -4.892
{"}'M' greentint -9.967 1.496 -4.647
{"}'M' greentint -9.848 1.717 -4.638
{"}'M' greentint -9.678 1.901 -4.63
{"}'M' greentint -9.967 1.374 -4.394
{"}'M' greentint -9.871 1.607 -4.383
{"}'M' greentint -9.717 1.807 -4.375
{"}'M' greentint -9.517 1.96 -4.368
@subgroup {2->1} dominant
@dotlist {x} color= red width= 1 master= {vdw contact}
{ O   GLY 234  B}'M' sea -9.658 2.014 -5.087
{"}'M' green -9.781 1.793 -5.097
{"}'M' green -9.947 1.601 -5.105
{"}'M' sea -9.486 2.251 -4.836
{"}'M' green -9.557 2.005 -4.846
{"}'M' green -10.022 1.407 -4.872
{"}'M' sea -9.44 2.231 -4.582
{"}'M' sea -10.189 1.24 -4.625
{"}'M' sea -9.438 2.228 -4.324
{"}'M' green -9.507 1.98 -4.335
{"}'M' green -9.963 1.369 -4.361
{"}'M' sea -10.181 1.232 -4.367
{"}'M' green -9.56 1.964 -4.081
{"}'M' green -9.677 1.737 -4.091
{"}'M' green -9.835 1.536 -4.1
{"}'M' sea -10.029 1.368 -4.107
@dotlist {x} color= red width= 1 master= {H-bonds}
{ O   GLY 234  B}'M' greentint -9.673 1.777 -4.856
{"}'M' greentint -9.83 1.575 -4.865
{"}'M' greentint -9.51 1.984 -4.593
{"}'M' greentint -9.625 1.753 -4.603
{"}'M' greentint -9.78 1.548 -4.612
{"}'M' greentint -9.97 1.375 -4.62
{"}'M' greentint -9.62 1.749 -4.345
{"}'M' greentint -9.774 1.543 -4.354
@subgroup {mainchain}
@vectorlist {mc} color= blue alpha= 0.1765 master= {mainchain}
{ n   leu A 565  1kdgA_567F_583}P -11.813 -1.556 1.257
{"}-11.813 -1.556 1.257
{ ca  leu A 565  1kdgA_567F_583}-11.016 -1.964 0.105
{ c   leu A 565  1kdgA_567F_583}-10.69 -0.759 -0.744
{ o   leu A 565  1kdgA_567F_583}-11.519 0.097 -0.944
{ c   leu A 565  1kdgA_567F_583}P -10.69 -0.759 -0.744
{ n   asn A 566  1kdgA_567F_583}-9.485 -0.749 -1.294
{ ca  asn A 566  1kdgA_567F_583}-9.051 0.272 -2.214
{ c   asn A 566  1kdgA_567F_583}-8.439 -0.346 -3.415
{ o   asn A 566  1kdgA_567F_583}-7.756 -1.397 -3.269
{ c   asn A 566  1kdgA_567F_583}P -8.439 -0.346 -3.415
{ n   phe A 567  1kdgA_567F_583}-8.623 0.284 -4.578
{ ca  phe A 567  1kdgA_567F_583}-8.042 -0.249 -5.833
{ c   phe A 567  1kdgA_567F_583}-7.655 0.87 -6.755
{ o   phe A 567  1kdgA_567F_583}-8.181 1.975 -6.679
{ c   phe A 567  1kdgA_567F_583}P -7.655 0.87 -6.755
{ n   trp A 568  1kdgA_567F_583}-6.742 0.564 -7.67
{ ca  trp A 568  1kdgA_567F_583}-6.33 1.546 -8.651
{ c   trp A 568  1kdgA_567F_583}-6.179 0.934 -10.013
{ o   trp A 568  1kdgA_567F_583}-5.891 -0.288 -10.128
{ c   trp A 568  1kdgA_567F_583}P -6.179 0.934 -10.013
{ n   arg A 569  1kdgA_567F_583}-6.261 1.774 -11.037
{ ca  arg A 569  1kdgA_567F_583}-6.069 1.348 -12.409
{ c   arg A 569  1kdgA_567F_583}-5.613 2.501 -13.27
{ o   arg A 569  1kdgA_567F_583}-6.112 3.599 -13.176
{ n   ala A 581  1kdgA_567F_583}P -7.279 5.825 -11.924
{"}-7.279 5.825 -11.924
{ ca  ala A 581  1kdgA_567F_583}-8.558 5.833 -11.247
{ c   ala A 581  1kdgA_567F_583}-8.323 5.122 -9.929
{ o   ala A 581  1kdgA_567F_583}-7.457 4.212 -9.83
{ c   ala A 581  1kdgA_567F_583}P -8.323 5.122 -9.929
{ n   gln A 582  1kdgA_567F_583}-9.008 5.596 -8.886
{ ca  gln A 582  1kdgA_567F_583}-9.01 4.95 -7.583
{ c   gln A 582  1kdgA_567F_583}-10.421 4.623 -7.177
{ o   gln A 582  1kdgA_567F_583}-11.306 5.402 -7.367
{ c   gln A 582  1kdgA_567F_583}P -10.421 4.623 -7.177
{ n   gly A 583  1kdgA_567F_583}-10.597 3.447 -6.611
{ ca  gly A 583  1kdgA_567F_583}-11.832 3.077 -5.994
{ c   gly A 583  1kdgA_567F_583}-11.641 2.946 -4.487
{ o   gly A 583  1kdgA_567F_583}-10.572 2.491 -3.966
{ c   gly A 583  1kdgA_567F_583}P -11.641 2.946 -4.487
{ n   thr A 584  1kdgA_567F_583}-12.692 3.332 -3.76
{ ca  thr A 584  1kdgA_567F_583}-12.737 3.121 -2.331
{ c   thr A 584  1kdgA_567F_583}-14.105 2.452 -2.056
{ o   thr A 584  1kdgA_567F_583}-15.152 2.994 -2.426
{ c   thr A 584  1kdgA_567F_583}P -14.105 2.452 -2.056
{ n   val A 585  1kdgA_567F_583}-14.098 1.33 -1.354
{ ca  val A 585  1kdgA_567F_583}-15.323 0.624 -1.055
{ c   val A 585  1kdgA_567F_583}-15.624 0.684 0.447
{ o   val A 585  1kdgA_567F_583}-14.726 0.516 1.266
@vectorlist {mc H} off nobutton color= gray master= {mainchain}
{ n   leu A 565  1kdgA_567F_583}P -11.813 -1.556 1.257
{ ca  leu A 565  1kdgA_567F_583}P -11.016 -1.964 0.105
{ n   asn A 566  1kdgA_567F_583}P -9.485 -0.749 -1.294
{ ca  asn A 566  1kdgA_567F_583}P -9.051 0.272 -2.214
{ n   phe A 567  1kdgA_567F_583}P -8.623 0.284 -4.578
{ ca  phe A 567  1kdgA_567F_583}P -8.042 -0.249 -5.833
{ n   trp A 568  1kdgA_567F_583}P -6.742 0.564 -7.67
{ ca  trp A 568  1kdgA_567F_583}P -6.33 1.546 -8.651
{ n   arg A 569  1kdgA_567F_583}P -6.261 1.774 -11.037
{ ca  arg A 569  1kdgA_567F_583}P -6.069 1.348 -12.409
{ n   ala A 581  1kdgA_567F_583}P -7.279 5.825 -11.924
{ ca  ala A 581  1kdgA_567F_583}P -8.558 5.833 -11.247
{ n   gln A 582  1kdgA_567F_583}P -9.008 5.596 -8.886
{ ca  gln A 582  1kdgA_567F_583}P -9.01 4.95 -7.583
{ n   gly A 583  1kdgA_567F_583}P -10.597 3.447 -6.611
{ ca  gly A 583  1kdgA_567F_583}P -11.832 3.077 -5.994
{"}P -11.832 3.077 -5.994
{ n   thr A 584  1kdgA_567F_583}P -12.692 3.332 -3.76
{ ca  thr A 584  1kdgA_567F_583}P -12.737 3.121 -2.331
{ n   val A 585  1kdgA_567F_583}P -14.098 1.33 -1.354
{ ca  val A 585  1kdgA_567F_583}P -15.323 0.624 -1.055
@subgroup {mainchain}
@vectorlist {Calphas} off color= blue alpha= 0.2353
{ ca  leu A 565  1kdgA_567F_583}P -11.016 -1.964 0.105
{"}-11.016 -1.964 0.105
{ ca  asn A 566  1kdgA_567F_583}-9.051 0.272 -2.214
{ ca  phe A 567  1kdgA_567F_583}-8.042 -0.249 -5.833
{ ca  trp A 568  1kdgA_567F_583}-6.33 1.546 -8.651
{ ca  arg A 569  1kdgA_567F_583}-6.069 1.348 -12.409
{ ca  ala A 581  1kdgA_567F_583}P -8.558 5.833 -11.247
{"}-8.558 5.833 -11.247
{ ca  gln A 582  1kdgA_567F_583}-9.01 4.95 -7.583
{ ca  gly A 583  1kdgA_567F_583}-11.832 3.077 -5.994
{ ca  thr A 584  1kdgA_567F_583}-12.737 3.121 -2.331
{ ca  val A 585  1kdgA_567F_583}-15.323 0.624 -1.055
@subgroup {sidechain}
@vectorlist {sc} off color= cyan master= {sidechain}
{ ca  leu A 565  1kdgA_567F_583}P -11.016 -1.964 0.105
{ ca  asn A 566  1kdgA_567F_583}P -9.051 0.272 -2.214
{ ca  phe A 567  1kdgA_567F_583}P -8.042 -0.249 -5.833
{ cb  phe A 567  1kdgA_567F_583}-8.975 -1.239 -6.496
{ cg  phe A 567  1kdgA_567F_583}-10.255 -0.684 -7.026
{ cd1 phe A 567  1kdgA_567F_583}-10.409 -0.213 -8.315
{ ce1 phe A 567  1kdgA_567F_583}-11.649 0.216 -8.789
{ cz  phe A 567  1kdgA_567F_583}-12.784 0.17 -7.962
{ cg  phe A 567  1kdgA_567F_583}P -10.255 -0.684 -7.026
{ cd2 phe A 567  1kdgA_567F_583}-11.405 -0.73 -6.215
{ ce2 phe A 567  1kdgA_567F_583}-12.664 -0.334 -6.7
{ cz  phe A 567  1kdgA_567F_583}ghost -12.784 0.17 -7.962
{ ca  trp A 568  1kdgA_567F_583}P -6.33 1.546 -8.651
{ ca  arg A 569  1kdgA_567F_583}P -6.069 1.348 -12.409
{ ca  ala A 581  1kdgA_567F_583}P -8.558 5.833 -11.247
{ ca  gln A 582  1kdgA_567F_583}P -9.01 4.95 -7.583
{ ca  thr A 584  1kdgA_567F_583}P -12.737 3.121 -2.331
{ ca  val A 585  1kdgA_567F_583}P -15.323 0.624 -1.055
@vectorlist {sc H} off nobutton color= gray master= {sidechain}
{ cb  phe A 567  1kdgA_567F_583}P -8.975 -1.239 -6.496
{"}P -8.975 -1.239 -6.496
{ cd1 phe A 567  1kdgA_567F_583}P -10.409 -0.213 -8.315
{ cd2 phe A 567  1kdgA_567F_583}P -11.405 -0.73 -6.215
{ ce1 phe A 567  1kdgA_567F_583}P -11.649 0.216 -8.789
{ ce2 phe A 567  1kdgA_567F_583}P -12.664 -0.334 -6.7
{ cz  phe A 567  1kdgA_567F_583}P -12.784 0.17 -7.962
@subgroup {sidechain}
@vectorlist {sc} color= blue alpha= 0.1765 master= {sidechain}
{ ca  phe A 567  1kdgA_567F_583}P -8.042 -0.249 -5.833
{ cb  phe A 567  1kdgA_567F_583}-8.975 -1.239 -6.496
{ cg  phe A 567  1kdgA_567F_583}-10.255 -0.684 -7.026
{ cd1 phe A 567  1kdgA_567F_583}-10.409 -0.213 -8.315
{ ce1 phe A 567  1kdgA_567F_583}-11.649 0.216 -8.789
{ cz  phe A 567  1kdgA_567F_583}-12.784 0.17 -7.962
{ cg  phe A 567  1kdgA_567F_583}P -10.255 -0.684 -7.026
{ cd2 phe A 567  1kdgA_567F_583}-11.405 -0.73 -6.215
{ ce2 phe A 567  1kdgA_567F_583}-12.664 -0.334 -6.7
{ cz  phe A 567  1kdgA_567F_583}ghost -12.784 0.17 -7.962
@vectorlist {sc H} off nobutton color= gray master= {sidechain}
{ cb  phe A 567  1kdgA_567F_583}P -8.975 -1.239 -6.496
{"}P -8.975 -1.239 -6.496
{ cd1 phe A 567  1kdgA_567F_583}P -10.409 -0.213 -8.315
{ cd2 phe A 567  1kdgA_567F_583}P -11.405 -0.73 -6.215
{ ce1 phe A 567  1kdgA_567F_583}P -11.649 0.216 -8.789
{ ce2 phe A 567  1kdgA_567F_583}P -12.664 -0.334 -6.7
{ cz  phe A 567  1kdgA_567F_583}P -12.784 0.17 -7.962
@subgroup {1->2} dominant
@dotlist {x} color= white width= 1 master= {vdw contact}
{ CD2 PHE 567  A}'P' sky -11.405 0.925 -6.783
{"}'P' sky -11.275 1.014 -6.27
{"}'P' sky -11.283 1.003 -6.008
{"}'P' sky -11.601 0.946 -5.752
{ CE1 PHE 567  A}'P' blue -11.842 1.68 -7.849
{"}'P' sky -11.592 1.534 -7.639
{"}'P' sky -11.585 1.347 -7.456
{"}'P' blue -11.331 1.306 -7.457
{"}'P' blue -11.402 1.106 -7.303
@dotlist {x} color= white width= 1 master= {vdw contact}
{ CD2 PHE 567  A}'P' sea -11.348 0.991 -6.53
{"}'P' green -11.535 1.014 -6.27
{"}'P' sea -11.544 1.002 -6.008
{ CZ  PHE 567  A}'P' green -12.719 1.856 -7.499
{"}'P' green -11.969 1.65 -7.508
@vectorlist {x} color= blue width= 1 alpha= 0.1765 master= {small overlap}
{ CE2 PHE 567  A}'P' P -12.276 1.371 -6.756
{"}'P' -12.313 1.207 -6.751
{"}'P' P -12.026 1.295 -6.76
{"}'P' -12.073 1.175 -6.755
{"}'P' P -11.791 1.182 -6.765
{"}'P' -11.813 1.143 -6.763
{"}'P' P -13.06 1.358 -6.495
{"}'P' -13.06 1.355 -6.496
{"}'P' P -12.803 1.398 -6.493
{"}'P' -12.794 1.291 -6.506
{"}'P' P -12.542 1.399 -6.493
{"}'P' -12.554 1.221 -6.515
{"}'P' P -12.284 1.362 -6.495
{"}'P' -12.327 1.169 -6.518
{"}'P' P -12.034 1.286 -6.498
{"}'P' -12.091 1.141 -6.516
{"}'P' P -11.799 1.174 -6.503
{"}'P' -11.833 1.114 -6.511
{"}'P' P -12.86 1.342 -6.237
{"}'P' -12.853 1.282 -6.254
{"}'P' P -12.599 1.352 -6.237
{"}'P' -12.604 1.218 -6.273
{"}'P' P -12.339 1.322 -6.238
{"}'P' -12.37 1.163 -6.282
{"}'P' P -12.087 1.253 -6.241
{"}'P' -12.133 1.128 -6.277
{"}'P' P -11.849 1.146 -6.246
{"}'P' -11.877 1.095 -6.261
{"}'P' P -12.672 1.266 -5.99
{"}'P' -12.672 1.221 -6.01
{"}'P' P -12.417 1.247 -5.991
{"}'P' -12.429 1.17 -6.025
{"}'P' P -12.168 1.188 -5.994
{"}'P' -12.189 1.126 -6.023
{"}'P' P -11.932 1.092 -5.998
{"}'P' -11.938 1.08 -6.003
{ CZ  PHE 567  A}'P' P -12.459 1.826 -7.5
{"}'P' -12.46 1.821 -7.501
{"}'P' P -12.207 1.757 -7.503
{"}'P' -12.211 1.748 -7.506
{"}'P' P -12.792 1.77 -7.252
{"}'P' -12.792 1.734 -7.268
{"}'P' P -12.537 1.751 -7.253
{"}'P' -12.55 1.666 -7.291
{"}'P' P -12.288 1.692 -7.256
{"}'P' -12.319 1.598 -7.3
{"}'P' P -12.052 1.596 -7.26
{"}'P' -12.086 1.53 -7.292
{"}'P' P -11.833 1.464 -7.266
{"}'P' -11.842 1.451 -7.272
{"}'P' P -12.977 1.634 -7.022
{"}'P' -12.973 1.609 -7.038
{"}'P' P -12.72 1.645 -7.022
{"}'P' -12.724 1.547 -7.084
{"}'P' P -12.465 1.612 -7.023
{"}'P' -12.495 1.477 -7.111
{"}'P' P -12.219 1.537 -7.026
{"}'P' -12.271 1.412 -7.112
{"}'P' P -11.989 1.421 -7.032
{"}'P' -12.038 1.345 -7.088
{"}'P' P -11.783 1.268 -7.038
{"}'P' -11.793 1.257 -7.047
{"}'P' P -12.987 1.474 -6.813
{"}'P' -12.983 1.45 -6.835
{"}'P' P -12.727 1.488 -6.812
{"}'P' -12.731 1.395 -6.893
{"}'P' P -12.469 1.453 -6.814
{"}'P' -12.5 1.328 -6.925
{"}'P' P -12.223 1.369 -6.817
{"}'P' -12.273 1.262 -6.92
@subgroup {2->1} dominant
@dotlist {x} color= white width= 1 master= {vdw contact}
{ HA3 GLY 583  A}'P' blue -11.745 1.924 -7.477
{"}'P' sky -11.801 1.264 -5.72
@dotlist {x} color= white width= 1 master= {vdw contact}
{ HA3 GLY 583  A}'P' green -11.824 1.533 -7.354
{"}'P' sea -11.432 1.233 -6.452
{"}'P' sea -11.471 1.227 -6.192
{"}'P' sea -11.59 1.235 -5.944
@vectorlist {x} color= blue width= 1 alpha= 0.1765 master= {small overlap}
{ HA3 GLY 583  A}'P' P -12.181 1.663 -7.488
{"}'P' -12.181 1.677 -7.455
{"}'P' P -12.435 1.727 -7.485
{"}'P' -12.426 1.741 -7.446
{"}'P' P -12.062 1.446 -7.358
{"}'P' -12.071 1.494 -7.292
{"}'P' P -12.316 1.446 -7.358
{"}'P' -12.301 1.522 -7.252
{"}'P' P -12.554 1.533 -7.354
{"}'P' -12.516 1.593 -7.258
{"}'P' P -12.748 1.695 -7.347
{"}'P' -12.723 1.715 -7.305
{"}'P' P -11.801 1.328 -7.178
{"}'P' -11.808 1.342 -7.165
{"}'P' P -12.051 1.252 -7.181
{"}'P' -12.064 1.337 -7.107
{"}'P' P -12.311 1.25 -7.181
{"}'P' -12.293 1.376 -7.071
{"}'P' P -12.561 1.321 -7.178
{"}'P' -12.507 1.438 -7.067
{"}'P' P -12.782 1.46 -7.172
{"}'P' -12.722 1.527 -7.095
{"}'P' P -12.954 1.655 -7.164
{"}'P' -12.936 1.666 -7.146
{"}'P' P -11.815 1.161 -6.963
{"}'P' -11.822 1.178 -6.953
{"}'P' P -12.062 1.101 -6.966
{"}'P' -12.073 1.191 -6.917
{"}'P' P -12.316 1.101 -6.966
{"}'P' -12.299 1.236 -6.893
{"}'P' P -12.563 1.161 -6.963
{"}'P' -12.511 1.295 -6.887
{"}'P' P -12.788 1.279 -6.958
{"}'P' -12.723 1.371 -6.899
{"}'P' P -12.978 1.448 -6.951
{"}'P' -12.941 1.479 -6.926
{"}'P' P -11.687 1.112 -6.718
{"}'P' -11.688 1.114 -6.717
{"}'P' P -11.927 1.026 -6.722
{"}'P' -11.95 1.121 -6.695
{"}'P' P -12.181 0.996 -6.723
{"}'P' -12.182 1.157 -6.679
{"}'P' P -12.435 1.023 -6.722
{"}'P' -12.396 1.199 -6.672
{"}'P' P -12.677 1.105 -6.718
{"}'P' -12.612 1.24 -6.678
{"}'P' P -12.894 1.239 -6.712
{"}'P' -12.846 1.3 -6.692
{"}'P' P -11.876 0.998 -6.462
{"}'P' -11.901 1.086 -6.458
{"}'P' P -12.126 0.957 -6.464
{"}'P' -12.135 1.122 -6.457
{"}'P' P -12.378 0.971 -6.463
{"}'P' -12.346 1.165 -6.455
{"}'P' P -12.622 1.038 -6.46
{"}'P' -12.556 1.204 -6.453
{"}'P' P -12.846 1.157 -6.455
{"}'P' -12.781 1.251 -6.451
{"}'P' P -13.038 1.32 -6.448
{"}'P' -13.026 1.332 -6.448
{"}'P' P -11.927 1.003 -6.201
{"}'P' -11.943 1.072 -6.214
{"}'P' P -12.181 0.973 -6.203
{"}'P' -12.182 1.106 -6.227
{"}'P' P -12.435 1 -6.201
{"}'P' -12.403 1.148 -6.229
{"}'P' P -12.677 1.082 -6.198
{"}'P' -12.625 1.192 -6.221
{"}'P' P -12.894 1.217 -6.192
{"}'P' -12.863 1.256 -6.202
{"}'P' P -12.062 1.056 -5.951
{"}'P' -12.065 1.084 -5.963
{"}'P' P -12.316 1.056 -5.951
{"}'P' -12.309 1.117 -5.978
{"}'P' P -12.563 1.117 -5.949
{"}'P' -12.545 1.166 -5.971
{"}'P' P -12.788 1.235 -5.944
{"}'P' -12.787 1.237 -5.944
@subgroup {1->2} dominant
@dotlist {x} color= red width= 1 master= {H-bonds}
{ O   PHE 567  A}'M' greentint -9.377 2.377 -7.286
{"}'M' greentint -9.277 2.61 -7.276
{"}'M' greentint -9.522 2.111 -7.057
{"}'M' greentint -9.475 2.363 -7.046
{"}'M' greentint -9.382 2.601 -7.035
{"}'M' greentint -9.244 2.817 -7.026
{"}'M' greentint -9.069 3.003 -7.018
{"}'M' greentint -9.575 1.981 -6.808
{"}'M' greentint -9.551 2.237 -6.797
{"}'M' greentint -9.481 2.484 -6.786
{"}'M' greentint -9.366 2.714 -6.776
{"}'M' greentint -9.211 2.919 -6.767
{"}'M' greentint -9.021 3.092 -6.76
{"}'M' greentint -9.575 1.961 -6.55
{"}'M' greentint -9.553 2.217 -6.539
{"}'M' greentint -9.484 2.465 -6.528
{"}'M' greentint -9.371 2.696 -6.518
{"}'M' greentint -9.217 2.902 -6.509
{"}'M' greentint -9.028 3.076 -6.502
{"}'M' greentint -9.521 2.086 -6.291
{"}'M' greentint -9.473 2.337 -6.28
{"}'M' greentint -9.378 2.575 -6.269
{"}'M' greentint -9.239 2.79 -6.26
{"}'M' greentint -9.063 2.975 -6.252
{"}'M' greentint -9.429 2.066 -6.05
{"}'M' greentint -9.379 2.315 -6.04
{"}'M' greentint -9.281 2.548 -6.029
{"}'M' greentint -9.137 2.757 -6.02
@subgroup {2->1} dominant
@dotlist {x} color= sky width= 1 master= {H-bonds}
{ H   GLY 583  A}'M' greentint -9.232 2.516 -7.289
{"}'M' greentint -9.368 2.295 -7.298
{"}'M' greentint -9.061 2.515 -7.081
{"}'M' greentint -9.171 2.281 -7.092
{"}'M' greentint -9.345 2.091 -7.1
{"}'M' greentint -9.025 2.77 -7.07
{"}'M' greentint -8.958 2.502 -6.84
{"}'M' greentint -9.054 2.269 -6.851
{"}'M' greentint -9.208 2.069 -6.859
{"}'M' greentint -9.408 1.916 -6.866
{"}'M' greentint -8.958 3.001 -6.819
{"}'M' greentint -8.925 2.751 -6.83
{"}'M' greentint -8.92 2.499 -6.582
{"}'M' greentint -9.011 2.266 -6.592
{"}'M' greentint -9.157 2.062 -6.601
{"}'M' greentint -9.348 1.901 -6.608
{"}'M' greentint -8.924 2.996 -6.56
{"}'M' greentint -8.891 2.748 -6.571
{"}'M' greentint -8.958 2.479 -6.323
{"}'M' greentint -9.054 2.246 -6.333
{"}'M' greentint -9.208 2.046 -6.342
{"}'M' greentint -9.408 1.893 -6.349
{"}'M' greentint -8.958 2.978 -6.302
{"}'M' greentint -8.925 2.729 -6.312
{"}'M' greentint -9.061 2.471 -6.082
{"}'M' greentint -9.171 2.238 -6.092
{"}'M' greentint -9.345 2.047 -6.101
{"}'M' greentint -9.025 2.726 -6.071
@subgroup {1->2} dominant
@dotlist {x} color= sky width= 1 master= {vdw contact}
{ H   PHE 567  A}'M' green -9.982 1.624 -4.923
{"}'M' green -9.628 1.977 -4.907
{"}'M' green -9.34 2.11 -4.642
{"}'M' green -10.003 1.229 -4.18
{"}'M' green -9.84 1.229 -3.973
{"}'M' green -9.339 1.779 -3.949
@dotlist {x} color= sky width= 1 master= {H-bonds}
{ H   PHE 567  A}'M' greentint -9.828 1.824 -4.914
{"}'M' greentint -10.078 1.49 -4.669
{"}'M' greentint -9.959 1.711 -4.66
{"}'M' greentint -9.789 1.895 -4.652
{"}'M' greentint -9.578 2.031 -4.646
{"}'M' greentint -10.078 1.368 -4.416
{"}'M' greentint -9.982 1.601 -4.405
{"}'M' greentint -9.828 1.801 -4.397
{"}'M' greentint -9.628 1.954 -4.39
{"}'M' greentint -9.395 2.051 -4.386
{"}'M' greentint -9.929 1.476 -4.169
{"}'M' greentint -9.785 1.691 -4.16
{"}'M' greentint -9.585 1.853 -4.153
{"}'M' greentint -9.346 1.95 -4.149
{"}'M' greentint -9.746 1.471 -3.962
{"}'M' greentint -9.571 1.663 -3.954
@subgroup {2->1} dominant
@dotlist {x} color= red width= 1 master= {vdw contact}
{ O   GLY 583  A}'M' green -9.57 2.034 -4.83
{"}'M' green -10.122 1.506 -4.853
{"}'M' green -10.137 1.344 -4.641
{"}'M' green -9.272 1.994 -4.117
{"}'M' green -9.382 1.759 -3.869
{"}'M' green -9.725 1.379 -3.885
@dotlist {x} color= red width= 1 master= {H-bonds}
{ O   GLY 583  A}'M' greentint -9.711 1.817 -4.84
{"}'M' greentint -9.898 1.637 -4.848
{"}'M' greentint -9.42 2.024 -4.611
{"}'M' greentint -9.543 1.803 -4.621
{"}'M' greentint -9.709 1.611 -4.629
{"}'M' greentint -9.909 1.456 -4.636
{"}'M' greentint -9.319 2.015 -4.37
{"}'M' greentint -9.435 1.787 -4.38
{"}'M' greentint -9.592 1.585 -4.389
{"}'M' greentint -9.784 1.417 -4.396
{"}'M' greentint -10.005 1.287 -4.402
{"}'M' greentint -9.387 1.763 -4.127
{"}'M' greentint -9.542 1.558 -4.136
{"}'M' greentint -9.732 1.385 -4.144
{"}'M' greentint -9.951 1.25 -4.149
{"}'M' greentint -9.536 1.553 -3.878
@subgroup {mainchain}
@vectorlist {mc} color= blue alpha= 0.1765 master= {mainchain}
{ n   ile A 142  1khbA_144F_157}P -12.043 -2.115 0.155
{"}-12.043 -2.115 0.155
{ ca  ile A 142  1khbA_144F_157}-10.948 -2.402 -0.769
{ c   ile A 142  1khbA_144F_157}-10.531 -1.118 -1.51
{ o   ile A 142  1khbA_144F_157}-11.261 -0.661 -2.397
{ c   ile A 142  1khbA_144F_157}P -10.531 -1.118 -1.51
{ n   pro A 143  1khbA_144F_157}-9.391 -0.506 -1.159
{ ca  pro A 143  1khbA_144F_157}-8.909 0.646 -1.917
{ c   pro A 143  1khbA_144F_157}-8.144 0.067 -3.117
{ o   pro A 143  1khbA_144F_157}-7.218 -0.738 -2.941
{ c   pro A 143  1khbA_144F_157}P -8.144 0.067 -3.117
{ n   phe A 144  1khbA_144F_157}-8.497 0.482 -4.324
{ ca  phe A 144  1khbA_144F_157}-7.791 -0.086 -5.451
{ c   phe A 144  1khbA_144F_157}-7.445 0.954 -6.524
{ o   phe A 144  1khbA_144F_157}-8.198 1.896 -6.776
{ c   phe A 144  1khbA_144F_157}P -7.445 0.954 -6.524
{ n   ser A 145  1khbA_144F_157}-6.383 0.664 -7.249
{ ca  ser A 145  1khbA_144F_157}-5.955 1.524 -8.357
{ c   ser A 145  1khbA_144F_157}-6.1 0.781 -9.688
{ o   ser A 145  1khbA_144F_157}-5.591 -0.375 -9.813
{ c   ser A 145  1khbA_144F_157}P -6.1 0.781 -9.688
{ n   met A 146  1khbA_144F_157}-6.755 1.428 -10.66
{ ca  met A 146  1khbA_144F_157}-6.855 0.935 -12.046
{ c   met A 146  1khbA_144F_157}-5.749 1.667 -12.81
{ o   met A 146  1khbA_144F_157}-5.801 2.891 -12.947
{ n   lys A 155  1khbA_144F_157}P -6.85 5.633 -12.217
{"}-6.85 5.633 -12.217
{ ca  lys A 155  1khbA_144F_157}-8.018 6.104 -11.51
{ c   lys A 155  1khbA_144F_157}-8.162 5.186 -10.303
{ o   lys A 155  1khbA_144F_157}-7.825 3.995 -10.417
{ c   lys A 155  1khbA_144F_157}P -8.162 5.186 -10.303
{ n   ile A 156  1khbA_144F_157}-8.61 5.747 -9.198
{ ca  ile A 156  1khbA_144F_157}-8.785 4.969 -7.967
{ c   ile A 156  1khbA_144F_157}-10.254 4.759 -7.593
{ o   ile A 156  1khbA_144F_157}-11.127 5.616 -7.849
{ c   ile A 156  1khbA_144F_157}P -10.254 4.759 -7.593
{ n   gly A 157  1khbA_144F_157}-10.542 3.655 -6.92
{ ca  gly A 157  1khbA_144F_157}-11.883 3.412 -6.456
{ c   gly A 157  1khbA_144F_157}-11.788 2.827 -5.07
{ o   gly A 157  1khbA_144F_157}-10.709 2.439 -4.583
{ c   gly A 157  1khbA_144F_157}P -11.788 2.827 -5.07
{ n   ile A 158  1khbA_144F_157}-12.92 2.807 -4.398
{ ca  ile A 158  1khbA_144F_157}-13.007 2.145 -3.105
{ c   ile A 158  1khbA_144F_157}-14.137 1.168 -3.268
{ o   ile A 158  1khbA_144F_157}-15.218 1.61 -3.624
{ c   ile A 158  1khbA_144F_157}P -14.137 1.168 -3.268
{ n   glu A 159  1khbA_144F_157}-13.933 -0.15 -3.069
{ ca  glu A 159  1khbA_144F_157}-15.097 -1.034 -3.237
{ c   glu A 159  1khbA_144F_157}-15.472 -1.552 -1.874
{ o   glu A 159  1khbA_144F_157}-14.63 -2.12 -1.217
@vectorlist {mc H} off nobutton color= gray master= {mainchain}
{ n   ile A 142  1khbA_144F_157}P -12.043 -2.115 0.155
{ ca  ile A 142  1khbA_144F_157}P -10.948 -2.402 -0.769
{ ca  pro A 143  1khbA_144F_157}P -8.909 0.646 -1.917
{ n   phe A 144  1khbA_144F_157}P -8.497 0.482 -4.324
{ ca  phe A 144  1khbA_144F_157}P -7.791 -0.086 -5.451
{ n   ser A 145  1khbA_144F_157}P -6.383 0.664 -7.249
{ ca  ser A 145  1khbA_144F_157}P -5.955 1.524 -8.357
{ n   met A 146  1khbA_144F_157}P -6.755 1.428 -10.66
{ ca  met A 146  1khbA_144F_157}P -6.855 0.935 -12.046
{ n   lys A 155  1khbA_144F_157}P -6.85 5.633 -12.217
{ ca  lys A 155  1khbA_144F_157}P -8.018 6.104 -11.51
{ n   ile A 156  1khbA_144F_157}P -8.61 5.747 -9.198
{ ca  ile A 156  1khbA_144F_157}P -8.785 4.969 -7.967
{ n   gly A 157  1khbA_144F_157}P -10.542 3.655 -6.92
{ ca  gly A 157  1khbA_144F_157}P -11.883 3.412 -6.456
{"}P -11.883 3.412 -6.456
{ n   ile A 158  1khbA_144F_157}P -12.92 2.807 -4.398
{ ca  ile A 158  1khbA_144F_157}P -13.007 2.145 -3.105
{ n   glu A 159  1khbA_144F_157}P -13.933 -0.15 -3.069
{ ca  glu A 159  1khbA_144F_157}P -15.097 -1.034 -3.237
@subgroup {mainchain}
@vectorlist {Calphas} off color= blue alpha= 0.2353
{ ca  ile A 142  1khbA_144F_157}P -10.948 -2.402 -0.769
{"}-10.948 -2.402 -0.769
{ ca  pro A 143  1khbA_144F_157}-8.909 0.646 -1.917
{ ca  phe A 144  1khbA_144F_157}-7.791 -0.086 -5.451
{ ca  ser A 145  1khbA_144F_157}-5.955 1.524 -8.357
{ ca  met A 146  1khbA_144F_157}-6.855 0.935 -12.046
{ ca  lys A 155  1khbA_144F_157}P -8.018 6.104 -11.51
{"}-8.018 6.104 -11.51
{ ca  ile A 156  1khbA_144F_157}-8.785 4.969 -7.967
{ ca  gly A 157  1khbA_144F_157}-11.883 3.412 -6.456
{ ca  ile A 158  1khbA_144F_157}-13.007 2.145 -3.105
{ ca  glu A 159  1khbA_144F_157}-15.097 -1.034 -3.237
@subgroup {sidechain}
@vectorlist {sc} off color= cyan master= {sidechain}
{ ca  ile A 142  1khbA_144F_157}P -10.948 -2.402 -0.769
{ ca  pro A 143  1khbA_144F_157}P -8.909 0.646 -1.917
{ n   pro A 143  1khbA_144F_157}P -9.391 -0.506 -1.159
{ ca  phe A 144  1khbA_144F_157}P -7.791 -0.086 -5.451
{ cb  phe A 144  1khbA_144F_157}-8.614 -1.268 -6.094
{ cg  phe A 144  1khbA_144F_157}-9.976 -0.845 -6.697
{ cd1 phe A 144  1khbA_144F_157}-10.098 -0.568 -8.071
{ ce1 phe A 144  1khbA_144F_157}-11.312 -0.12 -8.627
{ cz  phe A 144  1khbA_144F_157}-12.458 -0.006 -7.831
{ cg  phe A 144  1khbA_144F_157}P -9.976 -0.845 -6.697
{ cd2 phe A 144  1khbA_144F_157}-11.113 -0.729 -5.913
{ ce2 phe A 144  1khbA_144F_157}-12.34 -0.283 -6.438
{ cz  phe A 144  1khbA_144F_157}ghost -12.458 -0.006 -7.831
{ ca  ser A 145  1khbA_144F_157}P -5.955 1.524 -8.357
{ ca  met A 146  1khbA_144F_157}P -6.855 0.935 -12.046
{ ca  lys A 155  1khbA_144F_157}P -8.018 6.104 -11.51
{ ca  ile A 156  1khbA_144F_157}P -8.785 4.969 -7.967
{ ca  ile A 158  1khbA_144F_157}P -13.007 2.145 -3.105
{ ca  glu A 159  1khbA_144F_157}P -15.097 -1.034 -3.237
@vectorlist {sc H} off nobutton color= gray master= {sidechain}
{ cb  phe A 144  1khbA_144F_157}P -8.614 -1.268 -6.094
{"}P -8.614 -1.268 -6.094
{ cd1 phe A 144  1khbA_144F_157}P -10.098 -0.568 -8.071
{ cd2 phe A 144  1khbA_144F_157}P -11.113 -0.729 -5.913
{ ce1 phe A 144  1khbA_144F_157}P -11.312 -0.12 -8.627
{ ce2 phe A 144  1khbA_144F_157}P -12.34 -0.283 -6.438
{ cz  phe A 144  1khbA_144F_157}P -12.458 -0.006 -7.831
@subgroup {sidechain}
@vectorlist {sc} color= blue alpha= 0.1765 master= {sidechain}
{ ca  phe A 144  1khbA_144F_157}P -7.791 -0.086 -5.451
{ cb  phe A 144  1khbA_144F_157}-8.614 -1.268 -6.094
{ cg  phe A 144  1khbA_144F_157}-9.976 -0.845 -6.697
{ cd1 phe A 144  1khbA_144F_157}-10.098 -0.568 -8.071
{ ce1 phe A 144  1khbA_144F_157}-11.312 -0.12 -8.627
{ cz  phe A 144  1khbA_144F_157}-12.458 -0.006 -7.831
{ cg  phe A 144  1khbA_144F_157}P -9.976 -0.845 -6.697
{ cd2 phe A 144  1khbA_144F_157}-11.113 -0.729 -5.913
{ ce2 phe A 144  1khbA_144F_157}-12.34 -0.283 -6.438
{ cz  phe A 144  1khbA_144F_157}ghost -12.458 -0.006 -7.831
@vectorlist {sc H} off nobutton color= gray master= {sidechain}
{ cb  phe A 144  1khbA_144F_157}P -8.614 -1.268 -6.094
{"}P -8.614 -1.268 -6.094
{ cd1 phe A 144  1khbA_144F_157}P -10.098 -0.568 -8.071
{ cd2 phe A 144  1khbA_144F_157}P -11.113 -0.729 -5.913
{ ce1 phe A 144  1khbA_144F_157}P -11.312 -0.12 -8.627
{ ce2 phe A 144  1khbA_144F_157}P -12.34 -0.283 -6.438
{ cz  phe A 144  1khbA_144F_157}P -12.458 -0.006 -7.831
@subgroup {1->2} dominant
@dotlist {x} color= white width= 1 master= {vdw contact}
{ CE2 PHE 144  A}'P' sky -12.8 1.375 -6.755
{"}'P' sky -12.728 1.422 -6.494
{ CZ  PHE 144  A}'P' sky -12.401 1.715 -8.146
{"}'P' sky -13.156 1.532 -7.374
{"}'P' sky -12.902 1.404 -6.894
@dotlist {x} color= white width= 1 master= {vdw contact}
{ CE2 PHE 144  A}'P' sea -12.544 1.426 -6.753
{"}'P' sea -12.283 1.438 -6.753
{"}'P' sea -12.023 1.409 -6.754
{"}'P' sea -12.47 1.461 -6.493
{ CZ  PHE 144  A}'P' sea -12.846 1.699 -7.887
{"}'P' green -12.588 1.738 -7.886
{"}'P' green -12.328 1.738 -7.886
{"}'P' green -12.07 1.699 -7.887
{"}'P' sea -13.103 1.608 -7.63
{"}'P' green -12.854 1.686 -7.626
{"}'P' green -12.078 1.69 -7.626
{"}'P' sea -11.828 1.614 -7.629
{"}'P' green -12.91 1.621 -7.37
{"}'P' green -11.881 1.581 -7.372
{"}'P' sea -12.969 1.511 -7.125
{"}'P' green -12.721 1.572 -7.122
{"}'P' green -11.962 1.516 -7.125
{"}'P' green -12.651 1.458 -6.891
{"}'P' green -12.394 1.469 -6.891
{"}'P' sea -12.139 1.436 -6.892
@vectorlist {x} color= blue width= 1 alpha= 0.1765 master= {small overlap}
{ CZ  PHE 144  A}'P' P -12.597 1.726 -7.624
{"}'P' -12.595 1.704 -7.627
{"}'P' P -12.336 1.727 -7.624
{"}'P' -12.338 1.697 -7.628
{"}'P' P -12.654 1.67 -7.368
{"}'P' -12.65 1.638 -7.377
{"}'P' P -12.393 1.68 -7.368
{"}'P' -12.395 1.63 -7.381
{"}'P' P -12.133 1.65 -7.369
{"}'P' -12.137 1.631 -7.374
{"}'P' P -12.466 1.594 -7.121
{"}'P' -12.466 1.574 -7.13
{"}'P' P -12.211 1.575 -7.122
{"}'P' -12.212 1.571 -7.124
@subgroup {2->1} dominant
@dotlist {x} color= white width= 1 master= {vdw contact}
{ HA3 GLY 157  A}'P' sky -11.904 1.684 -6.917
{"}'P' sky -12.78 1.712 -6.668
{"}'P' sky -12.528 1.781 -6.443
@dotlist {x} color= white width= 1 master= {vdw contact}
{ HA3 GLY 157  A}'P' sea -12.018 1.923 -7.897
{"}'P' green -12.268 1.847 -7.9
{"}'P' green -12.528 1.845 -7.9
{"}'P' sea -12.778 1.916 -7.897
{"}'P' sea -11.807 1.874 -7.677
{"}'P' green -12.032 1.756 -7.682
{"}'P' green -12.78 1.756 -7.682
{"}'P' sea -13.005 1.874 -7.677
{"}'P' green -11.904 1.707 -7.437
{"}'P' green -12.894 1.7 -7.437
{"}'P' sea -13.111 1.834 -7.431
{"}'P' sea -11.858 1.686 -7.177
{"}'P' green -12.093 1.593 -7.181
{"}'P' green -12.839 1.633 -7.179
{"}'P' sea -13.063 1.752 -7.174
{"}'P' green -12.144 1.598 -6.92
{"}'P' green -12.398 1.568 -6.922
{"}'P' green -12.652 1.595 -6.92
{"}'P' sea -12.894 1.677 -6.917
{"}'P' sea -12.279 1.651 -6.67
{"}'P' sea -12.533 1.651 -6.67
@vectorlist {x} color= blue width= 1 alpha= 0.1765 master= {small overlap}
{ HA3 GLY 157  A}'P' P -12.279 1.696 -7.685
{"}'P' -12.281 1.71 -7.677
{"}'P' P -12.533 1.696 -7.685
{"}'P' -12.531 1.713 -7.675
{"}'P' P -12.144 1.621 -7.441
{"}'P' -12.15 1.643 -7.434
{"}'P' P -12.398 1.591 -7.442
{"}'P' -12.398 1.642 -7.428
{"}'P' P -12.652 1.618 -7.441
{"}'P' -12.645 1.65 -7.432
{"}'P' P -12.343 1.552 -7.183
{"}'P' -12.344 1.581 -7.182
{"}'P' P -12.595 1.566 -7.182
{"}'P' -12.592 1.587 -7.181
@subgroup {1->2} dominant
@dotlist {x} color= red width= 1 master= {vdw contact}
{ O   PHE 144  A}'M' green -9.149 2.739 -7.364
@dotlist {x} color= red width= 1 master= {H-bonds}
{ O   PHE 144  A}'M' greentint -9.294 2.531 -7.373
{"}'M' greentint -9.492 2.284 -7.143
{"}'M' greentint -9.399 2.522 -7.132
{"}'M' greentint -9.261 2.738 -7.123
{"}'M' greentint -9.086 2.924 -7.115
{"}'M' greentint -9.568 2.158 -6.894
{"}'M' greentint -9.498 2.405 -6.883
{"}'M' greentint -9.383 2.635 -6.873
{"}'M' greentint -9.228 2.84 -6.864
{"}'M' greentint -9.038 3.013 -6.857
{"}'M' greentint -9.57 2.138 -6.636
{"}'M' greentint -9.501 2.386 -6.625
{"}'M' greentint -9.388 2.617 -6.615
{"}'M' greentint -9.234 2.823 -6.606
{"}'M' greentint -9.045 2.997 -6.599
{"}'M' greentint -9.49 2.258 -6.377
{"}'M' greentint -9.395 2.496 -6.366
{"}'M' greentint -9.256 2.711 -6.357
{"}'M' greentint -9.08 2.896 -6.349
{"}'M' greentint -9.298 2.469 -6.126
{"}'M' greentint -9.154 2.678 -6.117
@subgroup {2->1} dominant
@dotlist {x} color= sky width= 1 master= {H-bonds}
{ H   GLY 157  A}'M' greentint -9.051 2.715 -7.204
{"}'M' greentint -9.161 2.481 -7.215
{"}'M' greentint -9.335 2.291 -7.223
{"}'M' greentint -8.948 2.702 -6.963
{"}'M' greentint -9.044 2.469 -6.974
{"}'M' greentint -9.198 2.269 -6.982
{"}'M' greentint -9.398 2.116 -6.989
{"}'M' greentint -8.915 2.951 -6.953
{"}'M' greentint -8.91 2.699 -6.705
{"}'M' greentint -9.001 2.466 -6.715
{"}'M' greentint -9.147 2.262 -6.724
{"}'M' greentint -9.338 2.101 -6.731
{"}'M' greentint -9.564 1.992 -6.735
{"}'M' greentint -8.881 2.948 -6.694
{"}'M' greentint -8.948 2.679 -6.446
{"}'M' greentint -9.044 2.446 -6.456
{"}'M' greentint -9.198 2.246 -6.465
{"}'M' greentint -9.398 2.093 -6.472
{"}'M' greentint -8.915 2.929 -6.435
{"}'M' greentint -9.051 2.671 -6.205
{"}'M' greentint -9.161 2.438 -6.215
{"}'M' greentint -9.335 2.247 -6.224
@subgroup {1->2} dominant
@dotlist {x} color= sky width= 1 master= {H-bonds}
{ H   PHE 144  A}'M' greentint -10.066 1.296 -5.028
{"}'M' greentint -9.992 1.543 -5.017
{"}'M' greentint -9.848 1.757 -5.008
{"}'M' greentint -9.648 1.92 -5.001
{"}'M' greentint -10.174 1.164 -4.793
{"}'M' greentint -10.141 1.414 -4.782
{"}'M' greentint -10.045 1.647 -4.772
{"}'M' greentint -9.891 1.847 -4.763
{"}'M' greentint -9.691 2 -4.756
{"}'M' greentint -9.458 2.096 -4.752
{"}'M' greentint -10.201 1.27 -4.529
{"}'M' greentint -10.141 1.513 -4.518
{"}'M' greentint -10.022 1.734 -4.509
{"}'M' greentint -9.852 1.918 -4.501
{"}'M' greentint -9.641 2.054 -4.495
{"}'M' greentint -9.403 2.133 -4.491
{"}'M' greentint -10.141 1.391 -4.265
{"}'M' greentint -10.045 1.624 -4.254
{"}'M' greentint -9.891 1.824 -4.246
{"}'M' greentint -9.691 1.977 -4.239
{"}'M' greentint -9.458 2.074 -4.235
{"}'M' greentint -9.992 1.499 -4.018
{"}'M' greentint -9.848 1.714 -4.009
{"}'M' greentint -9.648 1.876 -4.002
@subgroup {2->1} dominant
@dotlist {x} color= red width= 1 master= {vdw contact}
{ O   GLY 157  A}'M' green -9.554 1.925 -3.981
{"}'M' green -10.039 1.354 -4.006
@dotlist {x} color= red width= 1 master= {H-bonds}
{ O   GLY 157  A}'M' greentint -9.456 1.963 -4.987
{"}'M' greentint -9.572 1.735 -4.997
{"}'M' greentint -9.729 1.533 -5.006
{"}'M' greentint -9.921 1.365 -5.013
{"}'M' greentint -9.409 1.942 -4.734
{"}'M' greentint -9.524 1.711 -4.744
{"}'M' greentint -9.679 1.506 -4.753
{"}'M' greentint -9.869 1.333 -4.761
{"}'M' greentint -10.088 1.198 -4.766
{"}'M' greentint -9.406 1.938 -4.476
{"}'M' greentint -9.519 1.707 -4.486
{"}'M' greentint -9.673 1.501 -4.495
{"}'M' greentint -9.862 1.327 -4.502
{"}'M' greentint -10.08 1.19 -4.508
{"}'M' greentint -9.459 1.922 -4.222
{"}'M' greentint -9.576 1.695 -4.232
{"}'M' greentint -9.734 1.494 -4.241
{"}'M' greentint -9.928 1.326 -4.248
{"}'M' greentint -10.15 1.199 -4.254
{"}'M' greentint -9.676 1.703 -3.99
{"}'M' greentint -9.84 1.51 -3.999
@subgroup {mainchain}
@vectorlist {mc} color= blue alpha= 0.1765 master= {mainchain}
{ n   thr A 143  1lwdA_145F_179}P -11.772 -1.434 0.998
{"}-11.772 -1.434 0.998
{ ca  thr A 143  1lwdA_145F_179}-11.143 -2.151 -0.092
{ c   thr A 143  1lwdA_145F_179}-10.877 -1.076 -1.14
{ o   thr A 143  1lwdA_145F_179}-11.809 -0.558 -1.747
{ c   thr A 143  1lwdA_145F_179}P -10.877 -1.076 -1.14
{ n   asp A 144  1lwdA_145F_179}-9.611 -0.719 -1.334
{ ca  asp A 144  1lwdA_145F_179}-9.271 0.303 -2.312
{ c   asp A 144  1lwdA_145F_179}-8.277 -0.249 -3.315
{ o   asp A 144  1lwdA_145F_179}-7.503 -1.158 -3.006
{ c   asp A 144  1lwdA_145F_179}P -8.277 -0.249 -3.315
{ n   phe A 145  1lwdA_145F_179}-8.301 0.305 -4.521
{ ca  phe A 145  1lwdA_145F_179}-7.429 -0.177 -5.577
{ c   phe A 145  1lwdA_145F_179}-7.126 0.874 -6.63
{ o   phe A 145  1lwdA_145F_179}-7.844 1.864 -6.775
{ c   phe A 145  1lwdA_145F_179}P -7.126 0.874 -6.63
{ n   val A 146  1lwdA_145F_179}-6.054 0.636 -7.374
{ ca  val A 146  1lwdA_145F_179}-5.67 1.523 -8.456
{ c   val A 146  1lwdA_145F_179}-6.169 0.904 -9.761
{ o   val A 146  1lwdA_145F_179}-6.083 -0.308 -9.957
{ c   val A 146  1lwdA_145F_179}P -6.169 0.904 -9.761
{ n   val A 147  1lwdA_145F_179}-6.709 1.745 -10.634
{ ca  val A 147  1lwdA_145F_179}-7.201 1.321 -11.942
{ c   val A 147  1lwdA_145F_179}-6.144 1.833 -12.919
{ o   val A 147  1lwdA_145F_179}-5.789 3.01 -12.883
{ n   gly A 177  1lwdA_145F_179}P -7.125 5.553 -12.717
{"}-7.125 5.553 -12.717
{ ca  gly A 177  1lwdA_145F_179}-7.676 6.236 -11.562
{ c   gly A 177  1lwdA_145F_179}-7.646 5.366 -10.322
{ o   gly A 177  1lwdA_145F_179}-6.826 4.451 -10.217
{ c   gly A 177  1lwdA_145F_179}P -7.646 5.366 -10.322
{ n   val A 178  1lwdA_145F_179}-8.53 5.657 -9.371
{ ca  val A 178  1lwdA_145F_179}-8.61 4.883 -8.137
{ c   val A 178  1lwdA_145F_179}-10.059 4.636 -7.765
{ o   val A 178  1lwdA_145F_179}-10.949 5.413 -8.125
{ c   val A 178  1lwdA_145F_179}P -10.059 4.636 -7.765
{ n   gly A 179  1lwdA_145F_179}-10.284 3.548 -7.042
{ ca  gly A 179  1lwdA_145F_179}-11.626 3.212 -6.616
{ c   gly A 179  1lwdA_145F_179}-11.564 2.582 -5.245
{ o   gly A 179  1lwdA_145F_179}-10.515 2.086 -4.835
{ c   gly A 179  1lwdA_145F_179}P -11.564 2.582 -5.245
{ n   met A 180  1lwdA_145F_179}-12.676 2.627 -4.518
{ ca  met A 180  1lwdA_145F_179}-12.718 2.007 -3.204
{ c   met A 180  1lwdA_145F_179}-14.141 1.766 -2.754
{ o   met A 180  1lwdA_145F_179}-15.079 2.406 -3.227
{ c   met A 180  1lwdA_145F_179}P -14.141 1.766 -2.754
{ n   gly A 181  1lwdA_145F_179}-14.282 0.82 -1.838
{ ca  gly A 181  1lwdA_145F_179}-15.579 0.505 -1.289
{ c   gly A 181  1lwdA_145F_179}-15.39 0.401 0.206
{ o   gly A 181  1lwdA_145F_179}-14.338 -0.051 0.668
@vectorlist {mc H} off nobutton color= gray master= {mainchain}
{ n   thr A 143  1lwdA_145F_179}P -11.772 -1.434 0.998
{ ca  thr A 143  1lwdA_145F_179}P -11.143 -2.151 -0.092
{ n   asp A 144  1lwdA_145F_179}P -9.611 -0.719 -1.334
{ ca  asp A 144  1lwdA_145F_179}P -9.271 0.303 -2.312
{ n   phe A 145  1lwdA_145F_179}P -8.301 0.305 -4.521
{ ca  phe A 145  1lwdA_145F_179}P -7.429 -0.177 -5.577
{ n   val A 146  1lwdA_145F_179}P -6.054 0.636 -7.374
{ ca  val A 146  1lwdA_145F_179}P -5.67 1.523 -8.456
{ n   val A 147  1lwdA_145F_179}P -6.709 1.745 -10.634
{ ca  val A 147  1lwdA_145F_179}P -7.201 1.321 -11.942
{ n   gly A 177  1lwdA_145F_179}P -7.125 5.553 -12.717
{ ca  gly A 177  1lwdA_145F_179}P -7.676 6.236 -11.562
{"}P -7.676 6.236 -11.562
{ n   val A 178  1lwdA_145F_179}P -8.53 5.657 -9.371
{ ca  val A 178  1lwdA_145F_179}P -8.61 4.883 -8.137
{ n   gly A 179  1lwdA_145F_179}P -10.284 3.548 -7.042
{ ca  gly A 179  1lwdA_145F_179}P -11.626 3.212 -6.616
{"}P -11.626 3.212 -6.616
{ n   met A 180  1lwdA_145F_179}P -12.676 2.627 -4.518
{ ca  met A 180  1lwdA_145F_179}P -12.718 2.007 -3.204
{ n   gly A 181  1lwdA_145F_179}P -14.282 0.82 -1.838
{ ca  gly A 181  1lwdA_145F_179}P -15.579 0.505 -1.289
{"}P -15.579 0.505 -1.289
@subgroup {mainchain}
@vectorlist {Calphas} off color= blue alpha= 0.2353
{ ca  thr A 143  1lwdA_145F_179}P -11.143 -2.151 -0.092
{"}-11.143 -2.151 -0.092
{ ca  asp A 144  1lwdA_145F_179}-9.271 0.303 -2.312
{ ca  phe A 145  1lwdA_145F_179}-7.429 -0.177 -5.577
{ ca  val A 146  1lwdA_145F_179}-5.67 1.523 -8.456
{ ca  val A 147  1lwdA_145F_179}-7.201 1.321 -11.942
{ ca  gly A 177  1lwdA_145F_179}-7.676 6.236 -11.562
{ ca  val A 178  1lwdA_145F_179}-8.61 4.883 -8.137
{ ca  gly A 179  1lwdA_145F_179}-11.626 3.212 -6.616
{ ca  met A 180  1lwdA_145F_179}-12.718 2.007 -3.204
{ ca  gly A 181  1lwdA_145F_179}-15.579 0.505 -1.289
@subgroup {sidechain}
@vectorlist {sc} off color= cyan master= {sidechain}
{ ca  thr A 143  1lwdA_145F_179}P -11.143 -2.151 -0.092
{ ca  asp A 144  1lwdA_145F_179}P -9.271 0.303 -2.312
{ ca  phe A 145  1lwdA_145F_179}P -7.429 -0.177 -5.577
{ cb  phe A 145  1lwdA_145F_179}-8.089 -1.37 -6.273
{ cg  phe A 145  1lwdA_145F_179}-9.507 -1.104 -6.711
{ cd1 phe A 145  1lwdA_145F_179}-10.561 -1.217 -5.809
{ ce1 phe A 145  1lwdA_145F_179}-11.87 -0.926 -6.196
{ cz  phe A 145  1lwdA_145F_179}-12.134 -0.517 -7.497
{ cg  phe A 145  1lwdA_145F_179}P -9.507 -1.104 -6.711
{ cd2 phe A 145  1lwdA_145F_179}-9.785 -0.695 -8.012
{ ce2 phe A 145  1lwdA_145F_179}-11.088 -0.401 -8.409
{ cz  phe A 145  1lwdA_145F_179}ghost -12.134 -0.517 -7.497
{ ca  val A 146  1lwdA_145F_179}P -5.67 1.523 -8.456
{ ca  val A 147  1lwdA_145F_179}P -7.201 1.321 -11.942
{ ca  val A 178  1lwdA_145F_179}P -8.61 4.883 -8.137
{ ca  met A 180  1lwdA_145F_179}P -12.718 2.007 -3.204
@vectorlist {sc H} off nobutton color= gray master= {sidechain}
{ cb  phe A 145  1lwdA_145F_179}P -8.089 -1.37 -6.273
{"}P -8.089 -1.37 -6.273
{ cd1 phe A 145  1lwdA_145F_179}P -10.561 -1.217 -5.809
{ cd2 phe A 145  1lwdA_145F_179}P -9.785 -0.695 -8.012
{ ce1 phe A 145  1lwdA_145F_179}P -11.87 -0.926 -6.196
{ ce2 phe A 145  1lwdA_145F_179}P -11.088 -0.401 -8.409
{ cz  phe A 145  1lwdA_145F_179}P -12.134 -0.517 -7.497
@subgroup {sidechain}
@vectorlist {sc} color= blue alpha= 0.1765 master= {sidechain}
{ ca  phe A 145  1lwdA_145F_179}P -7.429 -0.177 -5.577
{ cb  phe A 145  1lwdA_145F_179}-8.089 -1.37 -6.273
{ cg  phe A 145  1lwdA_145F_179}-9.507 -1.104 -6.711
{ cd1 phe A 145  1lwdA_145F_179}-10.561 -1.217 -5.809
{ ce1 phe A 145  1lwdA_145F_179}-11.87 -0.926 -6.196
{ cz  phe A 145  1lwdA_145F_179}-12.134 -0.517 -7.497
{ cg  phe A 145  1lwdA_145F_179}P -9.507 -1.104 -6.711
{ cd2 phe A 145  1lwdA_145F_179}-9.785 -0.695 -8.012
{ ce2 phe A 145  1lwdA_145F_179}-11.088 -0.401 -8.409
{ cz  phe A 145  1lwdA_145F_179}ghost -12.134 -0.517 -7.497
@vectorlist {sc H} off nobutton color= gray master= {sidechain}
{ cb  phe A 145  1lwdA_145F_179}P -8.089 -1.37 -6.273
{"}P -8.089 -1.37 -6.273
{ cd1 phe A 145  1lwdA_145F_179}P -10.561 -1.217 -5.809
{ cd2 phe A 145  1lwdA_145F_179}P -9.785 -0.695 -8.012
{ ce1 phe A 145  1lwdA_145F_179}P -11.87 -0.926 -6.196
{ ce2 phe A 145  1lwdA_145F_179}P -11.088 -0.401 -8.409
{ cz  phe A 145  1lwdA_145F_179}P -12.134 -0.517 -7.497
@subgroup {1->2} dominant
@dotlist {x} color= white width= 1 master= {vdw contact}
{ CE2 PHE 145  A}'P' blue -11.733 1.213 -8.208
{"}'P' blue -11.484 1.291 -8.204
{"}'P' blue -11.786 1.137 -7.952
{"}'P' blue -11.54 1.226 -7.948
{"}'P' blue -11.284 1.275 -7.946
{"}'P' blue -11.351 1.177 -7.7
{ CZ  PHE 145  A}'P' blue -12.134 1.138 -8.065
{"}'P' blue -12.594 1.141 -7.814
{"}'P' sky -12.338 1.192 -7.812
{"}'P' sky -11.817 1.175 -7.813
{"}'P' blue -11.496 1.112 -7.557
{"}'P' blue -11.504 1.103 -7.295
{"}'P' blue -12.586 1.11 -7.036
{"}'P' sky -11.809 1.139 -7.035
{"}'P' blue -11.557 1.07 -7.038
{"}'P' blue -12.142 1.083 -6.787
{"}'P' blue -11.887 1.064 -6.788
@dotlist {x} color= white width= 1 master= {vdw contact}
{ CZ  PHE 145  A}'P' sea -12.077 1.204 -7.812
{"}'P' sea -12.522 1.188 -7.553
{"}'P' sea -12.264 1.227 -7.552
{"}'P' green -12.004 1.227 -7.552
{"}'P' sea -11.746 1.188 -7.553
{"}'P' sea -12.53 1.175 -7.292
{"}'P' green -12.273 1.215 -7.29
{"}'P' green -12.012 1.216 -7.29
{"}'P' sea -11.754 1.179 -7.292
{"}'P' sea -12.33 1.159 -7.034
{"}'P' sea -12.069 1.169 -7.034
@subgroup {2->1} dominant
@dotlist {x} color= white width= 1 master= {vdw contact}
{ HA3 GLY 179  A}'P' blue -11.489 1.672 -7.877
{"}'P' blue -11.714 1.554 -7.882
{"}'P' sky -11.961 1.494 -7.885
{"}'P' sky -12.215 1.494 -7.885
{"}'P' blue -12.462 1.554 -7.882
{"}'P' blue -11.37 1.642 -7.631
{"}'P' sky -11.586 1.505 -7.637
{"}'P' sky -12.576 1.498 -7.637
{"}'P' sky -11.54 1.484 -7.377
{"}'P' blue -11.586 1.482 -7.117
{"}'P' sky -12.576 1.475 -7.117
{"}'P' sky -11.961 1.449 -6.87
{"}'P' sky -12.215 1.449 -6.87
{"}'P' blue -12.462 1.51 -6.868
@dotlist {x} color= white width= 1 master= {vdw contact}
{ HA3 GLY 179  A}'P' sea -11.826 1.419 -7.641
{"}'P' sea -12.08 1.389 -7.642
{"}'P' sea -12.334 1.416 -7.641
{"}'P' sea -11.775 1.391 -7.381
{"}'P' green -12.025 1.35 -7.383
{"}'P' green -12.277 1.364 -7.382
{"}'P' sea -12.521 1.431 -7.379
{"}'P' sea -11.826 1.396 -7.12
{"}'P' sea -12.08 1.366 -7.122
{"}'P' sea -12.334 1.393 -7.12
@subgroup {1->2} dominant
@dotlist {x} color= red width= 1 master= {vdw contact}
{ O   PHE 145  A}'M' green -9.04 2.266 -7.382
{"}'M' green -8.795 2.707 -7.363
{"}'M' green -8.944 2.437 -6.125
{"}'M' green -8.8 2.646 -6.116
@dotlist {x} color= red width= 1 master= {H-bonds}
{ O   PHE 145  A}'M' greentint -8.94 2.499 -7.372
{"}'M' greentint -9.138 2.252 -7.142
{"}'M' greentint -9.045 2.49 -7.131
{"}'M' greentint -8.907 2.706 -7.122
{"}'M' greentint -8.732 2.892 -7.114
{"}'M' greentint -9.214 2.126 -6.893
{"}'M' greentint -9.144 2.373 -6.882
{"}'M' greentint -9.029 2.603 -6.872
{"}'M' greentint -8.874 2.808 -6.863
{"}'M' greentint -8.684 2.981 -6.856
{"}'M' greentint -9.216 2.106 -6.635
{"}'M' greentint -9.147 2.354 -6.624
{"}'M' greentint -9.034 2.585 -6.614
{"}'M' greentint -8.88 2.791 -6.605
{"}'M' greentint -8.691 2.965 -6.598
{"}'M' greentint -9.136 2.226 -6.376
{"}'M' greentint -9.041 2.464 -6.365
{"}'M' greentint -8.902 2.679 -6.356
{"}'M' greentint -8.726 2.864 -6.348
@subgroup {2->1} dominant
@dotlist {x} color= sky width= 1 master= {H-bonds}
{ H   GLY 179  A}'M' greentint -8.745 2.681 -7.259
{"}'M' greentint -8.855 2.447 -7.27
{"}'M' greentint -9.029 2.257 -7.278
{"}'M' greentint -8.642 2.668 -7.018
{"}'M' greentint -8.738 2.435 -7.029
{"}'M' greentint -8.892 2.235 -7.037
{"}'M' greentint -9.092 2.082 -7.044
{"}'M' greentint -8.609 2.917 -7.008
{"}'M' greentint -8.604 2.665 -6.76
{"}'M' greentint -8.695 2.432 -6.77
{"}'M' greentint -8.841 2.228 -6.779
{"}'M' greentint -9.032 2.067 -6.786
{"}'M' greentint -8.575 2.914 -6.749
{"}'M' greentint -8.642 2.645 -6.501
{"}'M' greentint -8.738 2.412 -6.511
{"}'M' greentint -8.892 2.212 -6.52
{"}'M' greentint -9.092 2.059 -6.527
{"}'M' greentint -8.609 2.895 -6.49
{"}'M' greentint -8.745 2.637 -6.26
{"}'M' greentint -8.855 2.404 -6.27
{"}'M' greentint -9.029 2.213 -6.279
@subgroup {1->2} dominant
@dotlist {x} color= sky width= 1 master= {H-bonds}
{ H   PHE 145  A}'M' greentint -9.497 1.467 -5.473
{"}'M' greentint -9.754 1.207 -5.277
{"}'M' greentint -9.68 1.454 -5.266
{"}'M' greentint -9.536 1.668 -5.257
{"}'M' greentint -9.336 1.831 -5.25
{"}'M' greentint -9.862 1.075 -5.042
{"}'M' greentint -9.829 1.325 -5.031
{"}'M' greentint -9.733 1.558 -5.021
{"}'M' greentint -9.579 1.758 -5.012
{"}'M' greentint -9.379 1.911 -5.005
{"}'M' greentint -9.146 2.007 -5.001
{"}'M' greentint -9.887 0.931 -4.789
{"}'M' greentint -9.889 1.181 -4.778
{"}'M' greentint -9.829 1.424 -4.767
{"}'M' greentint -9.71 1.645 -4.758
{"}'M' greentint -9.54 1.829 -4.75
{"}'M' greentint -9.329 1.965 -4.744
{"}'M' greentint -9.862 1.053 -4.524
{"}'M' greentint -9.829 1.302 -4.514
{"}'M' greentint -9.733 1.535 -4.503
{"}'M' greentint -9.579 1.735 -4.495
{"}'M' greentint -9.379 1.888 -4.488
{"}'M' greentint -9.754 1.163 -4.278
{"}'M' greentint -9.68 1.41 -4.267
{"}'M' greentint -9.536 1.625 -4.258
{"}'M' greentint -9.336 1.787 -4.251
@subgroup {2->1} dominant
@dotlist {x} color= red width= 1 master= {H-bonds}
{ O   GLY 179  A}'M' greentint -9.486 1.398 -5.49
{"}'M' greentint -9.191 1.856 -5.229
{"}'M' greentint -9.262 1.61 -5.239
{"}'M' greentint -9.378 1.382 -5.249
{"}'M' greentint -9.535 1.18 -5.258
{"}'M' greentint -9.727 1.012 -5.265
{"}'M' greentint -9.145 1.836 -4.975
{"}'M' greentint -9.215 1.589 -4.986
{"}'M' greentint -9.33 1.358 -4.996
{"}'M' greentint -9.485 1.153 -5.005
{"}'M' greentint -9.675 0.98 -5.013
{"}'M' greentint -9.143 1.833 -4.717
{"}'M' greentint -9.212 1.585 -4.728
{"}'M' greentint -9.325 1.354 -4.738
{"}'M' greentint -9.479 1.148 -4.747
{"}'M' greentint -9.668 0.974 -4.754
{"}'M' greentint -9.193 1.815 -4.463
{"}'M' greentint -9.265 1.569 -4.474
{"}'M' greentint -9.382 1.342 -4.484
{"}'M' greentint -9.54 1.141 -4.493
{"}'M' greentint -9.734 0.973 -4.5
{"}'M' greentint -9.36 1.572 -4.233
{"}'M' greentint -9.482 1.35 -4.242
{"}'M' greentint -9.646 1.157 -4.251
@subgroup {mainchain}
@vectorlist {mc} color= blue alpha= 0.1765 master= {mainchain}
{ n   gly A   4  1mk0A_6Y_19G}P -11.89 -3.303 -0.462
{"}-11.89 -3.303 -0.462
{ ca  gly A   4  1mk0A_6Y_19G}-10.892 -2.303 -0.143
{ c   gly A   4  1mk0A_6Y_19G}-10.744 -1.241 -1.208
{ o   gly A   4  1mk0A_6Y_19G}-11.66 -0.993 -1.996
{ c   gly A   4  1mk0A_6Y_19G}P -10.744 -1.241 -1.208
{ n   ile A   5  1mk0A_6Y_19G}-9.571 -0.622 -1.223
{ ca  ile A   5  1mk0A_6Y_19G}-9.256 0.436 -2.17
{ c   ile A   5  1mk0A_6Y_19G}-8.345 -0.129 -3.249
{ o   ile A   5  1mk0A_6Y_19G}-7.443 -0.92 -2.965
{ c   ile A   5  1mk0A_6Y_19G}P -8.345 -0.129 -3.249
{ n   tyr A   6  1mk0A_6Y_19G}-8.576 0.284 -4.489
{ ca  tyr A   6  1mk0A_6Y_19G}-7.775 -0.205 -5.6
{ c   tyr A   6  1mk0A_6Y_19G}-7.396 0.92 -6.55
{ o   tyr A   6  1mk0A_6Y_19G}-7.897 2.038 -6.444
{ c   tyr A   6  1mk0A_6Y_19G}P -7.396 0.92 -6.55
{ n   gln A   7  1mk0A_6Y_19G}-6.5 0.611 -7.48
{ ca  gln A   7  1mk0A_6Y_19G}-6.103 1.574 -8.492
{ c   gln A   7  1mk0A_6Y_19G}-6.165 0.873 -9.844
{ o   gln A   7  1mk0A_6Y_19G}-5.932 -0.335 -9.942
{ c   gln A   7  1mk0A_6Y_19G}P -6.165 0.873 -9.844
{ n   ile A   8  1mk0A_6Y_19G}-6.53 1.631 -10.874
{ ca  ile A   8  1mk0A_6Y_19G}-6.572 1.128 -12.242
{ c   ile A   8  1mk0A_6Y_19G}-5.56 2.039 -12.916
{ o   ile A   8  1mk0A_6Y_19G}-5.785 3.242 -13.034
{ n   tyr A  17  1mk0A_6Y_19G}P -6.697 5.576 -11.662
{"}-6.697 5.576 -11.662
{ ca  tyr A  17  1mk0A_6Y_19G}-8.066 5.802 -11.229
{ c   tyr A  17  1mk0A_6Y_19G}-8.115 5.076 -9.888
{ o   tyr A  17  1mk0A_6Y_19G}-7.776 3.895 -9.812
{ c   tyr A  17  1mk0A_6Y_19G}P -8.115 5.076 -9.888
{ n   val A  18  1mk0A_6Y_19G}-8.507 5.781 -8.834
{ ca  val A  18  1mk0A_6Y_19G}-8.606 5.18 -7.508
{ c   val A  18  1mk0A_6Y_19G}-10.071 4.913 -7.187
{ o   val A  18  1mk0A_6Y_19G}-10.924 5.765 -7.398
{ c   val A  18  1mk0A_6Y_19G}P -10.071 4.913 -7.187
{ n   gly A  19  1mk0A_6Y_19G}-10.366 3.72 -6.682
{ ca  gly A  19  1mk0A_6Y_19G}-11.742 3.4 -6.349
{ c   gly A  19  1mk0A_6Y_19G}-11.845 2.463 -5.163
{ o   gly A  19  1mk0A_6Y_19G}-10.837 2.082 -4.579
{ c   gly A  19  1mk0A_6Y_19G}P -11.845 2.463 -5.163
{ n   ser A  20  1mk0A_6Y_19G}-13.072 2.102 -4.8
{ ca  ser A  20  1mk0A_6Y_19G}-13.303 1.193 -3.682
{ c   ser A  20  1mk0A_6Y_19G}-14.245 0.09 -4.146
{ o   ser A  20  1mk0A_6Y_19G}-15.076 0.306 -5.025
{ c   ser A  20  1mk0A_6Y_19G}P -14.245 0.09 -4.146
{ n   ala A  21  1mk0A_6Y_19G}-14.122 -1.097 -3.565
{ ca  ala A  21  1mk0A_6Y_19G}-14.983 -2.193 -3.986
{ c   ala A  21  1mk0A_6Y_19G}-15.344 -3.171 -2.889
{ o   ala A  21  1mk0A_6Y_19G}-14.575 -3.388 -1.948
@vectorlist {mc H} off nobutton color= gray master= {mainchain}
{ n   gly A   4  1mk0A_6Y_19G}P -11.89 -3.303 -0.462
{ ca  gly A   4  1mk0A_6Y_19G}P -10.892 -2.303 -0.143
{"}P -10.892 -2.303 -0.143
{ n   ile A   5  1mk0A_6Y_19G}P -9.571 -0.622 -1.223
{ ca  ile A   5  1mk0A_6Y_19G}P -9.256 0.436 -2.17
{ n   tyr A   6  1mk0A_6Y_19G}P -8.576 0.284 -4.489
{ ca  tyr A   6  1mk0A_6Y_19G}P -7.775 -0.205 -5.6
{ n   gln A   7  1mk0A_6Y_19G}P -6.5 0.611 -7.48
{ ca  gln A   7  1mk0A_6Y_19G}P -6.103 1.574 -8.492
{ n   ile A   8  1mk0A_6Y_19G}P -6.53 1.631 -10.874
{ ca  ile A   8  1mk0A_6Y_19G}P -6.572 1.128 -12.242
{ n   tyr A  17  1mk0A_6Y_19G}P -6.697 5.576 -11.662
{ ca  tyr A  17  1mk0A_6Y_19G}P -8.066 5.802 -11.229
{ n   val A  18  1mk0A_6Y_19G}P -8.507 5.781 -8.834
{ ca  val A  18  1mk0A_6Y_19G}P -8.606 5.18 -7.508
{ n   gly A  19  1mk0A_6Y_19G}P -10.366 3.72 -6.682
{ ca  gly A  19  1mk0A_6Y_19G}P -11.742 3.4 -6.349
{"}P -11.742 3.4 -6.349
{ n   ser A  20  1mk0A_6Y_19G}P -13.072 2.102 -4.8
{ ca  ser A  20  1mk0A_6Y_19G}P -13.303 1.193 -3.682
{ n   ala A  21  1mk0A_6Y_19G}P -14.122 -1.097 -3.565
{ ca  ala A  21  1mk0A_6Y_19G}P -14.983 -2.193 -3.986
@subgroup {mainchain}
@vectorlist {Calphas} off color= blue alpha= 0.2353
{ ca  gly A   4  1mk0A_6Y_19G}P -10.892 -2.303 -0.143
{"}-10.892 -2.303 -0.143
{ ca  ile A   5  1mk0A_6Y_19G}-9.256 0.436 -2.17
{ ca  tyr A   6  1mk0A_6Y_19G}-7.775 -0.205 -5.6
{ ca  gln A   7  1mk0A_6Y_19G}-6.103 1.574 -8.492
{ ca  ile A   8  1mk0A_6Y_19G}-6.572 1.128 -12.242
{ ca  tyr A  17  1mk0A_6Y_19G}P -8.066 5.802 -11.229
{"}-8.066 5.802 -11.229
{ ca  val A  18  1mk0A_6Y_19G}-8.606 5.18 -7.508
{ ca  gly A  19  1mk0A_6Y_19G}-11.742 3.4 -6.349
{ ca  ser A  20  1mk0A_6Y_19G}-13.303 1.193 -3.682
{ ca  ala A  21  1mk0A_6Y_19G}-14.983 -2.193 -3.986
@subgroup {sidechain}
@vectorlist {sc} off color= cyan master= {sidechain}
{ ca  ile A   5  1mk0A_6Y_19G}P -9.256 0.436 -2.17
{ ca  tyr A   6  1mk0A_6Y_19G}P -7.775 -0.205 -5.6
{ cb  tyr A   6  1mk0A_6Y_19G}-8.569 -1.261 -6.373
{ cg  tyr A   6  1mk0A_6Y_19G}-9.827 -0.704 -7.005
{ cd1 tyr A   6  1mk0A_6Y_19G}-9.776 -0.014 -8.219
{ ce1 tyr A   6  1mk0A_6Y_19G}-10.915 0.558 -8.769
{ cz  tyr A   6  1mk0A_6Y_19G}-12.123 0.445 -8.102
{ oh  tyr A   6  1mk0A_6Y_19G}-13.247 1.026 -8.622
{ cg  tyr A   6  1mk0A_6Y_19G}P -9.827 -0.704 -7.005
{ cd2 tyr A   6  1mk0A_6Y_19G}-11.055 -0.809 -6.36
{ ce2 tyr A   6  1mk0A_6Y_19G}-12.201 -0.238 -6.899
{ cz  tyr A   6  1mk0A_6Y_19G}ghost -12.123 0.445 -8.102
{ ca  gln A   7  1mk0A_6Y_19G}P -6.103 1.574 -8.492
{ ca  ile A   8  1mk0A_6Y_19G}P -6.572 1.128 -12.242
{ ca  tyr A  17  1mk0A_6Y_19G}P -8.066 5.802 -11.229
{ ca  val A  18  1mk0A_6Y_19G}P -8.606 5.18 -7.508
{ ca  ser A  20  1mk0A_6Y_19G}P -13.303 1.193 -3.682
{ ca  ala A  21  1mk0A_6Y_19G}P -14.983 -2.193 -3.986
@vectorlist {sc H} off nobutton color= gray master= {sidechain}
{ cb  tyr A   6  1mk0A_6Y_19G}P -8.569 -1.261 -6.373
{"}P -8.569 -1.261 -6.373
{ cd1 tyr A   6  1mk0A_6Y_19G}P -9.776 -0.014 -8.219
{ cd2 tyr A   6  1mk0A_6Y_19G}P -11.055 -0.809 -6.36
{ ce1 tyr A   6  1mk0A_6Y_19G}P -10.915 0.558 -8.769
{ ce2 tyr A   6  1mk0A_6Y_19G}P -12.201 -0.238 -6.899
{ oh  tyr A   6  1mk0A_6Y_19G}P -13.247 1.026 -8.622
@subgroup {sidechain}
@vectorlist {sc} color= blue alpha= 0.1765 master= {sidechain}
{ ca  tyr A   6  1mk0A_6Y_19G}P -7.775 -0.205 -5.6
{ cb  tyr A   6  1mk0A_6Y_19G}-8.569 -1.261 -6.373
{ cg  tyr A   6  1mk0A_6Y_19G}-9.827 -0.704 -7.005
{ cd1 tyr A   6  1mk0A_6Y_19G}-9.776 -0.014 -8.219
{ ce1 tyr A   6  1mk0A_6Y_19G}-10.915 0.558 -8.769
{ cz  tyr A   6  1mk0A_6Y_19G}-12.123 0.445 -8.102
{ oh  tyr A   6  1mk0A_6Y_19G}-13.247 1.026 -8.622
{ cg  tyr A   6  1mk0A_6Y_19G}P -9.827 -0.704 -7.005
{ cd2 tyr A   6  1mk0A_6Y_19G}-11.055 -0.809 -6.36
{ ce2 tyr A   6  1mk0A_6Y_19G}-12.201 -0.238 -6.899
{ cz  tyr A   6  1mk0A_6Y_19G}ghost -12.123 0.445 -8.102
@vectorlist {sc H} off nobutton color= gray master= {sidechain}
{ cb  tyr A   6  1mk0A_6Y_19G}P -8.569 -1.261 -6.373
{"}P -8.569 -1.261 -6.373
{ cd1 tyr A   6  1mk0A_6Y_19G}P -9.776 -0.014 -8.219
{ cd2 tyr A   6  1mk0A_6Y_19G}P -11.055 -0.809 -6.36
{ ce1 tyr A   6  1mk0A_6Y_19G}P -10.915 0.558 -8.769
{ ce2 tyr A   6  1mk0A_6Y_19G}P -12.201 -0.238 -6.899
{ oh  tyr A   6  1mk0A_6Y_19G}P -13.247 1.026 -8.622
@subgroup {1->2} dominant
@dotlist {x} color= white width= 1 master= {vdw contact}
{ CE1 TYR   6  A}'P' blue -11.367 2.185 -8.308
{"}'P' sky -11.426 2.075 -8.063
{"}'P' blue -11.178 2.136 -8.06
@dotlist {x} color= white width= 1 master= {vdw contact}
{ CZ  TYR   6  A}'P' green -12.511 2.15 -8.158
{"}'P' green -12.253 2.189 -8.157
{"}'P' green -11.993 2.189 -8.157
{"}'P' green -12.821 1.983 -7.645
{"}'P' green -11.546 2.032 -7.643
{"}'P' green -12.87 1.863 -7.4
{"}'P' green -12.805 1.759 -7.169
{"}'P' green -12.326 1.749 -6.953
@vectorlist {x} color= blue width= 1 alpha= 0.1765 master= {small overlap}
{ CZ  TYR   6  A}'P' P -12.519 2.137 -7.897
{"}'P' -12.51 2.098 -7.902
{"}'P' P -12.262 2.177 -7.895
{"}'P' -12.256 2.103 -7.904
{"}'P' P -12.001 2.178 -7.895
{"}'P' -12.005 2.116 -7.903
{"}'P' P -11.743 2.141 -7.897
{"}'P' -11.744 2.134 -7.898
{"}'P' P -12.575 2.072 -7.641
{"}'P' -12.556 2.004 -7.66
{"}'P' P -12.319 2.121 -7.639
{"}'P' -12.305 2.003 -7.672
{"}'P' P -12.058 2.131 -7.639
{"}'P' -12.062 2.014 -7.671
{"}'P' P -11.798 2.101 -7.64
{"}'P' -11.811 2.037 -7.658
{"}'P' P -12.634 1.962 -7.396
{"}'P' -12.62 1.92 -7.416
{"}'P' P -12.386 2.023 -7.393
{"}'P' -12.369 1.922 -7.439
{"}'P' P -12.131 2.045 -7.392
{"}'P' -12.131 1.929 -7.443
{"}'P' P -11.876 2.026 -7.393
{"}'P' -11.888 1.947 -7.428
{"}'P' P -11.627 1.967 -7.396
{"}'P' -11.629 1.962 -7.398
{"}'P' P -12.567 1.855 -7.165
{"}'P' -12.563 1.841 -7.173
{"}'P' P -12.316 1.909 -7.162
{"}'P' -12.308 1.853 -7.198
{"}'P' P -12.059 1.92 -7.162
{"}'P' -12.061 1.863 -7.198
{"}'P' P -11.804 1.887 -7.163
{"}'P' -11.807 1.874 -7.172
@dotlist {x} color= red width= 1 master= {vdw contact}
{ OH  TYR   6  A}'P' sky -12.873 2.362 -8.434
{"}'P' sky -12.633 2.271 -8.438
{"}'P' sky -12.413 2.137 -8.444
{"}'P' sky -13.183 2.353 -8.181
{"}'P' sky -13.319 2.249 -7.944
{"}'P' sky -13.312 2.103 -7.73
{ HH  TYR   6  A}'P' blue -13.422 2.019 -7.594
{"}'P' blue -13.372 1.855 -7.36
{"}'P' blue -13.194 1.667 -7.368
@dotlist {x} color= red width= 1 master= {vdw contact}
{ OH  TYR   6  A}'P' sea -12.93 2.317 -8.182
{"}'P' green -12.688 2.233 -8.186
{"}'P' green -13.065 2.238 -7.944
{"}'P' green -12.819 2.176 -7.947
{"}'P' green -13.053 2.088 -7.731
{"}'P' sea -13.063 1.905 -7.548
@subgroup {2->1} dominant
@dotlist {x} color= white width= 1 master= {vdw contact}
{ HA3 GLY  19  A}'P' sky -12.478 2.543 -8.292
{"}'P' blue -11.458 2.485 -7.97
{"}'P' sky -13.165 2.473 -7.749
{"}'P' blue -13.081 2.136 -7.255
@dotlist {x} color= white width= 1 master= {vdw contact}
{ HA3 GLY  19  A}'P' green -12.105 2.262 -8.165
{"}'P' green -12.359 2.262 -8.165
{"}'P' green -12.597 2.349 -8.161
{"}'P' sea -12.791 2.511 -8.154
{"}'P' green -12.604 2.137 -7.985
{"}'P' green -12.825 2.276 -7.979
{"}'P' sea -12.997 2.471 -7.971
{"}'P' green -11.633 2.095 -7.765
{"}'P' green -12.831 2.095 -7.765
{"}'P' green -13.021 2.264 -7.758
{"}'P' green -11.514 2.065 -7.519
{"}'P' green -12.937 2.055 -7.519
{"}'P' sea -13.119 2.234 -7.511
{"}'P' green -12.478 1.816 -7.008
@vectorlist {x} color= blue width= 1 alpha= 0.1765 master= {small overlap}
{ HA3 GLY  19  A}'P' P -11.844 2.144 -7.985
{"}'P' -11.848 2.152 -7.977
{"}'P' P -12.094 2.068 -7.988
{"}'P' -12.101 2.114 -7.948
{"}'P' P -12.354 2.066 -7.988
{"}'P' -12.348 2.107 -7.953
{"}'P' P -11.858 1.977 -7.77
{"}'P' -11.884 2.043 -7.733
{"}'P' P -12.105 1.917 -7.773
{"}'P' -12.118 2.022 -7.716
{"}'P' P -12.359 1.917 -7.773
{"}'P' -12.347 2.014 -7.72
{"}'P' P -12.606 1.977 -7.77
{"}'P' -12.588 2.022 -7.744
{"}'P' P -11.73 1.928 -7.525
{"}'P' -11.753 1.976 -7.51
{"}'P' P -11.97 1.842 -7.529
{"}'P' -11.996 1.951 -7.498
{"}'P' P -12.224 1.812 -7.53
{"}'P' -12.225 1.939 -7.495
{"}'P' P -12.478 1.839 -7.529
{"}'P' -12.457 1.934 -7.502
{"}'P' P -12.72 1.921 -7.525
{"}'P' -12.708 1.946 -7.518
{"}'P' P -11.684 1.907 -7.265
{"}'P' -11.686 1.911 -7.265
{"}'P' P -11.919 1.814 -7.269
{"}'P' -11.937 1.879 -7.266
{"}'P' P -12.169 1.773 -7.271
{"}'P' -12.174 1.864 -7.267
{"}'P' P -12.421 1.787 -7.27
{"}'P' -12.41 1.857 -7.267
{"}'P' P -12.665 1.854 -7.267
{"}'P' -12.66 1.866 -7.267
{"}'P' P -12.224 1.789 -7.01
{"}'P' -12.224 1.797 -7.011
@subgroup {1->2} dominant
@dotlist {x} color= red width= 1 master= {vdw contact}
{ O   TYR   6  A}'M' green -8.848 2.881 -7.032
{"}'M' green -9.291 2.044 -6.573
{"}'M' green -9.237 2.149 -6.056
{"}'M' green -8.779 3.038 -6.017
@dotlist {x} color= red width= 1 master= {H-bonds}
{ O   TYR   6  A}'M' greentint -9.093 2.44 -7.051
{"}'M' greentint -8.993 2.673 -7.041
{"}'M' greentint -9.238 2.174 -6.822
{"}'M' greentint -9.191 2.426 -6.811
{"}'M' greentint -9.098 2.664 -6.8
{"}'M' greentint -8.96 2.88 -6.791
{"}'M' greentint -8.785 3.066 -6.783
{"}'M' greentint -9.267 2.3 -6.562
{"}'M' greentint -9.197 2.547 -6.551
{"}'M' greentint -9.082 2.777 -6.541
{"}'M' greentint -8.927 2.982 -6.532
{"}'M' greentint -8.737 3.155 -6.525
{"}'M' greentint -9.269 2.28 -6.304
{"}'M' greentint -9.2 2.528 -6.293
{"}'M' greentint -9.087 2.759 -6.283
{"}'M' greentint -8.933 2.965 -6.274
{"}'M' greentint -8.744 3.139 -6.267
{"}'M' greentint -9.189 2.4 -6.045
{"}'M' greentint -9.094 2.638 -6.034
{"}'M' greentint -8.955 2.853 -6.025
@subgroup {2->1} dominant
@dotlist {x} color= sky width= 1 master= {vdw contact}
{ H   GLY  19  A}'M' green -9.156 2.344 -7.033
{"}'M' green -8.836 2.979 -6.004
@dotlist {x} color= sky width= 1 master= {H-bonds}
{ H   GLY  19  A}'M' greentint -8.872 2.768 -7.014
{"}'M' greentint -8.982 2.534 -7.025
{"}'M' greentint -8.769 2.755 -6.773
{"}'M' greentint -8.865 2.522 -6.784
{"}'M' greentint -9.019 2.322 -6.792
{"}'M' greentint -9.219 2.169 -6.799
{"}'M' greentint -8.736 3.004 -6.763
{"}'M' greentint -8.731 2.752 -6.515
{"}'M' greentint -8.822 2.519 -6.525
{"}'M' greentint -8.968 2.315 -6.534
{"}'M' greentint -9.159 2.154 -6.541
{"}'M' greentint -8.702 3.001 -6.504
{"}'M' greentint -8.769 2.732 -6.256
{"}'M' greentint -8.865 2.499 -6.266
{"}'M' greentint -9.019 2.299 -6.275
{"}'M' greentint -9.219 2.146 -6.282
{"}'M' greentint -8.736 2.982 -6.245
{"}'M' greentint -8.872 2.724 -6.015
{"}'M' greentint -8.982 2.491 -6.025
{"}'M' greentint -9.156 2.3 -6.034
@subgroup {1->2} dominant
@dotlist {x} color= sky width= 1 master= {H-bonds}
{ H   TYR   6  A}'M' greentint -10.147 1.079 -5.237
{"}'M' greentint -10.073 1.326 -5.226
{"}'M' greentint -9.929 1.54 -5.217
{"}'M' greentint -9.729 1.703 -5.21
{"}'M' greentint -10.255 0.947 -5.002
{"}'M' greentint -10.222 1.197 -4.991
{"}'M' greentint -10.126 1.43 -4.981
{"}'M' greentint -9.972 1.63 -4.972
{"}'M' greentint -9.772 1.783 -4.965
{"}'M' greentint -9.539 1.879 -4.961
{"}'M' greentint -10.282 1.053 -4.738
{"}'M' greentint -10.222 1.296 -4.727
{"}'M' greentint -10.103 1.517 -4.718
{"}'M' greentint -9.933 1.701 -4.71
{"}'M' greentint -9.722 1.837 -4.704
{"}'M' greentint -9.484 1.916 -4.7
{"}'M' greentint -10.255 0.925 -4.484
{"}'M' greentint -10.222 1.174 -4.474
{"}'M' greentint -10.126 1.407 -4.463
{"}'M' greentint -9.972 1.607 -4.455
{"}'M' greentint -9.772 1.76 -4.448
{"}'M' greentint -9.539 1.857 -4.444
{"}'M' greentint -10.147 1.035 -4.238
{"}'M' greentint -10.073 1.282 -4.227
{"}'M' greentint -9.929 1.497 -4.218
{"}'M' greentint -9.729 1.659 -4.211
{"}'M' greentint -9.89 1.277 -4.02
{"}'M' greentint -9.715 1.469 -4.012
@subgroup {2->1} dominant
@dotlist {x} color= red width= 1 master= {H-bonds}
{ O   GLY  19  A}'M' greentint -9.685 1.615 -5.224
{"}'M' greentint -9.808 1.394 -5.234
{"}'M' greentint -9.974 1.202 -5.242
{"}'M' greentint -9.513 1.852 -4.973
{"}'M' greentint -9.584 1.606 -4.983
{"}'M' greentint -9.7 1.378 -4.993
{"}'M' greentint -9.857 1.176 -5.002
{"}'M' greentint -10.049 1.008 -5.009
{"}'M' greentint -9.467 1.832 -4.719
{"}'M' greentint -9.537 1.585 -4.73
{"}'M' greentint -9.652 1.354 -4.74
{"}'M' greentint -9.807 1.149 -4.749
{"}'M' greentint -9.997 0.976 -4.757
{"}'M' greentint -10.216 0.841 -4.762
{"}'M' greentint -9.465 1.829 -4.461
{"}'M' greentint -9.534 1.581 -4.472
{"}'M' greentint -9.647 1.35 -4.482
{"}'M' greentint -9.801 1.144 -4.491
{"}'M' greentint -9.99 0.97 -4.498
{"}'M' greentint -10.208 0.833 -4.504
{"}'M' greentint -9.587 1.565 -4.218
{"}'M' greentint -9.704 1.338 -4.228
{"}'M' greentint -9.862 1.137 -4.237
{"}'M' greentint -10.056 0.969 -4.244
@subgroup {mainchain}
@vectorlist {mc} color= blue alpha= 0.1765 master= {mainchain}
{ n   arg A  90  1nlsA_213F_92G}P -7.497 5.255 -12.714
{"}-7.497 5.255 -12.714
{ ca  arg A  90  1nlsA_213F_92G}-8.585 5.718 -11.833
{ c   arg A  90  1nlsA_213F_92G}-8.361 5.079 -10.455
{ o   arg A  90  1nlsA_213F_92G}-7.753 4.018 -10.34
{ c   arg A  90  1nlsA_213F_92G}P -8.361 5.079 -10.455
{ n   val A  91  1nlsA_213F_92G}-8.888 5.762 -9.427
{ ca  val A  91  1nlsA_213F_92G}-8.834 5.269 -8.045
{ c   val A  91  1nlsA_213F_92G}-10.294 5.02 -7.57
{ o   val A  91  1nlsA_213F_92G}-11.226 5.687 -8.013
{ c   val A  91  1nlsA_213F_92G}P -10.294 5.02 -7.57
{ n   gly A  92  1nlsA_213F_92G}-10.436 4.013 -6.686
{ ca  gly A  92  1nlsA_213F_92G}-11.764 3.614 -6.293
{ c   gly A  92  1nlsA_213F_92G}-11.818 2.829 -4.995
{ o   gly A  92  1nlsA_213F_92G}-10.798 2.47 -4.4
{ c   gly A  92  1nlsA_213F_92G}P -11.818 2.829 -4.995
{ n   leu A  93  1nlsA_213F_92G}-13.068 2.584 -4.597
{ ca  leu A  93  1nlsA_213F_92G}-13.407 1.667 -3.492
{ c   leu A  93  1nlsA_213F_92G}-14.273 0.536 -4.051
{ o   leu A  93  1nlsA_213F_92G}-15.153 0.799 -4.889
{ c   leu A  93  1nlsA_213F_92G}P -14.273 0.536 -4.051
{ n   ser A  94  1nlsA_213F_92G}-14.084 -0.665 -3.577
{ ca  ser A  94  1nlsA_213F_92G}-14.847 -1.856 -4.034
{ c   ser A  94  1nlsA_213F_92G}-15.243 -2.664 -2.792
{ o   ser A  94  1nlsA_213F_92G}-14.546 -2.685 -1.788
{ n   ala A 211  1nlsA_213F_92G}P -12.124 -2.907 -0.371
{"}-12.124 -2.907 -0.371
{ ca  ala A 211  1nlsA_213F_92G}-10.763 -2.612 -0.848
{ c   ala A 211  1nlsA_213F_92G}-10.72 -1.17 -1.401
{ o   ala A 211  1nlsA_213F_92G}-11.654 -0.676 -2.033
{ c   ala A 211  1nlsA_213F_92G}P -10.72 -1.17 -1.401
{ n   phe A 212  1nlsA_213F_92G}-9.561 -0.528 -1.19
{ ca  phe A 212  1nlsA_213F_92G}-9.151 0.669 -1.977
{ c   phe A 212  1nlsA_213F_92G}-8.307 0.154 -3.135
{ o   phe A 212  1nlsA_213F_92G}-7.403 -0.68 -2.933
{ c   phe A 212  1nlsA_213F_92G}P -8.307 0.154 -3.135
{ n   phe A 213  1nlsA_213F_92G}-8.599 0.613 -4.349
{ ca  phe A 213  1nlsA_213F_92G}-7.864 0.086 -5.52
{ c   phe A 213  1nlsA_213F_92G}-7.522 1.23 -6.486
{ o   phe A 213  1nlsA_213F_92G}-8.093 2.305 -6.508
{ c   phe A 213  1nlsA_213F_92G}P -7.522 1.23 -6.486
{ n   ile A 214  1nlsA_213F_92G}-6.519 0.866 -7.325
{ ca  ile A 214  1nlsA_213F_92G}-6.033 1.724 -8.425
{ c   ile A 214  1nlsA_213F_92G}-5.998 0.825 -9.644
{ o   ile A 214  1nlsA_213F_92G}-5.565 -0.34 -9.605
{ c   ile A 214  1nlsA_213F_92G}P -5.998 0.825 -9.644
{ n   ser A 215  1nlsA_213F_92G}-6.528 1.336 -10.773
{ ca  ser A 215  1nlsA_213F_92G}-6.766 0.55 -11.933
{ c   ser A 215  1nlsA_213F_92G}-6.537 1.343 -13.23
{ o   ser A 215  1nlsA_213F_92G}-6.46 2.564 -13.238
@vectorlist {mc H} off nobutton color= gray master= {mainchain}
{ n   arg A  90  1nlsA_213F_92G}P -7.497 5.255 -12.714
{ ca  arg A  90  1nlsA_213F_92G}P -8.585 5.718 -11.833
{ n   val A  91  1nlsA_213F_92G}P -8.888 5.762 -9.427
{ ca  val A  91  1nlsA_213F_92G}P -8.834 5.269 -8.045
{ n   gly A  92  1nlsA_213F_92G}P -10.436 4.013 -6.686
{ ca  gly A  92  1nlsA_213F_92G}P -11.764 3.614 -6.293
{"}P -11.764 3.614 -6.293
{ n   leu A  93  1nlsA_213F_92G}P -13.068 2.584 -4.597
{ ca  leu A  93  1nlsA_213F_92G}P -13.407 1.667 -3.492
{ n   ser A  94  1nlsA_213F_92G}P -14.084 -0.665 -3.577
{ ca  ser A  94  1nlsA_213F_92G}P -14.847 -1.856 -4.034
{ n   ala A 211  1nlsA_213F_92G}P -12.124 -2.907 -0.371
{ ca  ala A 211  1nlsA_213F_92G}P -10.763 -2.612 -0.848
{ n   phe A 212  1nlsA_213F_92G}P -9.561 -0.528 -1.19
{ ca  phe A 212  1nlsA_213F_92G}P -9.151 0.669 -1.977
{ n   phe A 213  1nlsA_213F_92G}P -8.599 0.613 -4.349
{ ca  phe A 213  1nlsA_213F_92G}P -7.864 0.086 -5.52
{ n   ile A 214  1nlsA_213F_92G}P -6.519 0.866 -7.325
{ ca  ile A 214  1nlsA_213F_92G}P -6.033 1.724 -8.425
{ n   ser A 215  1nlsA_213F_92G}P -6.528 1.336 -10.773
{ ca  ser A 215  1nlsA_213F_92G}P -6.766 0.55 -11.933
@subgroup {mainchain}
@vectorlist {Calphas} off color= blue alpha= 0.2353
{ ca  arg A  90  1nlsA_213F_92G}P -8.585 5.718 -11.833
{"}-8.585 5.718 -11.833
{ ca  val A  91  1nlsA_213F_92G}-8.834 5.269 -8.045
{ ca  gly A  92  1nlsA_213F_92G}-11.764 3.614 -6.293
{ ca  leu A  93  1nlsA_213F_92G}-13.407 1.667 -3.492
{ ca  ser A  94  1nlsA_213F_92G}-14.847 -1.856 -4.034
{ ca  ala A 211  1nlsA_213F_92G}P -10.763 -2.612 -0.848
{"}-10.763 -2.612 -0.848
{ ca  phe A 212  1nlsA_213F_92G}-9.151 0.669 -1.977
{ ca  phe A 213  1nlsA_213F_92G}-7.864 0.086 -5.52
{ ca  ile A 214  1nlsA_213F_92G}-6.033 1.724 -8.425
{ ca  ser A 215  1nlsA_213F_92G}-6.766 0.55 -11.933
@subgroup {sidechain}
@vectorlist {sc} off color= cyan master= {sidechain}
{ ca  arg A  90  1nlsA_213F_92G}P -8.585 5.718 -11.833
{ ca  val A  91  1nlsA_213F_92G}P -8.834 5.269 -8.045
{ ca  leu A  93  1nlsA_213F_92G}P -13.407 1.667 -3.492
{ ca  ser A  94  1nlsA_213F_92G}P -14.847 -1.856 -4.034
{ ca  ala A 211  1nlsA_213F_92G}P -10.763 -2.612 -0.848
{ ca  phe A 212  1nlsA_213F_92G}P -9.151 0.669 -1.977
{ ca  phe A 213  1nlsA_213F_92G}P -7.864 0.086 -5.52
{ cb  phe A 213  1nlsA_213F_92G}-8.669 -1.025 -6.22
{ cg  phe A 213  1nlsA_213F_92G}-9.892 -0.565 -6.969
{ cd1 phe A 213  1nlsA_213F_92G}-11.121 -0.354 -6.379
{ ce1 phe A 213  1nlsA_213F_92G}-12.23 0.05 -7.094
{ cz  phe A 213  1nlsA_213F_92G}-12.158 0.227 -8.455
{ cg  phe A 213  1nlsA_213F_92G}P -9.892 -0.565 -6.969
{ cd2 phe A 213  1nlsA_213F_92G}-9.817 -0.376 -8.347
{ ce2 phe A 213  1nlsA_213F_92G}-10.915 0.01 -9.075
{ cz  phe A 213  1nlsA_213F_92G}ghost -12.158 0.227 -8.455
{ ca  ile A 214  1nlsA_213F_92G}P -6.033 1.724 -8.425
{ ca  ser A 215  1nlsA_213F_92G}P -6.766 0.55 -11.933
{"}P -6.766 0.55 -11.933
@vectorlist {sc H} off nobutton color= gray master= {sidechain}
{ cb  phe A 213  1nlsA_213F_92G}P -8.669 -1.025 -6.22
{"}P -8.669 -1.025 -6.22
{ cd1 phe A 213  1nlsA_213F_92G}P -11.121 -0.354 -6.379
{ cd2 phe A 213  1nlsA_213F_92G}P -9.817 -0.376 -8.347
{ ce1 phe A 213  1nlsA_213F_92G}P -12.23 0.05 -7.094
{ ce2 phe A 213  1nlsA_213F_92G}P -10.915 0.01 -9.075
{ cz  phe A 213  1nlsA_213F_92G}P -12.158 0.227 -8.455
@subgroup {sidechain}
@vectorlist {sc} color= blue alpha= 0.1765 master= {sidechain}
{ ca  phe A 213  1nlsA_213F_92G}P -7.864 0.086 -5.52
{ cb  phe A 213  1nlsA_213F_92G}-8.669 -1.025 -6.22
{ cg  phe A 213  1nlsA_213F_92G}-9.892 -0.565 -6.969
{ cd1 phe A 213  1nlsA_213F_92G}-11.121 -0.354 -6.379
{ ce1 phe A 213  1nlsA_213F_92G}-12.23 0.05 -7.094
{ cz  phe A 213  1nlsA_213F_92G}-12.158 0.227 -8.455
{ cg  phe A 213  1nlsA_213F_92G}P -9.892 -0.565 -6.969
{ cd2 phe A 213  1nlsA_213F_92G}-9.817 -0.376 -8.347
{ ce2 phe A 213  1nlsA_213F_92G}-10.915 0.01 -9.075
{ cz  phe A 213  1nlsA_213F_92G}ghost -12.158 0.227 -8.455
@vectorlist {sc H} off nobutton color= gray master= {sidechain}
{ cb  phe A 213  1nlsA_213F_92G}P -8.669 -1.025 -6.22
{"}P -8.669 -1.025 -6.22
{ cd1 phe A 213  1nlsA_213F_92G}P -11.121 -0.354 -6.379
{ cd2 phe A 213  1nlsA_213F_92G}P -9.817 -0.376 -8.347
{ ce1 phe A 213  1nlsA_213F_92G}P -12.23 0.05 -7.094
{ ce2 phe A 213  1nlsA_213F_92G}P -10.915 0.01 -9.075
{ cz  phe A 213  1nlsA_213F_92G}P -12.158 0.227 -8.455
@subgroup {1->2} dominant
@dotlist {x} color= white width= 1 master= {vdw contact}
{ CE1 PHE 213  A}'P' sky -11.661 1.674 -7.413
{"}'P' sky -12.868 1.679 -7.154
{"}'P' sky -11.592 1.679 -7.154
{"}'P' sky -12.875 1.664 -6.893
{"}'P' sky -12.682 1.677 -6.633
{ CZ  PHE 213  A}'P' blue -12.297 1.959 -8.248
{"}'P' blue -12.036 1.96 -8.248
{"}'P' sky -12.61 1.854 -7.994
{"}'P' sky -12.354 1.903 -7.992
{"}'P' sky -11.833 1.883 -7.993
{"}'P' sky -12.669 1.744 -7.749
{"}'P' sky -11.662 1.749 -7.749
@dotlist {x} color= white width= 1 master= {vdw contact}
{ CE1 PHE 213  A}'P' sea -12.69 1.708 -7.411
{"}'P' green -12.434 1.759 -7.409
{"}'P' green -12.173 1.771 -7.409
{"}'P' sea -11.913 1.742 -7.41
{"}'P' green -12.618 1.755 -7.15
{"}'P' green -12.36 1.794 -7.149
{"}'P' green -12.1 1.794 -7.149
{"}'P' green -11.842 1.755 -7.15
{"}'P' sea -12.626 1.742 -6.889
{"}'P' green -12.369 1.782 -6.887
{"}'P' green -12.108 1.783 -6.887
{"}'P' sea -11.85 1.746 -6.889
{"}'P' sea -12.426 1.726 -6.631
{"}'P' sea -12.165 1.736 -6.631
{ CZ  PHE 213  A}'P' sea -12.093 1.913 -7.992
{"}'P' sea -12.421 1.805 -7.746
{"}'P' sea -12.166 1.827 -7.745
{"}'P' sea -11.911 1.808 -7.746
@subgroup {2->1} dominant
@dotlist {x} color= white width= 1 master= {vdw contact}
{ HA3 GLY  92  A}'P' blue -12.078 2.326 -8.041
{"}'P' blue -12.332 2.326 -8.041
{"}'P' sky -11.817 2.208 -7.861
{"}'P' blue -12.577 2.201 -7.861
{"}'P' sky -11.831 2.041 -7.646
{"}'P' sky -12.579 2.041 -7.646
{"}'P' sky -11.703 1.992 -7.401
{"}'P' sky -12.693 1.985 -7.401
{"}'P' sky -11.657 1.971 -7.141
{"}'P' sky -12.862 2.037 -7.138
{"}'P' sky -12.579 1.997 -6.632
@dotlist {x} color= white width= 1 master= {vdw contact}
{ HA3 GLY  92  A}'P' sea -12.067 2.132 -7.864
{"}'P' sea -12.327 2.13 -7.864
{"}'P' sea -12.078 1.981 -7.649
{"}'P' sea -12.332 1.981 -7.649
{"}'P' sea -11.943 1.906 -7.405
{"}'P' green -12.197 1.876 -7.406
{"}'P' green -12.451 1.903 -7.405
{"}'P' green -11.892 1.878 -7.145
{"}'P' green -12.142 1.837 -7.147
{"}'P' green -12.394 1.851 -7.146
{"}'P' sea -12.638 1.918 -7.143
{"}'P' green -11.943 1.883 -6.884
{"}'P' green -12.197 1.853 -6.886
{"}'P' green -12.451 1.88 -6.884
{"}'P' sea -12.693 1.962 -6.881
{"}'P' sea -12.332 1.936 -6.634
@subgroup {1->2} dominant
@dotlist {x} color= red width= 1 master= {vdw contact}
{ O   PHE 213  A}'M' green -9.463 2.567 -6.626
{"}'M' green -8.714 3.557 -6.583
{"}'M' green -9.291 2.645 -5.869
@dotlist {x} color= red width= 1 master= {H-bonds}
{ O   PHE 213  A}'M' greentint -9.294 2.931 -6.864
{"}'M' greentint -9.156 3.147 -6.855
{"}'M' greentint -8.981 3.333 -6.847
{"}'M' greentint -9.393 2.814 -6.615
{"}'M' greentint -9.278 3.044 -6.605
{"}'M' greentint -9.123 3.249 -6.596
{"}'M' greentint -8.933 3.422 -6.589
{"}'M' greentint -9.465 2.547 -6.368
{"}'M' greentint -9.396 2.795 -6.357
{"}'M' greentint -9.283 3.026 -6.347
{"}'M' greentint -9.129 3.232 -6.338
{"}'M' greentint -8.94 3.406 -6.331
{"}'M' greentint -8.722 3.542 -6.325
{"}'M' greentint -9.385 2.667 -6.109
{"}'M' greentint -9.29 2.905 -6.098
{"}'M' greentint -9.151 3.12 -6.089
{"}'M' greentint -8.975 3.305 -6.081
{"}'M' greentint -8.766 3.453 -6.074
{"}'M' greentint -9.193 2.878 -5.858
{"}'M' greentint -9.049 3.087 -5.849
{"}'M' greentint -8.866 3.263 -5.842
@subgroup {2->1} dominant
@dotlist {x} color= sky width= 1 master= {H-bonds}
{ H   GLY  92  A}'M' greentint -9.164 3.057 -6.993
{"}'M' greentint -8.857 3.277 -6.776
{"}'M' greentint -8.967 3.043 -6.787
{"}'M' greentint -9.141 2.853 -6.795
{"}'M' greentint -9.363 2.721 -6.801
{"}'M' greentint -8.754 3.264 -6.535
{"}'M' greentint -8.85 3.031 -6.546
{"}'M' greentint -9.004 2.831 -6.554
{"}'M' greentint -9.204 2.678 -6.561
{"}'M' greentint -9.437 2.581 -6.565
{"}'M' greentint -8.721 3.513 -6.525
{"}'M' greentint -8.716 3.261 -6.277
{"}'M' greentint -8.807 3.028 -6.287
{"}'M' greentint -8.953 2.824 -6.296
{"}'M' greentint -9.144 2.663 -6.303
{"}'M' greentint -9.37 2.554 -6.307
{"}'M' greentint -8.687 3.51 -6.266
{"}'M' greentint -8.754 3.241 -6.018
{"}'M' greentint -8.85 3.008 -6.028
{"}'M' greentint -9.004 2.808 -6.037
{"}'M' greentint -9.204 2.655 -6.044
{"}'M' greentint -8.967 3 -5.787
{"}'M' greentint -9.141 2.809 -5.796
@subgroup {1->2} dominant
@dotlist {x} color= sky width= 1 master= {H-bonds}
{ H   PHE 213  A}'M' greentint -10.15 1.447 -5.044
{"}'M' greentint -10.076 1.694 -5.033
{"}'M' greentint -9.932 1.908 -5.024
{"}'M' greentint -9.732 2.071 -5.017
{"}'M' greentint -10.258 1.315 -4.809
{"}'M' greentint -10.225 1.565 -4.798
{"}'M' greentint -10.129 1.798 -4.788
{"}'M' greentint -9.975 1.998 -4.779
{"}'M' greentint -9.775 2.151 -4.772
{"}'M' greentint -9.542 2.247 -4.768
{"}'M' greentint -10.285 1.421 -4.545
{"}'M' greentint -10.225 1.664 -4.534
{"}'M' greentint -10.106 1.885 -4.525
{"}'M' greentint -9.936 2.069 -4.517
{"}'M' greentint -9.725 2.205 -4.511
{"}'M' greentint -9.487 2.284 -4.507
{"}'M' greentint -10.258 1.293 -4.291
{"}'M' greentint -10.225 1.542 -4.281
{"}'M' greentint -10.129 1.775 -4.27
{"}'M' greentint -9.975 1.975 -4.262
{"}'M' greentint -9.775 2.128 -4.255
{"}'M' greentint -9.542 2.225 -4.251
{"}'M' greentint -10.15 1.403 -4.045
{"}'M' greentint -10.076 1.65 -4.034
{"}'M' greentint -9.932 1.865 -4.025
{"}'M' greentint -9.732 2.027 -4.018
{"}'M' greentint -9.893 1.645 -3.827
{"}'M' greentint -9.718 1.837 -3.819
@subgroup {2->1} dominant
@dotlist {x} color= red width= 1 master= {H-bonds}
{ O   GLY  92  A}'M' greentint -9.646 2.003 -5.045
{"}'M' greentint -9.769 1.782 -5.055
{"}'M' greentint -9.935 1.59 -5.063
{"}'M' greentint -10.135 1.435 -5.07
{"}'M' greentint -9.474 2.24 -4.794
{"}'M' greentint -9.545 1.994 -4.804
{"}'M' greentint -9.661 1.766 -4.814
{"}'M' greentint -9.818 1.564 -4.823
{"}'M' greentint -10.01 1.396 -4.83
{"}'M' greentint -10.231 1.266 -4.836
{"}'M' greentint -9.428 2.22 -4.54
{"}'M' greentint -9.498 1.973 -4.551
{"}'M' greentint -9.613 1.742 -4.561
{"}'M' greentint -9.768 1.537 -4.57
{"}'M' greentint -9.958 1.364 -4.578
{"}'M' greentint -10.177 1.229 -4.583
{"}'M' greentint -9.426 2.217 -4.282
{"}'M' greentint -9.495 1.969 -4.293
{"}'M' greentint -9.608 1.738 -4.303
{"}'M' greentint -9.762 1.532 -4.312
{"}'M' greentint -9.951 1.358 -4.319
{"}'M' greentint -10.169 1.221 -4.325
{"}'M' greentint -9.548 1.953 -4.039
{"}'M' greentint -9.665 1.726 -4.049
{"}'M' greentint -9.823 1.525 -4.058
{"}'M' greentint -10.017 1.357 -4.065
{"}'M' greentint -9.765 1.734 -3.807
@subgroup {mainchain}
@vectorlist {mc} color= blue alpha= 0.1765 master= {mainchain}
{ n   phe A 662  1o91A_664Y_701}P -11.724 -1.791 1.149
{"}-11.724 -1.791 1.149
{ ca  phe A 662  1o91A_664Y_701}-10.961 -2.167 -0.031
{ c   phe A 662  1o91A_664Y_701}-10.637 -0.924 -0.84
{ o   phe A 662  1o91A_664Y_701}-11.432 0.011 -0.9
{ c   phe A 662  1o91A_664Y_701}P -10.637 -0.924 -0.84
{ n   ala A 663  1o91A_664Y_701}-9.464 -0.918 -1.462
{ ca  ala A 663  1o91A_664Y_701}-9.044 0.207 -2.283
{ c   ala A 663  1o91A_664Y_701}-8.367 -0.346 -3.526
{ o   ala A 663  1o91A_664Y_701}-7.668 -1.356 -3.462
{ c   ala A 663  1o91A_664Y_701}P -8.367 -0.346 -3.526
{ n   tyr A 664  1o91A_664Y_701}-8.58 0.306 -4.661
{ ca  tyr A 664  1o91A_664Y_701}-7.973 -0.155 -5.898
{ c   tyr A 664  1o91A_664Y_701}-7.619 1.001 -6.811
{ o   tyr A 664  1o91A_664Y_701}-8.256 2.057 -6.782
{ c   tyr A 664  1o91A_664Y_701}P -7.619 1.001 -6.811
{ n   his A 665  1o91A_664Y_701}-6.581 0.795 -7.611
{ ca  his A 665  1o91A_664Y_701}-6.11 1.804 -8.547
{ c   his A 665  1o91A_664Y_701}-5.793 1.1 -9.852
{ o   his A 665  1o91A_664Y_701}-4.964 0.188 -9.885
{ c   his A 665  1o91A_664Y_701}P -5.793 1.1 -9.852
{ n   val A 666  1o91A_664Y_701}-6.457 1.515 -10.924
{ ca  val A 666  1o91A_664Y_701}-6.24 0.894 -12.221
{ c   val A 666  1o91A_664Y_701}-5.82 1.888 -13.294
{ o   val A 666  1o91A_664Y_701}-6.417 2.957 -13.444
{ n   ala A 699  1o91A_664Y_701}P -7.563 5.559 -12.727
{"}-7.563 5.559 -12.727
{ ca  ala A 699  1o91A_664Y_701}-8.835 5.759 -12.044
{ c   ala A 699  1o91A_664Y_701}-8.77 4.905 -10.78
{ o   ala A 699  1o91A_664Y_701}-8.124 3.856 -10.766
{ c   ala A 699  1o91A_664Y_701}P -8.77 4.905 -10.78
{ n   ser A 700  1o91A_664Y_701}-9.435 5.344 -9.719
{ ca  ser A 700  1o91A_664Y_701}-9.392 4.601 -8.47
{ c   ser A 700  1o91A_664Y_701}-10.757 4.45 -7.826
{ o   ser A 700  1o91A_664Y_701}-11.747 5.024 -8.281
{ c   ser A 700  1o91A_664Y_701}P -10.757 4.45 -7.826
{ n   gly A 701  1o91A_664Y_701}-10.785 3.677 -6.745
{ ca  gly A 701  1o91A_664Y_701}-12.011 3.447 -6.016
{ c   gly A 701  1o91A_664Y_701}-11.689 2.834 -4.67
{ o   gly A 701  1o91A_664Y_701}-10.573 2.362 -4.438
{ c   gly A 701  1o91A_664Y_701}P -11.689 2.834 -4.67
{ n   ser A 702  1o91A_664Y_701}-12.662 2.865 -3.768
{ ca  ser A 702  1o91A_664Y_701}-12.493 2.286 -2.445
{ c   ser A 702  1o91A_664Y_701}-13.878 2.093 -1.86
{ o   ser A 702  1o91A_664Y_701}-14.81 2.834 -2.19
{ c   ser A 702  1o91A_664Y_701}P -13.878 2.093 -1.86
{ n   ala A 703  1o91A_664Y_701}-14.026 1.093 -1.001
{ ca  ala A 703  1o91A_664Y_701}-15.332 0.829 -0.427
{ c   ala A 703  1o91A_664Y_701}-15.288 0.036 0.862
{ o   ala A 703  1o91A_664Y_701}-14.394 -0.787 1.077
@vectorlist {mc H} off nobutton color= gray master= {mainchain}
{ n   phe A 662  1o91A_664Y_701}P -11.724 -1.791 1.149
{ ca  phe A 662  1o91A_664Y_701}P -10.961 -2.167 -0.031
{ n   ala A 663  1o91A_664Y_701}P -9.464 -0.918 -1.462
{ ca  ala A 663  1o91A_664Y_701}P -9.044 0.207 -2.283
{ n   tyr A 664  1o91A_664Y_701}P -8.58 0.306 -4.661
{ ca  tyr A 664  1o91A_664Y_701}P -7.973 -0.155 -5.898
{ n   his A 665  1o91A_664Y_701}P -6.581 0.795 -7.611
{ ca  his A 665  1o91A_664Y_701}P -6.11 1.804 -8.547
{ n   val A 666  1o91A_664Y_701}P -6.457 1.515 -10.924
{ ca  val A 666  1o91A_664Y_701}P -6.24 0.894 -12.221
{ n   ala A 699  1o91A_664Y_701}P -7.563 5.559 -12.727
{ ca  ala A 699  1o91A_664Y_701}P -8.835 5.759 -12.044
{ n   ser A 700  1o91A_664Y_701}P -9.435 5.344 -9.719
{ ca  ser A 700  1o91A_664Y_701}P -9.392 4.601 -8.47
{ n   gly A 701  1o91A_664Y_701}P -10.785 3.677 -6.745
{ ca  gly A 701  1o91A_664Y_701}P -12.011 3.447 -6.016
{"}P -12.011 3.447 -6.016
{ n   ser A 702  1o91A_664Y_701}P -12.662 2.865 -3.768
{ ca  ser A 702  1o91A_664Y_701}P -12.493 2.286 -2.445
{ n   ala A 703  1o91A_664Y_701}P -14.026 1.093 -1.001
{ ca  ala A 703  1o91A_664Y_701}P -15.332 0.829 -0.427
@subgroup {mainchain}
@vectorlist {Calphas} off color= blue alpha= 0.2353
{ ca  phe A 662  1o91A_664Y_701}P -10.961 -2.167 -0.031
{"}-10.961 -2.167 -0.031
{ ca  ala A 663  1o91A_664Y_701}-9.044 0.207 -2.283
{ ca  tyr A 664  1o91A_664Y_701}-7.973 -0.155 -5.898
{ ca  his A 665  1o91A_664Y_701}-6.11 1.804 -8.547
{ ca  val A 666  1o91A_664Y_701}-6.24 0.894 -12.221
{ ca  ala A 699  1o91A_664Y_701}P -8.835 5.759 -12.044
{"}-8.835 5.759 -12.044
{ ca  ser A 700  1o91A_664Y_701}-9.392 4.601 -8.47
{ ca  gly A 701  1o91A_664Y_701}-12.011 3.447 -6.016
{ ca  ser A 702  1o91A_664Y_701}-12.493 2.286 -2.445
{ ca  ala A 703  1o91A_664Y_701}-15.332 0.829 -0.427
@subgroup {sidechain}
@vectorlist {sc} off color= cyan master= {sidechain}
{ ca  phe A 662  1o91A_664Y_701}P -10.961 -2.167 -0.031
{ ca  ala A 663  1o91A_664Y_701}P -9.044 0.207 -2.283
{ ca  tyr A 664  1o91A_664Y_701}P -7.973 -0.155 -5.898
{ cb  tyr A 664  1o91A_664Y_701}-8.911 -1.141 -6.611
{ cg  tyr A 664  1o91A_664Y_701}-10.281 -0.585 -6.947
{ cd1 tyr A 664  1o91A_664Y_701}-10.503 0.108 -8.137
{ ce1 tyr A 664  1o91A_664Y_701}-11.771 0.624 -8.448
{ cz  tyr A 664  1o91A_664Y_701}-12.819 0.442 -7.558
{ oh  tyr A 664  1o91A_664Y_701}-14.068 0.938 -7.859
{ cg  tyr A 664  1o91A_664Y_701}P -10.281 -0.585 -6.947
{ cd2 tyr A 664  1o91A_664Y_701}-11.355 -0.752 -6.068
{ ce2 tyr A 664  1o91A_664Y_701}-12.62 -0.243 -6.367
{ cz  tyr A 664  1o91A_664Y_701}ghost -12.819 0.442 -7.558
{ ca  his A 665  1o91A_664Y_701}P -6.11 1.804 -8.547
{ ca  val A 666  1o91A_664Y_701}P -6.24 0.894 -12.221
{ ca  ala A 699  1o91A_664Y_701}P -8.835 5.759 -12.044
{ ca  ser A 700  1o91A_664Y_701}P -9.392 4.601 -8.47
{ ca  ser A 702  1o91A_664Y_701}P -12.493 2.286 -2.445
{ ca  ala A 703  1o91A_664Y_701}P -15.332 0.829 -0.427
@vectorlist {sc H} off nobutton color= gray master= {sidechain}
{ cb  tyr A 664  1o91A_664Y_701}P -8.911 -1.141 -6.611
{"}P -8.911 -1.141 -6.611
{ cd1 tyr A 664  1o91A_664Y_701}P -10.503 0.108 -8.137
{ cd2 tyr A 664  1o91A_664Y_701}P -11.355 -0.752 -6.068
{ ce1 tyr A 664  1o91A_664Y_701}P -11.771 0.624 -8.448
{ ce2 tyr A 664  1o91A_664Y_701}P -12.62 -0.243 -6.367
{ oh  tyr A 664  1o91A_664Y_701}P -14.068 0.938 -7.859
@subgroup {sidechain}
@vectorlist {sc} color= blue alpha= 0.1765 master= {sidechain}
{ ca  tyr A 664  1o91A_664Y_701}P -7.973 -0.155 -5.898
{ cb  tyr A 664  1o91A_664Y_701}-8.911 -1.141 -6.611
{ cg  tyr A 664  1o91A_664Y_701}-10.281 -0.585 -6.947
{ cd1 tyr A 664  1o91A_664Y_701}-10.503 0.108 -8.137
{ ce1 tyr A 664  1o91A_664Y_701}-11.771 0.624 -8.448
{ cz  tyr A 664  1o91A_664Y_701}-12.819 0.442 -7.558
{ oh  tyr A 664  1o91A_664Y_701}-14.068 0.938 -7.859
{ cg  tyr A 664  1o91A_664Y_701}P -10.281 -0.585 -6.947
{ cd2 tyr A 664  1o91A_664Y_701}-11.355 -0.752 -6.068
{ ce2 tyr A 664  1o91A_664Y_701}-12.62 -0.243 -6.367
{ cz  tyr A 664  1o91A_664Y_701}ghost -12.819 0.442 -7.558
@vectorlist {sc H} off nobutton color= gray master= {sidechain}
{ cb  tyr A 664  1o91A_664Y_701}P -8.911 -1.141 -6.611
{"}P -8.911 -1.141 -6.611
{ cd1 tyr A 664  1o91A_664Y_701}P -10.503 0.108 -8.137
{ cd2 tyr A 664  1o91A_664Y_701}P -11.355 -0.752 -6.068
{ ce1 tyr A 664  1o91A_664Y_701}P -11.771 0.624 -8.448
{ ce2 tyr A 664  1o91A_664Y_701}P -12.62 -0.243 -6.367
{ oh  tyr A 664  1o91A_664Y_701}P -14.068 0.938 -7.859
@subgroup {1->2} dominant
@dotlist {x} color= white width= 1 master= {vdw contact}
{ CE1 TYR 664  A}'P' blue -12.469 2.162 -7.991
{"}'P' blue -12.223 2.251 -7.987
{"}'P' sky -12.034 2.202 -7.739
{ CE2 TYR 664  A}'P' sky -12.816 1.433 -5.904
@dotlist {x} color= white width= 1 master= {vdw contact}
{ CE1 TYR 664  A}'P' sea -12.282 2.141 -7.742
{"}'P' sea -11.964 2.088 -7.508
{ CE2 TYR 664  A}'P' sea -12.498 1.49 -6.16
{ CZ  TYR 664  A}'P' green -12.949 2.186 -7.613
{"}'P' green -12.689 2.186 -7.613
{"}'P' green -12.004 1.922 -7.104
{"}'P' green -12.258 1.641 -6.413
@vectorlist {x} color= blue width= 1 alpha= 0.1765 master= {small overlap}
{ CZ  TYR 664  A}'P' P -13.215 2.134 -7.353
{"}'P' -13.212 2.119 -7.355
{"}'P' P -12.958 2.174 -7.351
{"}'P' -12.952 2.098 -7.361
{"}'P' P -12.697 2.175 -7.351
{"}'P' -12.704 2.078 -7.363
{"}'P' P -12.439 2.138 -7.353
{"}'P' -12.455 2.068 -7.362
{"}'P' P -12.189 2.062 -7.356
{"}'P' -12.192 2.056 -7.357
{"}'P' P -13.271 2.069 -7.097
{"}'P' -13.257 2.018 -7.112
{"}'P' P -13.015 2.118 -7.095
{"}'P' -13 1.989 -7.131
{"}'P' P -12.754 2.128 -7.095
{"}'P' -12.76 1.964 -7.14
{"}'P' P -12.494 2.098 -7.096
{"}'P' -12.522 1.955 -7.136
{"}'P' P -12.242 2.029 -7.099
{"}'P' -12.27 1.954 -7.121
{"}'P' P -13.33 1.959 -6.852
{"}'P' -13.318 1.922 -6.869
{"}'P' P -13.082 2.02 -6.849
{"}'P' -13.062 1.899 -6.904
{"}'P' P -12.827 2.042 -6.848
{"}'P' -12.826 1.871 -6.924
{"}'P' P -12.572 2.023 -6.849
{"}'P' -12.598 1.858 -6.923
{"}'P' P -12.323 1.964 -6.852
{"}'P' -12.358 1.857 -6.901
{"}'P' P -12.087 1.868 -6.856
{"}'P' -12.098 1.845 -6.867
{"}'P' P -13.263 1.852 -6.621
{"}'P' -13.254 1.824 -6.639
{"}'P' P -13.012 1.906 -6.618
{"}'P' -12.999 1.809 -6.681
{"}'P' P -12.755 1.917 -6.618
{"}'P' -12.76 1.789 -6.699
{"}'P' P -12.5 1.884 -6.619
{"}'P' -12.523 1.778 -6.688
{"}'P' P -12.254 1.809 -6.622
{"}'P' -12.272 1.764 -6.653
{"}'P' P -13.022 1.746 -6.409
{"}'P' -13.018 1.722 -6.43
{"}'P' P -12.762 1.76 -6.408
{"}'P' -12.764 1.711 -6.451
{"}'P' P -12.504 1.725 -6.41
{"}'P' -12.512 1.693 -6.439
@dotlist {x} color= red width= 1 master= {vdw contact}
{ OH  TYR 664  A}'P' sky -13.454 2.183 -7.675
{"}'P' sky -13.751 2.229 -7.419
{"}'P' sky -13.886 2.15 -7.181
{ HH  TYR 664  A}'P' blue -13.991 2.088 -6.982
{"}'P' blue -14.037 2.064 -6.724
{"}'P' sky -13.837 1.911 -6.731
{"}'P' blue -13.987 1.9 -6.49
{"}'P' blue -13.809 1.712 -6.498
@dotlist {x} color= red width= 1 master= {vdw contact}
{ OH  TYR 664  A}'P' sea -13.509 2.145 -7.423
{"}'P' sea -13.64 2.088 -7.184
{"}'P' sea -13.625 1.926 -6.971
@subgroup {2->1} dominant
@dotlist {x} color= white width= 1 master= {vdw contact}
{ HA3 GLY 701  A}'P' blue -13.546 2.545 -7.328
{"}'P' sky -13.695 2.289 -6.87
{"}'P' sky -13.674 2.176 -6.614
{"}'P' blue -13.558 2.051 -6.359
{"}'P' blue -12.793 1.841 -5.899
@dotlist {x} color= white width= 1 master= {vdw contact}
{ HA3 GLY 701  A}'P' sea -12.112 2.35 -7.522
{"}'P' green -13.036 2.188 -7.529
{"}'P' sea -13.436 2.31 -7.339
{"}'P' sea -13.604 2.312 -7.117
@vectorlist {x} color= blue width= 1 alpha= 0.1765 master= {small overlap}
{ HA3 GLY 701  A}'P' P -12.544 2.101 -7.533
{"}'P' -12.548 2.121 -7.506
{"}'P' P -12.798 2.101 -7.533
{"}'P' -12.793 2.127 -7.497
{"}'P' P -12.283 1.983 -7.353
{"}'P' -12.301 2.019 -7.318
{"}'P' P -12.533 1.907 -7.356
{"}'P' -12.547 1.998 -7.276
{"}'P' P -12.793 1.905 -7.356
{"}'P' -12.779 2.007 -7.267
{"}'P' P -13.043 1.976 -7.353
{"}'P' -13.014 2.04 -7.292
{"}'P' P -13.264 2.115 -7.347
{"}'P' -13.262 2.117 -7.345
{"}'P' P -12.072 1.934 -7.133
{"}'P' -12.079 1.944 -7.127
{"}'P' P -12.297 1.816 -7.138
{"}'P' -12.333 1.907 -7.086
{"}'P' P -12.544 1.756 -7.141
{"}'P' -12.563 1.906 -7.059
{"}'P' P -12.798 1.756 -7.141
{"}'P' -12.778 1.918 -7.053
{"}'P' P -13.045 1.816 -7.138
{"}'P' -12.998 1.938 -7.069
{"}'P' P -13.27 1.934 -7.133
{"}'P' -13.236 1.983 -7.102
{"}'P' P -12.169 1.767 -6.893
{"}'P' -12.197 1.824 -6.876
{"}'P' P -12.409 1.681 -6.897
{"}'P' -12.441 1.816 -6.859
{"}'P' P -12.663 1.651 -6.898
{"}'P' -12.664 1.826 -6.85
{"}'P' P -12.917 1.678 -6.897
{"}'P' -12.881 1.84 -6.851
{"}'P' P -13.159 1.76 -6.893
{"}'P' -13.11 1.862 -6.862
{"}'P' P -13.376 1.894 -6.887
{"}'P' -13.359 1.916 -6.88
{"}'P' P -12.123 1.746 -6.633
{"}'P' -12.124 1.749 -6.633
{"}'P' P -12.358 1.653 -6.637
{"}'P' -12.379 1.73 -6.634
{"}'P' P -12.608 1.612 -6.639
{"}'P' -12.614 1.735 -6.634
{"}'P' P -12.86 1.626 -6.638
{"}'P' -12.84 1.749 -6.633
{"}'P' P -13.104 1.693 -6.635
{"}'P' -13.073 1.772 -6.632
{"}'P' P -13.328 1.812 -6.63
{"}'P' -13.322 1.82 -6.63
{"}'P' P -12.409 1.658 -6.376
{"}'P' -12.41 1.661 -6.377
{"}'P' P -12.663 1.628 -6.378
{"}'P' -12.663 1.662 -6.384
{"}'P' P -12.917 1.655 -6.376
{"}'P' -12.911 1.681 -6.381
@subgroup {1->2} dominant
@dotlist {x} color= red width= 1 master= {vdw contact}
{ O   TYR 664  A}'M' green -9.457 2.683 -7.138
{"}'M' green -9.319 2.899 -7.129
{"}'M' green -9.626 2.319 -6.9
{"}'M' green -9.096 3.174 -6.863
{"}'M' green -9.628 2.299 -6.642
{"}'M' green -9.596 2.168 -6.394
{"}'M' green -8.929 3.205 -6.348
{"}'M' green -9.029 3.015 -6.116
{"}'M' green -9.189 2.634 -5.912
@dotlist {x} color= red width= 1 master= {H-bonds}
{ O   TYR 664  A}'M' greentint -9.556 2.566 -6.889
{"}'M' greentint -9.441 2.796 -6.879
{"}'M' greentint -9.286 3.001 -6.87
{"}'M' greentint -9.559 2.547 -6.631
{"}'M' greentint -9.446 2.778 -6.621
{"}'M' greentint -9.292 2.984 -6.612
{"}'M' greentint -9.103 3.158 -6.605
{"}'M' greentint -9.548 2.419 -6.383
{"}'M' greentint -9.453 2.657 -6.372
{"}'M' greentint -9.314 2.872 -6.363
{"}'M' greentint -9.138 3.057 -6.355
{"}'M' greentint -9.454 2.397 -6.143
{"}'M' greentint -9.356 2.63 -6.132
{"}'M' greentint -9.212 2.839 -6.123
@subgroup {2->1} dominant
@dotlist {x} color= sky width= 1 master= {vdw contact}
{ H   GLY 701  A}'M' green -9.325 2.988 -7.086
{"}'M' green -9.461 2.767 -7.095
{"}'M' green -9.66 2.431 -6.903
{"}'M' green -9.118 3.242 -6.867
{"}'M' green -9.018 3.223 -6.627
{"}'M' green -9.667 2.264 -6.409
{"}'M' green -8.984 3.22 -6.368
{"}'M' green -9.501 2.365 -6.146
{"}'M' green -9.264 2.71 -5.889
@dotlist {x} color= sky width= 1 master= {H-bonds}
{ H   GLY 701  A}'M' greentint -9.154 2.987 -6.878
{"}'M' greentint -9.264 2.753 -6.889
{"}'M' greentint -9.438 2.563 -6.897
{"}'M' greentint -9.051 2.974 -6.637
{"}'M' greentint -9.147 2.741 -6.648
{"}'M' greentint -9.301 2.541 -6.656
{"}'M' greentint -9.501 2.388 -6.663
{"}'M' greentint -9.013 2.971 -6.379
{"}'M' greentint -9.104 2.738 -6.389
{"}'M' greentint -9.25 2.534 -6.398
{"}'M' greentint -9.441 2.373 -6.405
{"}'M' greentint -9.051 2.951 -6.12
{"}'M' greentint -9.147 2.718 -6.13
{"}'M' greentint -9.301 2.518 -6.139
@subgroup {1->2} dominant
@dotlist {x} color= sky width= 1 master= {H-bonds}
{ H   TYR 664  A}'M' greentint -9.932 1.515 -5.231
{"}'M' greentint -9.788 1.729 -5.222
{"}'M' greentint -9.588 1.892 -5.215
{"}'M' greentint -10.081 1.386 -4.996
{"}'M' greentint -9.985 1.619 -4.986
{"}'M' greentint -9.831 1.819 -4.977
{"}'M' greentint -9.631 1.972 -4.97
{"}'M' greentint -9.398 2.068 -4.966
{"}'M' greentint -10.141 1.242 -4.743
{"}'M' greentint -10.081 1.485 -4.732
{"}'M' greentint -9.962 1.706 -4.723
{"}'M' greentint -9.792 1.89 -4.715
{"}'M' greentint -9.581 2.026 -4.709
{"}'M' greentint -9.343 2.105 -4.705
{"}'M' greentint -10.114 1.114 -4.489
{"}'M' greentint -10.081 1.363 -4.479
{"}'M' greentint -9.985 1.596 -4.468
{"}'M' greentint -9.831 1.796 -4.46
{"}'M' greentint -9.631 1.949 -4.453
{"}'M' greentint -9.398 2.046 -4.449
{"}'M' greentint -10.006 1.224 -4.243
{"}'M' greentint -9.932 1.471 -4.232
{"}'M' greentint -9.788 1.686 -4.223
{"}'M' greentint -9.588 1.848 -4.216
{"}'M' greentint -9.349 1.945 -4.212
{"}'M' greentint -9.749 1.466 -4.025
{"}'M' greentint -9.574 1.658 -4.017
@subgroup {2->1} dominant
@dotlist {x} color= red width= 1 master= {H-bonds}
{ O   GLY 701  A}'M' greentint -9.712 1.688 -5.312
{"}'M' greentint -9.421 1.895 -5.083
{"}'M' greentint -9.544 1.674 -5.093
{"}'M' greentint -9.71 1.482 -5.101
{"}'M' greentint -9.91 1.327 -5.108
{"}'M' greentint -9.32 1.886 -4.842
{"}'M' greentint -9.436 1.658 -4.852
{"}'M' greentint -9.593 1.456 -4.861
{"}'M' greentint -9.785 1.288 -4.868
{"}'M' greentint -10.006 1.158 -4.874
{"}'M' greentint -9.273 1.865 -4.589
{"}'M' greentint -9.388 1.634 -4.599
{"}'M' greentint -9.543 1.429 -4.608
{"}'M' greentint -9.733 1.256 -4.616
{"}'M' greentint -9.952 1.121 -4.621
{"}'M' greentint -9.27 1.861 -4.331
{"}'M' greentint -9.383 1.63 -4.341
{"}'M' greentint -9.537 1.424 -4.35
{"}'M' greentint -9.726 1.25 -4.357
{"}'M' greentint -9.944 1.113 -4.363
{"}'M' greentint -9.323 1.845 -4.077
{"}'M' greentint -9.44 1.618 -4.087
{"}'M' greentint -9.598 1.417 -4.096
{"}'M' greentint -9.792 1.249 -4.103
@subgroup {mainchain}
@vectorlist {mc} color= blue alpha= 0.1765 master= {mainchain}
{ n   leu A 259  1oygA_261F_314}P -12.314 -2.324 -0.098
{"}-12.314 -2.324 -0.098
{ ca  leu A 259  1oygA_261F_314}-11.021 -2.307 -0.776
{ c   leu A 259  1oygA_261F_314}-10.9 -0.995 -1.524
{ o   leu A 259  1oygA_261F_314}-11.827 -0.592 -2.214
{ c   leu A 259  1oygA_261F_314}P -10.9 -0.995 -1.524
{ n   val A 260  1oygA_261F_314}-9.761 -0.329 -1.37
{ ca  val A 260  1oygA_261F_314}-9.39 0.788 -2.227
{ c   val A 260  1oygA_261F_314}-8.22 0.299 -3.082
{ o   val A 260  1oygA_261F_314}-7.335 -0.384 -2.589
{ c   val A 260  1oygA_261F_314}P -8.22 0.299 -3.082
{ n   phe A 261  1oygA_261F_314}-8.222 0.63 -4.365
{ ca  phe A 261  1oygA_261F_314}-7.33 -0.025 -5.309
{ c   phe A 261  1oygA_261F_314}-6.951 0.894 -6.458
{ o   phe A 261  1oygA_261F_314}-7.61 1.899 -6.708
{ c   phe A 261  1oygA_261F_314}P -6.951 0.894 -6.458
{ n   glu A 262  1oygA_261F_314}-5.875 0.547 -7.148
{ ca  glu A 262  1oygA_261F_314}-5.535 1.205 -8.402
{ c   glu A 262  1oygA_261F_314}-6.46 0.742 -9.521
{ o   glu A 262  1oygA_261F_314}-6.685 -0.452 -9.704
{ c   glu A 262  1oygA_261F_314}P -6.46 0.742 -9.521
{ n   ala A 263  1oygA_261F_314}-6.946 1.693 -10.302
{ ca  ala A 263  1oygA_261F_314}-7.817 1.39 -11.425
{ c   ala A 263  1oygA_261F_314}-7.715 2.471 -12.486
{ o   ala A 263  1oygA_261F_314}-6.821 3.321 -12.45
{ n   ala A 312  1oygA_261F_314}P -7.256 6.099 -11.593
{"}-7.256 6.099 -11.593
{ ca  ala A 312  1oygA_261F_314}-8.218 6.301 -10.516
{ c   ala A 312  1oygA_261F_314}-7.829 5.466 -9.308
{ o   ala A 312  1oygA_261F_314}-7.238 4.399 -9.454
{ c   ala A 312  1oygA_261F_314}P -7.829 5.466 -9.308
{ n   leu A 313  1oygA_261F_314}-8.131 5.972 -8.118
{ ca  leu A 313  1oygA_261F_314}-8.134 5.145 -6.919
{ c   leu A 313  1oygA_261F_314}-9.586 4.76 -6.676
{ o   leu A 313  1oygA_261F_314}-10.417 5.599 -6.315
{ c   leu A 313  1oygA_261F_314}P -9.586 4.76 -6.676
{ n   gly A 314  1oygA_261F_314}-9.898 3.499 -6.959
{ ca  gly A 314  1oygA_261F_314}-11.249 2.98 -6.857
{ c   gly A 314  1oygA_261F_314}-11.597 2.469 -5.479
{ o   gly A 314  1oygA_261F_314}-10.73 2.322 -4.631
{ c   gly A 314  1oygA_261F_314}P -11.597 2.469 -5.479
{ n   met A 315  1oygA_261F_314}-12.879 2.204 -5.264
{ ca  met A 315  1oygA_261F_314}-13.373 1.668 -4.004
{ c   met A 315  1oygA_261F_314}-14.531 0.711 -4.261
{ o   met A 315  1oygA_261F_314}-15.39 0.974 -5.096
{ c   met A 315  1oygA_261F_314}P -14.531 0.711 -4.261
{ n   ile A 316  1oygA_261F_314}-14.527 -0.407 -3.542
{ ca  ile A 316  1oygA_261F_314}-15.682 -1.294 -3.453
{ c   ile A 316  1oygA_261F_314}-15.926 -1.64 -1.989
{ o   ile A 316  1oygA_261F_314}-14.996 -1.627 -1.18
@vectorlist {mc H} off nobutton color= gray master= {mainchain}
{ n   leu A 259  1oygA_261F_314}P -12.314 -2.324 -0.098
{ ca  leu A 259  1oygA_261F_314}P -11.021 -2.307 -0.776
{ n   val A 260  1oygA_261F_314}P -9.761 -0.329 -1.37
{ ca  val A 260  1oygA_261F_314}P -9.39 0.788 -2.227
{ n   phe A 261  1oygA_261F_314}P -8.222 0.63 -4.365
{ ca  phe A 261  1oygA_261F_314}P -7.33 -0.025 -5.309
{ n   glu A 262  1oygA_261F_314}P -5.875 0.547 -7.148
{ ca  glu A 262  1oygA_261F_314}P -5.535 1.205 -8.402
{ n   ala A 263  1oygA_261F_314}P -6.946 1.693 -10.302
{ ca  ala A 263  1oygA_261F_314}P -7.817 1.39 -11.425
{ n   ala A 312  1oygA_261F_314}P -7.256 6.099 -11.593
{ ca  ala A 312  1oygA_261F_314}P -8.218 6.301 -10.516
{ n   leu A 313  1oygA_261F_314}P -8.131 5.972 -8.118
{ ca  leu A 313  1oygA_261F_314}P -8.134 5.145 -6.919
{ n   gly A 314  1oygA_261F_314}P -9.898 3.499 -6.959
{ ca  gly A 314  1oygA_261F_314}P -11.249 2.98 -6.857
{"}P -11.249 2.98 -6.857
{ n   met A 315  1oygA_261F_314}P -12.879 2.204 -5.264
{ ca  met A 315  1oygA_261F_314}P -13.373 1.668 -4.004
{ n   ile A 316  1oygA_261F_314}P -14.527 -0.407 -3.542
{ ca  ile A 316  1oygA_261F_314}P -15.682 -1.294 -3.453
@subgroup {mainchain}
@vectorlist {Calphas} off color= blue alpha= 0.2353
{ ca  leu A 259  1oygA_261F_314}P -11.021 -2.307 -0.776
{"}-11.021 -2.307 -0.776
{ ca  val A 260  1oygA_261F_314}-9.39 0.788 -2.227
{ ca  phe A 261  1oygA_261F_314}-7.33 -0.025 -5.309
{ ca  glu A 262  1oygA_261F_314}-5.535 1.205 -8.402
{ ca  ala A 263  1oygA_261F_314}-7.817 1.39 -11.425
{ ca  ala A 312  1oygA_261F_314}P -8.218 6.301 -10.516
{"}-8.218 6.301 -10.516
{ ca  leu A 313  1oygA_261F_314}-8.134 5.145 -6.919
{ ca  gly A 314  1oygA_261F_314}-11.249 2.98 -6.857
{ ca  met A 315  1oygA_261F_314}-13.373 1.668 -4.004
{ ca  ile A 316  1oygA_261F_314}-15.682 -1.294 -3.453
@subgroup {sidechain}
@vectorlist {sc} off color= cyan master= {sidechain}
{ ca  leu A 259  1oygA_261F_314}P -11.021 -2.307 -0.776
{ ca  val A 260  1oygA_261F_314}P -9.39 0.788 -2.227
{ ca  phe A 261  1oygA_261F_314}P -7.33 -0.025 -5.309
{ cb  phe A 261  1oygA_261F_314}-7.991 -1.302 -5.859
{ cg  phe A 261  1oygA_261F_314}-9.388 -1.094 -6.386
{ cd1 phe A 261  1oygA_261F_314}-9.607 -0.813 -7.729
{ ce1 phe A 261  1oygA_261F_314}-10.895 -0.623 -8.213
{ cz  phe A 261  1oygA_261F_314}-11.975 -0.706 -7.354
{ cg  phe A 261  1oygA_261F_314}P -9.388 -1.094 -6.386
{ cd2 phe A 261  1oygA_261F_314}-10.482 -1.181 -5.541
{ ce2 phe A 261  1oygA_261F_314}-11.767 -0.986 -6.021
{ cz  phe A 261  1oygA_261F_314}ghost -11.975 -0.706 -7.354
{ ca  glu A 262  1oygA_261F_314}P -5.535 1.205 -8.402
{ ca  ala A 263  1oygA_261F_314}P -7.817 1.39 -11.425
{ ca  ala A 312  1oygA_261F_314}P -8.218 6.301 -10.516
{ ca  leu A 313  1oygA_261F_314}P -8.134 5.145 -6.919
{ ca  met A 315  1oygA_261F_314}P -13.373 1.668 -4.004
{ ca  ile A 316  1oygA_261F_314}P -15.682 -1.294 -3.453
@vectorlist {sc H} off nobutton color= gray master= {sidechain}
{ cb  phe A 261  1oygA_261F_314}P -7.991 -1.302 -5.859
{"}P -7.991 -1.302 -5.859
{ cd1 phe A 261  1oygA_261F_314}P -9.607 -0.813 -7.729
{ cd2 phe A 261  1oygA_261F_314}P -10.482 -1.181 -5.541
{ ce1 phe A 261  1oygA_261F_314}P -10.895 -0.623 -8.213
{ ce2 phe A 261  1oygA_261F_314}P -11.767 -0.986 -6.021
{ cz  phe A 261  1oygA_261F_314}P -11.975 -0.706 -7.354
@subgroup {sidechain}
@vectorlist {sc} color= blue alpha= 0.1765 master= {sidechain}
{ ca  phe A 261  1oygA_261F_314}P -7.33 -0.025 -5.309
{ cb  phe A 261  1oygA_261F_314}-7.991 -1.302 -5.859
{ cg  phe A 261  1oygA_261F_314}-9.388 -1.094 -6.386
{ cd1 phe A 261  1oygA_261F_314}-9.607 -0.813 -7.729
{ ce1 phe A 261  1oygA_261F_314}-10.895 -0.623 -8.213
{ cz  phe A 261  1oygA_261F_314}-11.975 -0.706 -7.354
{ cg  phe A 261  1oygA_261F_314}P -9.388 -1.094 -6.386
{ cd2 phe A 261  1oygA_261F_314}-10.482 -1.181 -5.541
{ ce2 phe A 261  1oygA_261F_314}-11.767 -0.986 -6.021
{ cz  phe A 261  1oygA_261F_314}ghost -11.975 -0.706 -7.354
@vectorlist {sc H} off nobutton color= gray master= {sidechain}
{ cb  phe A 261  1oygA_261F_314}P -7.991 -1.302 -5.859
{"}P -7.991 -1.302 -5.859
{ cd1 phe A 261  1oygA_261F_314}P -9.607 -0.813 -7.729
{ cd2 phe A 261  1oygA_261F_314}P -10.482 -1.181 -5.541
{ ce1 phe A 261  1oygA_261F_314}P -10.895 -0.623 -8.213
{ ce2 phe A 261  1oygA_261F_314}P -11.767 -0.986 -6.021
{ cz  phe A 261  1oygA_261F_314}P -11.975 -0.706 -7.354
@subgroup {1->2} dominant
@dotlist {x} color= white width= 1 master= {vdw contact}
{ CE1 PHE 261  A}'P' sky -11.355 1.035 -8.53
{"}'P' sky -11.099 1.086 -8.528
{"}'P' blue -10.838 1.098 -8.528
{"}'P' sky -11.768 0.893 -8.278
{"}'P' sky -10.515 1.073 -8.008
{"}'P' sky -10.831 0.852 -7.273
{ CZ  PHE 261  A}'P' blue -11.919 0.845 -8.162
{"}'P' blue -12.23 0.929 -7.923
{"}'P' blue -12.363 0.999 -7.41
{"}'P' sky -12.114 1.026 -7.147
{"}'P' sky -11.11 0.802 -7.157
{"}'P' sky -11.91 0.98 -6.891
{"}'P' sky -11.65 0.95 -6.892
{"}'P' sky -11.398 0.881 -6.895
@dotlist {x} color= white width= 1 master= {vdw contact}
{ CE1 PHE 261  A}'P' sea -11.533 1.006 -8.273
{"}'P' green -11.283 1.082 -8.269
{"}'P' green -11.025 1.121 -8.268
{"}'P' sea -10.765 1.121 -8.268
{"}'P' green -11.54 0.991 -8.012
{"}'P' green -11.291 1.069 -8.008
{"}'P' green -11.034 1.109 -8.006
{"}'P' green -10.773 1.11 -8.006
{"}'P' green -11.347 1.004 -7.752
{"}'P' green -10.83 1.063 -7.75
{"}'P' sea -10.57 1.033 -7.751
{"}'P' green -11.158 0.955 -7.504
{"}'P' green -10.903 0.977 -7.503
{"}'P' sea -10.648 0.958 -7.504
{"}'P' sea -11.088 0.841 -7.273
{ CZ  PHE 261  A}'P' sea -11.975 0.949 -7.922
{"}'P' sea -11.72 0.929 -7.923
{"}'P' sea -12.179 1.003 -7.669
{"}'P' green -11.918 1.015 -7.669
{"}'P' green -11.658 0.986 -7.67
{"}'P' sea -12.105 1.038 -7.409
{"}'P' green -11.845 1.038 -7.409
{"}'P' green -11.587 0.999 -7.41
{"}'P' green -11.337 0.923 -7.414
{"}'P' green -11.853 1.027 -7.147
{"}'P' green -11.595 0.99 -7.149
{"}'P' sea -11.345 0.914 -7.152
@vectorlist {x} color= blue width= 1 alpha= 0.1765 master= {small overlap}
{ CE1 PHE 261  A}'P' P -11.091 1.053 -7.75
{"}'P' -11.09 1.048 -7.752
@subgroup {2->1} dominant
@dotlist {x} color= white width= 1 master= {vdw contact}
{ HA3 GLY 314  A}'P' sky -11.496 1.29 -8.352
{"}'P' sky -11.748 1.201 -8.134
{"}'P' sky -12.079 1.279 -7.883
{"}'P' sky -10.617 1.273 -7.623
{"}'P' sky -12.223 1.36 -7.619
{"}'P' sky -10.656 1.267 -7.363
{"}'P' sky -11 1.157 -7.12
{"}'P' blue -11.236 1.229 -6.895
{"}'P' sky -11.496 1.226 -6.895
{"}'P' sky -11.746 1.297 -6.892
@dotlist {x} color= white width= 1 master= {vdw contact}
{ HA3 GLY 314  A}'P' sea -10.986 1.368 -8.349
{"}'P' sea -11.236 1.292 -8.352
{"}'P' sea -10.775 1.319 -8.129
{"}'P' green -11 1.201 -8.134
{"}'P' green -11.247 1.141 -8.137
{"}'P' green -11.501 1.141 -8.137
{"}'P' sea -10.656 1.289 -7.883
{"}'P' green -10.872 1.152 -7.889
{"}'P' green -11.366 1.036 -7.894
{"}'P' green -11.62 1.063 -7.893
{"}'P' sea -11.862 1.145 -7.889
{"}'P' green -10.826 1.131 -7.629
{"}'P' green -11.061 1.038 -7.633
{"}'P' green -11.311 0.997 -7.635
{"}'P' green -11.563 1.011 -7.634
{"}'P' green -11.807 1.078 -7.631
{"}'P' sea -12.031 1.197 -7.626
{"}'P' sea -10.872 1.129 -7.369
{"}'P' green -11.112 1.043 -7.372
{"}'P' green -11.366 1.013 -7.374
{"}'P' green -11.62 1.04 -7.372
{"}'P' green -11.862 1.122 -7.369
{"}'P' sea -12.079 1.257 -7.363
{"}'P' sea -11.247 1.096 -7.122
{"}'P' green -11.501 1.096 -7.122
{"}'P' green -11.748 1.157 -7.12
{"}'P' sea -11.973 1.275 -7.115
@vectorlist {x} color= blue width= 1 alpha= 0.1765 master= {small overlap}
{ HA3 GLY 314  A}'P' P -11.112 1.066 -7.893
{"}'P' -11.114 1.074 -7.89
@subgroup {1->2} dominant
@dotlist {x} color= red width= 1 master= {H-bonds}
{ O   PHE 261  A}'M' greentint -8.721 2.057 -7.546
{"}'M' greentint -8.663 2.31 -7.535
{"}'M' greentint -8.548 2.542 -7.524
{"}'M' greentint -8.383 2.742 -7.516
{"}'M' greentint -8.857 2.053 -7.326
{"}'M' greentint -8.806 2.301 -7.315
{"}'M' greentint -8.706 2.534 -7.305
{"}'M' greentint -8.561 2.742 -7.296
{"}'M' greentint -8.377 2.916 -7.288
{"}'M' greentint -8.951 2.035 -7.086
{"}'M' greentint -8.904 2.287 -7.075
{"}'M' greentint -8.811 2.525 -7.064
{"}'M' greentint -8.673 2.741 -7.055
{"}'M' greentint -8.498 2.927 -7.047
{"}'M' greentint -8.29 3.077 -7.04
{"}'M' greentint -8.98 2.161 -6.826
{"}'M' greentint -8.91 2.408 -6.815
{"}'M' greentint -8.795 2.638 -6.805
{"}'M' greentint -8.64 2.843 -6.796
{"}'M' greentint -8.45 3.016 -6.789
{"}'M' greentint -8.913 2.389 -6.557
{"}'M' greentint -8.8 2.62 -6.547
{"}'M' greentint -8.646 2.826 -6.538
@subgroup {2->1} dominant
@dotlist {x} color= sky width= 1 master= {H-bonds}
{ H   GLY 314  A}'M' greentint -8.294 2.584 -7.53
{"}'M' greentint -8.39 2.351 -7.541
{"}'M' greentint -8.544 2.151 -7.549
{"}'M' greentint -8.261 2.833 -7.52
{"}'M' greentint -8.256 2.581 -7.272
{"}'M' greentint -8.347 2.348 -7.282
{"}'M' greentint -8.493 2.144 -7.291
{"}'M' greentint -8.684 1.983 -7.298
{"}'M' greentint -8.227 2.83 -7.261
{"}'M' greentint -8.294 2.561 -7.013
{"}'M' greentint -8.39 2.328 -7.023
{"}'M' greentint -8.544 2.128 -7.032
{"}'M' greentint -8.744 1.975 -7.039
{"}'M' greentint -8.294 3.06 -6.992
{"}'M' greentint -8.261 2.811 -7.002
{"}'M' greentint -8.397 2.553 -6.772
{"}'M' greentint -8.507 2.32 -6.782
{"}'M' greentint -8.681 2.129 -6.791
{"}'M' greentint -8.903 1.998 -6.797
{"}'M' greentint -8.361 2.808 -6.761
{"}'M' greentint -8.568 2.536 -6.566
{"}'M' greentint -8.704 2.315 -6.575
{"}'M' greentint -8.912 2.159 -6.582
{"}'M' greentint -8.52 2.791 -6.555
{"}'M' greentint -8.79 2.542 -6.406
@subgroup {1->2} dominant
@dotlist {x} color= sky width= 1 master= {vdw contact}
{ H   PHE 261  A}'M' green -9.672 1.473 -5.259
{"}'M' green -9.598 1.72 -5.248
{"}'M' green -9.454 1.934 -5.239
{"}'M' green -9.78 1.341 -5.024
{"}'M' green -9.297 2.177 -4.987
{"}'M' green -9.805 1.197 -4.771
{"}'M' green -9.247 2.231 -4.726
{"}'M' green -9.297 2.154 -4.47
{"}'M' green -9.672 1.429 -4.26
{"}'M' green -9.454 1.891 -4.24
@dotlist {x} color= sky width= 1 master= {H-bonds}
{ H   PHE 261  A}'M' greentint -9.747 1.591 -5.013
{"}'M' greentint -9.651 1.824 -5.003
{"}'M' greentint -9.497 2.024 -4.994
{"}'M' greentint -9.807 1.447 -4.76
{"}'M' greentint -9.747 1.69 -4.749
{"}'M' greentint -9.628 1.911 -4.74
{"}'M' greentint -9.458 2.095 -4.732
{"}'M' greentint -9.78 1.319 -4.506
{"}'M' greentint -9.747 1.568 -4.496
{"}'M' greentint -9.651 1.801 -4.485
{"}'M' greentint -9.497 2.001 -4.477
{"}'M' greentint -9.598 1.676 -4.249
@subgroup {2->1} dominant
@dotlist {x} color= red width= 1 master= {vdw contact}
{ O   GLY 314  A}'M' green -9.502 2.097 -5.265
{"}'M' green -9.578 1.855 -5.276
{"}'M' green -9.701 1.634 -5.286
{"}'M' green -9.89 1.216 -4.809
{"}'M' green -9.336 2.328 -4.76
{"}'M' green -9.883 1.21 -4.55
{"}'M' sea -9.336 2.325 -4.502
{"}'M' green -9.408 2.051 -4.259
{"}'M' green -9.755 1.377 -4.289
@dotlist {x} color= red width= 1 master= {H-bonds}
{ O   GLY 314  A}'M' greentint -9.406 2.092 -5.025
{"}'M' greentint -9.477 1.846 -5.035
{"}'M' greentint -9.593 1.618 -5.045
{"}'M' greentint -9.75 1.416 -5.054
{"}'M' greentint -9.36 2.072 -4.771
{"}'M' greentint -9.43 1.825 -4.782
{"}'M' greentint -9.545 1.594 -4.792
{"}'M' greentint -9.7 1.389 -4.801
{"}'M' greentint -9.358 2.069 -4.513
{"}'M' greentint -9.427 1.821 -4.524
{"}'M' greentint -9.54 1.59 -4.534
{"}'M' greentint -9.694 1.384 -4.543
{"}'M' greentint -9.48 1.805 -4.27
{"}'M' greentint -9.597 1.578 -4.28
@subgroup {mainchain}
@vectorlist {mc} color= blue alpha= 0.1765 master= {mainchain}
{ n   thr B 200  1pbyB_202F_220}P -12.066 -2.353 0.237
{"}-12.066 -2.353 0.237
{ ca  thr B 200  1pbyB_202F_220}-10.654 -2.14 -0.048
{ c   thr B 200  1pbyB_202F_220}-10.482 -1.154 -1.198
{ o   thr B 200  1pbyB_202F_220}-11.28 -1.113 -2.127
{ c   thr B 200  1pbyB_202F_220}P -10.482 -1.154 -1.198
{ n   pro B 201  1pbyB_202F_220}-9.452 -0.313 -1.122
{ ca  pro B 201  1pbyB_202F_220}-9.304 0.587 -2.226
{ c   pro B 201  1pbyB_202F_220}-8.668 -0.256 -3.339
{ o   pro B 201  1pbyB_202F_220}-8.157 -1.345 -3.078
{ c   pro B 201  1pbyB_202F_220}P -8.668 -0.256 -3.339
{ n   phe B 202  1pbyB_202F_220}-8.743 0.22 -4.57
{ ca  phe B 202  1pbyB_202F_220}-8.108 -0.475 -5.671
{ c   phe B 202  1pbyB_202F_220}-7.621 0.62 -6.601
{ o   phe B 202  1pbyB_202F_220}-8.112 1.757 -6.55
{ c   phe B 202  1pbyB_202F_220}P -7.621 0.62 -6.601
{ n   tyr B 203  1pbyB_202F_220}-6.636 0.297 -7.423
{ ca  tyr B 203  1pbyB_202F_220}-6.076 1.299 -8.306
{ c   tyr B 203  1pbyB_202F_220}-6.216 0.905 -9.764
{ o   tyr B 203  1pbyB_202F_220}-6.061 -0.255 -10.125
{ c   tyr B 203  1pbyB_202F_220}P -6.216 0.905 -9.764
{ n   thr B 204  1pbyB_202F_220}-6.527 1.89 -10.597
{ ca  thr B 204  1pbyB_202F_220}-6.741 1.629 -12.004
{ c   thr B 204  1pbyB_202F_220}-6.401 2.878 -12.823
{ o   thr B 204  1pbyB_202F_220}-5.792 3.819 -12.313
{ n   arg B 218  1pbyB_202F_220}P -6.595 6.495 -11.455
{"}-6.595 6.495 -11.455
{ ca  arg B 218  1pbyB_202F_220}-7.699 6.7 -10.533
{ c   arg B 218  1pbyB_202F_220}-7.707 5.713 -9.362
{ o   arg B 218  1pbyB_202F_220}-7.213 4.587 -9.469
{ c   arg B 218  1pbyB_202F_220}P -7.707 5.713 -9.362
{ n   thr B 219  1pbyB_202F_220}-8.284 6.163 -8.251
{ ca  thr B 219  1pbyB_202F_220}-8.423 5.359 -7.051
{ c   thr B 219  1pbyB_202F_220}-9.884 4.926 -6.963
{ o   thr B 219  1pbyB_202F_220}-10.791 5.756 -7.014
{ c   thr B 219  1pbyB_202F_220}P -9.884 4.926 -6.963
{ n   gly B 220  1pbyB_202F_220}-10.104 3.626 -6.84
{ ca  gly B 220  1pbyB_202F_220}-11.457 3.129 -6.741
{ c   gly B 220  1pbyB_202F_220}-11.68 2.503 -5.386
{ o   gly B 220  1pbyB_202F_220}-10.735 2.282 -4.628
{ c   gly B 220  1pbyB_202F_220}P -11.68 2.503 -5.386
{"}P -11.68 2.503 -5.386
{ c  aleu B 221  1pbyB_202F_220}P -14.124 0.364 -4.089
{ c  bleu B 221  1pbyB_202F_220}P -14.116 0.356 -4.106
{ c  aleu B 221  1pbyB_202F_220}P -14.124 0.364 -4.089
{ c  bleu B 221  1pbyB_202F_220}P -14.116 0.356 -4.106
{ c  aleu B 221  1pbyB_202F_220}P -14.124 0.364 -4.089
{ n   leu B 222  1pbyB_202F_220}-13.731 -0.765 -3.512
{ ca  leu B 222  1pbyB_202F_220}-14.46 -2.009 -3.705
{ c   leu B 222  1pbyB_202F_220}-15.183 -2.282 -2.389
{ o   leu B 222  1pbyB_202F_220}-14.564 -2.286 -1.332
{ c  bleu B 221  1pbyB_202F_220}P -14.116 0.356 -4.106
{ n   leu B 222  1pbyB_202F_220}-13.731 -0.765 -3.512
@vectorlist {mc H} off nobutton color= gray master= {mainchain}
{ n   thr B 200  1pbyB_202F_220}P -12.066 -2.353 0.237
{ ca  thr B 200  1pbyB_202F_220}P -10.654 -2.14 -0.048
{ ca  pro B 201  1pbyB_202F_220}P -9.304 0.587 -2.226
{ n   phe B 202  1pbyB_202F_220}P -8.743 0.22 -4.57
{ ca  phe B 202  1pbyB_202F_220}P -8.108 -0.475 -5.671
{ n   tyr B 203  1pbyB_202F_220}P -6.636 0.297 -7.423
{ ca  tyr B 203  1pbyB_202F_220}P -6.076 1.299 -8.306
{ n   thr B 204  1pbyB_202F_220}P -6.527 1.89 -10.597
{ ca  thr B 204  1pbyB_202F_220}P -6.741 1.629 -12.004
{ n   arg B 218  1pbyB_202F_220}P -6.595 6.495 -11.455
{ ca  arg B 218  1pbyB_202F_220}P -7.699 6.7 -10.533
{ n   thr B 219  1pbyB_202F_220}P -8.284 6.163 -8.251
{ ca  thr B 219  1pbyB_202F_220}P -8.423 5.359 -7.051
{ n   gly B 220  1pbyB_202F_220}P -10.104 3.626 -6.84
{ ca  gly B 220  1pbyB_202F_220}P -11.457 3.129 -6.741
{"}P -11.457 3.129 -6.741
{ n   leu B 222  1pbyB_202F_220}P -13.731 -0.765 -3.512
{ ca  leu B 222  1pbyB_202F_220}P -14.46 -2.009 -3.705
@subgroup {mainchain}
@vectorlist {Calphas} off color= blue alpha= 0.2353
{ ca  thr B 200  1pbyB_202F_220}P -10.654 -2.14 -0.048
{"}-10.654 -2.14 -0.048
{ ca  pro B 201  1pbyB_202F_220}-9.304 0.587 -2.226
{ ca  phe B 202  1pbyB_202F_220}-8.108 -0.475 -5.671
{ ca  tyr B 203  1pbyB_202F_220}-6.076 1.299 -8.306
{ ca  thr B 204  1pbyB_202F_220}-6.741 1.629 -12.004
{ ca  arg B 218  1pbyB_202F_220}P -7.699 6.7 -10.533
{"}-7.699 6.7 -10.533
{ ca  thr B 219  1pbyB_202F_220}-8.423 5.359 -7.051
{ ca  gly B 220  1pbyB_202F_220}-11.457 3.129 -6.741
{"}P -11.457 3.129 -6.741
{ ca  leu B 222  1pbyB_202F_220}P -14.46 -2.009 -3.705
{"}P -14.46 -2.009 -3.705
@subgroup {sidechain}
@vectorlist {sc} off color= cyan master= {sidechain}
{ ca  thr B 200  1pbyB_202F_220}P -10.654 -2.14 -0.048
{ ca  pro B 201  1pbyB_202F_220}P -9.304 0.587 -2.226
{ n   pro B 201  1pbyB_202F_220}P -9.452 -0.313 -1.122
{ ca  phe B 202  1pbyB_202F_220}P -8.108 -0.475 -5.671
{ cb  phe B 202  1pbyB_202F_220}-9.069 -1.493 -6.361
{ cg  phe B 202  1pbyB_202F_220}-10.205 -0.872 -7.132
{ cd1 phe B 202  1pbyB_202F_220}-10.018 -0.419 -8.436
{ ce1 phe B 202  1pbyB_202F_220}-11.087 0.081 -9.182
{ cz  phe B 202  1pbyB_202F_220}-12.364 0.137 -8.617
{ cg  phe B 202  1pbyB_202F_220}P -10.205 -0.872 -7.132
{ cd2 phe B 202  1pbyB_202F_220}-11.482 -0.807 -6.578
{ ce2 phe B 202  1pbyB_202F_220}-12.56 -0.307 -7.311
{ cz  phe B 202  1pbyB_202F_220}ghost -12.364 0.137 -8.617
{ ca  tyr B 203  1pbyB_202F_220}P -6.076 1.299 -8.306
{ ca  thr B 204  1pbyB_202F_220}P -6.741 1.629 -12.004
{ ca  arg B 218  1pbyB_202F_220}P -7.699 6.7 -10.533
{ ca  thr B 219  1pbyB_202F_220}P -8.423 5.359 -7.051
{ ca  leu B 222  1pbyB_202F_220}P -14.46 -2.009 -3.705
@vectorlist {sc H} off nobutton color= gray master= {sidechain}
{ cb  phe B 202  1pbyB_202F_220}P -9.069 -1.493 -6.361
{"}P -9.069 -1.493 -6.361
{ cd1 phe B 202  1pbyB_202F_220}P -10.018 -0.419 -8.436
{ cd2 phe B 202  1pbyB_202F_220}P -11.482 -0.807 -6.578
{ ce1 phe B 202  1pbyB_202F_220}P -11.087 0.081 -9.182
{ ce2 phe B 202  1pbyB_202F_220}P -12.56 -0.307 -7.311
{ cz  phe B 202  1pbyB_202F_220}P -12.364 0.137 -8.617
@subgroup {sidechain}
@vectorlist {sc} color= blue alpha= 0.1765 master= {sidechain}
{ ca  phe B 202  1pbyB_202F_220}P -8.108 -0.475 -5.671
{ cb  phe B 202  1pbyB_202F_220}-9.069 -1.493 -6.361
{ cg  phe B 202  1pbyB_202F_220}-10.205 -0.872 -7.132
{ cd1 phe B 202  1pbyB_202F_220}-10.018 -0.419 -8.436
{ ce1 phe B 202  1pbyB_202F_220}-11.087 0.081 -9.182
{ cz  phe B 202  1pbyB_202F_220}-12.364 0.137 -8.617
{ cg  phe B 202  1pbyB_202F_220}P -10.205 -0.872 -7.132
{ cd2 phe B 202  1pbyB_202F_220}-11.482 -0.807 -6.578
{ ce2 phe B 202  1pbyB_202F_220}-12.56 -0.307 -7.311
{ cz  phe B 202  1pbyB_202F_220}ghost -12.364 0.137 -8.617
@vectorlist {sc H} off nobutton color= gray master= {sidechain}
{ cb  phe B 202  1pbyB_202F_220}P -9.069 -1.493 -6.361
{"}P -9.069 -1.493 -6.361
{ cd1 phe B 202  1pbyB_202F_220}P -10.018 -0.419 -8.436
{ cd2 phe B 202  1pbyB_202F_220}P -11.482 -0.807 -6.578
{ ce1 phe B 202  1pbyB_202F_220}P -11.087 0.081 -9.182
{ ce2 phe B 202  1pbyB_202F_220}P -12.56 -0.307 -7.311
{ cz  phe B 202  1pbyB_202F_220}P -12.364 0.137 -8.617
@subgroup {1->2} dominant
@dotlist {x} color= white width= 1 master= {vdw contact}
{ CE1 PHE 202  B}'P' sky -11.022 1.767 -8.719
{"}'P' sky -10.84 1.662 -8.473
{"}'P' sky -10.768 1.523 -8.243
{"}'P' sky -10.772 1.364 -8.034
{"}'P' sky -11.095 1.003 -7.694
{ CE2 PHE 202  B}'P' sky -12.69 1.437 -7.366
{"}'P' sky -12.699 1.425 -7.104
@dotlist {x} color= white width= 1 master= {vdw contact}
{ CE1 PHE 202  B}'P' sea -11.539 1.708 -8.721
{"}'P' sea -11.283 1.757 -8.719
{"}'P' green -11.35 1.659 -8.473
{"}'P' green -11.095 1.681 -8.472
{"}'P' green -11.023 1.556 -8.242
{"}'P' green -11.03 1.399 -8.032
{"}'P' sea -11.023 1.212 -7.849
{ CE2 PHE 202  B}'P' green -12.43 1.437 -7.366
{"}'P' green -11.687 1.209 -7.376
{"}'P' sea -11.472 1.062 -7.382
{"}'P' green -12.438 1.426 -7.104
{"}'P' green -12.18 1.389 -7.106
{"}'P' green -11.93 1.313 -7.109
{"}'P' green -11.695 1.201 -7.114
{"}'P' sea -11.478 1.056 -7.121
{"}'P' sea -11.983 1.28 -6.852
{"}'P' sea -11.745 1.173 -6.857
{ CZ  PHE 202  B}'P' green -12.242 1.87 -8.41
{"}'P' green -12.56 1.813 -8.154
{"}'P' green -12.627 1.715 -7.908
{"}'P' green -12.557 1.601 -7.677
{"}'P' green -11.363 1.235 -7.693
{"}'P' green -11.577 1.208 -7.478
@vectorlist {x} color= blue width= 1 alpha= 0.1765 master= {small overlap}
{ CE1 PHE 202  B}'P' P -11.28 1.545 -8.242
{"}'P' -11.279 1.541 -8.244
{ CE2 PHE 202  B}'P' P -12.172 1.398 -7.367
{"}'P' -12.176 1.381 -7.367
{"}'P' P -11.922 1.322 -7.371
{"}'P' -11.932 1.296 -7.37
{ CZ  PHE 202  B}'P' P -11.984 1.833 -8.412
{"}'P' -11.992 1.797 -8.416
{"}'P' P -11.734 1.757 -8.415
{"}'P' -11.749 1.72 -8.42
{"}'P' P -11.499 1.645 -8.42
{"}'P' -11.499 1.644 -8.42
{"}'P' P -12.299 1.823 -8.154
{"}'P' -12.301 1.773 -8.167
{"}'P' P -12.039 1.793 -8.155
{"}'P' -12.06 1.688 -8.184
{"}'P' P -11.787 1.724 -8.158
{"}'P' -11.828 1.613 -8.19
{"}'P' P -11.549 1.617 -8.163
{"}'P' -11.588 1.546 -8.185
{"}'P' P -12.372 1.737 -7.907
{"}'P' -12.372 1.68 -7.932
{"}'P' P -12.117 1.718 -7.908
{"}'P' -12.136 1.597 -7.962
{"}'P' P -11.868 1.659 -7.911
{"}'P' -11.913 1.521 -7.975
{"}'P' P -11.632 1.563 -7.915
{"}'P' -11.686 1.457 -7.967
{"}'P' P -11.413 1.431 -7.921
{"}'P' -11.443 1.39 -7.943
{"}'P' P -12.3 1.612 -7.677
{"}'P' -12.302 1.551 -7.715
{"}'P' P -12.045 1.579 -7.678
{"}'P' -12.068 1.474 -7.746
{"}'P' P -11.799 1.504 -7.681
{"}'P' -11.841 1.403 -7.751
{"}'P' P -11.569 1.388 -7.687
{"}'P' -11.604 1.333 -7.728
{"}'P' P -12.307 1.455 -7.467
{"}'P' -12.308 1.447 -7.475
{"}'P' P -12.049 1.42 -7.469
{"}'P' -12.06 1.377 -7.507
{"}'P' P -11.803 1.336 -7.472
{"}'P' -11.82 1.301 -7.506
@subgroup {2->1} dominant
@dotlist {x} color= white width= 1 master= {vdw contact}
{ HA3 GLY 220  B}'P' sky -11.383 2 -8.604
{"}'P' sky -11.085 1.96 -8.466
{"}'P' sky -10.87 1.934 -8.282
@dotlist {x} color= white width= 1 master= {vdw contact}
{ HA3 GLY 220  B}'P' green -11.279 1.798 -8.473
{"}'P' green -11.517 1.711 -8.477
{"}'P' green -11.039 1.736 -8.291
{"}'P' green -11.256 1.593 -8.297
{"}'P' green -12.409 1.92 -8.283
{"}'P' sea -10.855 1.713 -8.07
{"}'P' green -11.045 1.544 -8.077
{"}'P' sea -10.926 1.514 -7.831
{"}'P' green -11.142 1.377 -7.837
{"}'P' green -12.493 1.585 -7.567
{"}'P' sea -11.382 1.268 -7.32
{"}'P' green -11.636 1.238 -7.322
{"}'P' green -12.349 1.482 -7.311
{"}'P' sea -12.531 1.661 -7.303
{"}'P' sea -11.517 1.321 -7.07
{"}'P' green -11.771 1.321 -7.07
{"}'P' green -12.018 1.382 -7.068
{"}'P' green -12.243 1.5 -7.063
{"}'P' sea -12.433 1.669 -7.055
@vectorlist {x} color= blue width= 1 alpha= 0.1765 master= {small overlap}
{ HA3 GLY 220  B}'P' P -11.771 1.711 -8.477
{"}'P' -11.767 1.729 -8.452
{"}'P' P -12.009 1.798 -8.473
{"}'P' -12.002 1.809 -8.455
{"}'P' P -11.506 1.517 -8.3
{"}'P' -11.511 1.552 -8.269
{"}'P' P -11.766 1.515 -8.3
{"}'P' -11.755 1.595 -8.23
{"}'P' P -12.016 1.586 -8.297
{"}'P' -11.98 1.664 -8.223
{"}'P' P -12.237 1.725 -8.291
{"}'P' -12.205 1.76 -8.251
{"}'P' P -11.27 1.426 -8.082
{"}'P' -11.271 1.428 -8.082
{"}'P' P -11.517 1.366 -8.085
{"}'P' -11.526 1.438 -8.046
{"}'P' P -11.771 1.366 -8.085
{"}'P' -11.756 1.491 -8.017
{"}'P' P -12.018 1.426 -8.082
{"}'P' -11.968 1.555 -8.009
{"}'P' P -12.243 1.544 -8.077
{"}'P' -12.182 1.63 -8.022
{"}'P' P -12.433 1.713 -8.07
{"}'P' -12.406 1.736 -8.051
{"}'P' P -11.382 1.291 -7.841
{"}'P' -11.388 1.313 -7.834
{"}'P' P -11.636 1.261 -7.842
{"}'P' -11.637 1.359 -7.815
{"}'P' P -11.89 1.288 -7.841
{"}'P' -11.86 1.421 -7.803
{"}'P' P -12.132 1.37 -7.837
{"}'P' -12.075 1.489 -7.802
{"}'P' P -12.349 1.504 -7.831
{"}'P' -12.297 1.57 -7.809
{"}'P' P -12.531 1.683 -7.823
{"}'P' -12.529 1.685 -7.823
{"}'P' P -11.581 1.222 -7.583
{"}'P' -11.582 1.251 -7.582
{"}'P' P -11.833 1.236 -7.582
{"}'P' -11.821 1.31 -7.579
{"}'P' P -12.077 1.303 -7.579
{"}'P' -12.047 1.379 -7.576
{"}'P' P -12.301 1.422 -7.574
{"}'P' -12.274 1.461 -7.573
{"}'P' P -11.89 1.265 -7.32
{"}'P' -11.886 1.285 -7.324
{"}'P' P -12.132 1.347 -7.317
{"}'P' -12.123 1.366 -7.321
@subgroup {1->2} dominant
@vectorlist {x} color= blue width= 1 alpha= 0.1765 master= {small overlap}
{ O   PHE 202  B}'M' P -9.142 2.701 -6.638
{"}'M' -9.133 2.692 -6.637
@dotlist {x} color= red width= 1 master= {H-bonds}
{ O   PHE 202  B}'M' greentint -9.165 2.168 -7.377
{"}'M' greentint -9.05 2.4 -7.366
{"}'M' greentint -8.885 2.6 -7.358
{"}'M' greentint -8.678 2.756 -7.351
{"}'M' greentint -9.308 2.159 -7.157
{"}'M' greentint -9.208 2.392 -7.147
{"}'M' greentint -9.063 2.6 -7.138
{"}'M' greentint -8.879 2.774 -7.13
{"}'M' greentint -8.664 2.908 -7.124
{"}'M' greentint -9.406 2.145 -6.917
{"}'M' greentint -9.313 2.383 -6.906
{"}'M' greentint -9.175 2.599 -6.897
{"}'M' greentint -9 2.785 -6.889
{"}'M' greentint -8.792 2.935 -6.882
{"}'M' greentint -8.56 3.042 -6.877
{"}'M' greentint -9.482 2.019 -6.668
{"}'M' greentint -9.412 2.266 -6.657
{"}'M' greentint -9.297 2.496 -6.647
{"}'M' greentint -8.952 2.874 -6.631
{"}'M' greentint -8.733 3.009 -6.625
{"}'M' greentint -8.493 3.102 -6.621
{"}'M' greentint -9.415 2.247 -6.399
{"}'M' greentint -9.302 2.478 -6.389
{"}'M' greentint -9.148 2.684 -6.38
{"}'M' greentint -8.959 2.858 -6.373
{"}'M' greentint -8.741 2.994 -6.367
{"}'M' greentint -9.309 2.357 -6.14
{"}'M' greentint -9.17 2.572 -6.131
{"}'M' greentint -8.994 2.757 -6.123
{"}'M' greentint -8.785 2.905 -6.116
@subgroup {2->1} dominant
@vectorlist {x} color= blue width= 1 alpha= 0.1765 master= {small overlap}
{ H   GLY 220  B}'M' P -8.655 2.248 -6.837
{"}'M' -8.66 2.253 -6.836
{"}'M' P -8.706 2.232 -6.578
{"}'M' -8.719 2.246 -6.583
@dotlist {x} color= sky width= 1 master= {H-bonds}
{ H   GLY 220  B}'M' greentint -8.559 2.701 -7.317
{"}'M' greentint -8.669 2.467 -7.328
{"}'M' greentint -8.843 2.277 -7.336
{"}'M' greentint -9.065 2.145 -7.342
{"}'M' greentint -8.456 2.688 -7.076
{"}'M' greentint -8.552 2.455 -7.087
{"}'M' greentint -8.706 2.255 -7.095
{"}'M' greentint -8.906 2.102 -7.102
{"}'M' greentint -9.139 2.005 -7.106
{"}'M' greentint -8.423 2.937 -7.066
{"}'M' greentint -8.418 2.685 -6.818
{"}'M' greentint -8.509 2.452 -6.828
{"}'M' greentint -8.846 2.087 -6.844
{"}'M' greentint -9.072 1.978 -6.848
{"}'M' greentint -9.318 1.929 -6.851
{"}'M' greentint -8.389 2.934 -6.807
{"}'M' greentint -8.456 2.665 -6.559
{"}'M' greentint -8.552 2.432 -6.569
{"}'M' greentint -8.906 2.079 -6.585
{"}'M' greentint -9.139 1.983 -6.589
{"}'M' greentint -9.389 1.95 -6.591
{"}'M' greentint -8.423 2.915 -6.548
{"}'M' greentint -8.559 2.657 -6.318
{"}'M' greentint -8.669 2.424 -6.328
{"}'M' greentint -8.843 2.233 -6.337
{"}'M' greentint -9.065 2.102 -6.343
{"}'M' greentint -9.316 2.042 -6.345
{"}'M' greentint -8.523 2.912 -6.307
{"}'M' greentint -8.73 2.64 -6.112
{"}'M' greentint -8.866 2.419 -6.121
{"}'M' greentint -9.074 2.263 -6.128
{"}'M' greentint -9.324 2.192 -6.131
{"}'M' greentint -8.682 2.895 -6.101
{"}'M' greentint -8.952 2.646 -5.952
{"}'M' greentint -9.132 2.46 -5.961
@subgroup {1->2} dominant
@dotlist {x} color= sky width= 1 master= {H-bonds}
{ H   PHE 202  B}'M' greentint -10.007 1.45 -5.307
{"}'M' greentint -9.863 1.664 -5.298
{"}'M' greentint -9.663 1.827 -5.291
{"}'M' greentint -10.156 1.321 -5.072
{"}'M' greentint -10.06 1.554 -5.062
{"}'M' greentint -9.906 1.754 -5.053
{"}'M' greentint -9.706 1.907 -5.046
{"}'M' greentint -9.473 2.003 -5.042
{"}'M' greentint -10.216 1.177 -4.819
{"}'M' greentint -10.156 1.42 -4.808
{"}'M' greentint -10.037 1.641 -4.799
{"}'M' greentint -9.867 1.825 -4.791
{"}'M' greentint -9.656 1.961 -4.785
{"}'M' greentint -9.418 2.04 -4.781
{"}'M' greentint -10.189 1.049 -4.565
{"}'M' greentint -10.156 1.298 -4.555
{"}'M' greentint -10.06 1.531 -4.544
{"}'M' greentint -9.906 1.731 -4.536
{"}'M' greentint -9.706 1.884 -4.529
{"}'M' greentint -9.473 1.981 -4.525
{"}'M' greentint -10.081 1.159 -4.319
{"}'M' greentint -10.007 1.406 -4.308
{"}'M' greentint -9.863 1.621 -4.299
{"}'M' greentint -9.663 1.783 -4.292
{"}'M' greentint -9.824 1.401 -4.101
{"}'M' greentint -9.649 1.593 -4.093
@subgroup {2->1} dominant
@dotlist {x} color= red width= 1 master= {H-bonds}
{ O   GLY 220  B}'M' greentint -9.583 1.815 -5.273
{"}'M' greentint -9.706 1.594 -5.283
{"}'M' greentint -9.872 1.402 -5.291
{"}'M' greentint -10.072 1.247 -5.298
{"}'M' greentint -9.482 1.806 -5.032
{"}'M' greentint -9.598 1.578 -5.042
{"}'M' greentint -9.755 1.376 -5.051
{"}'M' greentint -9.947 1.208 -5.058
{"}'M' greentint -10.168 1.078 -5.064
{"}'M' greentint -9.365 2.032 -4.768
{"}'M' greentint -9.435 1.785 -4.779
{"}'M' greentint -9.55 1.554 -4.789
{"}'M' greentint -9.705 1.349 -4.798
{"}'M' greentint -9.895 1.176 -4.806
{"}'M' greentint -10.114 1.041 -4.811
{"}'M' greentint -9.432 1.781 -4.521
{"}'M' greentint -9.545 1.55 -4.531
{"}'M' greentint -9.699 1.344 -4.54
{"}'M' greentint -9.888 1.17 -4.547
{"}'M' greentint -10.106 1.033 -4.553
{"}'M' greentint -9.485 1.765 -4.267
{"}'M' greentint -9.602 1.538 -4.277
{"}'M' greentint -9.76 1.337 -4.286
{"}'M' greentint -9.954 1.169 -4.293
@subgroup {mainchain}
@vectorlist {mc} color= blue alpha= 0.1765 master= {mainchain}
{ n   ile A 201  1phmA_321Y_203}P -6.305 5.533 -11.45
{"}-6.305 5.533 -11.45
{ ca  ile A 201  1phmA_321Y_203}-7.465 6.062 -10.763
{ c   ile A 201  1phmA_321Y_203}-7.791 5.188 -9.594
{ o   ile A 201  1phmA_321Y_203}-7.806 3.953 -9.711
{ c   ile A 201  1phmA_321Y_203}P -7.791 5.188 -9.594
{ n   ala A 202  1phmA_321Y_203}-7.992 5.837 -8.442
{ ca  ala A 202  1phmA_321Y_203}-8.335 5.161 -7.215
{ c   ala A 202  1phmA_321Y_203}-9.822 4.91 -7.199
{ o   ala A 202  1phmA_321Y_203}-10.606 5.734 -7.667
{ c   ala A 202  1phmA_321Y_203}P -9.822 4.91 -7.199
{ n   gly A 203  1phmA_321Y_203}-10.213 3.786 -6.608
{ ca  gly A 203  1phmA_321Y_203}-11.613 3.448 -6.524
{ c   gly A 203  1phmA_321Y_203}-11.791 2.615 -5.286
{ o   gly A 203  1phmA_321Y_203}-10.816 2.321 -4.562
{ c   gly A 203  1phmA_321Y_203}P -11.791 2.615 -5.286
{ n   met A 204  1phmA_321Y_203}-13.025 2.192 -5.043
{ ca  met A 204  1phmA_321Y_203}-13.33 1.431 -3.851
{ c   met A 204  1phmA_321Y_203}-14.229 0.249 -4.168
{ o   met A 204  1phmA_321Y_203}-15.229 0.391 -4.888
{ c   met A 204  1phmA_321Y_203}P -14.229 0.249 -4.168
{ n   tyr A 205  1phmA_321Y_203}-13.875 -0.908 -3.624
{ ca  tyr A 205  1phmA_321Y_203}-14.696 -2.088 -3.797
{ c   tyr A 205  1phmA_321Y_203}-15.169 -2.386 -2.402
{ o   tyr A 205  1phmA_321Y_203}-14.374 -2.792 -1.548
{ n   ile A 319  1phmA_321Y_203}P -12.153 -2.089 0.166
{"}-12.153 -2.089 0.166
{ ca  ile A 319  1phmA_321Y_203}-10.968 -2.456 -0.543
{ c   ile A 319  1phmA_321Y_203}-10.634 -1.314 -1.461
{ o   ile A 319  1phmA_321Y_203}-11.332 -1.076 -2.463
{ c   ile A 319  1phmA_321Y_203}P -10.634 -1.314 -1.461
{ n   met A 320  1phmA_321Y_203}-9.545 -0.613 -1.162
{ ca  met A 320  1phmA_321Y_203}-9.153 0.51 -1.988
{ c   met A 320  1phmA_321Y_203}-8.194 0.023 -3.047
{ o   met A 320  1phmA_321Y_203}-7.179 -0.613 -2.735
{ c   met A 320  1phmA_321Y_203}P -8.194 0.023 -3.047
{ n   tyr A 321  1phmA_321Y_203}-8.41 0.461 -4.278
{ ca  tyr A 321  1phmA_321Y_203}-7.597 -0.027 -5.388
{ c   tyr A 321  1phmA_321Y_203}-7.28 1.051 -6.375
{ o   tyr A 321  1phmA_321Y_203}-7.816 2.146 -6.279
{ c   tyr A 321  1phmA_321Y_203}P -7.28 1.051 -6.375
{ n   tyr A 322  1phmA_321Y_203}-6.416 0.733 -7.341
{ ca  tyr A 322  1phmA_321Y_203}-6.139 1.64 -8.439
{ c   tyr A 322  1phmA_321Y_203}-6.34 0.837 -9.729
{ o   tyr A 322  1phmA_321Y_203}-6.242 -0.421 -9.727
{ c   tyr A 322  1phmA_321Y_203}P -6.34 0.837 -9.729
{ n   met A 323  1phmA_321Y_203}-6.671 1.545 -10.802
{ ca  met A 323  1phmA_321Y_203}-6.869 0.915 -12.113
{ c   met A 323  1phmA_321Y_203}-6.273 1.855 -13.136
{ o   met A 323  1phmA_321Y_203}-6.117 3.048 -12.866
@vectorlist {mc H} off nobutton color= gray master= {mainchain}
{ n   ile A 201  1phmA_321Y_203}P -6.305 5.533 -11.45
{ ca  ile A 201  1phmA_321Y_203}P -7.465 6.062 -10.763
{ n   ala A 202  1phmA_321Y_203}P -7.992 5.837 -8.442
{ ca  ala A 202  1phmA_321Y_203}P -8.335 5.161 -7.215
{ n   gly A 203  1phmA_321Y_203}P -10.213 3.786 -6.608
{ ca  gly A 203  1phmA_321Y_203}P -11.613 3.448 -6.524
{"}P -11.613 3.448 -6.524
{ n   met A 204  1phmA_321Y_203}P -13.025 2.192 -5.043
{ ca  met A 204  1phmA_321Y_203}P -13.33 1.431 -3.851
{ n   tyr A 205  1phmA_321Y_203}P -13.875 -0.908 -3.624
{ ca  tyr A 205  1phmA_321Y_203}P -14.696 -2.088 -3.797
{ n   ile A 319  1phmA_321Y_203}P -12.153 -2.089 0.166
{ ca  ile A 319  1phmA_321Y_203}P -10.968 -2.456 -0.543
{ n   met A 320  1phmA_321Y_203}P -9.545 -0.613 -1.162
{ ca  met A 320  1phmA_321Y_203}P -9.153 0.51 -1.988
{ n   tyr A 321  1phmA_321Y_203}P -8.41 0.461 -4.278
{ ca  tyr A 321  1phmA_321Y_203}P -7.597 -0.027 -5.388
{ n   tyr A 322  1phmA_321Y_203}P -6.416 0.733 -7.341
{ ca  tyr A 322  1phmA_321Y_203}P -6.139 1.64 -8.439
{ n   met A 323  1phmA_321Y_203}P -6.671 1.545 -10.802
{ ca  met A 323  1phmA_321Y_203}P -6.869 0.915 -12.113
@subgroup {mainchain}
@vectorlist {Calphas} off color= blue alpha= 0.2353
{ ca  ile A 201  1phmA_321Y_203}P -7.465 6.062 -10.763
{"}-7.465 6.062 -10.763
{ ca  ala A 202  1phmA_321Y_203}-8.335 5.161 -7.215
{ ca  gly A 203  1phmA_321Y_203}-11.613 3.448 -6.524
{ ca  met A 204  1phmA_321Y_203}-13.33 1.431 -3.851
{ ca  tyr A 205  1phmA_321Y_203}-14.696 -2.088 -3.797
{ ca  ile A 319  1phmA_321Y_203}-10.968 -2.456 -0.543
{ ca  met A 320  1phmA_321Y_203}-9.153 0.51 -1.988
{ ca  tyr A 321  1phmA_321Y_203}-7.597 -0.027 -5.388
{ ca  tyr A 322  1phmA_321Y_203}-6.139 1.64 -8.439
{ ca  met A 323  1phmA_321Y_203}-6.869 0.915 -12.113
@subgroup {sidechain}
@vectorlist {sc} off color= cyan master= {sidechain}
{ ca  ile A 201  1phmA_321Y_203}P -7.465 6.062 -10.763
{ ca  ala A 202  1phmA_321Y_203}P -8.335 5.161 -7.215
{ ca  met A 204  1phmA_321Y_203}P -13.33 1.431 -3.851
{ ca  tyr A 205  1phmA_321Y_203}P -14.696 -2.088 -3.797
{ ca  ile A 319  1phmA_321Y_203}P -10.968 -2.456 -0.543
{ ca  met A 320  1phmA_321Y_203}P -9.153 0.51 -1.988
{ ca  tyr A 321  1phmA_321Y_203}P -7.597 -0.027 -5.388
{ cb  tyr A 321  1phmA_321Y_203}-8.424 -1.111 -6.149
{ cg  tyr A 321  1phmA_321Y_203}-9.748 -0.607 -6.759
{ cd1 tyr A 321  1phmA_321Y_203}-9.754 0.178 -7.904
{ ce1 tyr A 321  1phmA_321Y_203}-10.939 0.648 -8.466
{ cz  tyr A 321  1phmA_321Y_203}-12.126 0.322 -7.879
{ oh  tyr A 321  1phmA_321Y_203}-13.286 0.824 -8.43
{ cg  tyr A 321  1phmA_321Y_203}P -9.748 -0.607 -6.759
{ cd2 tyr A 321  1phmA_321Y_203}-10.974 -0.918 -6.187
{ ce2 tyr A 321  1phmA_321Y_203}-12.16 -0.463 -6.742
{ cz  tyr A 321  1phmA_321Y_203}ghost -12.126 0.322 -7.879
{ ca  tyr A 322  1phmA_321Y_203}P -6.139 1.64 -8.439
{ ca  met A 323  1phmA_321Y_203}P -6.869 0.915 -12.113
@vectorlist {sc H} off nobutton color= gray master= {sidechain}
{ cb  tyr A 321  1phmA_321Y_203}P -8.424 -1.111 -6.149
{"}P -8.424 -1.111 -6.149
{ cd1 tyr A 321  1phmA_321Y_203}P -9.754 0.178 -7.904
{ cd2 tyr A 321  1phmA_321Y_203}P -10.974 -0.918 -6.187
{ ce1 tyr A 321  1phmA_321Y_203}P -10.939 0.648 -8.466
{ ce2 tyr A 321  1phmA_321Y_203}P -12.16 -0.463 -6.742
{ oh  tyr A 321  1phmA_321Y_203}P -13.286 0.824 -8.43
@subgroup {sidechain}
@vectorlist {sc} color= blue alpha= 0.1765 master= {sidechain}
{ ca  tyr A 321  1phmA_321Y_203}P -7.597 -0.027 -5.388
{ cb  tyr A 321  1phmA_321Y_203}-8.424 -1.111 -6.149
{ cg  tyr A 321  1phmA_321Y_203}-9.748 -0.607 -6.759
{ cd1 tyr A 321  1phmA_321Y_203}-9.754 0.178 -7.904
{ ce1 tyr A 321  1phmA_321Y_203}-10.939 0.648 -8.466
{ cz  tyr A 321  1phmA_321Y_203}-12.126 0.322 -7.879
{ oh  tyr A 321  1phmA_321Y_203}-13.286 0.824 -8.43
{ cg  tyr A 321  1phmA_321Y_203}P -9.748 -0.607 -6.759
{ cd2 tyr A 321  1phmA_321Y_203}-10.974 -0.918 -6.187
{ ce2 tyr A 321  1phmA_321Y_203}-12.16 -0.463 -6.742
{ cz  tyr A 321  1phmA_321Y_203}ghost -12.126 0.322 -7.879
@vectorlist {sc H} off nobutton color= gray master= {sidechain}
{ cb  tyr A 321  1phmA_321Y_203}P -8.424 -1.111 -6.149
{"}P -8.424 -1.111 -6.149
{ cd1 tyr A 321  1phmA_321Y_203}P -9.754 0.178 -7.904
{ cd2 tyr A 321  1phmA_321Y_203}P -10.974 -0.918 -6.187
{ ce1 tyr A 321  1phmA_321Y_203}P -10.939 0.648 -8.466
{ ce2 tyr A 321  1phmA_321Y_203}P -12.16 -0.463 -6.742
{ oh  tyr A 321  1phmA_321Y_203}P -13.286 0.824 -8.43
@subgroup {1->2} dominant
@dotlist {x} color= white width= 1 master= {vdw contact}
{ CE1 TYR 321  A}'P' green -11.577 2.277 -8.526
{"}'P' green -11.335 2.34 -8.261
{"}'P' green -11.078 2.38 -8.259
{"}'P' sea -10.874 2.334 -8.003
{"}'P' green -10.947 2.248 -7.756
{ CZ  TYR 321  A}'P' green -12.33 2.031 -8.194
{"}'P' green -12.637 1.839 -7.173
{"}'P' green -12.319 1.786 -6.939
@vectorlist {x} color= blue width= 1 alpha= 0.1765 master= {small overlap}
{ CE1 TYR 321  A}'P' P -11.819 2.148 -8.27
{"}'P' -11.81 2.134 -8.271
{"}'P' P -11.584 2.262 -8.265
{"}'P' -11.574 2.235 -8.268
{"}'P' P -11.866 2.062 -8.014
{"}'P' -11.828 2.003 -8.033
{"}'P' P -11.637 2.186 -8.009
{"}'P' -11.596 2.097 -8.036
{"}'P' P -11.391 2.275 -8.005
{"}'P' -11.37 2.2 -8.026
{"}'P' P -11.135 2.324 -8.003
{"}'P' -11.133 2.311 -8.007
{"}'P' P -11.686 2.066 -7.764
{"}'P' -11.634 1.969 -7.813
{"}'P' P -11.45 2.165 -7.76
{"}'P' -11.416 2.064 -7.807
{"}'P' P -11.202 2.226 -7.757
{"}'P' -11.193 2.17 -7.782
{"}'P' P -11.621 1.962 -7.533
{"}'P' -11.586 1.893 -7.582
{"}'P' P -11.383 2.058 -7.529
{"}'P' -11.362 1.991 -7.573
{"}'P' P -11.132 2.112 -7.526
{"}'P' -11.129 2.092 -7.539
{"}'P' P -11.394 1.889 -7.32
{"}'P' -11.391 1.879 -7.329
{ CZ  TYR 321  A}'P' P -12.069 2.043 -8.194
{"}'P' -12.069 2.037 -8.193
{"}'P' P -12.514 2.027 -7.935
{"}'P' -12.513 2.024 -7.935
{"}'P' P -12.256 2.066 -7.934
{"}'P' -12.251 1.994 -7.931
{"}'P' P -11.996 2.066 -7.934
{"}'P' -12.003 1.969 -7.931
{"}'P' P -12.522 2.014 -7.674
{"}'P' -12.513 1.974 -7.679
{"}'P' P -12.265 2.054 -7.672
{"}'P' -12.255 1.938 -7.686
{"}'P' P -12.004 2.055 -7.672
{"}'P' -12.014 1.91 -7.69
{"}'P' P -11.746 2.018 -7.674
{"}'P' -11.772 1.901 -7.688
{"}'P' P -12.578 1.949 -7.418
{"}'P' -12.574 1.935 -7.422
{"}'P' P -12.322 1.998 -7.416
{"}'P' -12.311 1.904 -7.442
{"}'P' P -12.061 2.008 -7.416
{"}'P' -12.066 1.874 -7.452
{"}'P' P -11.801 1.978 -7.417
{"}'P' -11.824 1.861 -7.45
{"}'P' P -12.389 1.9 -7.17
{"}'P' -12.385 1.877 -7.181
{"}'P' P -12.134 1.922 -7.169
{"}'P' -12.134 1.853 -7.2
{"}'P' P -11.879 1.903 -7.17
{"}'P' -11.89 1.835 -7.2
{"}'P' P -11.63 1.844 -7.173
{"}'P' -11.638 1.821 -7.183
@dotlist {x} color= red width= 1 master= {vdw contact}
{ OH  TYR 321  A}'P' sky -12.912 2.16 -8.242
{"}'P' sky -13.104 2.036 -7.752
{"}'P' blue -13.092 1.886 -7.539
{ HH  TYR 321  A}'P' blue -12.748 2.307 -8.576
{"}'P' sky -12.524 2.18 -8.582
{"}'P' blue -12.346 1.992 -8.59
{"}'P' blue -12.992 2.193 -8.374
{"}'P' sky -12.742 2.122 -8.377
@dotlist {x} color= red width= 1 master= {vdw contact}
{ OH  TYR 321  A}'P' sea -12.672 2.069 -8.246
{"}'P' sea -12.969 2.115 -7.99
{"}'P' green -12.727 2.031 -7.994
{"}'P' sea -12.858 1.974 -7.755
@subgroup {2->1} dominant
@dotlist {x} color= white width= 1 master= {vdw contact}
{ HA3 GLY 203  A}'P' sky -12.493 2.462 -8.351
{"}'P' sky -12.699 2.422 -8.168
{"}'P' sky -12.867 2.424 -7.946
{"}'P' blue -12.958 2.401 -7.699
@dotlist {x} color= white width= 1 master= {vdw contact}
{ HA3 GLY 203  A}'P' green -11.375 2.462 -8.351
{"}'P' green -11.569 2.3 -8.358
{"}'P' green -11.807 2.213 -8.362
{"}'P' green -11.16 2.436 -8.167
{"}'P' green -12.306 2.088 -8.182
{"}'P' sea -12.527 2.227 -8.176
{"}'P' green -11.001 2.424 -7.946
{"}'P' green -12.533 2.046 -7.962
{"}'P' sea -12.723 2.215 -7.955
{"}'P' green -12.639 2.006 -7.716
{"}'P' sea -12.821 2.185 -7.708
{"}'P' green -12.308 1.884 -6.953
@vectorlist {x} color= blue width= 1 alpha= 0.1765 master= {small overlap}
{ HA3 GLY 203  A}'P' P -11.329 2.238 -8.176
{"}'P' -11.351 2.262 -8.147
{"}'P' P -11.546 2.095 -8.182
{"}'P' -11.572 2.148 -8.131
{"}'P' P -11.796 2.019 -8.185
{"}'P' -11.802 2.06 -8.15
{"}'P' P -12.056 2.017 -8.185
{"}'P' -12.055 2.027 -8.177
{"}'P' P -11.145 2.215 -7.955
{"}'P' -11.175 2.241 -7.934
{"}'P' P -11.335 2.046 -7.962
{"}'P' -11.389 2.123 -7.913
{"}'P' P -11.56 1.928 -7.967
{"}'P' -11.599 2.028 -7.91
{"}'P' P -11.807 1.868 -7.97
{"}'P' -11.816 1.943 -7.929
{"}'P' P -12.061 1.868 -7.97
{"}'P' -12.05 1.955 -7.922
{"}'P' P -12.308 1.928 -7.967
{"}'P' -12.287 1.982 -7.936
{"}'P' P -11.037 2.198 -7.708
{"}'P' -11.045 2.205 -7.705
{"}'P' P -11.216 2.016 -7.716
{"}'P' -11.267 2.078 -7.695
{"}'P' P -11.432 1.879 -7.722
{"}'P' -11.481 1.978 -7.692
{"}'P' P -11.672 1.793 -7.726
{"}'P' -11.695 1.888 -7.699
{"}'P' P -11.926 1.763 -7.727
{"}'P' -11.927 1.901 -7.689
{"}'P' P -12.18 1.79 -7.726
{"}'P' -12.151 1.918 -7.69
{"}'P' P -12.422 1.872 -7.722
{"}'P' -12.387 1.944 -7.701
{"}'P' P -11.177 2 -7.456
{"}'P' -11.191 2.017 -7.455
{"}'P' P -11.386 1.858 -7.462
{"}'P' -11.413 1.909 -7.46
{"}'P' P -11.621 1.765 -7.466
{"}'P' -11.643 1.845 -7.463
{"}'P' P -11.871 1.724 -7.468
{"}'P' -11.878 1.857 -7.462
{"}'P' P -12.123 1.738 -7.467
{"}'P' -12.101 1.873 -7.461
{"}'P' P -12.367 1.805 -7.464
{"}'P' -12.332 1.894 -7.461
{"}'P' P -12.591 1.924 -7.459
{"}'P' -12.582 1.936 -7.459
{"}'P' P -11.672 1.77 -7.205
{"}'P' -11.682 1.813 -7.213
{"}'P' P -11.926 1.74 -7.207
{"}'P' -11.926 1.823 -7.222
{"}'P' P -12.18 1.767 -7.205
{"}'P' -12.164 1.841 -7.219
{"}'P' P -12.422 1.849 -7.202
{"}'P' -12.41 1.873 -7.207
@subgroup {1->2} dominant
@dotlist {x} color= red width= 1 master= {vdw contact}
{ O   TYR 321  A}'M' green -8.912 2.781 -6.876
{"}'M' green -9.157 2.282 -6.657
{"}'M' green -9.156 2.257 -5.891
{"}'M' green -9.014 2.486 -5.64
{"}'M' green -8.772 2.928 -5.62
@dotlist {x} color= red width= 1 master= {H-bonds}
{ O   TYR 321  A}'M' greentint -9.11 2.534 -6.646
{"}'M' greentint -9.017 2.772 -6.635
{"}'M' greentint -8.879 2.988 -6.626
{"}'M' greentint -8.704 3.174 -6.618
{"}'M' greentint -9.186 2.408 -6.397
{"}'M' greentint -9.116 2.655 -6.386
{"}'M' greentint -9.001 2.885 -6.376
{"}'M' greentint -8.846 3.09 -6.367
{"}'M' greentint -8.656 3.263 -6.36
{"}'M' greentint -9.188 2.388 -6.139
{"}'M' greentint -9.119 2.636 -6.128
{"}'M' greentint -9.006 2.867 -6.118
{"}'M' greentint -8.852 3.073 -6.109
{"}'M' greentint -8.663 3.247 -6.102
{"}'M' greentint -9.108 2.508 -5.88
{"}'M' greentint -9.013 2.746 -5.869
{"}'M' greentint -8.874 2.961 -5.86
{"}'M' greentint -8.698 3.146 -5.852
{"}'M' greentint -8.916 2.719 -5.629
@subgroup {2->1} dominant
@dotlist {x} color= sky width= 1 master= {H-bonds}
{ H   GLY 203  A}'M' greentint -8.763 2.894 -6.704
{"}'M' greentint -8.873 2.66 -6.715
{"}'M' greentint -9.047 2.47 -6.723
{"}'M' greentint -8.66 2.881 -6.463
{"}'M' greentint -8.756 2.648 -6.474
{"}'M' greentint -8.91 2.448 -6.482
{"}'M' greentint -9.11 2.295 -6.489
{"}'M' greentint -8.627 3.13 -6.453
{"}'M' greentint -8.622 2.878 -6.205
{"}'M' greentint -8.713 2.645 -6.215
{"}'M' greentint -8.859 2.441 -6.224
{"}'M' greentint -9.05 2.28 -6.231
{"}'M' greentint -8.593 3.127 -6.194
{"}'M' greentint -8.66 2.858 -5.946
{"}'M' greentint -8.756 2.625 -5.956
{"}'M' greentint -8.91 2.425 -5.965
{"}'M' greentint -9.11 2.272 -5.972
{"}'M' greentint -8.627 3.108 -5.935
{"}'M' greentint -8.763 2.85 -5.705
{"}'M' greentint -8.873 2.617 -5.715
{"}'M' greentint -9.047 2.426 -5.724
@subgroup {1->2} dominant
@dotlist {x} color= sky width= 1 master= {vdw contact}
{ H   TYR 321  A}'M' green -9.969 1.271 -5.022
{"}'M' green -9.551 1.895 -4.995
{"}'M' green -10.077 1.139 -4.787
{"}'M' green -10.077 1.117 -4.269
@dotlist {x} color= sky width= 1 master= {H-bonds}
{ H   TYR 321  A}'M' greentint -9.895 1.518 -5.011
{"}'M' greentint -9.751 1.732 -5.002
{"}'M' greentint -10.044 1.389 -4.776
{"}'M' greentint -9.948 1.622 -4.766
{"}'M' greentint -9.794 1.822 -4.757
{"}'M' greentint -9.594 1.975 -4.75
{"}'M' greentint -10.104 1.245 -4.523
{"}'M' greentint -10.044 1.488 -4.512
{"}'M' greentint -9.925 1.709 -4.503
{"}'M' greentint -9.755 1.893 -4.495
{"}'M' greentint -9.544 2.029 -4.489
{"}'M' greentint -10.044 1.366 -4.259
{"}'M' greentint -9.948 1.599 -4.248
{"}'M' greentint -9.794 1.799 -4.24
{"}'M' greentint -9.594 1.952 -4.233
{"}'M' greentint -9.895 1.474 -4.012
{"}'M' greentint -9.751 1.689 -4.003
@subgroup {2->1} dominant
@dotlist {x} color= red width= 1 master= {vdw contact}
{ O   GLY 203  A}'M' green -9.787 1.633 -5.217
{"}'M' green -10.028 1.247 -4.992
{"}'M' green -9.446 2.071 -4.702
{"}'M' green -9.444 2.068 -4.444
{"}'M' green -10.187 1.072 -4.487
{"}'M' green -9.494 2.05 -4.19
{"}'M' green -9.661 1.807 -3.96
{"}'M' green -9.947 1.392 -3.978
@dotlist {x} color= red width= 1 master= {H-bonds}
{ O   GLY 203  A}'M' greentint -9.563 1.845 -4.966
{"}'M' greentint -9.679 1.617 -4.976
{"}'M' greentint -9.836 1.415 -4.985
{"}'M' greentint -9.516 1.824 -4.713
{"}'M' greentint -9.631 1.593 -4.723
{"}'M' greentint -9.786 1.388 -4.732
{"}'M' greentint -9.976 1.215 -4.74
{"}'M' greentint -9.513 1.82 -4.455
{"}'M' greentint -9.626 1.589 -4.465
{"}'M' greentint -9.78 1.383 -4.474
{"}'M' greentint -9.969 1.209 -4.481
{"}'M' greentint -9.566 1.804 -4.201
{"}'M' greentint -9.683 1.577 -4.211
{"}'M' greentint -9.841 1.376 -4.22
{"}'M' greentint -10.035 1.208 -4.227
{"}'M' greentint -9.783 1.585 -3.969
@subgroup {mainchain}
@vectorlist {mc} color= blue alpha= 0.1765 master= {mainchain}
{ n   phe B 143  1pk6B_145Y_183}P -11.37 -1.52 1.481
{"}-11.37 -1.52 1.481
{ ca  phe B 143  1pk6B_145Y_183}-10.961 -2.057 0.192
{ c   phe B 143  1pk6B_145Y_183}-10.685 -0.92 -0.783
{ o   phe B 143  1pk6B_145Y_183}-11.42 0.073 -0.819
{ c   phe B 143  1pk6B_145Y_183}P -10.685 -0.92 -0.783
{ n   thr B 144  1pk6B_145Y_183}-9.638 -1.087 -1.582
{ ca  thr B 144  1pk6B_145Y_183}-9.246 -0.046 -2.513
{ c   thr B 144  1pk6B_145Y_183}-8.497 -0.563 -3.742
{ o   thr B 144  1pk6B_145Y_183}-7.935 -1.662 -3.734
{ c   thr B 144  1pk6B_145Y_183}P -8.497 -0.563 -3.742
{ n   tyr B 145  1pk6B_145Y_183}-8.505 0.229 -4.808
{ ca  tyr B 145  1pk6B_145Y_183}-7.791 -0.168 -6.002
{ c   tyr B 145  1pk6B_145Y_183}-7.38 1.05 -6.807
{ o   tyr B 145  1pk6B_145Y_183}-7.943 2.142 -6.658
{ c   tyr B 145  1pk6B_145Y_183}P -7.38 1.05 -6.807
{ n   his B 146  1pk6B_145Y_183}-6.365 0.847 -7.635
{ ca  his B 146  1pk6B_145Y_183}-5.87 1.879 -8.535
{ c   his B 146  1pk6B_145Y_183}-5.694 1.131 -9.847
{ o   his B 146  1pk6B_145Y_183}-4.906 0.189 -9.948
{ c   his B 146  1pk6B_145Y_183}P -5.694 1.131 -9.847
{ n   ala B 147  1pk6B_145Y_183}-6.451 1.532 -10.854
{ ca  ala B 147  1pk6B_145Y_183}-6.379 0.863 -12.146
{ c   ala B 147  1pk6B_145Y_183}-5.842 1.743 -13.265
{ o   ala B 147  1pk6B_145Y_183}-6.394 2.819 -13.524
{ n   thr B 181  1pk6B_145Y_183}P -7.085 5.397 -12.421
{"}-7.085 5.397 -12.421
{ ca  thr B 181  1pk6B_145Y_183}-8.277 5.732 -11.672
{ c   thr B 181  1pk6B_145Y_183}-8.309 4.977 -10.356
{ o   thr B 181  1pk6B_145Y_183}-7.552 4.024 -10.153
{ c   thr B 181  1pk6B_145Y_183}P -8.309 4.977 -10.356
{ n   thr B 182  1pk6B_145Y_183}-9.185 5.405 -9.463
{ ca  thr B 182  1pk6B_145Y_183}-9.255 4.752 -8.18
{ c   thr B 182  1pk6B_145Y_183}-10.66 4.695 -7.593
{ o   thr B 182  1pk6B_145Y_183}-11.553 5.457 -7.975
{ c   thr B 182  1pk6B_145Y_183}P -10.66 4.695 -7.593
{ n   gly B 183  1pk6B_145Y_183}-10.828 3.758 -6.666
{ ca  gly B 183  1pk6B_145Y_183}-12.093 3.559 -5.992
{ c   gly B 183  1pk6B_145Y_183}-11.755 2.949 -4.648
{ o   gly B 183  1pk6B_145Y_183}-10.672 2.366 -4.479
{ c   gly B 183  1pk6B_145Y_183}P -11.755 2.949 -4.648
{ n   gly B 184  1pk6B_145Y_183}-12.67 3.089 -3.695
{ ca  gly B 184  1pk6B_145Y_183}-12.455 2.55 -2.364
{ c   gly B 184  1pk6B_145Y_183}-13.757 2.44 -1.593
{ o   gly B 184  1pk6B_145Y_183}-14.728 3.163 -1.867
{ c   gly B 184  1pk6B_145Y_183}P -13.757 2.44 -1.593
{ n   met B 185  1pk6B_145Y_183}-13.772 1.547 -0.606
{ ca  met B 185  1pk6B_145Y_183}-14.976 1.34 0.188
{ c   met B 185  1pk6B_145Y_183}-14.707 0.67 1.531
{ o   met B 185  1pk6B_145Y_183}-13.849 -0.227 1.641
@vectorlist {mc H} off nobutton color= gray master= {mainchain}
{ n   phe B 143  1pk6B_145Y_183}P -11.37 -1.52 1.481
{ ca  phe B 143  1pk6B_145Y_183}P -10.961 -2.057 0.192
{ n   thr B 144  1pk6B_145Y_183}P -9.638 -1.087 -1.582
{ ca  thr B 144  1pk6B_145Y_183}P -9.246 -0.046 -2.513
{ n   tyr B 145  1pk6B_145Y_183}P -8.505 0.229 -4.808
{ ca  tyr B 145  1pk6B_145Y_183}P -7.791 -0.168 -6.002
{ n   his B 146  1pk6B_145Y_183}P -6.365 0.847 -7.635
{ ca  his B 146  1pk6B_145Y_183}P -5.87 1.879 -8.535
{ n   ala B 147  1pk6B_145Y_183}P -6.451 1.532 -10.854
{ ca  ala B 147  1pk6B_145Y_183}P -6.379 0.863 -12.146
{ n   thr B 181  1pk6B_145Y_183}P -7.085 5.397 -12.421
{ ca  thr B 181  1pk6B_145Y_183}P -8.277 5.732 -11.672
{ n   thr B 182  1pk6B_145Y_183}P -9.185 5.405 -9.463
{ ca  thr B 182  1pk6B_145Y_183}P -9.255 4.752 -8.18
{ n   gly B 183  1pk6B_145Y_183}P -10.828 3.758 -6.666
{ ca  gly B 183  1pk6B_145Y_183}P -12.093 3.559 -5.992
{"}P -12.093 3.559 -5.992
{ n   gly B 184  1pk6B_145Y_183}P -12.67 3.089 -3.695
{ ca  gly B 184  1pk6B_145Y_183}P -12.455 2.55 -2.364
{"}P -12.455 2.55 -2.364
{ n   met B 185  1pk6B_145Y_183}P -13.772 1.547 -0.606
{ ca  met B 185  1pk6B_145Y_183}P -14.976 1.34 0.188
@subgroup {mainchain}
@vectorlist {Calphas} off color= blue alpha= 0.2353
{ ca  phe B 143  1pk6B_145Y_183}P -10.961 -2.057 0.192
{"}-10.961 -2.057 0.192
{ ca  thr B 144  1pk6B_145Y_183}-9.246 -0.046 -2.513
{ ca  tyr B 145  1pk6B_145Y_183}-7.791 -0.168 -6.002
{ ca  his B 146  1pk6B_145Y_183}-5.87 1.879 -8.535
{ ca  ala B 147  1pk6B_145Y_183}-6.379 0.863 -12.146
{ ca  thr B 181  1pk6B_145Y_183}P -8.277 5.732 -11.672
{"}-8.277 5.732 -11.672
{ ca  thr B 182  1pk6B_145Y_183}-9.255 4.752 -8.18
{ ca  gly B 183  1pk6B_145Y_183}-12.093 3.559 -5.992
{ ca  gly B 184  1pk6B_145Y_183}-12.455 2.55 -2.364
{ ca  met B 185  1pk6B_145Y_183}-14.976 1.34 0.188
@subgroup {sidechain}
@vectorlist {sc} off color= cyan master= {sidechain}
{ ca  phe B 143  1pk6B_145Y_183}P -10.961 -2.057 0.192
{ ca  thr B 144  1pk6B_145Y_183}P -9.246 -0.046 -2.513
{ ca  tyr B 145  1pk6B_145Y_183}P -7.791 -0.168 -6.002
{ cb  tyr B 145  1pk6B_145Y_183}-8.653 -1.083 -6.882
{ cg  tyr B 145  1pk6B_145Y_183}-9.774 -0.375 -7.608
{ cd1 tyr B 145  1pk6B_145Y_183}-9.556 0.24 -8.843
{ ce1 tyr B 145  1pk6B_145Y_183}-10.562 0.941 -9.48
{ cz  tyr B 145  1pk6B_145Y_183}-11.801 1.035 -8.884
{ oh  tyr B 145  1pk6B_145Y_183}-12.788 1.745 -9.518
{ cg  tyr B 145  1pk6B_145Y_183}P -9.774 -0.375 -7.608
{ cd2 tyr B 145  1pk6B_145Y_183}-11.037 -0.272 -7.036
{ ce2 tyr B 145  1pk6B_145Y_183}-12.05 0.43 -7.662
{ cz  tyr B 145  1pk6B_145Y_183}ghost -11.801 1.035 -8.884
{ ca  his B 146  1pk6B_145Y_183}P -5.87 1.879 -8.535
{ ca  ala B 147  1pk6B_145Y_183}P -6.379 0.863 -12.146
{ ca  thr B 181  1pk6B_145Y_183}P -8.277 5.732 -11.672
{ ca  thr B 182  1pk6B_145Y_183}P -9.255 4.752 -8.18
{ ca  met B 185  1pk6B_145Y_183}P -14.976 1.34 0.188
@vectorlist {sc H} off nobutton color= gray master= {sidechain}
{ cb  tyr B 145  1pk6B_145Y_183}P -8.653 -1.083 -6.882
{"}P -8.653 -1.083 -6.882
{ cd1 tyr B 145  1pk6B_145Y_183}P -9.556 0.24 -8.843
{ cd2 tyr B 145  1pk6B_145Y_183}P -11.037 -0.272 -7.036
{ ce1 tyr B 145  1pk6B_145Y_183}P -10.562 0.941 -9.48
{ ce2 tyr B 145  1pk6B_145Y_183}P -12.05 0.43 -7.662
{ oh  tyr B 145  1pk6B_145Y_183}P -12.788 1.745 -9.518
@subgroup {sidechain}
@vectorlist {sc} color= blue alpha= 0.1765 master= {sidechain}
{ ca  tyr B 145  1pk6B_145Y_183}P -7.791 -0.168 -6.002
{ cb  tyr B 145  1pk6B_145Y_183}-8.653 -1.083 -6.882
{ cg  tyr B 145  1pk6B_145Y_183}-9.774 -0.375 -7.608
{ cd1 tyr B 145  1pk6B_145Y_183}-9.556 0.24 -8.843
{ ce1 tyr B 145  1pk6B_145Y_183}-10.562 0.941 -9.48
{ cz  tyr B 145  1pk6B_145Y_183}-11.801 1.035 -8.884
{ oh  tyr B 145  1pk6B_145Y_183}-12.788 1.745 -9.518
{ cg  tyr B 145  1pk6B_145Y_183}P -9.774 -0.375 -7.608
{ cd2 tyr B 145  1pk6B_145Y_183}-11.037 -0.272 -7.036
{ ce2 tyr B 145  1pk6B_145Y_183}-12.05 0.43 -7.662
{ cz  tyr B 145  1pk6B_145Y_183}ghost -11.801 1.035 -8.884
@vectorlist {sc H} off nobutton color= gray master= {sidechain}
{ cb  tyr B 145  1pk6B_145Y_183}P -8.653 -1.083 -6.882
{"}P -8.653 -1.083 -6.882
{ cd1 tyr B 145  1pk6B_145Y_183}P -9.556 0.24 -8.843
{ cd2 tyr B 145  1pk6B_145Y_183}P -11.037 -0.272 -7.036
{ ce1 tyr B 145  1pk6B_145Y_183}P -10.562 0.941 -9.48
{ ce2 tyr B 145  1pk6B_145Y_183}P -12.05 0.43 -7.662
{ oh  tyr B 145  1pk6B_145Y_183}P -12.788 1.745 -9.518
@subgroup {1->2} dominant
@dotlist {x} color= white width= 1 master= {vdw contact}
{ CE2 TYR 145  B}'P' sky -12.688 2.059 -7.722
{ CZ  TYR 145  B}'P' blue -12.702 2.214 -7.957
{"}'P' sky -12.483 2.349 -7.951
{"}'P' blue -12.245 2.445 -7.947
{"}'P' sky -12.004 2.339 -7.735
{ HE2 TYR 145  B}'P' blue -13.293 1.428 -6.896
@dotlist {x} color= white width= 1 master= {vdw contact}
{ CE2 TYR 145  B}'P' sea -12.93 1.93 -7.466
{"}'P' green -12.695 2.044 -7.461
{"}'P' green -12.446 2.122 -7.457
{"}'P' green -12.189 2.162 -7.455
{"}'P' sea -11.928 2.163 -7.455
{"}'P' green -12.977 1.844 -7.21
{"}'P' green -11.985 2.116 -7.199
{"}'P' green -13.014 1.714 -6.966
{"}'P' green -12.058 2.03 -6.952
{"}'P' green -12.951 1.609 -6.735
{"}'P' sea -12.741 1.562 -6.52
{"}'P' green -12.505 1.671 -6.516
{"}'P' green -12.253 1.734 -6.513
{ CZ  TYR 145  B}'P' sea -12.492 2.167 -7.742
{"}'P' sea -12.256 2.276 -7.738
@vectorlist {x} color= blue width= 1 alpha= 0.1765 master= {small overlap}
{ CE2 TYR 145  B}'P' P -12.748 1.968 -7.205
{"}'P' -12.738 1.947 -7.211
{"}'P' P -12.502 2.057 -7.201
{"}'P' -12.49 2.013 -7.214
{"}'P' P -12.246 2.106 -7.199
{"}'P' -12.243 2.085 -7.205
{"}'P' P -12.797 1.848 -6.96
{"}'P' -12.785 1.827 -6.971
{"}'P' P -12.561 1.947 -6.956
{"}'P' -12.542 1.891 -6.982
{"}'P' P -12.313 2.008 -6.953
{"}'P' -12.305 1.958 -6.976
{"}'P' P -12.732 1.744 -6.729
{"}'P' -12.731 1.741 -6.731
{"}'P' P -12.494 1.84 -6.725
{"}'P' -12.484 1.81 -6.744
{"}'P' P -12.243 1.894 -6.722
{"}'P' -12.24 1.878 -6.732
@subgroup {2->1} dominant
@dotlist {x} color= white width= 1 master= {vdw contact}
{ HA3 GLY 183  B}'P' blue -12.305 2.695 -7.637
{"}'P' sky -12.488 2.506 -7.645
{"}'P' sky -12.741 2.434 -7.648
{"}'P' sky -12.19 2.466 -7.507
@dotlist {x} color= white width= 1 master= {vdw contact}
{ HA3 GLY 183  B}'P' sea -12.384 2.304 -7.514
{"}'P' green -12.622 2.217 -7.518
{"}'P' sea -12.876 2.217 -7.518
{"}'P' green -12.144 2.242 -7.332
{"}'P' green -12.871 2.021 -7.341
{"}'P' green -11.96 2.219 -7.111
{"}'P' sea -13.123 1.932 -7.123
{"}'P' green -12.031 2.02 -6.872
{"}'P' green -12.995 1.794 -6.882
{"}'P' green -12.201 1.862 -6.618
{"}'P' green -12.686 1.728 -6.624
{"}'P' green -12.938 1.742 -6.623
{"}'P' sea -12.487 1.774 -6.361
{"}'P' sea -12.741 1.744 -6.363
@vectorlist {x} color= blue width= 1 alpha= 0.1765 master= {small overlap}
{ HA3 GLY 183  B}'P' P -12.361 2.099 -7.338
{"}'P' -12.365 2.106 -7.331
{"}'P' P -12.611 2.023 -7.341
{"}'P' -12.612 2.035 -7.331
{"}'P' P -12.15 2.05 -7.118
{"}'P' -12.16 2.064 -7.109
{"}'P' P -12.375 1.932 -7.123
{"}'P' -12.395 1.982 -7.095
{"}'P' P -12.622 1.872 -7.126
{"}'P' -12.628 1.919 -7.1
{"}'P' P -12.876 1.872 -7.126
{"}'P' -12.876 1.873 -7.125
{"}'P' P -12.247 1.883 -6.878
{"}'P' -12.265 1.921 -6.866
{"}'P' P -12.487 1.797 -6.882
{"}'P' -12.5 1.852 -6.866
{"}'P' P -12.741 1.767 -6.883
{"}'P' -12.741 1.794 -6.876
{"}'P' P -12.436 1.769 -6.622
{"}'P' -12.438 1.774 -6.622
@subgroup {1->2} dominant
@dotlist {x} color= red width= 1 master= {vdw contact}
{ O   TYR 145  B}'M' sky -9.006 2.984 -7.005
{"}'M' sky -9.337 2.148 -6.787
{"}'M' sky -9.337 2.128 -6.529
{"}'M' sky -9.191 2.233 -6.029
@dotlist {x} color= red width= 1 master= {vdw contact}
{ O   TYR 145  B}'M' sea -9.237 2.53 -7.025
{"}'M' sea -9.144 2.768 -7.014
{"}'M' green -9.313 2.404 -6.776
{"}'M' green -9.243 2.651 -6.765
{"}'M' green -9.128 2.881 -6.755
{"}'M' sea -8.973 3.086 -6.746
{"}'M' green -9.315 2.384 -6.518
{"}'M' green -9.246 2.632 -6.507
{"}'M' green -9.133 2.863 -6.497
{"}'M' sea -9.283 2.253 -6.27
{"}'M' green -9.235 2.504 -6.259
{"}'M' green -9.14 2.742 -6.248
{"}'M' green -9.001 2.957 -6.239
{"}'M' sea -9.141 2.482 -6.019
{"}'M' sea -9.043 2.715 -6.008
@subgroup {2->1} dominant
@dotlist {x} color= sky width= 1 master= {vdw contact}
{ H   GLY 183  B}'M' -9.445 2.909 -7.09
{"}'M' -9.558 2.484 -6.901
{"}'M' -9.238 3.163 -6.871
{"}'M' -9.621 2.309 -6.667
{"}'M' -9.274 2.864 -5.883
{"}'M' -9.384 2.631 -5.893
@dotlist {x} color= sky width= 1 master= {vdw contact}
{ H   GLY 183  B}'M' sea -9.274 2.908 -6.882
{"}'M' sea -9.384 2.674 -6.893
{"}'M' green -9.171 2.895 -6.641
{"}'M' green -9.267 2.662 -6.652
{"}'M' green -9.421 2.462 -6.66
{"}'M' sea -9.138 3.144 -6.631
{"}'M' green -9.133 2.892 -6.383
{"}'M' green -9.224 2.659 -6.393
{"}'M' green -9.37 2.455 -6.402
{"}'M' sea -9.561 2.294 -6.409
{"}'M' green -9.171 2.872 -6.124
{"}'M' green -9.267 2.639 -6.134
{"}'M' sea -9.421 2.439 -6.143
@subgroup {1->2} dominant
@dotlist {x} color= sky width= 1 master= {vdw contact}
{ H   TYR 145  B}'M' green -9.617 1.713 -5.338
{"}'M' green -9.91 1.37 -5.112
{"}'M' green -9.46 1.956 -5.086
{"}'M' green -9.943 1.098 -4.605
{"}'M' green -9.227 2.03 -4.565
{"}'M' green -9.835 1.208 -4.359
{"}'M' green -9.578 1.45 -4.141
@dotlist {x} color= sky width= 1 master= {H-bonds}
{ H   TYR 145  B}'M' greentint -9.814 1.603 -5.102
{"}'M' greentint -9.66 1.803 -5.093
{"}'M' greentint -9.97 1.226 -4.859
{"}'M' greentint -9.91 1.469 -4.848
{"}'M' greentint -9.791 1.69 -4.839
{"}'M' greentint -9.621 1.874 -4.831
{"}'M' greentint -9.41 2.01 -4.825
{"}'M' greentint -9.91 1.347 -4.595
{"}'M' greentint -9.814 1.58 -4.584
{"}'M' greentint -9.66 1.78 -4.576
{"}'M' greentint -9.46 1.933 -4.569
{"}'M' greentint -9.761 1.455 -4.348
{"}'M' greentint -9.617 1.67 -4.339
{"}'M' greentint -9.417 1.832 -4.332
@subgroup {2->1} dominant
@dotlist {x} color= red width= 1 master= {vdw contact}
{ O   GLY 183  B}'M' green -9.811 1.692 -5.353
{"}'M' green -10.009 1.331 -5.149
{"}'M' green -9.348 2.136 -4.873
{"}'M' green -10.105 1.162 -4.915
{"}'M' green -9.302 2.116 -4.619
{"}'M' green -10.051 1.125 -4.662
{"}'M' green -9.539 1.622 -4.128
{"}'M' green -9.697 1.421 -4.137
@dotlist {x} color= red width= 1 master= {H-bonds}
{ O   GLY 183  B}'M' greentint -9.52 1.899 -5.124
{"}'M' greentint -9.643 1.678 -5.134
{"}'M' greentint -9.809 1.486 -5.142
{"}'M' greentint -9.419 1.89 -4.883
{"}'M' greentint -9.535 1.662 -4.893
{"}'M' greentint -9.692 1.46 -4.902
{"}'M' greentint -9.884 1.292 -4.909
{"}'M' greentint -9.372 1.869 -4.63
{"}'M' greentint -9.487 1.638 -4.64
{"}'M' greentint -9.642 1.433 -4.649
{"}'M' greentint -9.832 1.26 -4.657
{"}'M' greentint -9.369 1.865 -4.372
{"}'M' greentint -9.482 1.634 -4.382
{"}'M' greentint -9.636 1.428 -4.391
{"}'M' greentint -9.825 1.254 -4.398
@subgroup {mainchain}
@vectorlist {mc} color= blue alpha= 0.1765 master= {mainchain}
{ n   phe C 140  1pk6C_142Y_177}P -11.328 -1.664 1.362
{"}-11.328 -1.664 1.362
{ ca  phe C 140  1pk6C_142Y_177}-10.951 -2.145 0.03
{ c   phe C 140  1pk6C_142Y_177}-10.668 -0.919 -0.835
{ o   phe C 140  1pk6C_142Y_177}-11.414 0.064 -0.793
{ c   phe C 140  1pk6C_142Y_177}P -10.668 -0.919 -0.835
{ n   val C 141  1pk6C_142Y_177}-9.584 -0.983 -1.6
{ ca  val C 141  1pk6C_142Y_177}-9.188 0.118 -2.464
{ c   val C 141  1pk6C_142Y_177}-8.436 -0.429 -3.686
{ o   val C 141  1pk6C_142Y_177}-7.78 -1.481 -3.617
{ c   val C 141  1pk6C_142Y_177}P -8.436 -0.429 -3.686
{ n   tyr C 142  1pk6C_142Y_177}-8.57 0.259 -4.815
{ ca  tyr C 142  1pk6C_142Y_177}-7.888 -0.16 -6.028
{ c   tyr C 142  1pk6C_142Y_177}-7.456 1.081 -6.805
{ o   tyr C 142  1pk6C_142Y_177}-8.023 2.165 -6.634
{ c   tyr C 142  1pk6C_142Y_177}P -7.456 1.081 -6.805
{ n   his C 143  1pk6C_142Y_177}-6.432 0.905 -7.636
{ ca  his C 143  1pk6C_142Y_177}-5.902 1.949 -8.508
{ c   his C 143  1pk6C_142Y_177}-5.62 1.2 -9.81
{ o   his C 143  1pk6C_142Y_177}-4.65 0.436 -9.901
{ c   his C 143  1pk6C_142Y_177}P -5.62 1.2 -9.81
{ n   ala C 144  1pk6C_142Y_177}-6.48 1.414 -10.804
{ ca  ala C 144  1pk6C_142Y_177}-6.373 0.742 -12.105
{ c   ala C 144  1pk6C_142Y_177}-5.976 1.667 -13.257
{ o   ala C 144  1pk6C_142Y_177}-6.664 2.656 -13.531
{ n   asn C 175  1pk6C_142Y_177}P -7.748 4.983 -12.606
{"}-7.748 4.983 -12.606
{ ca  asn C 175  1pk6C_142Y_177}-9.099 4.934 -12.075
{ c   asn C 175  1pk6C_142Y_177}-8.947 4.419 -10.634
{ o   asn C 175  1pk6C_142Y_177}-8.338 3.357 -10.408
{ c   asn C 175  1pk6C_142Y_177}P -8.947 4.419 -10.634
{ n   ser C 176  1pk6C_142Y_177}-9.479 5.159 -9.669
{ ca  ser C 176  1pk6C_142Y_177}-9.372 4.722 -8.284
{ c   ser C 176  1pk6C_142Y_177}-10.739 4.598 -7.635
{ o   ser C 176  1pk6C_142Y_177}-11.719 5.252 -8.036
{ c   ser C 176  1pk6C_142Y_177}P -10.739 4.598 -7.635
{ n   gly C 177  1pk6C_142Y_177}-10.797 3.746 -6.621
{ ca  gly C 177  1pk6C_142Y_177}-12.039 3.526 -5.92
{ c   gly C 177  1pk6C_142Y_177}-11.788 2.783 -4.625
{ o   gly C 177  1pk6C_142Y_177}-10.755 2.105 -4.467
{ c   gly C 177  1pk6C_142Y_177}P -11.788 2.783 -4.625
{ n   gly C 178  1pk6C_142Y_177}-12.738 2.898 -3.704
{ ca  gly C 178  1pk6C_142Y_177}-12.596 2.237 -2.422
{ c   gly C 178  1pk6C_142Y_177}-13.823 2.348 -1.544
{ o   gly C 178  1pk6C_142Y_177}-14.676 3.218 -1.749
{ c   gly C 178  1pk6C_142Y_177}P -13.823 2.348 -1.544
{ n   val C 179  1pk6C_142Y_177}-13.898 1.47 -0.546
{ ca  val C 179  1pk6C_142Y_177}-15.051 1.449 0.346
{ c   val C 179  1pk6C_142Y_177}-14.785 0.641 1.619
{ o   val C 179  1pk6C_142Y_177}-14.004 -0.322 1.608
@vectorlist {mc H} off nobutton color= gray master= {mainchain}
{ n   phe C 140  1pk6C_142Y_177}P -11.328 -1.664 1.362
{ ca  phe C 140  1pk6C_142Y_177}P -10.951 -2.145 0.03
{ n   val C 141  1pk6C_142Y_177}P -9.584 -0.983 -1.6
{ ca  val C 141  1pk6C_142Y_177}P -9.188 0.118 -2.464
{ n   tyr C 142  1pk6C_142Y_177}P -8.57 0.259 -4.815
{ ca  tyr C 142  1pk6C_142Y_177}P -7.888 -0.16 -6.028
{ n   his C 143  1pk6C_142Y_177}P -6.432 0.905 -7.636
{ ca  his C 143  1pk6C_142Y_177}P -5.902 1.949 -8.508
{ n   ala C 144  1pk6C_142Y_177}P -6.48 1.414 -10.804
{ ca  ala C 144  1pk6C_142Y_177}P -6.373 0.742 -12.105
{ n   asn C 175  1pk6C_142Y_177}P -7.748 4.983 -12.606
{ ca  asn C 175  1pk6C_142Y_177}P -9.099 4.934 -12.075
{ n   ser C 176  1pk6C_142Y_177}P -9.479 5.159 -9.669
{ ca  ser C 176  1pk6C_142Y_177}P -9.372 4.722 -8.284
{ n   gly C 177  1pk6C_142Y_177}P -10.797 3.746 -6.621
{ ca  gly C 177  1pk6C_142Y_177}P -12.039 3.526 -5.92
{"}P -12.039 3.526 -5.92
{ n   gly C 178  1pk6C_142Y_177}P -12.738 2.898 -3.704
{ ca  gly C 178  1pk6C_142Y_177}P -12.596 2.237 -2.422
{"}P -12.596 2.237 -2.422
{ n   val C 179  1pk6C_142Y_177}P -13.898 1.47 -0.546
{ ca  val C 179  1pk6C_142Y_177}P -15.051 1.449 0.346
@subgroup {mainchain}
@vectorlist {Calphas} off color= blue alpha= 0.2353
{ ca  phe C 140  1pk6C_142Y_177}P -10.951 -2.145 0.03
{"}-10.951 -2.145 0.03
{ ca  val C 141  1pk6C_142Y_177}-9.188 0.118 -2.464
{ ca  tyr C 142  1pk6C_142Y_177}-7.888 -0.16 -6.028
{ ca  his C 143  1pk6C_142Y_177}-5.902 1.949 -8.508
{ ca  ala C 144  1pk6C_142Y_177}-6.373 0.742 -12.105
{ ca  asn C 175  1pk6C_142Y_177}P -9.099 4.934 -12.075
{"}-9.099 4.934 -12.075
{ ca  ser C 176  1pk6C_142Y_177}-9.372 4.722 -8.284
{ ca  gly C 177  1pk6C_142Y_177}-12.039 3.526 -5.92
{ ca  gly C 178  1pk6C_142Y_177}-12.596 2.237 -2.422
{ ca  val C 179  1pk6C_142Y_177}-15.051 1.449 0.346
@subgroup {sidechain}
@vectorlist {sc} off color= cyan master= {sidechain}
{ ca  phe C 140  1pk6C_142Y_177}P -10.951 -2.145 0.03
{ ca  val C 141  1pk6C_142Y_177}P -9.188 0.118 -2.464
{ ca  tyr C 142  1pk6C_142Y_177}P -7.888 -0.16 -6.028
{ cb  tyr C 142  1pk6C_142Y_177}-8.816 -1.006 -6.906
{ cg  tyr C 142  1pk6C_142Y_177}-9.93 -0.223 -7.564
{ cd1 tyr C 142  1pk6C_142Y_177}-9.701 0.511 -8.742
{ ce1 tyr C 142  1pk6C_142Y_177}-10.691 1.313 -9.284
{ cz  tyr C 142  1pk6C_142Y_177}-11.922 1.396 -8.657
{ oh  tyr C 142  1pk6C_142Y_177}-12.895 2.207 -9.187
{ cg  tyr C 142  1pk6C_142Y_177}P -9.93 -0.223 -7.564
{ cd2 tyr C 142  1pk6C_142Y_177}-11.18 -0.128 -6.96
{ ce2 tyr C 142  1pk6C_142Y_177}-12.176 0.672 -7.494
{ cz  tyr C 142  1pk6C_142Y_177}ghost -11.922 1.396 -8.657
{ ca  his C 143  1pk6C_142Y_177}P -5.902 1.949 -8.508
{ ca  ala C 144  1pk6C_142Y_177}P -6.373 0.742 -12.105
{ ca  asn C 175  1pk6C_142Y_177}P -9.099 4.934 -12.075
{ ca  ser C 176  1pk6C_142Y_177}P -9.372 4.722 -8.284
{ ca  val C 179  1pk6C_142Y_177}P -15.051 1.449 0.346
@vectorlist {sc H} off nobutton color= gray master= {sidechain}
{ cb  tyr C 142  1pk6C_142Y_177}P -8.816 -1.006 -6.906
{"}P -8.816 -1.006 -6.906
{ cd1 tyr C 142  1pk6C_142Y_177}P -9.701 0.511 -8.742
{ cd2 tyr C 142  1pk6C_142Y_177}P -11.18 -0.128 -6.96
{ ce1 tyr C 142  1pk6C_142Y_177}P -10.691 1.313 -9.284
{ ce2 tyr C 142  1pk6C_142Y_177}P -12.176 0.672 -7.494
{ oh  tyr C 142  1pk6C_142Y_177}P -12.895 2.207 -9.187
@subgroup {sidechain}
@vectorlist {sc} color= blue alpha= 0.1765 master= {sidechain}
{ ca  tyr C 142  1pk6C_142Y_177}P -7.888 -0.16 -6.028
{ cb  tyr C 142  1pk6C_142Y_177}-8.816 -1.006 -6.906
{ cg  tyr C 142  1pk6C_142Y_177}-9.93 -0.223 -7.564
{ cd1 tyr C 142  1pk6C_142Y_177}-9.701 0.511 -8.742
{ ce1 tyr C 142  1pk6C_142Y_177}-10.691 1.313 -9.284
{ cz  tyr C 142  1pk6C_142Y_177}-11.922 1.396 -8.657
{ oh  tyr C 142  1pk6C_142Y_177}-12.895 2.207 -9.187
{ cg  tyr C 142  1pk6C_142Y_177}P -9.93 -0.223 -7.564
{ cd2 tyr C 142  1pk6C_142Y_177}-11.18 -0.128 -6.96
{ ce2 tyr C 142  1pk6C_142Y_177}-12.176 0.672 -7.494
{ cz  tyr C 142  1pk6C_142Y_177}ghost -11.922 1.396 -8.657
@vectorlist {sc H} off nobutton color= gray master= {sidechain}
{ cb  tyr C 142  1pk6C_142Y_177}P -8.816 -1.006 -6.906
{"}P -8.816 -1.006 -6.906
{ cd1 tyr C 142  1pk6C_142Y_177}P -9.701 0.511 -8.742
{ cd2 tyr C 142  1pk6C_142Y_177}P -11.18 -0.128 -6.96
{ ce1 tyr C 142  1pk6C_142Y_177}P -10.691 1.313 -9.284
{ ce2 tyr C 142  1pk6C_142Y_177}P -12.176 0.672 -7.494
{ oh  tyr C 142  1pk6C_142Y_177}P -12.895 2.207 -9.187
@subgroup {1->2} dominant
@dotlist {x} color= white width= 1 master= {vdw contact}
{ HE2 TYR 142  C}'P' sky -13.41 1.656 -6.705
{"}'P' blue -13.361 1.555 -6.468
@dotlist {x} color= white width= 1 master= {vdw contact}
{ CE2 TYR 142  C}'P' green -12.867 1.804 -6.352
{ CZ  TYR 142  C}'P' sea -13.016 2.405 -7.737
{"}'P' green -12.823 2.575 -7.73
{"}'P' green -12.604 2.71 -7.724
{"}'P' green -12.366 2.806 -7.72
{"}'P' green -12.115 2.86 -7.717
@vectorlist {x} color= blue width= 1 alpha= 0.1765 master= {small overlap}
{ CE2 TYR 142  C}'P' P -13.056 2.172 -7.298
{"}'P' -13.044 2.152 -7.3
{"}'P' P -12.821 2.286 -7.293
{"}'P' -12.789 2.206 -7.303
{"}'P' P -12.572 2.364 -7.289
{"}'P' -12.548 2.259 -7.302
{"}'P' P -13.103 2.086 -7.042
{"}'P' -13.074 2.041 -7.057
{"}'P' P -12.874 2.21 -7.037
{"}'P' -12.819 2.089 -7.073
{"}'P' P -12.628 2.299 -7.033
{"}'P' -12.582 2.133 -7.08
{"}'P' P -12.372 2.348 -7.031
{"}'P' -12.354 2.193 -7.074
{"}'P' P -12.111 2.358 -7.031
{"}'P' -12.114 2.266 -7.056
{"}'P' P -13.14 1.956 -6.798
{"}'P' -13.121 1.931 -6.812
{"}'P' P -12.923 2.09 -6.792
{"}'P' -12.868 1.986 -6.844
{"}'P' P -12.687 2.189 -6.788
{"}'P' -12.632 2.027 -6.863
{"}'P' P -12.439 2.25 -6.785
{"}'P' -12.41 2.079 -6.862
{"}'P' P -12.184 2.272 -6.784
{"}'P' -12.184 2.148 -6.839
{"}'P' P -13.077 1.851 -6.567
{"}'P' -13.073 1.845 -6.572
{"}'P' P -12.858 1.986 -6.561
{"}'P' -12.82 1.911 -6.614
{"}'P' P -12.62 2.082 -6.557
{"}'P' -12.582 1.962 -6.636
{"}'P' P -12.369 2.136 -6.554
{"}'P' -12.353 2.018 -6.63
{"}'P' P -12.631 1.913 -6.348
{"}'P' -12.617 1.875 -6.383
{"}'P' P -12.379 1.976 -6.345
{"}'P' -12.372 1.933 -6.383
{ CZ  TYR 142  C}'P' P -12.824 2.376 -7.522
{"}'P' -12.813 2.364 -7.536
{"}'P' P -12.613 2.528 -7.515
{"}'P' -12.591 2.491 -7.553
{"}'P' P -12.377 2.637 -7.511
{"}'P' -12.364 2.6 -7.545
{"}'P' P -12.125 2.7 -7.508
{"}'P' -12.124 2.695 -7.513
{"}'P' P -12.363 2.445 -7.327
{"}'P' -12.34 2.392 -7.395
{"}'P' P -12.115 2.514 -7.324
{"}'P' -12.109 2.484 -7.36
@dotlist {x} color= red width= 1 master= {vdw contact}
{ OH  TYR 142  C}'P' blue -12.711 3.086 -8.113
{"}'P' blue -13.264 2.793 -7.97
{"}'P' sky -13.023 2.88 -7.966
{"}'P' blue -13.337 2.395 -7.872
{"}'P' sky -13.155 2.583 -7.864
@dotlist {x} color= red width= 1 master= {vdw contact}
{ OH  TYR 142  C}'P' sea -12.767 2.88 -7.966
{"}'P' sea -12.903 2.655 -7.861
@subgroup {2->1} dominant
@dotlist {x} color= white width= 1 master= {vdw contact}
{ HA3 GLY 177  C}'P' sky -12.729 3 -7.724
{"}'P' sky -12.989 2.999 -7.695
{"}'P' sky -13.164 2.734 -7.62
{"}'P' blue -13.237 2.987 -7.608
{"}'P' blue -13.288 2.52 -7.489
@dotlist {x} color= white width= 1 master= {vdw contact}
{ HA3 GLY 177  C}'P' green -12.599 2.774 -7.704
{"}'P' sea -12.859 2.774 -7.704
{"}'P' sea -12.469 2.999 -7.695
{"}'P' green -12.975 2.552 -7.627
{"}'P' sea -12.221 3.003 -7.608
{"}'P' sea -13.094 2.358 -7.496
{"}'P' green -13.217 1.93 -6.86
@vectorlist {x} color= blue width= 1 alpha= 0.1765 master= {small overlap}
{ HA3 GLY 177  C}'P' P -12.285 2.749 -7.619
{"}'P' -12.286 2.749 -7.616
{"}'P' P -12.468 2.56 -7.627
{"}'P' -12.479 2.577 -7.58
{"}'P' P -12.721 2.488 -7.63
{"}'P' -12.721 2.498 -7.606
{"}'P' P -12.17 2.52 -7.489
{"}'P' -12.196 2.541 -7.445
{"}'P' P -12.364 2.358 -7.496
{"}'P' -12.392 2.403 -7.424
{"}'P' P -12.602 2.271 -7.5
{"}'P' -12.61 2.314 -7.44
{"}'P' P -12.856 2.271 -7.5
{"}'P' -12.854 2.278 -7.49
{"}'P' P -12.124 2.296 -7.314
{"}'P' -12.155 2.329 -7.275
{"}'P' P -12.341 2.153 -7.32
{"}'P' -12.383 2.238 -7.238
{"}'P' P -12.591 2.077 -7.323
{"}'P' -12.607 2.18 -7.233
{"}'P' P -12.851 2.075 -7.323
{"}'P' -12.841 2.144 -7.263
{"}'P' P -13.101 2.146 -7.32
{"}'P' -13.101 2.146 -7.32
{"}'P' P -12.13 2.104 -7.1
{"}'P' -12.198 2.2 -7.039
{"}'P' P -12.355 1.986 -7.105
{"}'P' -12.414 2.138 -7.019
{"}'P' P -12.602 1.926 -7.108
{"}'P' -12.622 2.088 -7.02
{"}'P' P -12.856 1.926 -7.108
{"}'P' -12.841 2.045 -7.043
{"}'P' P -13.103 1.986 -7.105
{"}'P' -13.088 2.026 -7.083
{"}'P' P -12.227 1.937 -6.86
{"}'P' -12.298 2.082 -6.816
{"}'P' P -12.467 1.851 -6.864
{"}'P' -12.51 2.03 -6.813
{"}'P' P -12.721 1.821 -6.865
{"}'P' -12.722 1.981 -6.821
{"}'P' P -12.975 1.848 -6.864
{"}'P' -12.954 1.939 -6.838
{"}'P' P -12.181 1.916 -6.6
{"}'P' -12.232 2.012 -6.596
{"}'P' P -12.416 1.823 -6.604
{"}'P' -12.453 1.955 -6.598
{"}'P' P -12.666 1.782 -6.606
{"}'P' -12.672 1.905 -6.601
{"}'P' P -12.918 1.796 -6.605
{"}'P' -12.907 1.863 -6.602
{"}'P' P -12.467 1.828 -6.343
{"}'P' -12.478 1.873 -6.352
{"}'P' P -12.721 1.798 -6.345
{"}'P' -12.721 1.823 -6.349
@subgroup {1->2} dominant
@dotlist {x} color= red width= 1 master= {vdw contact}
{ O   TYR 142  C}'M' sea -9.317 2.553 -7.001
{"}'M' green -9.224 2.791 -6.99
{"}'M' sea -9.086 3.007 -6.981
{"}'M' green -9.393 2.427 -6.752
{"}'M' green -9.053 3.109 -6.722
{"}'M' sea -8.863 3.282 -6.715
{"}'M' sea -9.417 2.151 -6.505
{"}'M' green -9.395 2.407 -6.494
{"}'M' sea -8.87 3.266 -6.457
{"}'M' green -9.363 2.276 -6.246
{"}'M' green -8.905 3.165 -6.207
{"}'M' sea -9.271 2.256 -6.005
{"}'M' green -9.221 2.505 -5.995
{"}'M' green -9.123 2.738 -5.984
{"}'M' green -8.979 2.947 -5.975
@dotlist {x} color= red width= 1 master= {H-bonds}
{ O   TYR 142  C}'M' greentint -9.323 2.674 -6.741
{"}'M' greentint -9.208 2.904 -6.731
{"}'M' greentint -9.326 2.655 -6.483
{"}'M' greentint -9.213 2.886 -6.473
{"}'M' greentint -9.059 3.092 -6.464
{"}'M' greentint -9.315 2.527 -6.235
{"}'M' greentint -9.22 2.765 -6.224
{"}'M' greentint -9.081 2.98 -6.215
@subgroup {2->1} dominant
@dotlist {x} color= sky width= 1 master= {vdw contact}
{ H   GLY 177  C}'M' sea -9.362 2.992 -7
{"}'M' sea -9.498 2.771 -7.009
{"}'M' green -9.191 2.991 -6.792
{"}'M' green -9.301 2.757 -6.803
{"}'M' green -9.475 2.567 -6.811
{"}'M' sea -9.155 3.246 -6.781
{"}'M' green -9.538 2.392 -6.577
{"}'M' green -9.055 3.227 -6.541
{"}'M' green -9.478 2.377 -6.319
{"}'M' green -9.021 3.224 -6.282
{"}'M' green -9.088 2.955 -6.034
{"}'M' green -9.184 2.722 -6.044
{"}'M' green -9.338 2.522 -6.053
{"}'M' sea -9.538 2.369 -6.06
{"}'M' sea -9.055 3.205 -6.023
{"}'M' sea -9.191 2.947 -5.793
{"}'M' sea -9.301 2.714 -5.803
@dotlist {x} color= sky width= 1 master= {H-bonds}
{ H   GLY 177  C}'M' greentint -9.088 2.978 -6.551
{"}'M' greentint -9.184 2.745 -6.562
{"}'M' greentint -9.338 2.545 -6.57
{"}'M' greentint -9.05 2.975 -6.293
{"}'M' greentint -9.141 2.742 -6.303
{"}'M' greentint -9.287 2.538 -6.312
@subgroup {1->2} dominant
@dotlist {x} color= sky width= 1 master= {H-bonds}
{ H   TYR 142  C}'M' greentint -10.094 1.095 -5.169
{"}'M' greentint -10.061 1.345 -5.158
{"}'M' greentint -9.965 1.578 -5.148
{"}'M' greentint -9.811 1.778 -5.139
{"}'M' greentint -9.611 1.931 -5.132
{"}'M' greentint -10.119 0.951 -4.916
{"}'M' greentint -10.121 1.201 -4.905
{"}'M' greentint -10.061 1.444 -4.894
{"}'M' greentint -9.942 1.665 -4.885
{"}'M' greentint -9.772 1.849 -4.877
{"}'M' greentint -9.561 1.985 -4.871
{"}'M' greentint -10.094 1.073 -4.651
{"}'M' greentint -10.061 1.322 -4.641
{"}'M' greentint -9.965 1.555 -4.63
{"}'M' greentint -9.811 1.755 -4.622
{"}'M' greentint -9.611 1.908 -4.615
{"}'M' greentint -9.378 2.005 -4.611
{"}'M' greentint -9.986 1.183 -4.405
{"}'M' greentint -9.912 1.43 -4.394
{"}'M' greentint -9.768 1.645 -4.385
{"}'M' greentint -9.568 1.807 -4.378
{"}'M' greentint -9.823 1.183 -4.198
{"}'M' greentint -9.729 1.425 -4.187
{"}'M' greentint -9.554 1.617 -4.179
@subgroup {2->1} dominant
@dotlist {x} color= red width= 1 master= {H-bonds}
{ O   GLY 177  C}'M' greentint -9.753 1.648 -5.331
{"}'M' greentint -9.894 1.431 -5.341
{"}'M' greentint -9.527 1.88 -5.101
{"}'M' greentint -9.603 1.638 -5.112
{"}'M' greentint -9.726 1.417 -5.122
{"}'M' greentint -9.892 1.225 -5.13
{"}'M' greentint -10.092 1.07 -5.137
{"}'M' greentint -9.431 1.875 -4.861
{"}'M' greentint -9.502 1.629 -4.871
{"}'M' greentint -9.618 1.401 -4.881
{"}'M' greentint -9.775 1.199 -4.89
{"}'M' greentint -9.967 1.031 -4.897
{"}'M' greentint -9.385 1.855 -4.607
{"}'M' greentint -9.455 1.608 -4.618
{"}'M' greentint -9.57 1.377 -4.628
{"}'M' greentint -9.725 1.172 -4.637
{"}'M' greentint -9.915 0.999 -4.645
{"}'M' greentint -9.383 1.852 -4.349
{"}'M' greentint -9.452 1.604 -4.36
{"}'M' greentint -9.565 1.373 -4.37
{"}'M' greentint -9.719 1.167 -4.379
{"}'M' greentint -9.908 0.993 -4.386
{"}'M' greentint -9.622 1.361 -4.116
@subgroup {mainchain}
@vectorlist {mc} color= blue alpha= 0.1765 master= {mainchain}
{ n   glu A  36  1pkoA_99F_38G}P -8.064 5.181 -12.528
{"}-8.064 5.181 -12.528
{ ca  glu A  36  1pkoA_99F_38G}-9.366 4.996 -11.906
{ c   glu A  36  1pkoA_99F_38G}-8.978 4.582 -10.483
{ o   glu A  36  1pkoA_99F_38G}-8.157 3.676 -10.277
{ c   glu A  36  1pkoA_99F_38G}P -8.978 4.582 -10.483
{ n   val A  37  1pkoA_99F_38G}-9.551 5.249 -9.489
{ ca  val A  37  1pkoA_99F_38G}-9.197 4.963 -8.093
{ c   val A  37  1pkoA_99F_38G}-10.521 4.798 -7.392
{ o   val A  37  1pkoA_99F_38G}-11.388 5.669 -7.456
{ c   val A  37  1pkoA_99F_38G}P -10.521 4.798 -7.392
{ n   gly A  38  1pkoA_99F_38G}-10.685 3.664 -6.725
{ ca  gly A  38  1pkoA_99F_38G}-11.961 3.435 -6.069
{ c   gly A  38  1pkoA_99F_38G}-11.858 2.759 -4.738
{ o   gly A  38  1pkoA_99F_38G}-10.825 2.222 -4.349
{ c   gly A  38  1pkoA_99F_38G}P -11.858 2.759 -4.738
{ n   trp A  39  1pkoA_99F_38G}-12.982 2.828 -4.039
{ ca  trp A  39  1pkoA_99F_38G}-13.108 2.208 -2.736
{ c   trp A  39  1pkoA_99F_38G}-14.403 1.411 -2.719
{ o   trp A  39  1pkoA_99F_38G}-15.437 1.887 -3.18
{ c   trp A  39  1pkoA_99F_38G}P -14.403 1.411 -2.719
{ n   tyr A  40  1pkoA_99F_38G}-14.35 0.19 -2.211
{ ca  tyr A  40  1pkoA_99F_38G}-15.6 -0.552 -2.103
{ c   tyr A  40  1pkoA_99F_38G}-15.634 -1.314 -0.802
{ o   tyr A  40  1pkoA_99F_38G}-14.618 -1.44 -0.133
{ n   thr A  97  1pkoA_99F_38G}P -11.93 -1.977 0.606
{"}-11.93 -1.977 0.606
{ ca  thr A  97  1pkoA_99F_38G}-10.925 -2.317 -0.378
{ c   thr A  97  1pkoA_99F_38G}-10.695 -1.068 -1.242
{ o   thr A  97  1pkoA_99F_38G}-11.639 -0.465 -1.75
{ c   thr A  97  1pkoA_99F_38G}P -10.695 -1.068 -1.242
{"}P -10.695 -1.068 -1.242
{ c  acys A  98  1pkoA_99F_38G}P -8.32 -0.111 -3.418
{ c  bcys A  98  1pkoA_99F_38G}P -8.418 -0.158 -3.429
{ c  acys A  98  1pkoA_99F_38G}P -8.32 -0.111 -3.418
{ c  bcys A  98  1pkoA_99F_38G}P -8.418 -0.158 -3.429
{ c  acys A  98  1pkoA_99F_38G}P -8.32 -0.111 -3.418
{ n   phe A  99  1pkoA_99F_38G}-8.622 0.43 -4.591
{ ca  phe A  99  1pkoA_99F_38G}-7.956 -0.073 -5.797
{ c   phe A  99  1pkoA_99F_38G}-7.533 1.062 -6.688
{ o   phe A  99  1pkoA_99F_38G}-8.082 2.163 -6.629
{ c  bcys A  98  1pkoA_99F_38G}P -8.418 -0.158 -3.429
{ n   phe A  99  1pkoA_99F_38G}-8.622 0.43 -4.591
{ c   phe A  99  1pkoA_99F_38G}P -7.533 1.062 -6.688
{ n   phe A 100  1pkoA_99F_38G}-6.483 0.792 -7.457
{ ca  phe A 100  1pkoA_99F_38G}-5.978 1.723 -8.462
{ c   phe A 100  1pkoA_99F_38G}-5.926 0.926 -9.76
{ o   phe A 100  1pkoA_99F_38G}-5.369 -0.183 -9.787
{ c   phe A 100  1pkoA_99F_38G}P -5.926 0.926 -9.76
{ n   arg A 101  1pkoA_99F_38G}-6.495 1.49 -10.817
{ ca  arg A 101  1pkoA_99F_38G}-6.489 0.802 -12.092
{ c   arg A 101  1pkoA_99F_38G}-5.905 1.726 -13.152
{ o   arg A 101  1pkoA_99F_38G}-6.334 2.864 -13.333
@vectorlist {mc H} off nobutton color= gray master= {mainchain}
{ n   glu A  36  1pkoA_99F_38G}P -8.064 5.181 -12.528
{ ca  glu A  36  1pkoA_99F_38G}P -9.366 4.996 -11.906
{ n   val A  37  1pkoA_99F_38G}P -9.551 5.249 -9.489
{ ca  val A  37  1pkoA_99F_38G}P -9.197 4.963 -8.093
{ n   gly A  38  1pkoA_99F_38G}P -10.685 3.664 -6.725
{ ca  gly A  38  1pkoA_99F_38G}P -11.961 3.435 -6.069
{"}P -11.961 3.435 -6.069
{ n   trp A  39  1pkoA_99F_38G}P -12.982 2.828 -4.039
{ ca  trp A  39  1pkoA_99F_38G}P -13.108 2.208 -2.736
{ n   tyr A  40  1pkoA_99F_38G}P -14.35 0.19 -2.211
{ ca  tyr A  40  1pkoA_99F_38G}P -15.6 -0.552 -2.103
{ n   thr A  97  1pkoA_99F_38G}P -11.93 -1.977 0.606
{ ca  thr A  97  1pkoA_99F_38G}P -10.925 -2.317 -0.378
{ n   phe A  99  1pkoA_99F_38G}P -8.622 0.43 -4.591
{ ca  phe A  99  1pkoA_99F_38G}P -7.956 -0.073 -5.797
{ n   phe A 100  1pkoA_99F_38G}P -6.483 0.792 -7.457
{ ca  phe A 100  1pkoA_99F_38G}P -5.978 1.723 -8.462
{ n   arg A 101  1pkoA_99F_38G}P -6.495 1.49 -10.817
{ ca  arg A 101  1pkoA_99F_38G}P -6.489 0.802 -12.092
@subgroup {mainchain}
@vectorlist {Calphas} off color= blue alpha= 0.2353
{ ca  glu A  36  1pkoA_99F_38G}P -9.366 4.996 -11.906
{"}-9.366 4.996 -11.906
{ ca  val A  37  1pkoA_99F_38G}-9.197 4.963 -8.093
{ ca  gly A  38  1pkoA_99F_38G}-11.961 3.435 -6.069
{ ca  trp A  39  1pkoA_99F_38G}-13.108 2.208 -2.736
{ ca  tyr A  40  1pkoA_99F_38G}-15.6 -0.552 -2.103
{ ca  thr A  97  1pkoA_99F_38G}P -10.925 -2.317 -0.378
{"}-10.925 -2.317 -0.378
{"}P -10.925 -2.317 -0.378
{ ca  phe A  99  1pkoA_99F_38G}P -7.956 -0.073 -5.797
{"}P -7.956 -0.073 -5.797
{ ca  phe A 100  1pkoA_99F_38G}-5.978 1.723 -8.462
{ ca  arg A 101  1pkoA_99F_38G}-6.489 0.802 -12.092
@subgroup {sidechain}
@vectorlist {sc} off color= cyan master= {sidechain}
{ ca  glu A  36  1pkoA_99F_38G}P -9.366 4.996 -11.906
{ ca  val A  37  1pkoA_99F_38G}P -9.197 4.963 -8.093
{ ca  trp A  39  1pkoA_99F_38G}P -13.108 2.208 -2.736
{ ca  tyr A  40  1pkoA_99F_38G}P -15.6 -0.552 -2.103
{ ca  thr A  97  1pkoA_99F_38G}P -10.925 -2.317 -0.378
{ ca  phe A  99  1pkoA_99F_38G}P -7.956 -0.073 -5.797
{ cb  phe A  99  1pkoA_99F_38G}-8.857 -1.039 -6.574
{ cg  phe A  99  1pkoA_99F_38G}-9.983 -0.376 -7.301
{ cd1 phe A  99  1pkoA_99F_38G}-9.811 0.083 -8.611
{ ce1 phe A  99  1pkoA_99F_38G}-10.874 0.654 -9.315
{ cz  phe A  99  1pkoA_99F_38G}-12.116 0.776 -8.727
{ cg  phe A  99  1pkoA_99F_38G}P -9.983 -0.376 -7.301
{ cd2 phe A  99  1pkoA_99F_38G}-11.234 -0.248 -6.705
{ ce2 phe A  99  1pkoA_99F_38G}-12.309 0.327 -7.41
{ cz  phe A  99  1pkoA_99F_38G}ghost -12.116 0.776 -8.727
{ ca  phe A 100  1pkoA_99F_38G}P -5.978 1.723 -8.462
{ ca  arg A 101  1pkoA_99F_38G}P -6.489 0.802 -12.092
@vectorlist {sc H} off nobutton color= gray master= {sidechain}
{ cb  phe A  99  1pkoA_99F_38G}P -8.857 -1.039 -6.574
{"}P -8.857 -1.039 -6.574
{ cd1 phe A  99  1pkoA_99F_38G}P -9.811 0.083 -8.611
{ cd2 phe A  99  1pkoA_99F_38G}P -11.234 -0.248 -6.705
{ ce1 phe A  99  1pkoA_99F_38G}P -10.874 0.654 -9.315
{ ce2 phe A  99  1pkoA_99F_38G}P -12.309 0.327 -7.41
{ cz  phe A  99  1pkoA_99F_38G}P -12.116 0.776 -8.727
@subgroup {sidechain}
@vectorlist {sc} color= blue alpha= 0.1765 master= {sidechain}
{ ca  phe A  99  1pkoA_99F_38G}P -7.956 -0.073 -5.797
{ cb  phe A  99  1pkoA_99F_38G}-8.857 -1.039 -6.574
{ cg  phe A  99  1pkoA_99F_38G}-9.983 -0.376 -7.301
{ cd1 phe A  99  1pkoA_99F_38G}-9.811 0.083 -8.611
{ ce1 phe A  99  1pkoA_99F_38G}-10.874 0.654 -9.315
{ cz  phe A  99  1pkoA_99F_38G}-12.116 0.776 -8.727
{ cg  phe A  99  1pkoA_99F_38G}P -9.983 -0.376 -7.301
{ cd2 phe A  99  1pkoA_99F_38G}-11.234 -0.248 -6.705
{ ce2 phe A  99  1pkoA_99F_38G}-12.309 0.327 -7.41
{ cz  phe A  99  1pkoA_99F_38G}ghost -12.116 0.776 -8.727
@vectorlist {sc H} off nobutton color= gray master= {sidechain}
{ cb  phe A  99  1pkoA_99F_38G}P -8.857 -1.039 -6.574
{"}P -8.857 -1.039 -6.574
{ cd1 phe A  99  1pkoA_99F_38G}P -9.811 0.083 -8.611
{ cd2 phe A  99  1pkoA_99F_38G}P -11.234 -0.248 -6.705
{ ce1 phe A  99  1pkoA_99F_38G}P -10.874 0.654 -9.315
{ ce2 phe A  99  1pkoA_99F_38G}P -12.309 0.327 -7.41
{ cz  phe A  99  1pkoA_99F_38G}P -12.116 0.776 -8.727
@subgroup {1->2} dominant
@dotlist {x} color= white width= 1 master= {vdw contact}
{ CZ  PHE  99  A}'P' sky -12.863 2.194 -8.025
{"}'P' sky -12.124 2.376 -8.017
{"}'P' sky -13.017 1.955 -7.8
{"}'P' sky -11.797 2.218 -7.788
@dotlist {x} color= white width= 1 master= {vdw contact}
{ CE2 PHE  99  A}'P' green -12.947 1.956 -7.47
{"}'P' green -11.921 2.032 -7.466
{"}'P' green -13.189 1.827 -7.214
{"}'P' green -13.236 1.741 -6.958
{"}'P' green -13.056 1.745 -6.708
{"}'P' green -12.991 1.641 -6.477
{ CZ  PHE  99  A}'P' sea -12.627 2.293 -8.021
{"}'P' sea -12.379 2.354 -8.018
{"}'P' green -12.798 2.09 -7.794
{"}'P' green -12.56 2.186 -7.79
{"}'P' green -12.309 2.24 -7.787
{"}'P' sea -12.052 2.251 -7.787
{"}'P' green -12.059 2.094 -7.577
{"}'P' sea -11.801 2.059 -7.579
@vectorlist {x} color= blue width= 1 alpha= 0.1765 master= {small overlap}
{ CE2 PHE  99  A}'P' P -12.697 2.032 -7.466
{"}'P' -12.688 1.992 -7.465
{"}'P' P -12.439 2.071 -7.465
{"}'P' -12.435 2.019 -7.463
{"}'P' P -12.179 2.071 -7.465
{"}'P' -12.18 2.053 -7.464
{"}'P' P -12.954 1.941 -7.209
{"}'P' -12.935 1.894 -7.214
{"}'P' P -12.705 2.019 -7.205
{"}'P' -12.68 1.909 -7.219
{"}'P' P -12.448 2.059 -7.203
{"}'P' -12.438 1.932 -7.219
{"}'P' P -12.187 2.06 -7.203
{"}'P' -12.193 1.97 -7.214
{"}'P' P -11.929 2.023 -7.205
{"}'P' -11.931 2.011 -7.206
{"}'P' P -13.007 1.865 -6.953
{"}'P' -12.987 1.821 -6.966
{"}'P' P -12.761 1.954 -6.949
{"}'P' -12.728 1.835 -6.983
{"}'P' P -12.505 2.003 -6.947
{"}'P' -12.487 1.852 -6.989
{"}'P' P -12.244 2.013 -6.947
{"}'P' -12.248 1.888 -6.981
{"}'P' P -11.984 1.983 -6.948
{"}'P' -11.994 1.933 -6.962
{"}'P' P -12.82 1.844 -6.704
{"}'P' -12.796 1.773 -6.737
{"}'P' P -12.572 1.905 -6.701
{"}'P' -12.553 1.793 -6.752
{"}'P' P -12.317 1.927 -6.7
{"}'P' -12.317 1.822 -6.747
{"}'P' P -12.062 1.908 -6.701
{"}'P' -12.07 1.859 -6.723
{"}'P' P -12.753 1.737 -6.473
{"}'P' -12.748 1.72 -6.484
{"}'P' P -12.502 1.791 -6.47
{"}'P' -12.496 1.749 -6.497
{"}'P' P -12.245 1.802 -6.47
{"}'P' -12.246 1.777 -6.485
{ CZ  PHE  99  A}'P' P -12.319 2.08 -7.578
{"}'P' -12.318 2.077 -7.58
@subgroup {2->1} dominant
@dotlist {x} color= white width= 1 master= {vdw contact}
{ HA3 GLY  38  A}'P' sky -12.465 2.65 -7.878
{"}'P' sky -12.151 2.625 -7.793
{"}'P' sky -12.841 2.428 -7.801
{"}'P' sky -11.821 2.37 -7.479
@dotlist {x} color= white width= 1 master= {vdw contact}
{ HA3 GLY  38  A}'P' sea -12.334 2.436 -7.801
{"}'P' green -12.587 2.364 -7.804
{"}'P' sea -12.036 2.396 -7.663
{"}'P' green -12.23 2.234 -7.67
{"}'P' green -12.468 2.147 -7.674
{"}'P' green -12.722 2.147 -7.674
{"}'P' sea -12.96 2.234 -7.67
{"}'P' green -11.99 2.172 -7.488
{"}'P' green -12.967 2.022 -7.494
@vectorlist {x} color= blue width= 1 alpha= 0.1765 master= {small overlap}
{ HA3 GLY  38  A}'P' P -12.207 2.029 -7.494
{"}'P' -12.215 2.044 -7.48
{"}'P' P -12.457 1.953 -7.497
{"}'P' -12.463 1.996 -7.46
{"}'P' P -12.717 1.951 -7.497
{"}'P' -12.713 1.978 -7.473
{"}'P' P -11.996 1.98 -7.274
{"}'P' -12.012 2.003 -7.26
{"}'P' P -12.221 1.862 -7.279
{"}'P' -12.254 1.947 -7.231
{"}'P' P -12.468 1.802 -7.282
{"}'P' -12.482 1.916 -7.22
{"}'P' P -12.722 1.802 -7.282
{"}'P' -12.71 1.895 -7.231
{"}'P' P -12.969 1.862 -7.279
{"}'P' -12.957 1.893 -7.262
{"}'P' P -11.877 1.95 -7.028
{"}'P' -11.886 1.961 -7.024
{"}'P' P -12.093 1.813 -7.034
{"}'P' -12.136 1.9 -7.007
{"}'P' P -12.333 1.727 -7.038
{"}'P' -12.367 1.868 -6.998
{"}'P' P -12.587 1.697 -7.039
{"}'P' -12.588 1.843 -6.999
{"}'P' P -12.841 1.724 -7.038
{"}'P' -12.819 1.822 -7.01
{"}'P' P -13.083 1.806 -7.034
{"}'P' -13.074 1.823 -7.029
{"}'P' P -12.047 1.792 -6.774
{"}'P' -12.078 1.85 -6.772
{"}'P' P -12.282 1.699 -6.778
{"}'P' -12.314 1.814 -6.773
{"}'P' P -12.532 1.658 -6.78
{"}'P' -12.539 1.788 -6.774
{"}'P' P -12.784 1.672 -6.779
{"}'P' -12.769 1.766 -6.775
{"}'P' P -13.028 1.739 -6.776
{"}'P' -13.02 1.759 -6.776
{"}'P' P -12.333 1.704 -6.517
{"}'P' -12.345 1.756 -6.527
{"}'P' P -12.587 1.674 -6.519
{"}'P' -12.587 1.729 -6.529
{"}'P' P -12.841 1.701 -6.517
{"}'P' -12.838 1.714 -6.52
@subgroup {1->2} dominant
@dotlist {x} color= red width= 1 master= {vdw contact}
{ O   PHE  99  A}'M' green -9.278 2.565 -7.236
{"}'M' green -9.178 2.798 -7.226
{"}'M' green -9.28 2.503 -5.99
{"}'M' green -9.182 2.736 -5.979
@dotlist {x} color= red width= 1 master= {H-bonds}
{ O   PHE  99  A}'M' greentint -9.423 2.299 -7.007
{"}'M' greentint -9.376 2.551 -6.996
{"}'M' greentint -9.283 2.789 -6.985
{"}'M' greentint -9.145 3.005 -6.976
{"}'M' greentint -9.476 2.169 -6.758
{"}'M' greentint -9.452 2.425 -6.747
{"}'M' greentint -9.382 2.672 -6.736
{"}'M' greentint -9.267 2.902 -6.726
{"}'M' greentint -9.112 3.107 -6.717
{"}'M' greentint -9.476 2.149 -6.5
{"}'M' greentint -9.454 2.405 -6.489
{"}'M' greentint -9.385 2.653 -6.478
{"}'M' greentint -9.272 2.884 -6.468
{"}'M' greentint -9.118 3.09 -6.459
{"}'M' greentint -9.422 2.274 -6.241
{"}'M' greentint -9.374 2.525 -6.23
{"}'M' greentint -9.279 2.763 -6.219
{"}'M' greentint -9.14 2.978 -6.21
@subgroup {2->1} dominant
@dotlist {x} color= sky width= 1 master= {vdw contact}
{ H   GLY  38  A}'M' green -9.138 2.968 -7.128
{"}'M' green -9.071 3.199 -6.877
{"}'M' green -9.037 3.194 -6.618
{"}'M' green -9.071 3.176 -6.36
@dotlist {x} color= sky width= 1 master= {H-bonds}
{ H   GLY  38  A}'M' greentint -9.174 2.713 -7.139
{"}'M' greentint -9.284 2.479 -7.15
{"}'M' greentint -9.071 2.7 -6.898
{"}'M' greentint -9.167 2.467 -6.909
{"}'M' greentint -9.321 2.267 -6.917
{"}'M' greentint -9.038 2.949 -6.888
{"}'M' greentint -9.033 2.697 -6.64
{"}'M' greentint -9.124 2.464 -6.65
{"}'M' greentint -9.27 2.26 -6.659
{"}'M' greentint -9.461 2.099 -6.666
{"}'M' greentint -9.004 2.946 -6.629
{"}'M' greentint -9.071 2.677 -6.381
{"}'M' greentint -9.167 2.444 -6.391
{"}'M' greentint -9.321 2.244 -6.4
{"}'M' greentint -9.038 2.927 -6.37
{"}'M' greentint -9.174 2.669 -6.14
{"}'M' greentint -9.284 2.436 -6.15
{"}'M' greentint -9.138 2.924 -6.129
@subgroup {1->2} dominant
@dotlist {x} color= sky width= 1 master= {H-bonds}
{ H  APHE  99  A}'M' greentint -10.063 1.56 -5.218
{"}'M' greentint -9.919 1.774 -5.209
{"}'M' greentint -10.245 1.181 -4.994
{"}'M' greentint -10.212 1.431 -4.983
{"}'M' greentint -10.116 1.664 -4.973
{"}'M' greentint -9.962 1.864 -4.964
{"}'M' greentint -9.762 2.017 -4.957
{"}'M' greentint -10.27 1.037 -4.741
{"}'M' greentint -10.272 1.287 -4.73
{"}'M' greentint -10.212 1.53 -4.719
{"}'M' greentint -10.093 1.751 -4.71
{"}'M' greentint -9.923 1.935 -4.702
{"}'M' greentint -9.712 2.071 -4.696
{"}'M' greentint -9.474 2.15 -4.692
{"}'M' greentint -10.245 1.159 -4.476
{"}'M' greentint -10.212 1.408 -4.466
{"}'M' greentint -10.116 1.641 -4.455
{"}'M' greentint -9.962 1.841 -4.447
{"}'M' greentint -9.762 1.994 -4.44
{"}'M' greentint -9.529 2.091 -4.436
{"}'M' greentint -10.134 1.011 -4.241
{"}'M' greentint -10.137 1.269 -4.23
{"}'M' greentint -10.063 1.516 -4.219
{"}'M' greentint -9.919 1.731 -4.21
{"}'M' greentint -9.719 1.893 -4.203
{"}'M' greentint -9.48 1.99 -4.199
{"}'M' greentint -9.974 1.269 -4.023
{"}'M' greentint -9.88 1.511 -4.012
{"}'M' greentint -9.705 1.703 -4.004
@subgroup {2->1} dominant
@dotlist {x} color= red width= 1 master= {H-bonds}
{ O   GLY  38  A}'M' greentint -9.823 1.765 -5.213
{"}'M' greentint -9.964 1.548 -5.223
{"}'M' greentint -9.597 1.997 -4.983
{"}'M' greentint -9.673 1.755 -4.994
{"}'M' greentint -9.796 1.534 -5.004
{"}'M' greentint -9.962 1.342 -5.012
{"}'M' greentint -10.162 1.187 -5.019
{"}'M' greentint -9.501 1.992 -4.743
{"}'M' greentint -9.572 1.746 -4.753
{"}'M' greentint -9.688 1.518 -4.763
{"}'M' greentint -9.845 1.316 -4.772
{"}'M' greentint -10.037 1.148 -4.779
{"}'M' greentint -10.258 1.018 -4.785
{"}'M' greentint -9.455 1.972 -4.489
{"}'M' greentint -9.525 1.725 -4.5
{"}'M' greentint -9.64 1.494 -4.51
{"}'M' greentint -9.795 1.289 -4.519
{"}'M' greentint -9.985 1.116 -4.527
{"}'M' greentint -10.204 0.981 -4.532
{"}'M' greentint -9.453 1.969 -4.231
{"}'M' greentint -9.522 1.721 -4.242
{"}'M' greentint -9.635 1.49 -4.252
{"}'M' greentint -9.789 1.284 -4.261
{"}'M' greentint -9.978 1.11 -4.268
{"}'M' greentint -9.575 1.705 -3.988
{"}'M' greentint -9.692 1.478 -3.998
{"}'M' greentint -9.85 1.277 -4.007
@subgroup {mainchain}
@vectorlist {mc} color= blue alpha= 0.1765 master= {mainchain}
{ n   phe A  44  1pl3A_119F_46G}P -7.676 5.481 -12.633
{"}-7.676 5.481 -12.633
{ ca  phe A  44  1pl3A_119F_46G}-8.445 6.002 -11.51
{ c   phe A  44  1pl3A_119F_46G}-8.239 5.155 -10.282
{ o   phe A  44  1pl3A_119F_46G}-7.637 4.06 -10.328
{ c   phe A  44  1pl3A_119F_46G}P -8.239 5.155 -10.282
{ n   ile A  45  1pl3A_119F_46G}-8.701 5.688 -9.168
{ ca  ile A  45  1pl3A_119F_46G}-8.684 5.006 -7.893
{ c   ile A  45  1pl3A_119F_46G}-10.111 4.797 -7.439
{ o   ile A  45  1pl3A_119F_46G}-10.974 5.698 -7.577
{ c   ile A  45  1pl3A_119F_46G}P -10.111 4.797 -7.439
{ n   gly A  46  1pl3A_119F_46G}-10.381 3.595 -6.909
{ ca  gly A  46  1pl3A_119F_46G}-11.688 3.348 -6.351
{ c   gly A  46  1pl3A_119F_46G}-11.688 2.736 -5
{ o   gly A  46  1pl3A_119F_46G}-10.641 2.419 -4.472
{ c   gly A  46  1pl3A_119F_46G}P -11.688 2.736 -5
{ n   glu A  47  1pl3A_119F_46G}-12.879 2.573 -4.423
{ ca  glu A  47  1pl3A_119F_46G}-13.052 1.777 -3.224
{ c   glu A  47  1pl3A_119F_46G}-14.416 1.106 -3.175
{ o   glu A  47  1pl3A_119F_46G}-15.406 1.6 -3.723
{ c   glu A  47  1pl3A_119F_46G}P -14.416 1.106 -3.175
{ n   val A  48  1pl3A_119F_46G}-14.437 -0.063 -2.578
{ ca  val A  48  1pl3A_119F_46G}-15.667 -0.753 -2.197
{ c   val A  48  1pl3A_119F_46G}-15.547 -0.926 -0.686
{ o   val A  48  1pl3A_119F_46G}-14.559 -1.419 -0.219
{ n   trp A 117  1pl3A_119F_46G}P -11.94 -2.227 0.241
{"}-11.94 -2.227 0.241
{ ca  trp A 117  1pl3A_119F_46G}-11.021 -2.423 -0.845
{ c   trp A 117  1pl3A_119F_46G}-10.752 -1.121 -1.517
{ o   trp A 117  1pl3A_119F_46G}-11.643 -0.557 -2.095
{ c   trp A 117  1pl3A_119F_46G}P -10.752 -1.121 -1.517
{ n   val A 118  1pl3A_119F_46G}-9.523 -0.627 -1.376
{ ca  val A 118  1pl3A_119F_46G}-9.067 0.573 -2.039
{ c   val A 118  1pl3A_119F_46G}-8.064 0.207 -3.113
{ o   val A 118  1pl3A_119F_46G}-7.034 -0.447 -2.834
{ c   val A 118  1pl3A_119F_46G}P -8.064 0.207 -3.113
{ n   phe A 119  1pl3A_119F_46G}-8.357 0.641 -4.33
{ ca  phe A 119  1pl3A_119F_46G}-7.644 0.141 -5.503
{ c   phe A 119  1pl3A_119F_46G}-7.301 1.203 -6.503
{ o   phe A 119  1pl3A_119F_46G}-7.949 2.224 -6.604
{ c   phe A 119  1pl3A_119F_46G}P -7.301 1.203 -6.503
{ n   arg A 120  1pl3A_119F_46G}-6.232 0.914 -7.243
{ ca  arg A 120  1pl3A_119F_46G}-5.831 1.657 -8.41
{ c   arg A 120  1pl3A_119F_46G}-6.112 0.785 -9.621
{ o   arg A 120  1pl3A_119F_46G}-5.791 -0.421 -9.661
{ c   arg A 120  1pl3A_119F_46G}P -6.112 0.785 -9.621
{ n   cys A 121  1pl3A_119F_46G}-6.747 1.388 -10.599
{ ca  cys A 121  1pl3A_119F_46G}-7.09 0.734 -11.849
{ c   cys A 121  1pl3A_119F_46G}-6.389 1.493 -12.987
{ o   cys A 121  1pl3A_119F_46G}-6.824 2.532 -13.404
@vectorlist {mc H} off nobutton color= gray master= {mainchain}
{ n   phe A  44  1pl3A_119F_46G}P -7.676 5.481 -12.633
{ ca  phe A  44  1pl3A_119F_46G}P -8.445 6.002 -11.51
{ n   ile A  45  1pl3A_119F_46G}P -8.701 5.688 -9.168
{ ca  ile A  45  1pl3A_119F_46G}P -8.684 5.006 -7.893
{ n   gly A  46  1pl3A_119F_46G}P -10.381 3.595 -6.909
{ ca  gly A  46  1pl3A_119F_46G}P -11.688 3.348 -6.351
{"}P -11.688 3.348 -6.351
{ n   glu A  47  1pl3A_119F_46G}P -12.879 2.573 -4.423
{ ca  glu A  47  1pl3A_119F_46G}P -13.052 1.777 -3.224
{ n   val A  48  1pl3A_119F_46G}P -14.437 -0.063 -2.578
{ ca  val A  48  1pl3A_119F_46G}P -15.667 -0.753 -2.197
{ n   trp A 117  1pl3A_119F_46G}P -11.94 -2.227 0.241
{ ca  trp A 117  1pl3A_119F_46G}P -11.021 -2.423 -0.845
{ n   val A 118  1pl3A_119F_46G}P -9.523 -0.627 -1.376
{ ca  val A 118  1pl3A_119F_46G}P -9.067 0.573 -2.039
{ n   phe A 119  1pl3A_119F_46G}P -8.357 0.641 -4.33
{ ca  phe A 119  1pl3A_119F_46G}P -7.644 0.141 -5.503
{ n   arg A 120  1pl3A_119F_46G}P -6.232 0.914 -7.243
{ ca  arg A 120  1pl3A_119F_46G}P -5.831 1.657 -8.41
{ n   cys A 121  1pl3A_119F_46G}P -6.747 1.388 -10.599
{ ca  cys A 121  1pl3A_119F_46G}P -7.09 0.734 -11.849
@subgroup {mainchain}
@vectorlist {Calphas} off color= blue alpha= 0.2353
{ ca  phe A  44  1pl3A_119F_46G}P -8.445 6.002 -11.51
{"}-8.445 6.002 -11.51
{ ca  ile A  45  1pl3A_119F_46G}-8.684 5.006 -7.893
{ ca  gly A  46  1pl3A_119F_46G}-11.688 3.348 -6.351
{ ca  glu A  47  1pl3A_119F_46G}-13.052 1.777 -3.224
{ ca  val A  48  1pl3A_119F_46G}-15.667 -0.753 -2.197
{ ca  trp A 117  1pl3A_119F_46G}P -11.021 -2.423 -0.845
{"}-11.021 -2.423 -0.845
{ ca  val A 118  1pl3A_119F_46G}-9.067 0.573 -2.039
{ ca  phe A 119  1pl3A_119F_46G}-7.644 0.141 -5.503
{ ca  arg A 120  1pl3A_119F_46G}-5.831 1.657 -8.41
{ ca  cys A 121  1pl3A_119F_46G}-7.09 0.734 -11.849
@subgroup {sidechain}
@vectorlist {sc} off color= cyan master= {sidechain}
{ ca  phe A  44  1pl3A_119F_46G}P -8.445 6.002 -11.51
{ ca  ile A  45  1pl3A_119F_46G}P -8.684 5.006 -7.893
{ ca  glu A  47  1pl3A_119F_46G}P -13.052 1.777 -3.224
{ ca  val A  48  1pl3A_119F_46G}P -15.667 -0.753 -2.197
{ ca  trp A 117  1pl3A_119F_46G}P -11.021 -2.423 -0.845
{ ca  val A 118  1pl3A_119F_46G}P -9.067 0.573 -2.039
{ ca  phe A 119  1pl3A_119F_46G}P -7.644 0.141 -5.503
{ cb  phe A 119  1pl3A_119F_46G}-8.38 -1.019 -6.181
{ cg  phe A 119  1pl3A_119F_46G}-9.735 -0.66 -6.731
{ cd1 phe A 119  1pl3A_119F_46G}-10.854 -0.764 -5.933
{ ce1 phe A 119  1pl3A_119F_46G}-12.088 -0.394 -6.415
{ cz  phe A 119  1pl3A_119F_46G}-12.197 0.071 -7.725
{ cg  phe A 119  1pl3A_119F_46G}P -9.735 -0.66 -6.731
{ cd2 phe A 119  1pl3A_119F_46G}-9.864 -0.159 -8.018
{ ce2 phe A 119  1pl3A_119F_46G}-11.088 0.203 -8.504
{ cz  phe A 119  1pl3A_119F_46G}ghost -12.197 0.071 -7.725
{ ca  arg A 120  1pl3A_119F_46G}P -5.831 1.657 -8.41
{ ca  cys A 121  1pl3A_119F_46G}P -7.09 0.734 -11.849
@vectorlist {sc H} off nobutton color= gray master= {sidechain}
{ cb  phe A 119  1pl3A_119F_46G}P -8.38 -1.019 -6.181
{"}P -8.38 -1.019 -6.181
{ cd1 phe A 119  1pl3A_119F_46G}P -10.854 -0.764 -5.933
{ cd2 phe A 119  1pl3A_119F_46G}P -9.864 -0.159 -8.018
{ ce1 phe A 119  1pl3A_119F_46G}P -12.088 -0.394 -6.415
{ ce2 phe A 119  1pl3A_119F_46G}P -11.088 0.203 -8.504
{ cz  phe A 119  1pl3A_119F_46G}P -12.197 0.071 -7.725
@subgroup {sidechain}
@vectorlist {sc} color= blue alpha= 0.1765 master= {sidechain}
{ ca  phe A 119  1pl3A_119F_46G}P -7.644 0.141 -5.503
{ cb  phe A 119  1pl3A_119F_46G}-8.38 -1.019 -6.181
{ cg  phe A 119  1pl3A_119F_46G}-9.735 -0.66 -6.731
{ cd1 phe A 119  1pl3A_119F_46G}-10.854 -0.764 -5.933
{ ce1 phe A 119  1pl3A_119F_46G}-12.088 -0.394 -6.415
{ cz  phe A 119  1pl3A_119F_46G}-12.197 0.071 -7.725
{ cg  phe A 119  1pl3A_119F_46G}P -9.735 -0.66 -6.731
{ cd2 phe A 119  1pl3A_119F_46G}-9.864 -0.159 -8.018
{ ce2 phe A 119  1pl3A_119F_46G}-11.088 0.203 -8.504
{ cz  phe A 119  1pl3A_119F_46G}ghost -12.197 0.071 -7.725
@vectorlist {sc H} off nobutton color= gray master= {sidechain}
{ cb  phe A 119  1pl3A_119F_46G}P -8.38 -1.019 -6.181
{"}P -8.38 -1.019 -6.181
{ cd1 phe A 119  1pl3A_119F_46G}P -10.854 -0.764 -5.933
{ cd2 phe A 119  1pl3A_119F_46G}P -9.864 -0.159 -8.018
{ ce1 phe A 119  1pl3A_119F_46G}P -12.088 -0.394 -6.415
{ ce2 phe A 119  1pl3A_119F_46G}P -11.088 0.203 -8.504
{ cz  phe A 119  1pl3A_119F_46G}P -12.197 0.071 -7.725
@subgroup {1->2} dominant
@dotlist {x} color= white width= 1 master= {vdw contact}
{ CE1 PHE 119  A}'P' sky -12.476 1.311 -6.471
{"}'P' sky -12.218 1.35 -6.47
{ CE2 PHE 119  A}'P' sky -11.786 1.741 -8.047
{"}'P' sky -11.54 1.83 -8.043
{"}'P' sky -11.351 1.781 -7.795
{"}'P' sky -11.281 1.667 -7.564
@dotlist {x} color= white width= 1 master= {vdw contact}
{ CE2 PHE 119  A}'P' sea -11.599 1.72 -7.798
{ CZ  PHE 119  A}'P' sea -12.401 1.78 -8.04
{"}'P' sea -12.14 1.792 -8.04
{"}'P' green -12.585 1.776 -7.781
{"}'P' green -11.809 1.776 -7.781
{"}'P' green -12.842 1.685 -7.524
{"}'P' green -11.567 1.691 -7.523
{"}'P' green -12.895 1.609 -7.268
{"}'P' green -11.62 1.658 -7.266
{"}'P' green -12.708 1.588 -7.019
{"}'P' green -11.701 1.593 -7.019
{"}'P' green -12.641 1.481 -6.788
{"}'P' green -12.39 1.535 -6.785
{"}'P' green -12.133 1.546 -6.785
{"}'P' green -11.878 1.513 -6.786
@vectorlist {x} color= blue width= 1 alpha= 0.1765 master= {small overlap}
{ CZ  PHE 119  A}'P' P -12.327 1.815 -7.78
{"}'P' -12.327 1.806 -7.779
{"}'P' P -12.067 1.815 -7.78
{"}'P' -12.067 1.811 -7.78
{"}'P' P -12.593 1.763 -7.52
{"}'P' -12.586 1.731 -7.524
{"}'P' P -12.336 1.803 -7.518
{"}'P' -12.33 1.726 -7.528
{"}'P' P -12.075 1.804 -7.518
{"}'P' -12.08 1.732 -7.527
{"}'P' P -11.817 1.767 -7.52
{"}'P' -11.822 1.746 -7.523
{"}'P' P -12.649 1.698 -7.264
{"}'P' -12.64 1.663 -7.274
{"}'P' P -12.393 1.747 -7.262
{"}'P' -12.382 1.657 -7.287
{"}'P' P -12.132 1.757 -7.262
{"}'P' -12.135 1.659 -7.289
{"}'P' P -11.872 1.727 -7.263
{"}'P' -11.883 1.674 -7.278
{"}'P' P -12.46 1.649 -7.016
{"}'P' -12.452 1.601 -7.038
{"}'P' P -12.205 1.671 -7.015
{"}'P' -12.205 1.602 -7.046
{"}'P' P -11.95 1.652 -7.016
{"}'P' -11.957 1.611 -7.034
@subgroup {2->1} dominant
@dotlist {x} color= white width= 1 master= {vdw contact}
{ HA3 GLY  46  A}'P' sky -11.638 2.037 -7.794
{"}'P' sky -11.454 2.014 -7.573
@dotlist {x} color= white width= 1 master= {vdw contact}
{ HA3 GLY  46  A}'P' green -11.855 1.894 -7.8
{"}'P' green -12.105 1.818 -7.803
{"}'P' green -12.365 1.816 -7.803
{"}'P' green -12.615 1.887 -7.8
{"}'P' green -11.644 1.845 -7.58
{"}'P' green -12.842 1.845 -7.58
{"}'P' sea -11.525 1.815 -7.334
{"}'P' green -11.695 1.657 -7.08
{"}'P' sea -12.9 1.723 -7.077
{"}'P' green -11.741 1.655 -6.82
{"}'P' green -11.981 1.569 -6.823
{"}'P' green -12.489 1.566 -6.823
{"}'P' green -12.731 1.648 -6.82
@vectorlist {x} color= blue width= 1 alpha= 0.1765 master= {small overlap}
{ HA3 GLY  46  A}'P' P -11.869 1.727 -7.585
{"}'P' -11.878 1.75 -7.572
{"}'P' P -12.116 1.667 -7.588
{"}'P' -12.124 1.731 -7.553
{"}'P' P -12.37 1.667 -7.588
{"}'P' -12.363 1.728 -7.555
{"}'P' P -12.617 1.727 -7.585
{"}'P' -12.611 1.742 -7.577
{"}'P' P -11.741 1.678 -7.34
{"}'P' -11.748 1.694 -7.335
{"}'P' P -11.981 1.592 -7.344
{"}'P' -12 1.671 -7.322
{"}'P' P -12.235 1.562 -7.345
{"}'P' -12.236 1.664 -7.317
{"}'P' P -12.489 1.589 -7.344
{"}'P' -12.472 1.663 -7.323
{"}'P' P -12.731 1.671 -7.34
{"}'P' -12.726 1.68 -7.337
{"}'P' P -11.93 1.564 -7.084
{"}'P' -11.944 1.614 -7.082
{"}'P' P -12.18 1.523 -7.086
{"}'P' -12.184 1.604 -7.082
{"}'P' P -12.432 1.537 -7.085
{"}'P' -12.421 1.602 -7.082
{"}'P' P -12.676 1.604 -7.082
{"}'P' -12.672 1.613 -7.082
{"}'P' P -12.235 1.539 -6.825
{"}'P' -12.235 1.553 -6.827
@subgroup {1->2} dominant
@dotlist {x} color= red width= 1 master= {H-bonds}
{ O   PHE 119  A}'M' greentint -9.06 2.382 -7.442
{"}'M' greentint -9.002 2.635 -7.431
{"}'M' greentint -9.196 2.125 -7.233
{"}'M' greentint -9.196 2.378 -7.222
{"}'M' greentint -9.145 2.626 -7.211
{"}'M' greentint -9.045 2.859 -7.201
{"}'M' greentint -8.9 3.067 -7.192
{"}'M' greentint -9.289 2.105 -6.993
{"}'M' greentint -9.29 2.36 -6.982
{"}'M' greentint -9.243 2.612 -6.971
{"}'M' greentint -9.15 2.85 -6.96
{"}'M' greentint -9.012 3.066 -6.951
{"}'M' greentint -9.319 1.974 -6.744
{"}'M' greentint -9.343 2.23 -6.733
{"}'M' greentint -9.319 2.486 -6.722
{"}'M' greentint -9.249 2.733 -6.711
{"}'M' greentint -9.134 2.963 -6.701
{"}'M' greentint -8.979 3.168 -6.692
{"}'M' greentint -9.343 2.21 -6.475
{"}'M' greentint -9.321 2.466 -6.464
{"}'M' greentint -9.252 2.714 -6.453
{"}'M' greentint -9.139 2.945 -6.443
{"}'M' greentint -8.985 3.151 -6.434
{"}'M' greentint -9.289 2.335 -6.216
{"}'M' greentint -9.241 2.586 -6.205
{"}'M' greentint -9.146 2.824 -6.194
@subgroup {2->1} dominant
@dotlist {x} color= sky width= 1 master= {H-bonds}
{ H   GLY  46  A}'M' greentint -8.91 2.604 -7.374
{"}'M' greentint -9.02 2.37 -7.385
{"}'M' greentint -8.874 2.859 -7.363
{"}'M' greentint -8.807 2.591 -7.133
{"}'M' greentint -8.903 2.358 -7.144
{"}'M' greentint -9.057 2.158 -7.152
{"}'M' greentint -8.807 3.09 -7.112
{"}'M' greentint -8.774 2.84 -7.123
{"}'M' greentint -8.769 2.588 -6.875
{"}'M' greentint -8.86 2.355 -6.885
{"}'M' greentint -9.006 2.151 -6.894
{"}'M' greentint -9.197 1.99 -6.901
{"}'M' greentint -8.773 3.085 -6.853
{"}'M' greentint -8.74 2.837 -6.864
{"}'M' greentint -8.807 2.568 -6.616
{"}'M' greentint -8.903 2.335 -6.626
{"}'M' greentint -9.057 2.135 -6.635
{"}'M' greentint -9.257 1.982 -6.642
{"}'M' greentint -8.807 3.067 -6.595
{"}'M' greentint -8.774 2.818 -6.605
{"}'M' greentint -8.91 2.56 -6.375
{"}'M' greentint -9.02 2.327 -6.385
{"}'M' greentint -9.194 2.136 -6.394
{"}'M' greentint -8.915 3.07 -6.353
{"}'M' greentint -8.874 2.815 -6.364
{"}'M' greentint -9.081 2.543 -6.169
{"}'M' greentint -9.217 2.322 -6.178
{"}'M' greentint -9.033 2.798 -6.158
@subgroup {1->2} dominant
@dotlist {x} color= sky width= 1 master= {H-bonds}
{ H   PHE 119  A}'M' greentint -9.921 1.463 -5.023
{"}'M' greentint -9.847 1.71 -5.012
{"}'M' greentint -9.703 1.924 -5.003
{"}'M' greentint -9.503 2.087 -4.996
{"}'M' greentint -10.029 1.331 -4.788
{"}'M' greentint -9.996 1.581 -4.777
{"}'M' greentint -9.9 1.814 -4.767
{"}'M' greentint -9.746 2.014 -4.758
{"}'M' greentint -9.546 2.167 -4.751
{"}'M' greentint -9.313 2.263 -4.747
{"}'M' greentint -10.054 1.187 -4.535
{"}'M' greentint -10.056 1.437 -4.524
{"}'M' greentint -9.996 1.68 -4.513
{"}'M' greentint -9.877 1.901 -4.504
{"}'M' greentint -9.707 2.085 -4.496
{"}'M' greentint -9.496 2.221 -4.49
{"}'M' greentint -9.258 2.3 -4.486
{"}'M' greentint -10.029 1.309 -4.27
{"}'M' greentint -9.996 1.558 -4.26
{"}'M' greentint -9.9 1.791 -4.249
{"}'M' greentint -9.746 1.991 -4.241
{"}'M' greentint -9.546 2.144 -4.234
{"}'M' greentint -9.313 2.241 -4.23
{"}'M' greentint -9.921 1.419 -4.024
{"}'M' greentint -9.847 1.666 -4.013
{"}'M' greentint -9.703 1.881 -4.004
{"}'M' greentint -9.503 2.043 -3.997
@subgroup {2->1} dominant
@dotlist {x} color= red width= 1 master= {H-bonds}
{ O   GLY  46  A}'M' greentint -9.489 1.952 -5.117
{"}'M' greentint -9.612 1.731 -5.127
{"}'M' greentint -9.778 1.539 -5.135
{"}'M' greentint -9.317 2.189 -4.866
{"}'M' greentint -9.388 1.943 -4.876
{"}'M' greentint -9.504 1.715 -4.886
{"}'M' greentint -9.661 1.513 -4.895
{"}'M' greentint -9.853 1.345 -4.902
{"}'M' greentint -9.271 2.169 -4.612
{"}'M' greentint -9.341 1.922 -4.623
{"}'M' greentint -9.456 1.691 -4.633
{"}'M' greentint -9.611 1.486 -4.642
{"}'M' greentint -9.801 1.313 -4.65
{"}'M' greentint -10.02 1.178 -4.655
{"}'M' greentint -9.269 2.166 -4.354
{"}'M' greentint -9.338 1.918 -4.365
{"}'M' greentint -9.451 1.687 -4.375
{"}'M' greentint -9.605 1.481 -4.384
{"}'M' greentint -9.794 1.307 -4.391
{"}'M' greentint -10.012 1.17 -4.397
{"}'M' greentint -9.319 2.148 -4.1
{"}'M' greentint -9.391 1.902 -4.111
{"}'M' greentint -9.508 1.675 -4.121
{"}'M' greentint -9.666 1.474 -4.13
{"}'M' greentint -9.86 1.306 -4.137
{"}'M' greentint -9.486 1.905 -3.87
{"}'M' greentint -9.608 1.683 -3.879
{"}'M' greentint -9.772 1.49 -3.888
@subgroup {mainchain}
@vectorlist {mc} color= blue alpha= 0.1765 master= {mainchain}
{ n   thr A 132  1qj4A_134F_145}P -12.268 -1.479 1.068
{"}-12.268 -1.479 1.068
{ ca  thr A 132  1qj4A_134F_145}-11.103 -1.855 0.323
{ c   thr A 132  1qj4A_134F_145}-10.889 -0.889 -0.83
{ o   thr A 132  1qj4A_134F_145}-11.83 -0.225 -1.291
{ c   thr A 132  1qj4A_134F_145}P -10.889 -0.889 -0.83
{ n   tyr A 133  1qj4A_134F_145}-9.647 -0.813 -1.285
{ ca  tyr A 133  1qj4A_134F_145}-9.246 0.123 -2.302
{ c   tyr A 133  1qj4A_134F_145}-8.465 -0.576 -3.405
{ o   tyr A 133  1qj4A_134F_145}-7.823 -1.62 -3.193
{ c   tyr A 133  1qj4A_134F_145}P -8.465 -0.576 -3.405
{ n   phe A 134  1qj4A_134F_145}-8.48 0.023 -4.595
{ ca  phe A 134  1qj4A_134F_145}-7.69 -0.458 -5.714
{ c   phe A 134  1qj4A_134F_145}-7.352 0.731 -6.597
{ o   phe A 134  1qj4A_134F_145}-7.907 1.816 -6.414
{ c   phe A 134  1qj4A_134F_145}P -7.352 0.731 -6.597
{ n   thr A 135  1qj4A_134F_145}-6.44 0.509 -7.538
{ ca  thr A 135  1qj4A_134F_145}-6.152 1.577 -8.484
{ c   thr A 135  1qj4A_134F_145}-6.319 1.045 -9.908
{ o   thr A 135  1qj4A_134F_145}-6.104 -0.148 -10.185
{ c   thr A 135  1qj4A_134F_145}P -6.319 1.045 -9.908
{ n   tyr A 136  1qj4A_134F_145}-6.714 1.965 -10.767
{ ca  tyr A 136  1qj4A_134F_145}-6.738 1.672 -12.193
{ c   tyr A 136  1qj4A_134F_145}-6.306 2.937 -12.919
{ o   tyr A 136  1qj4A_134F_145}-6.296 4.021 -12.379
{ n   ile A 143  1qj4A_134F_145}P -6.449 6.323 -10.881
{"}-6.449 6.323 -10.881
{ ca  ile A 143  1qj4A_134F_145}-7.68 6.56 -10.151
{ c   ile A 143  1qj4A_134F_145}-7.737 5.543 -9.011
{ o   ile A 143  1qj4A_134F_145}-7.442 4.38 -9.214
{ c   ile A 143  1qj4A_134F_145}P -7.737 5.543 -9.011
{ n   thr A 144  1qj4A_134F_145}-8.13 6.068 -7.838
{ ca  thr A 144  1qj4A_134F_145}-8.353 5.193 -6.68
{ c   thr A 144  1qj4A_134F_145}-9.809 4.79 -6.642
{ o   thr A 144  1qj4A_134F_145}-10.68 5.639 -6.526
{ c   thr A 144  1qj4A_134F_145}P -9.809 4.79 -6.642
{ n   gly A 145  1qj4A_134F_145}-10.071 3.504 -6.782
{ ca  gly A 145  1qj4A_134F_145}-11.411 2.97 -6.627
{ c   gly A 145  1qj4A_134F_145}-11.562 2.43 -5.189
{ o   gly A 145  1qj4A_134F_145}-10.601 2.187 -4.488
{ c   gly A 145  1qj4A_134F_145}P -11.562 2.43 -5.189
{ n   leu A 146  1qj4A_134F_145}-12.837 2.243 -4.811
{ ca  leu A 146  1qj4A_134F_145}-13.153 1.692 -3.489
{ c   leu A 146  1qj4A_134F_145}-14.356 0.777 -3.612
{ o   leu A 146  1qj4A_134F_145}-15.21 0.897 -4.49
{ c   leu A 146  1qj4A_134F_145}P -14.356 0.777 -3.612
{ n   lys A 147  1qj4A_134F_145}-14.413 -0.138 -2.667
{ ca  lys A 147  1qj4A_134F_145}-15.589 -0.97 -2.439
{ c   lys A 147  1qj4A_134F_145}-15.926 -0.839 -0.952
{ o   lys A 147  1qj4A_134F_145}-15.134 -1.203 -0.059
@vectorlist {mc H} off nobutton color= gray master= {mainchain}
{ n   thr A 132  1qj4A_134F_145}P -12.268 -1.479 1.068
{ ca  thr A 132  1qj4A_134F_145}P -11.103 -1.855 0.323
{ n   tyr A 133  1qj4A_134F_145}P -9.647 -0.813 -1.285
{ ca  tyr A 133  1qj4A_134F_145}P -9.246 0.123 -2.302
{ n   phe A 134  1qj4A_134F_145}P -8.48 0.023 -4.595
{ ca  phe A 134  1qj4A_134F_145}P -7.69 -0.458 -5.714
{ n   thr A 135  1qj4A_134F_145}P -6.44 0.509 -7.538
{ ca  thr A 135  1qj4A_134F_145}P -6.152 1.577 -8.484
{ n   tyr A 136  1qj4A_134F_145}P -6.714 1.965 -10.767
{ ca  tyr A 136  1qj4A_134F_145}P -6.738 1.672 -12.193
{ n   ile A 143  1qj4A_134F_145}P -6.449 6.323 -10.881
{ ca  ile A 143  1qj4A_134F_145}P -7.68 6.56 -10.151
{ n   thr A 144  1qj4A_134F_145}P -8.13 6.068 -7.838
{ ca  thr A 144  1qj4A_134F_145}P -8.353 5.193 -6.68
{ n   gly A 145  1qj4A_134F_145}P -10.071 3.504 -6.782
{ ca  gly A 145  1qj4A_134F_145}P -11.411 2.97 -6.627
{"}P -11.411 2.97 -6.627
{ n   leu A 146  1qj4A_134F_145}P -12.837 2.243 -4.811
{ ca  leu A 146  1qj4A_134F_145}P -13.153 1.692 -3.489
{ n   lys A 147  1qj4A_134F_145}P -14.413 -0.138 -2.667
{ ca  lys A 147  1qj4A_134F_145}P -15.589 -0.97 -2.439
@subgroup {mainchain}
@vectorlist {Calphas} off color= blue alpha= 0.2353
{ ca  thr A 132  1qj4A_134F_145}P -11.103 -1.855 0.323
{"}-11.103 -1.855 0.323
{ ca  tyr A 133  1qj4A_134F_145}-9.246 0.123 -2.302
{ ca  phe A 134  1qj4A_134F_145}-7.69 -0.458 -5.714
{ ca  thr A 135  1qj4A_134F_145}-6.152 1.577 -8.484
{ ca  tyr A 136  1qj4A_134F_145}-6.738 1.672 -12.193
{ ca  ile A 143  1qj4A_134F_145}P -7.68 6.56 -10.151
{"}-7.68 6.56 -10.151
{ ca  thr A 144  1qj4A_134F_145}-8.353 5.193 -6.68
{ ca  gly A 145  1qj4A_134F_145}-11.411 2.97 -6.627
{ ca  leu A 146  1qj4A_134F_145}-13.153 1.692 -3.489
{ ca  lys A 147  1qj4A_134F_145}-15.589 -0.97 -2.439
@subgroup {sidechain}
@vectorlist {sc} off color= cyan master= {sidechain}
{ ca  thr A 132  1qj4A_134F_145}P -11.103 -1.855 0.323
{ ca  tyr A 133  1qj4A_134F_145}P -9.246 0.123 -2.302
{ ca  phe A 134  1qj4A_134F_145}P -7.69 -0.458 -5.714
{ cb  phe A 134  1qj4A_134F_145}-8.48 -1.545 -6.455
{ cg  phe A 134  1qj4A_134F_145}-9.815 -1.103 -7.025
{ cd1 phe A 134  1qj4A_134F_145}-10.964 -1.091 -6.213
{ ce1 phe A 134  1qj4A_134F_145}-12.188 -0.641 -6.696
{ cz  phe A 134  1qj4A_134F_145}-12.296 -0.206 -8
{ cg  phe A 134  1qj4A_134F_145}P -9.815 -1.103 -7.025
{ cd2 phe A 134  1qj4A_134F_145}-9.964 -0.694 -8.329
{ ce2 phe A 134  1qj4A_134F_145}-11.177 -0.231 -8.834
{ cz  phe A 134  1qj4A_134F_145}ghost -12.296 -0.206 -8
{ ca  thr A 135  1qj4A_134F_145}P -6.152 1.577 -8.484
{ ca  tyr A 136  1qj4A_134F_145}P -6.738 1.672 -12.193
{ ca  ile A 143  1qj4A_134F_145}P -7.68 6.56 -10.151
{ ca  thr A 144  1qj4A_134F_145}P -8.353 5.193 -6.68
{ ca  leu A 146  1qj4A_134F_145}P -13.153 1.692 -3.489
{ ca  lys A 147  1qj4A_134F_145}P -15.589 -0.97 -2.439
@vectorlist {sc H} off nobutton color= gray master= {sidechain}
{ cb  phe A 134  1qj4A_134F_145}P -8.48 -1.545 -6.455
{"}P -8.48 -1.545 -6.455
{ cd1 phe A 134  1qj4A_134F_145}P -10.964 -1.091 -6.213
{ cd2 phe A 134  1qj4A_134F_145}P -9.964 -0.694 -8.329
{ ce1 phe A 134  1qj4A_134F_145}P -12.188 -0.641 -6.696
{ ce2 phe A 134  1qj4A_134F_145}P -11.177 -0.231 -8.834
{ cz  phe A 134  1qj4A_134F_145}P -12.296 -0.206 -8
@subgroup {sidechain}
@vectorlist {sc} color= blue alpha= 0.1765 master= {sidechain}
{ ca  phe A 134  1qj4A_134F_145}P -7.69 -0.458 -5.714
{ cb  phe A 134  1qj4A_134F_145}-8.48 -1.545 -6.455
{ cg  phe A 134  1qj4A_134F_145}-9.815 -1.103 -7.025
{ cd1 phe A 134  1qj4A_134F_145}-10.964 -1.091 -6.213
{ ce1 phe A 134  1qj4A_134F_145}-12.188 -0.641 -6.696
{ cz  phe A 134  1qj4A_134F_145}-12.296 -0.206 -8
{ cg  phe A 134  1qj4A_134F_145}P -9.815 -1.103 -7.025
{ cd2 phe A 134  1qj4A_134F_145}-9.964 -0.694 -8.329
{ ce2 phe A 134  1qj4A_134F_145}-11.177 -0.231 -8.834
{ cz  phe A 134  1qj4A_134F_145}ghost -12.296 -0.206 -8
@vectorlist {sc H} off nobutton color= gray master= {sidechain}
{ cb  phe A 134  1qj4A_134F_145}P -8.48 -1.545 -6.455
{"}P -8.48 -1.545 -6.455
{ cd1 phe A 134  1qj4A_134F_145}P -10.964 -1.091 -6.213
{ cd2 phe A 134  1qj4A_134F_145}P -9.964 -0.694 -8.329
{ ce1 phe A 134  1qj4A_134F_145}P -12.188 -0.641 -6.696
{ ce2 phe A 134  1qj4A_134F_145}P -11.177 -0.231 -8.834
{ cz  phe A 134  1qj4A_134F_145}P -12.296 -0.206 -8
@subgroup {1->2} dominant
@dotlist {x} color= white width= 1 master= {vdw contact}
{ CE1 PHE 134  A}'P' blue -11.16 0.737 -7.026
{"}'P' sky -12.318 1.103 -6.751
{"}'P' sky -11.315 0.875 -6.761
{ CE2 PHE 134  A}'P' sky -11.573 1.461 -8.629
{"}'P' sky -11.316 1.501 -8.627
{"}'P' sky -10.852 1.425 -8.372
{"}'P' sky -10.681 1.291 -8.128
@dotlist {x} color= white width= 1 master= {vdw contact}
{ CE1 PHE 134  A}'P' green -12.058 1.103 -6.751
{"}'P' green -11.8 1.064 -6.752
{"}'P' sea -11.55 0.988 -6.756
{ CE2 PHE 134  A}'P' green -11.629 1.396 -8.373
{"}'P' green -11.373 1.445 -8.371
{"}'P' sea -11.112 1.455 -8.371
{"}'P' green -11.185 1.369 -8.124
{"}'P' green -10.93 1.35 -8.125
{"}'P' green -10.858 1.211 -7.895
{"}'P' green -11.12 1.087 -7.684
{"}'P' sea -10.862 1.052 -7.686
{ CZ  PHE 134  A}'P' green -11.979 1.486 -8.316
{"}'P' green -11.727 1.418 -8.319
@vectorlist {x} color= blue width= 1 alpha= 0.1765 master= {small overlap}
{ CE2 PHE 134  A}'P' P -11.44 1.347 -8.125
{"}'P' -11.437 1.331 -8.132
{"}'P' P -11.113 1.244 -7.894
{"}'P' -11.113 1.244 -7.894
{ CZ  PHE 134  A}'P' P -12.166 1.538 -8.055
{"}'P' -12.168 1.505 -8.054
{"}'P' P -11.908 1.499 -8.056
{"}'P' -11.924 1.426 -8.054
{"}'P' P -11.658 1.423 -8.06
{"}'P' -11.685 1.356 -8.057
{"}'P' P -12.435 1.526 -7.793
{"}'P' -12.434 1.516 -7.795
{"}'P' P -12.174 1.527 -7.793
{"}'P' -12.181 1.429 -7.805
{"}'P' P -11.916 1.49 -7.795
{"}'P' -11.948 1.345 -7.813
{"}'P' P -11.666 1.414 -7.798
{"}'P' -11.719 1.279 -7.815
{"}'P' P -11.431 1.302 -7.803
{"}'P' -11.476 1.223 -7.814
{"}'P' P -12.492 1.47 -7.537
{"}'P' -12.491 1.463 -7.539
{"}'P' P -12.231 1.48 -7.537
{"}'P' -12.235 1.378 -7.565
{"}'P' P -11.971 1.45 -7.538
{"}'P' -12.002 1.291 -7.582
{"}'P' P -11.719 1.381 -7.541
{"}'P' -11.777 1.222 -7.587
{"}'P' P -11.481 1.274 -7.546
{"}'P' -11.539 1.168 -7.578
{"}'P' P -11.262 1.133 -7.552
{"}'P' -11.282 1.107 -7.56
{"}'P' P -12.304 1.394 -7.29
{"}'P' -12.304 1.342 -7.313
{"}'P' P -12.049 1.375 -7.291
{"}'P' -12.067 1.262 -7.342
{"}'P' P -11.8 1.316 -7.294
{"}'P' -11.841 1.19 -7.352
{"}'P' P -11.564 1.22 -7.298
{"}'P' -11.61 1.13 -7.342
{"}'P' P -11.345 1.088 -7.304
{"}'P' -11.362 1.065 -7.316
{"}'P' P -12.232 1.269 -7.06
{"}'P' -12.232 1.258 -7.066
{"}'P' P -11.977 1.236 -7.061
{"}'P' -11.987 1.187 -7.093
{"}'P' P -11.731 1.161 -7.064
{"}'P' -11.749 1.117 -7.094
{"}'P' P -11.501 1.045 -7.07
{"}'P' -11.503 1.042 -7.072
@subgroup {2->1} dominant
@dotlist {x} color= white width= 1 master= {vdw contact}
{ HA3 GLY 145  A}'P' sky -11.58 1.707 -8.432
{"}'P' sky -11.029 1.739 -8.291
{"}'P' sky -11.214 1.161 -6.893
@dotlist {x} color= white width= 1 master= {vdw contact}
{ HA3 GLY 145  A}'P' green -11.223 1.577 -8.298
{"}'P' green -11.461 1.49 -8.302
{"}'P' green -10.983 1.515 -8.116
{"}'P' green -11.2 1.372 -8.122
{"}'P' sea -10.799 1.492 -7.895
{"}'P' green -10.989 1.323 -7.902
{"}'P' sea -10.87 1.293 -7.656
{"}'P' green -11.086 1.156 -7.662
{"}'P' green -11.461 1.1 -6.895
{"}'P' sea -11.71 1.23 -6.668
{"}'P' sea -11.96 1.301 -6.665
@vectorlist {x} color= blue width= 1 alpha= 0.1765 master= {small overlap}
{ HA3 GLY 145  A}'P' P -11.45 1.296 -8.125
{"}'P' -11.452 1.313 -8.111
{"}'P' P -11.71 1.294 -8.125
{"}'P' -11.703 1.344 -8.081
{"}'P' P -11.96 1.365 -8.122
{"}'P' -11.938 1.413 -8.077
{"}'P' P -12.181 1.504 -8.116
{"}'P' -12.173 1.513 -8.106
{"}'P' P -11.214 1.205 -7.907
{"}'P' -11.221 1.222 -7.898
{"}'P' P -11.461 1.145 -7.91
{"}'P' -11.47 1.214 -7.872
{"}'P' P -11.715 1.145 -7.91
{"}'P' -11.7 1.266 -7.844
{"}'P' P -11.962 1.205 -7.907
{"}'P' -11.914 1.327 -7.837
{"}'P' P -12.187 1.323 -7.902
{"}'P' -12.132 1.401 -7.852
{"}'P' P -12.377 1.492 -7.895
{"}'P' -12.361 1.505 -7.884
{"}'P' P -11.326 1.07 -7.666
{"}'P' -11.339 1.123 -7.651
{"}'P' P -11.58 1.04 -7.667
{"}'P' -11.581 1.172 -7.63
{"}'P' P -11.834 1.067 -7.666
{"}'P' -11.797 1.234 -7.619
{"}'P' P -12.076 1.149 -7.662
{"}'P' -12.006 1.295 -7.618
{"}'P' P -12.293 1.283 -7.656
{"}'P' -12.226 1.367 -7.628
{"}'P' P -12.475 1.462 -7.648
{"}'P' -12.461 1.473 -7.644
{"}'P' P -11.275 1.042 -7.406
{"}'P' -11.279 1.057 -7.406
{"}'P' P -11.525 1.001 -7.408
{"}'P' -11.53 1.101 -7.404
{"}'P' P -11.777 1.015 -7.407
{"}'P' -11.753 1.161 -7.401
{"}'P' P -12.021 1.082 -7.404
{"}'P' -11.965 1.223 -7.398
{"}'P' P -12.245 1.201 -7.399
{"}'P' -12.183 1.291 -7.395
{"}'P' P -12.437 1.364 -7.392
{"}'P' -12.416 1.385 -7.391
{"}'P' P -11.58 1.017 -7.147
{"}'P' -11.58 1.064 -7.155
{"}'P' P -11.834 1.044 -7.145
{"}'P' -11.816 1.124 -7.161
{"}'P' P -12.076 1.126 -7.142
{"}'P' -12.044 1.193 -7.156
{"}'P' P -12.293 1.261 -7.136
{"}'P' -12.278 1.279 -7.141
@subgroup {1->2} dominant
@dotlist {x} color= red width= 1 master= {H-bonds}
{ O   PHE 134  A}'M' greentint -8.772 2.237 -7.431
{"}'M' greentint -8.639 2.456 -7.422
{"}'M' greentint -9.018 1.974 -7.252
{"}'M' greentint -8.96 2.227 -7.241
{"}'M' greentint -8.845 2.459 -7.23
{"}'M' greentint -8.68 2.659 -7.222
{"}'M' greentint -8.473 2.815 -7.215
{"}'M' greentint -9.154 1.97 -7.032
{"}'M' greentint -9.103 2.218 -7.021
{"}'M' greentint -9.003 2.451 -7.011
{"}'M' greentint -8.858 2.659 -7.002
{"}'M' greentint -8.674 2.833 -6.994
{"}'M' greentint -8.459 2.967 -6.988
{"}'M' greentint -9.248 1.952 -6.792
{"}'M' greentint -9.201 2.204 -6.781
{"}'M' greentint -9.108 2.442 -6.77
{"}'M' greentint -8.97 2.658 -6.761
{"}'M' greentint -8.795 2.844 -6.753
{"}'M' greentint -8.587 2.994 -6.746
{"}'M' greentint -9.277 2.078 -6.532
{"}'M' greentint -9.207 2.325 -6.521
{"}'M' greentint -9.092 2.555 -6.511
{"}'M' greentint -8.937 2.76 -6.502
{"}'M' greentint -8.747 2.933 -6.495
{"}'M' greentint -9.21 2.306 -6.263
{"}'M' greentint -9.097 2.537 -6.253
{"}'M' greentint -8.943 2.743 -6.244
{"}'M' greentint -8.754 2.917 -6.237
@subgroup {2->1} dominant
@dotlist {x} color= sky width= 1 master= {H-bonds}
{ H   GLY 145  A}'M' greentint -8.445 2.579 -7.269
{"}'M' greentint -8.541 2.346 -7.28
{"}'M' greentint -8.695 2.146 -7.288
{"}'M' greentint -8.895 1.993 -7.295
{"}'M' greentint -8.407 2.576 -7.011
{"}'M' greentint -8.498 2.343 -7.021
{"}'M' greentint -8.644 2.139 -7.03
{"}'M' greentint -8.835 1.978 -7.037
{"}'M' greentint -9.061 1.869 -7.041
{"}'M' greentint -8.378 2.825 -7
{"}'M' greentint -8.445 2.556 -6.752
{"}'M' greentint -8.541 2.323 -6.762
{"}'M' greentint -8.695 2.123 -6.771
{"}'M' greentint -8.895 1.97 -6.778
{"}'M' greentint -9.128 1.874 -6.782
{"}'M' greentint -8.445 3.055 -6.731
{"}'M' greentint -8.412 2.806 -6.741
{"}'M' greentint -8.548 2.548 -6.511
{"}'M' greentint -8.658 2.315 -6.521
{"}'M' greentint -8.832 2.124 -6.53
{"}'M' greentint -9.054 1.993 -6.536
{"}'M' greentint -8.512 2.803 -6.5
{"}'M' greentint -8.719 2.531 -6.305
{"}'M' greentint -8.855 2.31 -6.314
{"}'M' greentint -9.063 2.154 -6.321
{"}'M' greentint -8.671 2.786 -6.294
{"}'M' greentint -8.941 2.537 -6.145
{"}'M' greentint -9.121 2.351 -6.154
@subgroup {1->2} dominant
@dotlist {x} color= sky width= 1 master= {vdw contact}
{ H   PHE 134  A}'M' green -9.812 1.224 -5.283
{"}'M' green -9.668 1.438 -5.274
{"}'M' green -9.223 1.814 -4.757
{"}'M' green -9.886 0.933 -4.295
{"}'M' green -9.629 1.175 -4.077
{"}'M' green -9.454 1.367 -4.069
@dotlist {x} color= sky width= 1 master= {H-bonds}
{ H   PHE 134  A}'M' greentint -9.961 1.095 -5.048
{"}'M' greentint -9.865 1.328 -5.038
{"}'M' greentint -9.711 1.528 -5.029
{"}'M' greentint -9.511 1.681 -5.022
{"}'M' greentint -10.021 0.951 -4.795
{"}'M' greentint -9.961 1.194 -4.784
{"}'M' greentint -9.842 1.415 -4.775
{"}'M' greentint -9.672 1.599 -4.767
{"}'M' greentint -9.461 1.735 -4.761
{"}'M' greentint -9.961 1.072 -4.531
{"}'M' greentint -9.865 1.305 -4.52
{"}'M' greentint -9.711 1.505 -4.512
{"}'M' greentint -9.511 1.658 -4.505
{"}'M' greentint -9.278 1.755 -4.501
{"}'M' greentint -9.812 1.18 -4.284
{"}'M' greentint -9.668 1.395 -4.275
{"}'M' greentint -9.468 1.557 -4.268
@subgroup {2->1} dominant
@dotlist {x} color= red width= 1 master= {vdw contact}
{ O   GLY 145  A}'M' green -9.449 1.72 -5.133
{"}'M' green -9.938 1.152 -5.158
{"}'M' green -10.034 0.983 -4.924
{"}'M' green -9.972 0.938 -4.413
{"}'M' green -9.468 1.443 -4.137
{"}'M' green -9.82 1.074 -4.153
@dotlist {x} color= red width= 1 master= {H-bonds}
{ O   GLY 145  A}'M' greentint -9.572 1.499 -5.143
{"}'M' greentint -9.738 1.307 -5.151
{"}'M' greentint -9.348 1.711 -4.892
{"}'M' greentint -9.464 1.483 -4.902
{"}'M' greentint -9.621 1.281 -4.911
{"}'M' greentint -9.813 1.113 -4.918
{"}'M' greentint -9.301 1.69 -4.639
{"}'M' greentint -9.416 1.459 -4.649
{"}'M' greentint -9.571 1.254 -4.658
{"}'M' greentint -9.761 1.081 -4.666
{"}'M' greentint -9.98 0.946 -4.671
{"}'M' greentint -9.298 1.686 -4.381
{"}'M' greentint -9.411 1.455 -4.391
{"}'M' greentint -9.565 1.249 -4.4
{"}'M' greentint -9.754 1.075 -4.407
{"}'M' greentint -9.626 1.242 -4.146
@subgroup {mainchain}
@vectorlist {mc} color= blue alpha= 0.1765 master= {mainchain}
{ n   ser A  78  1qj8A_80Y_112G}P -12.091 -2.063 0.872
{"}-12.091 -2.063 0.872
{ ca  ser A  78  1qj8A_80Y_112G}-10.935 -2.267 0.022
{ c   ser A  78  1qj8A_80Y_112G}-10.736 -1.051 -0.874
{ o   ser A  78  1qj8A_80Y_112G}-11.703 -0.326 -1.127
{ c   ser A  78  1qj8A_80Y_112G}P -10.736 -1.051 -0.874
{ n   ile A  79  1qj8A_80Y_112G}-9.512 -0.882 -1.366
{ ca  ile A  79  1qj8A_80Y_112G}-9.15 0.232 -2.225
{ c   ile A  79  1qj8A_80Y_112G}-8.485 -0.344 -3.48
{ o   ile A  79  1qj8A_80Y_112G}-7.774 -1.365 -3.432
{ c   ile A  79  1qj8A_80Y_112G}P -8.485 -0.344 -3.48
{ n   tyr A  80  1qj8A_80Y_112G}-8.567 0.361 -4.618
{ ca  tyr A  80  1qj8A_80Y_112G}-7.901 -0.124 -5.83
{ c   tyr A  80  1qj8A_80Y_112G}-7.496 1.037 -6.717
{ o   tyr A  80  1qj8A_80Y_112G}-8.064 2.137 -6.605
{ c   tyr A  80  1qj8A_80Y_112G}P -7.496 1.037 -6.717
{ n   gly A  81  1qj8A_80Y_112G}-6.525 0.74 -7.55
{ ca  gly A  81  1qj8A_80Y_112G}-6.041 1.742 -8.53
{ c   gly A  81  1qj8A_80Y_112G}-6.011 0.994 -9.868
{ o   gly A  81  1qj8A_80Y_112G}-5.654 -0.222 -9.832
{ c   gly A  81  1qj8A_80Y_112G}P -6.011 0.994 -9.868
{ n   val A  82  1qj8A_80Y_112G}-6.387 1.621 -10.923
{ ca  val A  82  1qj8A_80Y_112G}-6.382 0.947 -12.239
{ c   val A  82  1qj8A_80Y_112G}-5.756 1.824 -13.312
{ o   val A  82  1qj8A_80Y_112G}-5.713 3.1 -13.229
{ n   gly A 110  1qj8A_80Y_112G}P -7.538 5.154 -12.924
{"}-7.538 5.154 -12.924
{ ca  gly A 110  1qj8A_80Y_112G}-8.717 5.409 -12.045
{ c   gly A 110  1qj8A_80Y_112G}-8.407 4.849 -10.668
{ o   gly A 110  1qj8A_80Y_112G}-7.307 4.302 -10.485
{ c   gly A 110  1qj8A_80Y_112G}P -8.407 4.849 -10.668
{ n   ala A 111  1qj8A_80Y_112G}-9.325 5.161 -9.746
{ ca  ala A 111  1qj8A_80Y_112G}-9.104 4.637 -8.38
{ c   ala A 111  1qj8A_80Y_112G}-10.445 4.522 -7.733
{ o   ala A 111  1qj8A_80Y_112G}-11.402 5.224 -8.159
{ c   ala A 111  1qj8A_80Y_112G}P -10.445 4.522 -7.733
{ n   gly A 112  1qj8A_80Y_112G}-10.579 3.567 -6.793
{ ca  gly A 112  1qj8A_80Y_112G}-11.931 3.501 -6.193
{ c   gly A 112  1qj8A_80Y_112G}-11.85 2.772 -4.876
{ o   gly A 112  1qj8A_80Y_112G}-10.763 2.466 -4.382
{ c   gly A 112  1qj8A_80Y_112G}P -11.85 2.772 -4.876
{ n   leu A 113  1qj8A_80Y_112G}-13.022 2.682 -4.245
{ ca  leu A 113  1qj8A_80Y_112G}-13.208 1.991 -2.983
{ c   leu A 113  1qj8A_80Y_112G}-14.387 1.009 -3.159
{ o   leu A 113  1qj8A_80Y_112G}-15.38 1.383 -3.789
{ c   leu A 113  1qj8A_80Y_112G}P -14.387 1.009 -3.159
{ n   gln A 114  1qj8A_80Y_112G}-14.353 -0.1 -2.466
{ ca  gln A 114  1qj8A_80Y_112G}-15.432 -1.107 -2.47
{ c   gln A 114  1qj8A_80Y_112G}-15.723 -1.451 -1.037
{ o   gln A 114  1qj8A_80Y_112G}-14.792 -1.817 -0.303
@vectorlist {mc H} off nobutton color= gray master= {mainchain}
{ n   ser A  78  1qj8A_80Y_112G}P -12.091 -2.063 0.872
{ ca  ser A  78  1qj8A_80Y_112G}P -10.935 -2.267 0.022
{ n   ile A  79  1qj8A_80Y_112G}P -9.512 -0.882 -1.366
{ ca  ile A  79  1qj8A_80Y_112G}P -9.15 0.232 -2.225
{ n   tyr A  80  1qj8A_80Y_112G}P -8.567 0.361 -4.618
{ ca  tyr A  80  1qj8A_80Y_112G}P -7.901 -0.124 -5.83
{ n   gly A  81  1qj8A_80Y_112G}P -6.525 0.74 -7.55
{ ca  gly A  81  1qj8A_80Y_112G}P -6.041 1.742 -8.53
{"}P -6.041 1.742 -8.53
{ n   val A  82  1qj8A_80Y_112G}P -6.387 1.621 -10.923
{ ca  val A  82  1qj8A_80Y_112G}P -6.382 0.947 -12.239
{ n   gly A 110  1qj8A_80Y_112G}P -7.538 5.154 -12.924
{ ca  gly A 110  1qj8A_80Y_112G}P -8.717 5.409 -12.045
{"}P -8.717 5.409 -12.045
{ n   ala A 111  1qj8A_80Y_112G}P -9.325 5.161 -9.746
{ ca  ala A 111  1qj8A_80Y_112G}P -9.104 4.637 -8.38
{ n   gly A 112  1qj8A_80Y_112G}P -10.579 3.567 -6.793
{ ca  gly A 112  1qj8A_80Y_112G}P -11.931 3.501 -6.193
{"}P -11.931 3.501 -6.193
{ n   leu A 113  1qj8A_80Y_112G}P -13.022 2.682 -4.245
{ ca  leu A 113  1qj8A_80Y_112G}P -13.208 1.991 -2.983
{ n   gln A 114  1qj8A_80Y_112G}P -14.353 -0.1 -2.466
{ ca  gln A 114  1qj8A_80Y_112G}P -15.432 -1.107 -2.47
@subgroup {mainchain}
@vectorlist {Calphas} off color= blue alpha= 0.2353
{ ca  ser A  78  1qj8A_80Y_112G}P -10.935 -2.267 0.022
{"}-10.935 -2.267 0.022
{ ca  ile A  79  1qj8A_80Y_112G}-9.15 0.232 -2.225
{ ca  tyr A  80  1qj8A_80Y_112G}-7.901 -0.124 -5.83
{ ca  gly A  81  1qj8A_80Y_112G}-6.041 1.742 -8.53
{ ca  val A  82  1qj8A_80Y_112G}-6.382 0.947 -12.239
{ ca  gly A 110  1qj8A_80Y_112G}P -8.717 5.409 -12.045
{"}-8.717 5.409 -12.045
{ ca  ala A 111  1qj8A_80Y_112G}-9.104 4.637 -8.38
{ ca  gly A 112  1qj8A_80Y_112G}-11.931 3.501 -6.193
{ ca  leu A 113  1qj8A_80Y_112G}-13.208 1.991 -2.983
{ ca  gln A 114  1qj8A_80Y_112G}-15.432 -1.107 -2.47
@subgroup {sidechain}
@vectorlist {sc} off color= cyan master= {sidechain}
{ ca  ser A  78  1qj8A_80Y_112G}P -10.935 -2.267 0.022
{ ca  ile A  79  1qj8A_80Y_112G}P -9.15 0.232 -2.225
{"}P -9.15 0.232 -2.225
{ ca  tyr A  80  1qj8A_80Y_112G}P -7.901 -0.124 -5.83
{ cb  tyr A  80  1qj8A_80Y_112G}-8.767 -1.129 -6.57
{ cg  tyr A  80  1qj8A_80Y_112G}-10.167 -0.65 -6.925
{ cd1 tyr A  80  1qj8A_80Y_112G}-10.362 0.112 -8.056
{ ce1 tyr A  80  1qj8A_80Y_112G}-11.623 0.565 -8.382
{ cz  tyr A  80  1qj8A_80Y_112G}-12.715 0.155 -7.602
{ oh  tyr A  80  1qj8A_80Y_112G}-13.974 0.568 -7.979
{ cg  tyr A  80  1qj8A_80Y_112G}P -10.167 -0.65 -6.925
{ cd2 tyr A  80  1qj8A_80Y_112G}-11.235 -0.96 -6.126
{ ce2 tyr A  80  1qj8A_80Y_112G}-12.533 -0.589 -6.445
{ cz  tyr A  80  1qj8A_80Y_112G}ghost -12.715 0.155 -7.602
{ ca  val A  82  1qj8A_80Y_112G}P -6.382 0.947 -12.239
{ ca  ala A 111  1qj8A_80Y_112G}P -9.104 4.637 -8.38
{ ca  leu A 113  1qj8A_80Y_112G}P -13.208 1.991 -2.983
{ ca  gln A 114  1qj8A_80Y_112G}P -15.432 -1.107 -2.47
@vectorlist {sc H} off nobutton color= gray master= {sidechain}
{ cb  tyr A  80  1qj8A_80Y_112G}P -8.767 -1.129 -6.57
{"}P -8.767 -1.129 -6.57
{ cd1 tyr A  80  1qj8A_80Y_112G}P -10.362 0.112 -8.056
{ cd2 tyr A  80  1qj8A_80Y_112G}P -11.235 -0.96 -6.126
{ ce1 tyr A  80  1qj8A_80Y_112G}P -11.623 0.565 -8.382
{ ce2 tyr A  80  1qj8A_80Y_112G}P -12.533 -0.589 -6.445
{ oh  tyr A  80  1qj8A_80Y_112G}P -13.974 0.568 -7.979
@subgroup {sidechain}
@vectorlist {sc} color= blue alpha= 0.1765 master= {sidechain}
{ ca  tyr A  80  1qj8A_80Y_112G}P -7.901 -0.124 -5.83
{ cb  tyr A  80  1qj8A_80Y_112G}-8.767 -1.129 -6.57
{ cg  tyr A  80  1qj8A_80Y_112G}-10.167 -0.65 -6.925
{ cd1 tyr A  80  1qj8A_80Y_112G}-10.362 0.112 -8.056
{ ce1 tyr A  80  1qj8A_80Y_112G}-11.623 0.565 -8.382
{ cz  tyr A  80  1qj8A_80Y_112G}-12.715 0.155 -7.602
{ oh  tyr A  80  1qj8A_80Y_112G}-13.974 0.568 -7.979
{ cg  tyr A  80  1qj8A_80Y_112G}P -10.167 -0.65 -6.925
{ cd2 tyr A  80  1qj8A_80Y_112G}-11.235 -0.96 -6.126
{ ce2 tyr A  80  1qj8A_80Y_112G}-12.533 -0.589 -6.445
{ cz  tyr A  80  1qj8A_80Y_112G}ghost -12.715 0.155 -7.602
@vectorlist {sc H} off nobutton color= gray master= {sidechain}
{ cb  tyr A  80  1qj8A_80Y_112G}P -8.767 -1.129 -6.57
{"}P -8.767 -1.129 -6.57
{ cd1 tyr A  80  1qj8A_80Y_112G}P -10.362 0.112 -8.056
{ cd2 tyr A  80  1qj8A_80Y_112G}P -11.235 -0.96 -6.126
{ ce1 tyr A  80  1qj8A_80Y_112G}P -11.623 0.565 -8.382
{ ce2 tyr A  80  1qj8A_80Y_112G}P -12.533 -0.589 -6.445
{ oh  tyr A  80  1qj8A_80Y_112G}P -13.974 0.568 -7.979
@subgroup {1->2} dominant
@dotlist {x} color= white width= 1 master= {vdw contact}
{ CE1 TYR  80  A}'P' sky -12.55 1.979 -7.93
{"}'P' sky -12.075 2.192 -7.921
{"}'P' sky -11.819 2.241 -7.919
{ CZ  TYR  80  A}'P' sky -13.103 1.86 -7.658
{"}'P' sky -13.36 1.769 -7.401
{"}'P' blue -13.413 1.693 -7.145
{"}'P' sky -13.226 1.672 -6.896
{"}'P' blue -13.159 1.565 -6.665
@dotlist {x} color= white width= 1 master= {vdw contact}
{ CE1 TYR  80  A}'P' sea -12.321 2.103 -7.925
{"}'P' green -12.37 1.983 -7.68
{"}'P' green -12.134 2.082 -7.676
{"}'P' sea -11.886 2.143 -7.673
{"}'P' green -12.305 1.879 -7.449
{"}'P' green -12.067 1.975 -7.445
{"}'P' sea -12.078 1.806 -7.236
{ CZ  TYR  80  A}'P' sea -12.845 1.899 -7.657
{"}'P' sea -12.585 1.899 -7.657
{"}'P' sea -13.111 1.847 -7.397
{"}'P' green -12.854 1.887 -7.395
{"}'P' green -12.593 1.888 -7.395
{"}'P' green -12.335 1.851 -7.397
{"}'P' sea -13.167 1.782 -7.141
{"}'P' green -12.911 1.831 -7.139
{"}'P' green -12.65 1.841 -7.139
{"}'P' green -12.39 1.811 -7.14
{"}'P' sea -12.138 1.742 -7.143
{"}'P' green -12.978 1.733 -6.893
{"}'P' green -12.723 1.755 -6.892
{"}'P' green -12.468 1.736 -6.893
{"}'P' sea -12.219 1.677 -6.896
{"}'P' sea -12.908 1.619 -6.662
{"}'P' sea -12.651 1.63 -6.662
{"}'P' sea -12.396 1.597 -6.663
@dotlist {x} color= red width= 1 master= {vdw contact}
{ OH  TYR  80  A}'P' blue -13.415 1.775 -7.543
{"}'P' blue -13.546 1.718 -7.304
@subgroup {2->1} dominant
@dotlist {x} color= white width= 1 master= {vdw contact}
{ HA3 GLY 112  A}'P' blue -12.064 2.553 -7.807
{"}'P' sky -12.258 2.391 -7.814
{"}'P' sky -12.496 2.304 -7.818
{"}'P' sky -12.995 2.179 -7.638
{"}'P' sky -13.222 2.137 -7.418
{"}'P' sky -13.328 2.097 -7.172
{"}'P' sky -13.28 2.015 -6.915
{"}'P' sky -13.111 1.94 -6.658
@dotlist {x} color= white width= 1 master= {vdw contact}
{ HA3 GLY 112  A}'P' sea -12.018 2.329 -7.632
{"}'P' green -12.235 2.186 -7.638
{"}'P' sea -12.485 2.11 -7.641
{"}'P' sea -12.745 2.108 -7.641
{"}'P' green -12.024 2.137 -7.418
{"}'P' green -12.249 2.019 -7.423
{"}'P' green -12.496 1.959 -7.426
{"}'P' green -12.75 1.959 -7.426
{"}'P' green -12.997 2.019 -7.423
{"}'P' sea -12.121 1.97 -7.178
{"}'P' green -12.361 1.884 -7.182
{"}'P' green -12.615 1.854 -7.183
{"}'P' green -12.869 1.881 -7.182
{"}'P' green -13.111 1.963 -7.178
{"}'P' green -12.31 1.856 -6.922
{"}'P' green -12.56 1.815 -6.924
{"}'P' green -12.812 1.829 -6.923
{"}'P' sea -13.056 1.896 -6.92
{"}'P' sea -12.361 1.861 -6.661
{"}'P' sea -12.615 1.831 -6.663
{"}'P' sea -12.869 1.858 -6.661
@subgroup {1->2} dominant
@dotlist {x} color= red width= 1 master= {vdw contact}
{ O   TYR  80  A}'M' green -8.946 3.137 -6.178
{"}'M' green -9.02 2.919 -5.946
@dotlist {x} color= red width= 1 master= {H-bonds}
{ O   TYR  80  A}'M' greentint -9.405 2.273 -6.983
{"}'M' greentint -9.358 2.525 -6.972
{"}'M' greentint -9.265 2.763 -6.961
{"}'M' greentint -9.127 2.979 -6.952
{"}'M' greentint -9.458 2.143 -6.734
{"}'M' greentint -9.434 2.399 -6.723
{"}'M' greentint -9.364 2.646 -6.712
{"}'M' greentint -9.249 2.876 -6.702
{"}'M' greentint -9.094 3.081 -6.693
{"}'M' greentint -9.458 2.123 -6.476
{"}'M' greentint -9.436 2.379 -6.465
{"}'M' greentint -9.367 2.627 -6.454
{"}'M' greentint -9.254 2.858 -6.444
{"}'M' greentint -9.1 3.064 -6.435
{"}'M' greentint -9.404 2.248 -6.217
{"}'M' greentint -9.356 2.499 -6.206
{"}'M' greentint -9.261 2.737 -6.195
{"}'M' greentint -9.122 2.952 -6.186
{"}'M' greentint -9.262 2.477 -5.966
{"}'M' greentint -9.164 2.71 -5.955
@subgroup {2->1} dominant
@dotlist {x} color= sky width= 1 master= {H-bonds}
{ H   GLY 112  A}'M' greentint -9.058 2.695 -6.979
{"}'M' greentint -9.168 2.461 -6.99
{"}'M' greentint -9.342 2.271 -6.998
{"}'M' greentint -9.022 2.95 -6.968
{"}'M' greentint -8.955 2.682 -6.738
{"}'M' greentint -9.051 2.449 -6.749
{"}'M' greentint -9.205 2.249 -6.757
{"}'M' greentint -9.405 2.096 -6.764
{"}'M' greentint -8.955 3.181 -6.717
{"}'M' greentint -8.922 2.931 -6.728
{"}'M' greentint -8.917 2.679 -6.48
{"}'M' greentint -9.008 2.446 -6.49
{"}'M' greentint -9.154 2.242 -6.499
{"}'M' greentint -9.345 2.081 -6.506
{"}'M' greentint -8.921 3.176 -6.458
{"}'M' greentint -8.888 2.928 -6.469
{"}'M' greentint -8.955 2.659 -6.221
{"}'M' greentint -9.051 2.426 -6.231
{"}'M' greentint -9.205 2.226 -6.24
{"}'M' greentint -9.405 2.073 -6.247
{"}'M' greentint -8.922 2.909 -6.21
{"}'M' greentint -9.058 2.651 -5.98
{"}'M' greentint -9.168 2.418 -5.99
{"}'M' greentint -9.022 2.906 -5.969
@subgroup {1->2} dominant
@dotlist {x} color= sky width= 1 master= {vdw contact}
{ H   TYR  80  A}'M' green -9.846 1.614 -5.203
{"}'M' green -9.702 1.828 -5.194
{"}'M' green -10.028 1.213 -4.461
{"}'M' green -9.312 2.145 -4.421
{"}'M' green -9.92 1.323 -4.215
{"}'M' green -9.663 1.565 -3.997
@dotlist {x} color= sky width= 1 master= {H-bonds}
{ H   TYR  80  A}'M' greentint -9.995 1.485 -4.968
{"}'M' greentint -9.899 1.718 -4.958
{"}'M' greentint -9.745 1.918 -4.949
{"}'M' greentint -9.545 2.071 -4.942
{"}'M' greentint -10.055 1.341 -4.715
{"}'M' greentint -9.995 1.584 -4.704
{"}'M' greentint -9.876 1.805 -4.695
{"}'M' greentint -9.706 1.989 -4.687
{"}'M' greentint -9.495 2.125 -4.681
{"}'M' greentint -9.995 1.462 -4.451
{"}'M' greentint -9.899 1.695 -4.44
{"}'M' greentint -9.745 1.895 -4.432
{"}'M' greentint -9.545 2.048 -4.425
{"}'M' greentint -9.846 1.57 -4.204
{"}'M' greentint -9.702 1.785 -4.195
{"}'M' greentint -9.502 1.947 -4.188
@subgroup {2->1} dominant
@dotlist {x} color= red width= 1 master= {vdw contact}
{ O   GLY 112  A}'M' green -10.1 1.431 -5.052
{"}'M' green -9.439 2.236 -4.776
{"}'M' green -9.393 2.216 -4.522
{"}'M' green -10.142 1.225 -4.565
{"}'M' green -9.513 1.949 -4.021
{"}'M' green -9.63 1.722 -4.031
{"}'M' green -9.788 1.521 -4.04
@dotlist {x} color= red width= 1 master= {H-bonds}
{ O   GLY 112  A}'M' greentint -9.611 1.999 -5.027
{"}'M' greentint -9.734 1.778 -5.037
{"}'M' greentint -9.9 1.586 -5.045
{"}'M' greentint -9.51 1.99 -4.786
{"}'M' greentint -9.626 1.762 -4.796
{"}'M' greentint -9.783 1.56 -4.805
{"}'M' greentint -9.975 1.392 -4.812
{"}'M' greentint -9.463 1.969 -4.533
{"}'M' greentint -9.578 1.738 -4.543
{"}'M' greentint -9.733 1.533 -4.552
{"}'M' greentint -9.923 1.36 -4.56
{"}'M' greentint -9.46 1.965 -4.275
{"}'M' greentint -9.573 1.734 -4.285
{"}'M' greentint -9.727 1.528 -4.294
{"}'M' greentint -9.916 1.354 -4.301
@subgroup {mainchain}
@vectorlist {mc} color= blue alpha= 0.1765 master= {mainchain}
{ n   tyr A   8  1qjpA_40F_10G}P -7.64 5.485 -12.765
{"}-7.64 5.485 -12.765
{ ca  tyr A   8  1qjpA_40F_10G}-8.789 5.548 -11.879
{ c   tyr A   8  1qjpA_40F_10G}-8.438 4.977 -10.513
{ o   tyr A   8  1qjpA_40F_10G}-7.5 4.213 -10.331
{ c   tyr A   8  1qjpA_40F_10G}P -8.438 4.977 -10.513
{ n   thr A   9  1qjpA_40F_10G}-9.269 5.341 -9.544
{ ca  thr A   9  1qjpA_40F_10G}-9.058 4.9 -8.177
{ c   thr A   9  1qjpA_40F_10G}-10.426 4.707 -7.545
{ o   thr A   9  1qjpA_40F_10G}-11.374 5.439 -7.817
{ c   thr A   9  1qjpA_40F_10G}P -10.426 4.707 -7.545
{ n   gly A  10  1qjpA_40F_10G}-10.505 3.722 -6.662
{ ca  gly A  10  1qjpA_40F_10G}-11.805 3.411 -6.081
{ c   gly A  10  1qjpA_40F_10G}-11.71 2.741 -4.718
{ o   gly A  10  1qjpA_40F_10G}-10.607 2.462 -4.24
{ c   gly A  10  1qjpA_40F_10G}P -11.71 2.741 -4.718
{ n   ala A  11  1qjpA_40F_10G}-12.91 2.539 -4.155
{ ca  ala A  11  1qjpA_40F_10G}-12.971 1.93 -2.847
{ c   ala A  11  1qjpA_40F_10G}-14.164 0.974 -2.915
{ o   ala A  11  1qjpA_40F_10G}-15.063 1.098 -3.748
{ c   ala A  11  1qjpA_40F_10G}P -14.164 0.974 -2.915
{ n   lys A  12  1qjpA_40F_10G}-14.123 0.014 -2.032
{ ca  lys A  12  1qjpA_40F_10G}-15.176 -1 -1.965
{ c   lys A  12  1qjpA_40F_10G}-15.481 -1.41 -0.539
{ o   lys A  12  1qjpA_40F_10G}-14.753 -1.172 0.426
{ n   gly A  38  1qjpA_40F_10G}P -11.966 -2.119 0.93
{"}-11.966 -2.119 0.93
{ ca  gly A  38  1qjpA_40F_10G}-10.763 -2.142 0.11
{ c   gly A  38  1qjpA_40F_10G}-10.664 -0.911 -0.754
{ o   gly A  38  1qjpA_40F_10G}-11.52 -0.047 -0.784
{ c   gly A  38  1qjpA_40F_10G}P -10.664 -0.911 -0.754
{ n   ala A  39  1qjpA_40F_10G}-9.513 -0.864 -1.419
{ ca  ala A  39  1qjpA_40F_10G}-9.214 0.21 -2.319
{ c   ala A  39  1qjpA_40F_10G}-8.575 -0.428 -3.542
{ o   ala A  39  1qjpA_40F_10G}-8.009 -1.517 -3.457
{ c   ala A  39  1qjpA_40F_10G}P -8.575 -0.428 -3.542
{ n   phe A  40  1qjpA_40F_10G}-8.745 0.259 -4.666
{ ca  phe A  40  1qjpA_40F_10G}-8.135 -0.228 -5.893
{ c   phe A  40  1qjpA_40F_10G}-7.762 0.978 -6.744
{ o   phe A  40  1qjpA_40F_10G}-8.303 2.087 -6.661
{ c   phe A  40  1qjpA_40F_10G}P -7.762 0.978 -6.744
{ n   gly A  41  1qjpA_40F_10G}-6.774 0.719 -7.602
{ ca  gly A  41  1qjpA_40F_10G}-6.364 1.738 -8.555
{ c   gly A  41  1qjpA_40F_10G}-6.064 1.036 -9.883
{ o   gly A  41  1qjpA_40F_10G}-5.665 -0.118 -9.853
{ c   gly A  41  1qjpA_40F_10G}P -6.064 1.036 -9.883
{ n   gly A  42  1qjpA_40F_10G}-6.305 1.717 -10.998
{ ca  gly A  42  1qjpA_40F_10G}-6.058 1.041 -12.258
{ c   gly A  42  1qjpA_40F_10G}-5.695 1.973 -13.379
{ o   gly A  42  1qjpA_40F_10G}-5.807 3.187 -13.236
@vectorlist {mc H} off nobutton color= gray master= {mainchain}
{ n   tyr A   8  1qjpA_40F_10G}P -7.64 5.485 -12.765
{ ca  tyr A   8  1qjpA_40F_10G}P -8.789 5.548 -11.879
{ n   thr A   9  1qjpA_40F_10G}P -9.269 5.341 -9.544
{ ca  thr A   9  1qjpA_40F_10G}P -9.058 4.9 -8.177
{ n   gly A  10  1qjpA_40F_10G}P -10.505 3.722 -6.662
{ ca  gly A  10  1qjpA_40F_10G}P -11.805 3.411 -6.081
{"}P -11.805 3.411 -6.081
{ n   ala A  11  1qjpA_40F_10G}P -12.91 2.539 -4.155
{ ca  ala A  11  1qjpA_40F_10G}P -12.971 1.93 -2.847
{ n   lys A  12  1qjpA_40F_10G}P -14.123 0.014 -2.032
{ ca  lys A  12  1qjpA_40F_10G}P -15.176 -1 -1.965
{ n   gly A  38  1qjpA_40F_10G}P -11.966 -2.119 0.93
{ ca  gly A  38  1qjpA_40F_10G}P -10.763 -2.142 0.11
{"}P -10.763 -2.142 0.11
{ n   ala A  39  1qjpA_40F_10G}P -9.513 -0.864 -1.419
{ ca  ala A  39  1qjpA_40F_10G}P -9.214 0.21 -2.319
{ n   phe A  40  1qjpA_40F_10G}P -8.745 0.259 -4.666
{ ca  phe A  40  1qjpA_40F_10G}P -8.135 -0.228 -5.893
{ n   gly A  41  1qjpA_40F_10G}P -6.774 0.719 -7.602
{ ca  gly A  41  1qjpA_40F_10G}P -6.364 1.738 -8.555
{"}P -6.364 1.738 -8.555
{ n   gly A  42  1qjpA_40F_10G}P -6.305 1.717 -10.998
{ ca  gly A  42  1qjpA_40F_10G}P -6.058 1.041 -12.258
{"}P -6.058 1.041 -12.258
@subgroup {mainchain}
@vectorlist {Calphas} off color= blue alpha= 0.2353
{ ca  tyr A   8  1qjpA_40F_10G}P -8.789 5.548 -11.879
{"}-8.789 5.548 -11.879
{ ca  thr A   9  1qjpA_40F_10G}-9.058 4.9 -8.177
{ ca  gly A  10  1qjpA_40F_10G}-11.805 3.411 -6.081
{ ca  ala A  11  1qjpA_40F_10G}-12.971 1.93 -2.847
{ ca  lys A  12  1qjpA_40F_10G}-15.176 -1 -1.965
{ ca  gly A  38  1qjpA_40F_10G}P -10.763 -2.142 0.11
{"}-10.763 -2.142 0.11
{ ca  ala A  39  1qjpA_40F_10G}-9.214 0.21 -2.319
{ ca  phe A  40  1qjpA_40F_10G}-8.135 -0.228 -5.893
{ ca  gly A  41  1qjpA_40F_10G}-6.364 1.738 -8.555
{ ca  gly A  42  1qjpA_40F_10G}-6.058 1.041 -12.258
@subgroup {sidechain}
@vectorlist {sc} off color= cyan master= {sidechain}
{ ca  tyr A   8  1qjpA_40F_10G}P -8.789 5.548 -11.879
{ ca  thr A   9  1qjpA_40F_10G}P -9.058 4.9 -8.177
{ ca  ala A  11  1qjpA_40F_10G}P -12.971 1.93 -2.847
{ ca  lys A  12  1qjpA_40F_10G}P -15.176 -1 -1.965
{ ca  ala A  39  1qjpA_40F_10G}P -9.214 0.21 -2.319
{ ca  phe A  40  1qjpA_40F_10G}P -8.135 -0.228 -5.893
{ cb  phe A  40  1qjpA_40F_10G}-9.025 -1.247 -6.625
{ cg  phe A  40  1qjpA_40F_10G}-10.341 -0.705 -7.104
{ cd1 phe A  40  1qjpA_40F_10G}-11.464 -0.758 -6.294
{ ce1 phe A  40  1qjpA_40F_10G}-12.697 -0.28 -6.692
{ cz  phe A  40  1qjpA_40F_10G}-12.795 0.275 -7.973
{ cg  phe A  40  1qjpA_40F_10G}P -10.341 -0.705 -7.104
{ cd2 phe A  40  1qjpA_40F_10G}-10.488 -0.154 -8.36
{ ce2 phe A  40  1qjpA_40F_10G}-11.687 0.368 -8.788
{ cz  phe A  40  1qjpA_40F_10G}ghost -12.795 0.275 -7.973
@vectorlist {sc H} off nobutton color= gray master= {sidechain}
{ cb  phe A  40  1qjpA_40F_10G}P -9.025 -1.247 -6.625
{"}P -9.025 -1.247 -6.625
{ cd1 phe A  40  1qjpA_40F_10G}P -11.464 -0.758 -6.294
{ cd2 phe A  40  1qjpA_40F_10G}P -10.488 -0.154 -8.36
{ ce1 phe A  40  1qjpA_40F_10G}P -12.697 -0.28 -6.692
{ ce2 phe A  40  1qjpA_40F_10G}P -11.687 0.368 -8.788
{ cz  phe A  40  1qjpA_40F_10G}P -12.795 0.275 -7.973
@subgroup {sidechain}
@vectorlist {sc} color= blue alpha= 0.1765 master= {sidechain}
{ ca  phe A  40  1qjpA_40F_10G}P -8.135 -0.228 -5.893
{ cb  phe A  40  1qjpA_40F_10G}-9.025 -1.247 -6.625
{ cg  phe A  40  1qjpA_40F_10G}-10.341 -0.705 -7.104
{ cd1 phe A  40  1qjpA_40F_10G}-11.464 -0.758 -6.294
{ ce1 phe A  40  1qjpA_40F_10G}-12.697 -0.28 -6.692
{ cz  phe A  40  1qjpA_40F_10G}-12.795 0.275 -7.973
{ cg  phe A  40  1qjpA_40F_10G}P -10.341 -0.705 -7.104
{ cd2 phe A  40  1qjpA_40F_10G}-10.488 -0.154 -8.36
{ ce2 phe A  40  1qjpA_40F_10G}-11.687 0.368 -8.788
{ cz  phe A  40  1qjpA_40F_10G}ghost -12.795 0.275 -7.973
@vectorlist {sc H} off nobutton color= gray master= {sidechain}
{ cb  phe A  40  1qjpA_40F_10G}P -9.025 -1.247 -6.625
{"}P -9.025 -1.247 -6.625
{ cd1 phe A  40  1qjpA_40F_10G}P -11.464 -0.758 -6.294
{ cd2 phe A  40  1qjpA_40F_10G}P -10.488 -0.154 -8.36
{ ce1 phe A  40  1qjpA_40F_10G}P -12.697 -0.28 -6.692
{ ce2 phe A  40  1qjpA_40F_10G}P -11.687 0.368 -8.788
{ cz  phe A  40  1qjpA_40F_10G}P -12.795 0.275 -7.973
@subgroup {1->2} dominant
@dotlist {x} color= white width= 1 master= {vdw contact}
{ CE1 PHE  40  A}'P' sky -12.059 1.349 -6.752
{"}'P' blue -13.093 1.412 -6.487
{"}'P' sky -12.067 1.34 -6.49
{"}'P' blue -12.893 1.396 -6.229
{"}'P' sky -12.632 1.406 -6.229
{"}'P' sky -12.372 1.376 -6.23
{ CE2 PHE  40  A}'P' blue -11.95 1.946 -8.079
{"}'P' sky -11.88 1.832 -7.848
{"}'P' blue -11.623 1.843 -7.848
{"}'P' blue -11.63 1.686 -7.638
{"}'P' blue -11.623 1.499 -7.455
@dotlist {x} color= white width= 1 master= {vdw contact}
{ CE1 PHE  40  A}'P' sea -12.836 1.452 -6.485
{"}'P' sea -12.575 1.453 -6.485
{"}'P' sea -12.317 1.416 -6.487
{ CZ  PHE  40  A}'P' sea -12.934 2.007 -7.766
{"}'P' green -12.673 2.008 -7.766
{"}'P' green -12.415 1.971 -7.768
{"}'P' sea -12.165 1.895 -7.771
{"}'P' green -12.991 1.951 -7.51
{"}'P' green -12.218 1.862 -7.514
{"}'P' green -11.98 1.755 -7.519
{"}'P' green -13.058 1.853 -7.264
{"}'P' green -12.063 1.701 -7.271
{"}'P' sea -11.844 1.569 -7.277
{"}'P' sea -13.239 1.685 -7.036
{"}'P' green -12.988 1.739 -7.033
{"}'P' green -12 1.526 -7.043
{"}'P' sea -12.998 1.579 -6.824
{"}'P' green -12.738 1.593 -6.823
{"}'P' green -12.48 1.558 -6.825
{"}'P' green -12.234 1.474 -6.828
@vectorlist {x} color= blue width= 1 alpha= 0.1765 master= {small overlap}
{ CZ  PHE  40  A}'P' P -12.73 1.961 -7.51
{"}'P' -12.73 1.95 -7.513
{"}'P' P -12.47 1.931 -7.511
{"}'P' -12.475 1.904 -7.518
{"}'P' P -12.803 1.875 -7.263
{"}'P' -12.803 1.843 -7.277
{"}'P' P -12.548 1.856 -7.264
{"}'P' -12.557 1.798 -7.29
{"}'P' P -12.299 1.797 -7.267
{"}'P' -12.312 1.758 -7.285
{"}'P' P -12.731 1.75 -7.033
{"}'P' -12.732 1.721 -7.051
{"}'P' P -12.476 1.717 -7.034
{"}'P' -12.484 1.678 -7.059
{"}'P' P -12.23 1.642 -7.037
{"}'P' -12.233 1.634 -7.043
@subgroup {2->1} dominant
@dotlist {x} color= white width= 1 master= {vdw contact}
{ HA3 GLY  10  A}'P' blue -11.754 2.1 -7.527
{"}'P' sky -12.097 1.632 -6.556
{"}'P' sky -12.847 1.711 -6.553
{"}'P' sky -12.232 1.685 -6.306
{"}'P' sky -12.486 1.685 -6.306
{"}'P' sky -12.733 1.746 -6.304
@dotlist {x} color= white width= 1 master= {vdw contact}
{ HA3 GLY  10  A}'P' sea -12.232 2.075 -7.713
{"}'P' green -12.486 2.075 -7.713
{"}'P' sea -12.724 2.162 -7.709
{"}'P' sea -11.971 1.957 -7.533
{"}'P' green -12.221 1.881 -7.536
{"}'P' green -12.952 2.089 -7.527
{"}'P' green -11.985 1.79 -7.318
{"}'P' green -12.958 1.908 -7.313
{"}'P' sea -13.148 2.077 -7.306
{"}'P' sea -11.857 1.741 -7.073
{"}'P' green -12.097 1.655 -7.077
{"}'P' green -13.064 1.868 -7.067
{"}'P' sea -12.046 1.627 -6.817
{"}'P' green -12.296 1.586 -6.819
{"}'P' green -12.548 1.6 -6.818
{"}'P' green -12.792 1.667 -6.815
{"}'P' sea -13.016 1.786 -6.81
{"}'P' sea -12.351 1.602 -6.558
{"}'P' sea -12.605 1.629 -6.556
@vectorlist {x} color= blue width= 1 alpha= 0.1765 master= {small overlap}
{ HA3 GLY  10  A}'P' P -12.481 1.879 -7.536
{"}'P' -12.478 1.901 -7.517
{"}'P' P -12.731 1.95 -7.533
{"}'P' -12.729 1.956 -7.528
{"}'P' P -12.232 1.73 -7.321
{"}'P' -12.235 1.756 -7.307
{"}'P' P -12.486 1.73 -7.321
{"}'P' -12.479 1.785 -7.291
{"}'P' P -12.733 1.79 -7.318
{"}'P' -12.717 1.831 -7.295
{"}'P' P -12.351 1.625 -7.078
{"}'P' -12.351 1.659 -7.069
{"}'P' P -12.605 1.652 -7.077
{"}'P' -12.595 1.697 -7.064
{"}'P' P -12.847 1.734 -7.073
{"}'P' -12.839 1.749 -7.069
@subgroup {1->2} dominant
@dotlist {x} color= red width= 1 master= {H-bonds}
{ O   PHE  40  A}'M' greentint -9.597 2.475 -7.028
{"}'M' greentint -9.504 2.713 -7.017
{"}'M' greentint -9.366 2.929 -7.008
{"}'M' greentint -9.191 3.115 -7
{"}'M' greentint -8.983 3.265 -6.993
{"}'M' greentint -9.673 2.349 -6.779
{"}'M' greentint -9.603 2.596 -6.768
{"}'M' greentint -9.488 2.826 -6.758
{"}'M' greentint -9.333 3.031 -6.749
{"}'M' greentint -9.143 3.204 -6.742
{"}'M' greentint -8.924 3.339 -6.736
{"}'M' greentint -9.675 2.329 -6.521
{"}'M' greentint -9.606 2.577 -6.51
{"}'M' greentint -9.493 2.808 -6.5
{"}'M' greentint -9.339 3.014 -6.491
{"}'M' greentint -9.15 3.188 -6.484
{"}'M' greentint -8.932 3.324 -6.478
{"}'M' greentint -9.643 2.198 -6.273
{"}'M' greentint -9.595 2.449 -6.262
{"}'M' greentint -9.5 2.687 -6.251
{"}'M' greentint -9.361 2.902 -6.242
{"}'M' greentint -9.185 3.087 -6.234
{"}'M' greentint -8.976 3.235 -6.227
{"}'M' greentint -9.501 2.427 -6.022
{"}'M' greentint -9.403 2.66 -6.011
{"}'M' greentint -9.259 2.869 -6.002
{"}'M' greentint -9.076 3.045 -5.995
{"}'M' greentint -8.862 3.18 -5.989
{"}'M' greentint -9.353 2.432 -5.801
{"}'M' greentint -9.236 2.664 -5.791
{"}'M' greentint -9.07 2.862 -5.783
@subgroup {2->1} dominant
@dotlist {x} color= sky width= 1 master= {H-bonds}
{ H   GLY  10  A}'M' greentint -9.082 2.933 -7.068
{"}'M' greentint -9.218 2.712 -7.077
{"}'M' greentint -9.426 2.555 -7.084
{"}'M' greentint -9.034 3.188 -7.056
{"}'M' greentint -8.911 2.932 -6.86
{"}'M' greentint -9.021 2.698 -6.871
{"}'M' greentint -9.195 2.508 -6.879
{"}'M' greentint -9.417 2.376 -6.885
{"}'M' greentint -8.875 3.187 -6.849
{"}'M' greentint -8.808 2.919 -6.619
{"}'M' greentint -8.904 2.686 -6.63
{"}'M' greentint -9.058 2.486 -6.638
{"}'M' greentint -9.258 2.333 -6.645
{"}'M' greentint -9.491 2.236 -6.649
{"}'M' greentint -8.775 3.168 -6.609
{"}'M' greentint -8.77 2.916 -6.361
{"}'M' greentint -8.861 2.683 -6.371
{"}'M' greentint -9.007 2.479 -6.38
{"}'M' greentint -9.198 2.318 -6.387
{"}'M' greentint -9.424 2.209 -6.391
{"}'M' greentint -9.67 2.16 -6.394
{"}'M' greentint -8.741 3.165 -6.35
{"}'M' greentint -8.808 2.896 -6.102
{"}'M' greentint -8.904 2.663 -6.112
{"}'M' greentint -9.058 2.463 -6.121
{"}'M' greentint -9.258 2.31 -6.128
{"}'M' greentint -9.491 2.214 -6.132
{"}'M' greentint -8.775 3.146 -6.091
{"}'M' greentint -8.911 2.888 -5.861
{"}'M' greentint -9.021 2.655 -5.871
{"}'M' greentint -9.195 2.464 -5.88
{"}'M' greentint -9.417 2.333 -5.886
@subgroup {1->2} dominant
@dotlist {x} color= sky width= 1 master= {H-bonds}
{ H   PHE  40  A}'M' greentint -10.202 1.367 -4.998
{"}'M' greentint -10.106 1.6 -4.988
[truncated: 6,766,135 more chars]
