# Supplementary material for: The Role of Local Backrub Motions in Evolved and Designed Mutations
Source: PLoS Comput Biol. 2012 Aug 2;8(8):e1002629. doi: 10.1371/journal.pcbi.1002629 (PMC3410847; doi:10.1371/journal.pcbi.1002629)
Supplement: Dataset S3 — This is a compressed tar archive containing lists of all individual examples and PDB coordinates for average and calculated structures (a README file explains the naming conventions) for both the crystal-structure ensembles and the BRDEE calculated structures. (GZ) [file pcbi.1002629.s003.gz]

Archive with 34 entries (31 files):
- DatasetS3_PDBs
- DatasetS3_PDBs/aromatics
- DatasetS3_PDBs/ncaps
- DatasetS3_PDBs/._README
- DatasetS3_PDBs/README
- DatasetS3_PDBs/ncaps/._.DS_Store
- DatasetS3_PDBs/ncaps/.DS_Store
- DatasetS3_PDBs/ncaps/avg_midhelix.pdb
- DatasetS3_PDBs/ncaps/avg_ncap_ee.pdb
- DatasetS3_PDBs/ncaps/avg_ncap_nd.pdb
- DatasetS3_PDBs/ncaps/._avg_ncap_nd_rama2.pdb
- DatasetS3_PDBs/ncaps/avg_ncap_nd_rama2.pdb
- DatasetS3_PDBs/ncaps/avg_ncap_st.pdb
- DatasetS3_PDBs/ncaps/._avg_ncap_st_rama2.pdb
- DatasetS3_PDBs/ncaps/avg_ncap_st_rama2.pdb
- DatasetS3_PDBs/ncaps/brdee_gmec_n.pdb
- DatasetS3_PDBs/ncaps/brdee_gmec_s.pdb
- DatasetS3_PDBs/ncaps/midhelix.txt
- DatasetS3_PDBs/ncaps/ncap_ee.txt
- DatasetS3_PDBs/ncaps/ncap_nd.txt
- DatasetS3_PDBs/ncaps/ncap_st.txt
- DatasetS3_PDBs/aromatics/._.DS_Store
- DatasetS3_PDBs/aromatics/.DS_Store
- DatasetS3_PDBs/aromatics/avg_ee.pdb
- DatasetS3_PDBs/aromatics/avg_gly.pdb
- DatasetS3_PDBs/aromatics/brdee_gmec2_ee_1z84A_F171_Q188.pdb
- DatasetS3_PDBs/aromatics/brdee_gmec_ee_1gyhA_Y109_G122A.pdb
- DatasetS3_PDBs/aromatics/brdee_gmec_ee_1khbA_F144_G157A.pdb
- DatasetS3_PDBs/aromatics/brdee_gmec_ee_1z84A_F171_Q188.pdb
- DatasetS3_PDBs/aromatics/brdee_gmec_gly_1gyhA_Y109_G122.pdb
- DatasetS3_PDBs/aromatics/brdee_gmec_gly_1khbA_F144_G157.pdb
- DatasetS3_PDBs/aromatics/brdee_gmec_gly_1z84A_F171_Q188G.pdb
- DatasetS3_PDBs/aromatics/ee.txt
- DatasetS3_PDBs/aromatics/gly.txt
