# Supplementary material for: The Role of Local Backrub Motions in Evolved and Designed Mutations
Source: PLoS Comput Biol. 2012 Aug 2;8(8):e1002629. doi: 10.1371/journal.pcbi.1002629 (PMC3410847; doi:10.1371/journal.pcbi.1002629)
Supplement: Dataset S3 — This is a compressed tar archive containing lists of all individual examples and PDB coordinates for average and calculated structures (a README file explains the naming conventions) for both the crystal-structure ensembles and the BRDEE calculated structures. (GZ) [file pcbi.1002629.s003.gz › DatasetS3_PDBs/README]

The following supporting files are included in this package.

Daniel Keedy
daniel.keedy@gmail.com
Richardson Lab, Duke University
http://kinemage.biochem.duke.edu

Nomenclature:

    ee - everything else
    avg - average structure using provided list of example structures
    brdee_gmec  - BRDEE (Backrub Dead-End Elimination) GMEC (global minimum energy conformation)
    brdee_gmec2 - BRDEE global second-lowest energy conformation


ncaps/
    
    ncap_nd.txt  - list of examples used for "Asn/Asp N-cap" average structure
    ncap_st.txt  - list of examples used for "Ser/Thr N-cap" average structure
    ncap_ee.txt  - list of examples used for "any other N-cap" average structure
    midhelix.txt - list of examples used for "mid-helix" average structure
    
    avg_ncap_nd.pdb  - "Asn/Asp N-cap" average structure
    avg_ncap_st.pdb  - "Ser/Thr N-cap" average structure
    avg_ncap_ee.pdb  - "any other N-cap" average structure
    avg_midhelix.pdb - "mid-helix" average structure
    
    avg_ncap_nd_rama2.pdb  - "Asn/Asp N-cap" average structure, 2nd Rama cluster
    avg_ncap_st_rama2.pdb  - "Ser/Thr N-cap" average structure, 2nd Rama cluster
    
    brdee_gmec_n.pdb - ideal N-cap starting model, Asn
    brdee_gmec_s.pdb - ideal N-cap starting model, Ser


aromatics/
    
    gly.txt - list of examples used for "across from Gly" average structure
    ee.txt  - list of examples used for "across from everything else" average structure
    
    avg_gly.pdb - "across from Gly" average structure
    avg_ee.pdb  - "across from everything else" average structure
    
    brdee_gmec_gly_1gyhA_Y109_G122.pdb  - 1gyh starting model, original Gly 122
    brdee_gmec_ee_1gyhA_Y109_G122A.pdb  - 1gyh starting model, Gly 122 to Ala in silico mutant
    brdee_gmec_gly_1khbA_F144_G157.pdb  - 1khb starting model, original Gly 157
    brdee_gmec_ee_1khbA_F144_G157A.pdb  - 1khb starting model, Gly 157 to Ala in silico mutant
    brdee_gmec_gly_1z84A_F171_Q188G.pdb - 1z84 starting model, Gln 188 to Gly in silico mutant
    brdee_gmec_ee_1z84A_F171_Q188.pdb   - 1z84 starting model, original Gln 188
    brdee_gmec2_ee_1z84A_F171_Q188.pdb  - 1z84 starting model, original Gln 188


Excerpt of kinemage text reproduced from DatasetS1_Ncaps_kin.txt 
(also accessible using the Text window in KiNG):

This kinemage examines backrubs at alpha-helix N-caps.

*{View 1}* recapitulates Figure 3 from the main text.  The lowest-energy BRDEE
models (darker, thicker lines) are initially turned on.  Animate between the
sets of examples for N/D vs. S/T and notice that each "ensemble" matches its
corresponding BRDEE model quite well.

*{View 2}* zooms in on the C-alpha atoms at the N-cap position.  Turn off the
first two "exs" groups and turn on the "avg ND" and "avg ST" groups, to see that
the backbone conformations of the average experimental structures with N/D or
S/T N-caps match those of the computed models.  Turn on the "avg othr" and "avg
midh" and note that other amino acids at N-cap positions and mid-alpha-helix
residues reside at an equilibrium position somewhere in between.

The final "rama2" groups show that the observed backrub relationship between N/D
and S/T is similar for the secondary Ramachandran cluster with lower phi
dihedral values (see main text for more).  Use the '2-Animate' buttons at the
bottom right to animate between this separate set of N-caps.


Excerpt from kinemage text reproduced from DatasetS2_Aromatics_kin.txt 
(also accessible using the Text window in KiNG):

This kinemage examines backrubs at aromatic residues with "plus" chi1 (near +60
degrees) in anti-parallel beta-sheet.

*{View 1}* recapitulates Figure 4 from the main text.  The lowest-energy BRDEE
models from one pair of starting conformations (darker, thicker lines) are
initially turned on.  Animate between the sets of examples for across from Gly
vs. across from another amino acid type and notice that each "ensemble" matches
its corresponding BRDEE model quite well.  Note that this is also true for BRDEE
models from the other starting conformations.  (The Probe steric contacts appear
to be more prominent for the "across from other" category because there are more
examples present in this kinemage; they can be turned off/on via the master
buttons at the bottom of the right-side panel.)

*{View 2}* looks down the axis from the aromatic to its cross-strand partner,
and shows that the starting examples were chosen to have low beta-sheet "fray."

*{View 3}* takes a bird's eye view of the beta-sheet and helps visualize the
