# Supplementary material for: The Role of Local Backrub Motions in Evolved and Designed Mutations
Source: PLoS Comput Biol. 2012 Aug 2;8(8):e1002629. doi: 10.1371/journal.pcbi.1002629 (PMC3410847; doi:10.1371/journal.pcbi.1002629)
Supplement: Dataset S3 — This is a compressed tar archive containing lists of all individual examples and PDB coordinates for average and calculated structures (a README file explains the naming conventions) for both the crystal-structure ensembles and the BRDEE calculated structures. (GZ) [file pcbi.1002629.s003.gz › DatasetS3_PDBs/ncaps/avg_midhelix.pdb]

REMARK    *ALL GAPS IN CHAIN RENUMBERED*                                        
USER  MOD 499 contributing structures

ATOM      1  N   ALA A   1       1.653  -2.621   0.071  1.00 45.49           N  
ATOM      2  CA  ALA A   1       2.250  -3.851  -0.406  1.00 42.92           C  
ATOM      3  C   ALA A   1       1.545  -4.350  -1.652  1.00 27.58           C  
ATOM      4  O   ALA A   1       2.190  -4.793  -2.596  1.00 30.22           O  
ATOM      5  CB  ALA A   1       2.214  -4.896   0.662  1.00 56.56           C  
ATOM      6  H   ALA A   1       1.236  -2.682   0.969  1.00 52.97           H  
ATOM      7  HA  ALA A   1       3.289  -3.648  -0.660  1.00 51.51           H  
ATOM      8  N   ALA A   2       0.225  -4.274  -1.663  1.00 19.44           N  
ATOM      9  CA  ALA A   2      -0.536  -4.705  -2.822  1.00 13.97           C  
ATOM     10  C   ALA A   2      -0.211  -3.841  -4.034  1.00 11.74           C  
ATOM     11  O   ALA A   2      -0.037  -4.355  -5.138  1.00 19.16           O  
ATOM     12  CB  ALA A   2      -2.018  -4.667  -2.527  1.00 25.14           C  
ATOM     13  H   ALA A   2      -0.325  -3.930  -0.909  1.00 26.20           H  
ATOM     14  HA  ALA A   2      -0.254  -5.736  -3.048  1.00 23.10           H  
ATOM     15  N   ALA A   3      -0.126  -2.532  -3.835  1.00 12.69           N  
ATOM     16  CA  ALA A   3       0.202  -1.629  -4.933  1.00 19.06           C  
ATOM     17  C   ALA A   3       1.584  -1.941  -5.503  1.00 15.71           C  
ATOM     18  O   ALA A   3       1.778  -1.932  -6.718  1.00 20.84           O  
ATOM     19  CB  ALA A   3       0.136  -0.175  -4.472  1.00 27.83           C  
ATOM     20  H   ALA A   3      -0.275  -2.086  -2.956  1.00 15.60           H  
ATOM     21  HA  ALA A   3      -0.540  -1.779  -5.725  1.00 25.12           H  
ATOM     22  N   ALA A   4       2.543  -2.222  -4.629  1.00 11.34           N  
ATOM     23  CA  ALA A   4       3.891  -2.553  -5.080  1.00 10.33           C  
ATOM     24  C   ALA A   4       3.897  -3.839  -5.896  1.00  9.03           C  
ATOM     25  O   ALA A   4       4.569  -3.924  -6.922  1.00 17.31           O  
ATOM     26  CB  ALA A   4       4.825  -2.679  -3.907  1.00 19.70           C  
ATOM     27  H   ALA A   4       2.419  -2.226  -3.638  1.00 14.40           H  
ATOM     28  HA  ALA A   4       4.244  -1.736  -5.721  1.00 15.96           H  
ATOM     29  N   ALA A   5       3.147  -4.841  -5.451  1.00  9.54           N  
ATOM     30  CA  ALA A   5       3.073  -6.104  -6.179  1.00 11.65           C  
ATOM     31  C   ALA A   5       2.448  -5.908  -7.554  1.00  8.67           C  
ATOM     32  O   ALA A   5       2.905  -6.484  -8.535  1.00 19.59           O  
ATOM     33  CB  ALA A   5       2.293  -7.128  -5.388  1.00 23.67           C  
ATOM     34  H   ALA A   5       2.602  -4.805  -4.618  1.00 14.84           H  
ATOM     35  HA  ALA A   5       4.093  -6.477  -6.318  1.00 18.85           H  
ATOM     36  N   ALA A   6       1.405  -5.094  -7.631  1.00  9.66           N  
ATOM     37  CA  ALA A   6       0.751  -4.829  -8.907  1.00 14.75           C  
ATOM     38  C   ALA A   6       1.678  -4.112  -9.860  1.00 27.86           C  
ATOM     39  O   ALA A   6       1.706  -4.417 -11.040  1.00 41.70           O  
ATOM     40  CB  ALA A   6      -0.503  -4.025  -8.703  1.00 31.55           C  
ATOM     41  H   ALA A   6       1.007  -4.619  -6.853  1.00 17.96           H  
ATOM     42  HA  ALA A   6       0.484  -5.784  -9.353  1.00 22.21           H  
ATOM     43  N   ALA A   7       2.439  -3.162  -9.353  1.00 36.26           N  
ATOM     44  CA  ALA A   7       3.362  -2.427 -10.181  1.00 57.30           C  
ATOM     45  C   ALA A   7       4.445  -3.295 -10.688  1.00 78.08           C  
ATOM     46  O   ALA A   7       4.843  -3.158 -11.807  1.00100.97           O  
ATOM     47  H   ALA A   7       2.437  -2.890  -8.402  1.00 36.14           H  
ATOM     48  HA  ALA A   7       2.831  -2.047 -11.031  1.00 62.05           H  
ATOM     49  CB  ALA A   7       3.931  -1.295  -9.438  1.00 78.43           C  
TER       1      ALA A   7 
END   
