# Supplementary material for: The Role of Local Backrub Motions in Evolved and Designed Mutations
Source: PLoS Comput Biol. 2012 Aug 2;8(8):e1002629. doi: 10.1371/journal.pcbi.1002629 (PMC3410847; doi:10.1371/journal.pcbi.1002629)
Supplement: Dataset S3 — This is a compressed tar archive containing lists of all individual examples and PDB coordinates for average and calculated structures (a README file explains the naming conventions) for both the crystal-structure ensembles and the BRDEE calculated structures. (GZ) [file pcbi.1002629.s003.gz › DatasetS3_PDBs/ncaps/avg_ncap_ee.pdb]

REMARK    *ALL GAPS IN CHAIN RENUMBERED*                                        
USER  MOD 534 contributing structures

ATOM      1  N   ALA A   1      -4.324  -9.738  -3.011  1.00336.83           N  
ATOM      2  CA  ALA A   1      -4.087  -9.296  -3.051  1.00282.59           C  
ATOM      3  C   ALA A   1      -3.258  -8.815  -3.237  1.00181.58           C  
ATOM      4  O   ALA A   1      -2.742  -8.944  -2.848  1.00216.61           O  
ATOM      5  CB  ALA A   1      -4.404  -9.549  -2.678  1.00343.53           C  
ATOM      6  H   ALA A   1      -4.333  -9.972  -2.866  1.00372.95           H  
ATOM      7  HA  ALA A   1      -4.293  -9.095  -3.206  1.00332.26           H  
ATOM      8  N   ALA A   2      -3.130  -8.261  -3.831  1.00110.94           N  
ATOM      9  CA  ALA A   2      -2.337  -7.758  -4.050  1.00 24.08           C  
ATOM     10  C   ALA A   2      -2.127  -6.313  -3.667  1.00 19.64           C  
ATOM     11  O   ALA A   2      -2.967  -5.482  -3.924  1.00 37.23           O  
ATOM     12  CB  ALA A   2      -2.319  -8.015  -5.003  1.00119.00           C  
ATOM     13  H   ALA A   2      -3.557  -8.161  -4.188  1.00168.05           H  
ATOM     14  HA  ALA A   2      -1.889  -8.245  -3.813  1.00 89.03           H  
ATOM     15  N   ALA A   3      -1.004  -6.014  -3.055  1.00 23.63           N  
ATOM     16  CA  ALA A   3      -0.677  -4.649  -2.692  1.00 30.59           C  
ATOM     17  C   ALA A   3      -0.226  -3.860  -3.907  1.00 22.19           C  
ATOM     18  O   ALA A   3       0.087  -4.433  -4.945  1.00 25.28           O  
ATOM     19  H   ALA A   3      -0.288  -6.718  -2.769  1.00 41.10           H  
ATOM     20  HA  ALA A   3      -1.549  -4.164  -2.263  1.00 39.58           H  
ATOM     21  CB  ALA A   3       0.279  -4.665  -1.777  1.00 52.17           C  
ATOM     22  N   ALA A   4      -0.180  -2.540  -3.779  1.00 19.99           N  
ATOM     23  CA  ALA A   4       0.194  -1.680  -4.891  1.00 16.70           C  
ATOM     24  C   ALA A   4       1.560  -1.992  -5.479  1.00 10.94           C  
ATOM     25  O   ALA A   4       1.718  -2.018  -6.693  1.00 23.93           O  
ATOM     26  CB  ALA A   4       0.134  -0.240  -4.441  1.00 27.76           C  
ATOM     27  H   ALA A   4      -0.422  -2.002  -2.880  1.00 34.40           H  
ATOM     28  HA  ALA A   4      -0.524  -1.860  -5.693  1.00 26.42           H  
ATOM     29  N   ALA A   5       2.551  -2.229  -4.636  1.00  9.81           N  
ATOM     30  CA  ALA A   5       3.889  -2.522  -5.129  1.00 18.24           C  
ATOM     31  C   ALA A   5       3.924  -3.809  -5.937  1.00 16.76           C  
ATOM     32  O   ALA A   5       4.560  -3.878  -6.969  1.00 34.82           O  
ATOM     33  CB  ALA A   5       4.861  -2.593  -3.998  1.00 34.07           C  
ATOM     34  H   ALA A   5       2.465  -2.218  -3.629  1.00 22.11           H  
ATOM     35  HA  ALA A   5       4.182  -1.705  -5.787  1.00 28.44           H  
ATOM     36  N   ALA A   6       3.240  -4.828  -5.471  1.00 16.66           N  
ATOM     37  CA  ALA A   6       3.187  -6.094  -6.185  1.00 24.80           C  
ATOM     38  C   ALA A   6       2.476  -5.939  -7.513  1.00 31.14           C  
ATOM     39  O   ALA A   6       2.901  -6.497  -8.514  1.00 40.93           O  
ATOM     40  CB  ALA A   6       2.509  -7.128  -5.365  1.00 42.16           C  
ATOM     41  H   ALA A   6       2.728  -4.804  -4.627  1.00 28.53           H  
ATOM     42  HA  ALA A   6       4.209  -6.422  -6.378  1.00 29.25           H  
ATOM     43  N   ALA A   7       1.397  -5.175  -7.525  1.00 35.68           N  
ATOM     44  CA  ALA A   7       0.663  -4.944  -8.751  1.00 51.06           C  
ATOM     45  C   ALA A   7       1.516  -4.224  -9.763  1.00 57.03           C  
ATOM     46  O   ALA A   7       1.501  -4.555 -10.933  1.00 73.24           O  
ATOM     47  CB  ALA A   7      -0.596  -4.159  -8.479  1.00 61.76           C  
ATOM     48  H   ALA A   7       1.022  -4.718  -6.726  1.00 34.47           H  
ATOM     49  HA  ALA A   7       0.389  -5.911  -9.167  1.00 60.81           H  
TER       1      ALA A   7 
END   
