# Supplementary material for: The Role of Local Backrub Motions in Evolved and Designed Mutations
Source: PLoS Comput Biol. 2012 Aug 2;8(8):e1002629. doi: 10.1371/journal.pcbi.1002629 (PMC3410847; doi:10.1371/journal.pcbi.1002629)
Supplement: Dataset S3 — This is a compressed tar archive containing lists of all individual examples and PDB coordinates for average and calculated structures (a README file explains the naming conventions) for both the crystal-structure ensembles and the BRDEE calculated structures. (GZ) [file pcbi.1002629.s003.gz › DatasetS3_PDBs/ncaps/avg_ncap_nd.pdb]

USER  MOD Refit sidechain of A    3 ASN
REMARK    *ALL GAPS IN CHAIN RENUMBERED*                                        
USER  MOD Refit sidechain of A  234 ASN
USER  MOD Mutated A  234 ALA to A  234 ASN
USER  MOD 427 contributing structures

ATOM      1  N   ALA A   1      -5.262  -9.697  -3.229  1.00261.11           N  
ATOM      2  CA  ALA A   1      -4.922  -9.230  -2.950  1.00199.50           C  
ATOM      3  C   ALA A   1      -3.691  -8.817  -3.073  1.00134.03           C  
ATOM      4  O   ALA A   1      -3.017  -9.034  -2.447  1.00170.70           O  
ATOM      5  CB  ALA A   1      -5.293  -9.458  -2.443  1.00260.27           C  
ATOM      6  H   ALA A   1      -5.328  -9.888  -3.145  1.00306.38           H  
ATOM      7  HA  ALA A   1      -5.298  -8.989  -3.007  1.00235.22           H  
ATOM      8  N   ALA A   2      -3.395  -8.229  -3.869  1.00 77.95           N  
ATOM      9  CA  ALA A   2      -2.235  -7.767  -4.063  1.00 21.94           C  
ATOM     10  C   ALA A   2      -2.103  -6.309  -3.685  1.00 16.48           C  
ATOM     11  O   ALA A   2      -2.991  -5.525  -3.954  1.00 32.69           O  
ATOM     12  CB  ALA A   2      -1.961  -7.982  -5.334  1.00 78.41           C  
ATOM     13  H   ALA A   2      -3.933  -8.063  -4.432  1.00118.37           H  
ATOM     14  HA  ALA A   2      -1.650  -8.322  -3.560  1.00 61.83           H  
ATOM     15  N   ASN A   3      -0.997  -5.944  -3.066  1.00 30.00           N  
ATOM     16  CA  ASN A   3      -0.774  -4.550  -2.716  1.00 30.00           C  
ATOM     17  C   ASN A   3      -0.269  -3.775  -3.930  1.00 30.00           C  
ATOM     18  O   ASN A   3       0.028  -4.359  -4.975  1.00 30.00           O  
ATOM     19  CB  ASN A   3       0.155  -4.415  -1.508  1.00 30.00           C  
ATOM     20  CG  ASN A   3       1.564  -4.893  -1.800  1.00 30.00           C  
ATOM     21  OD1 ASN A   3       2.035  -4.812  -2.935  1.00 30.00           O  
ATOM     22  ND2 ASN A   3       2.241  -5.394  -0.774  1.00 30.00           N  
ATOM     23  H   ASN A   3      -0.271  -6.565  -2.806  1.00 30.00           H  
ATOM     24  HA  ASN A   3      -1.760  -4.137  -2.458  1.00 30.00           H  
ATOM     25  HB2 ASN A   3       0.187  -3.362  -1.191  1.00 30.00           H  
ATOM     26  HB3 ASN A   3      -0.257  -4.992  -0.668  1.00 30.00           H  
ATOM     27 HD21 ASN A   3       3.175  -5.724  -0.905  1.00 30.00           H  
ATOM     28 HD22 ASN A   3       1.817  -5.441   0.131  1.00 30.00           H  
ATOM     29  N   ALA A   4      -0.189  -2.456  -3.805  1.00 16.81           N  
ATOM     30  CA  ALA A   4       0.202  -1.616  -4.929  1.00 14.32           C  
ATOM     31  C   ALA A   4       1.575  -1.944  -5.490  1.00  9.71           C  
ATOM     32  O   ALA A   4       1.765  -1.934  -6.701  1.00 20.88           O  
ATOM     33  CB  ALA A   4       0.132  -0.155  -4.530  1.00 23.22           C  
ATOM     34  H   ALA A   4      -0.398  -1.937  -2.943  1.00 25.32           H  
ATOM     35  HA  ALA A   4      -0.512  -1.819  -5.734  1.00 22.42           H  
ATOM     36  N   ALA A   5       2.536  -2.234  -4.624  1.00  7.53           N  
ATOM     37  CA  ALA A   5       3.879  -2.562  -5.083  1.00 13.61           C  
ATOM     38  C   ALA A   5       3.887  -3.839  -5.912  1.00 13.28           C  
ATOM     39  O   ALA A   5       4.531  -3.908  -6.953  1.00 23.82           O  
ATOM     40  CB  ALA A   5       4.822  -2.693  -3.913  1.00 25.85           C  
ATOM     41  H   ALA A   5       2.416  -2.249  -3.637  1.00 14.81           H  
ATOM     42  HA  ALA A   5       4.224  -1.743  -5.719  1.00 23.03           H  
ATOM     43  N   ALA A   6       3.166  -4.849  -5.453  1.00 14.57           N  
ATOM     44  CA  ALA A   6       3.086  -6.108  -6.180  1.00 22.54           C  
ATOM     45  C   ALA A   6       2.386  -5.922  -7.516  1.00 28.25           C  
ATOM     46  O   ALA A   6       2.799  -6.491  -8.520  1.00 37.94           O  
ATOM     47  CB  ALA A   6       2.370  -7.148  -5.355  1.00 35.63           C  
ATOM     48  H   ALA A   6       2.643  -4.821  -4.607  1.00 19.76           H  
ATOM     49  HA  ALA A   6       4.104  -6.459  -6.374  1.00 25.72           H  
ATOM     50  N   ALA A   7       1.328  -5.125  -7.532  1.00 30.03           N  
ATOM     51  CA  ALA A   7       0.610  -4.862  -8.767  1.00 41.77           C  
ATOM     52  C   ALA A   7       1.506  -4.166  -9.771  1.00 45.94           C  
ATOM     53  O   ALA A   7       1.502  -4.501 -10.946  1.00 58.33           O  
ATOM     54  CB  ALA A   7      -0.626  -4.028  -8.501  1.00 49.80           C  
ATOM     55  H   ALA A   7       0.960  -4.664  -6.731  1.00 28.92           H  
ATOM     56  HA  ALA A   7       0.300  -5.820  -9.190  1.00 49.73           H  
TER       1      ALA A   7 
END   
