# Supplementary material for: The Role of Local Backrub Motions in Evolved and Designed Mutations
Source: PLoS Comput Biol. 2012 Aug 2;8(8):e1002629. doi: 10.1371/journal.pcbi.1002629 (PMC3410847; doi:10.1371/journal.pcbi.1002629)
Supplement: Dataset S3 — This is a compressed tar archive containing lists of all individual examples and PDB coordinates for average and calculated structures (a README file explains the naming conventions) for both the crystal-structure ensembles and the BRDEE calculated structures. (GZ) [file pcbi.1002629.s003.gz › DatasetS3_PDBs/ncaps/avg_ncap_nd_rama2.pdb]

MODEL        1
ATOM      1  N   ALA     1      -2.418  -9.863  -4.829  1.00379.74              
ATOM      2  CA  ALA     1      -1.921  -9.269  -4.487  1.00321.35              
ATOM      3  C   ALA     1      -2.129  -8.708  -4.008  1.00206.78              
ATOM      4  O   ALA     1      -2.431  -8.412  -4.112  1.00247.13              
ATOM      5  CB  ALA     1      -1.613  -8.793  -4.793  1.00405.92              
ATOM      6  H   ALA     1      -2.686  -9.686  -4.954  1.00426.07              
ATOM      7  HA  ALA     1      -1.613  -9.585  -4.335  1.00342.82              
ATOM      8  N   ALA     2      -1.964  -8.564  -3.471  1.00122.20              
ATOM      9  CA  ALA     2      -2.155  -8.065  -2.978  1.00 23.48              
ATOM     10  C   ALA     2      -1.947  -6.660  -2.496  1.00 21.16              
ATOM     11  O   ALA     2      -2.583  -6.247  -1.572  1.00 45.98              
ATOM     12  CB  ALA     2      -2.126  -8.679  -2.719  1.00142.68              
ATOM     13  H   ALA     2      -1.697  -8.782  -3.406  1.00182.56              
ATOM     14  HA  ALA     2      -2.513  -8.271  -3.148  1.00107.83              
ATOM     15  N   ASN     3      -1.043  -5.934  -3.108  1.00 23.98              
ATOM     17  C   ASN     3      -0.291  -3.787  -3.966  1.00 22.36              
ATOM     18  O   ASN     3      -0.014  -4.384  -5.008  1.00 22.66              
ATOM     19  H   ASN     3      -0.486  -6.272  -3.841  1.00 38.19              
ATOM     20  CA  ASN     3      -0.788  -4.551  -2.747  1.00 30.00              
ATOM     21  CB  ASN     3       0.192  -4.451  -1.576  1.00 30.00              
ATOM     22  CG  ASN     3       1.539  -5.072  -1.889  1.00 30.00              
ATOM     23  OD1 ASN     3       2.117  -4.826  -2.949  1.00 30.00              
ATOM     24  ND2 ASN     3       2.043  -5.881  -0.966  1.00 30.00              
ATOM     25  HA  ASN     3      -1.751  -4.111  -2.448  1.00 30.00              
ATOM     26  HB2 ASN     3       0.334  -3.392  -1.312  1.00 30.00              
ATOM     27  HB3 ASN     3      -0.241  -4.948  -0.697  1.00 30.00              
ATOM     28 HD21 ASN     3       2.930  -6.320  -1.116  1.00 30.00              
ATOM     29 HD22 ASN     3       1.538  -6.053  -0.121  1.00 30.00              
ATOM     30  N   ALA     4      -0.191  -2.470  -3.840  1.00 20.40              
ATOM     31  CA  ALA     4       0.208  -1.633  -4.962  1.00 16.77              
ATOM     32  C   ALA     4       1.597  -1.944  -5.487  1.00 10.12              
ATOM     33  O   ALA     4       1.824  -1.909  -6.688  1.00 22.30              
ATOM     34  CB  ALA     4       0.109  -0.180  -4.573  1.00 26.39              
ATOM     35  H   ALA     4      -0.391  -1.951  -2.978  1.00 28.78              
ATOM     36  HA  ALA     4      -0.484  -1.847  -5.782  1.00 25.34              
ATOM     37  N   ALA     5       2.530  -2.248  -4.598  1.00  9.56              
ATOM     38  CA  ALA     5       3.885  -2.561  -5.022  1.00 16.67              
ATOM     39  C   ALA     5       3.919  -3.803  -5.899  1.00 15.73              
ATOM     40  O   ALA     5       4.578  -3.825  -6.931  1.00 27.37              
ATOM     41  CB  ALA     5       4.783  -2.742  -3.832  1.00 30.56              
ATOM     42  H   ALA     5       2.380  -2.283  -3.617  1.00 18.06              
ATOM     43  HA  ALA     5       4.252  -1.719  -5.610  1.00 27.06              
ATOM     44  N   ALA     6       3.203  -4.837  -5.498  1.00 17.31              
ATOM     45  CA  ALA     6       3.158  -6.062  -6.282  1.00 26.00              
ATOM     46  C   ALA     6       2.478  -5.832  -7.615  1.00 32.78              
ATOM     47  O   ALA     6       2.896  -6.376  -8.625  1.00 43.67              
ATOM     48  CB  ALA     6       2.465  -7.148  -5.529  1.00 43.11              
ATOM     49  H   ALA     6       2.665  -4.852  -4.664  1.00 23.32              
ATOM     50  HA  ALA     6       4.183  -6.380  -6.472  1.00 30.41              
ATOM     51  N   ALA     7       1.433  -5.022  -7.619  1.00 36.32              
ATOM     52  CA  ALA     7       0.736  -4.714  -8.853  1.00 51.51              
ATOM     53  C   ALA     7       1.652  -4.003  -9.818  1.00 56.83              
ATOM     54  O   ALA     7       1.675  -4.312 -10.998  1.00 71.30              
ATOM     55  CB  ALA     7      -0.486  -3.874  -8.575  1.00 61.26              
ATOM     56  H   ALA     7       1.060  -4.582  -6.812  1.00 34.90              
ATOM     57  HA  ALA     7       0.420  -5.650  -9.310  1.00 61.37              
ENDMDL
