# Supplementary material for: The Role of Local Backrub Motions in Evolved and Designed Mutations
Source: PLoS Comput Biol. 2012 Aug 2;8(8):e1002629. doi: 10.1371/journal.pcbi.1002629 (PMC3410847; doi:10.1371/journal.pcbi.1002629)
Supplement: Dataset S3 — This is a compressed tar archive containing lists of all individual examples and PDB coordinates for average and calculated structures (a README file explains the naming conventions) for both the crystal-structure ensembles and the BRDEE calculated structures. (GZ) [file pcbi.1002629.s003.gz › DatasetS3_PDBs/ncaps/avg_ncap_st.pdb]

USER  MOD Refit sidechain of A    3 SER
REMARK    *ALL GAPS IN CHAIN RENUMBERED*                                        
USER  MOD Refit sidechain of A  178 SER
USER  MOD Mutated A  178 ALA to A  178 SER
USER  MOD 499 contributing structures

ATOM      1  N   ALA A   1      -5.058  -9.660  -2.879  1.00268.92           N  
ATOM      2  CA  ALA A   1      -4.674  -9.232  -2.746  1.00215.31           C  
ATOM      3  C   ALA A   1      -3.516  -8.809  -2.978  1.00142.71           C  
ATOM      4  O   ALA A   1      -2.805  -9.022  -2.465  1.00179.91           O  
ATOM      5  CB  ALA A   1      -5.023  -9.460  -2.311  1.00275.61           C  
ATOM      6  H   ALA A   1      -5.124  -9.826  -2.755  1.00312.07           H  
ATOM      7  HA  ALA A   1      -4.986  -9.022  -2.784  1.00259.47           H  
ATOM      8  N   ALA A   2      -3.322  -8.211  -3.758  1.00 83.32           N  
ATOM      9  CA  ALA A   2      -2.238  -7.749  -4.044  1.00 21.47           C  
ATOM     10  C   ALA A   2      -2.007  -6.321  -3.602  1.00 16.32           C  
ATOM     11  O   ALA A   2      -2.900  -5.497  -3.674  1.00 31.90           O  
ATOM     12  CB  ALA A   2      -2.143  -7.903  -5.290  1.00 91.28           C  
ATOM     13  H   ALA A   2      -3.906  -8.045  -4.215  1.00126.87           H  
ATOM     14  HA  ALA A   2      -1.646  -8.332  -3.679  1.00 65.83           H  
ATOM     15  N   SER A   3      -0.807  -6.027  -3.148  1.00 30.00           N  
ATOM     16  CA  SER A   3      -0.455  -4.671  -2.754  1.00 30.00           C  
ATOM     17  C   SER A   3      -0.163  -3.837  -3.996  1.00 30.00           C  
ATOM     18  O   SER A   3       0.051  -4.376  -5.082  1.00 30.00           O  
ATOM     19  CB  SER A   3       0.751  -4.671  -1.812  1.00 30.00           C  
ATOM     20  OG  SER A   3       1.913  -5.140  -2.473  1.00 30.00           O  
ATOM     21  H   SER A   3      -0.081  -6.689  -3.046  1.00 30.00           H  
ATOM     22  HA  SER A   3      -1.316  -4.225  -2.234  1.00 30.00           H  
ATOM     23  HB2 SER A   3       0.538  -5.307  -0.940  1.00 30.00           H  
ATOM     24  HB3 SER A   3       0.925  -3.654  -1.433  1.00 30.00           H  
ATOM     25  HG  SER A   3       2.685  -5.127  -1.836  1.00 30.00           H  
ATOM     26  N   ALA A   4      -0.138  -2.518  -3.835  1.00 15.38           N  
ATOM     27  CA  ALA A   4       0.192  -1.639  -4.948  1.00 12.65           C  
ATOM     28  C   ALA A   4       1.576  -1.957  -5.499  1.00  8.46           C  
ATOM     29  O   ALA A   4       1.778  -1.960  -6.708  1.00 17.97           O  
ATOM     30  CB  ALA A   4       0.122  -0.198  -4.487  1.00 21.04           C  
ATOM     31  H   ALA A   4      -0.374  -2.001  -2.926  1.00 29.04           H  
ATOM     32  HA  ALA A   4      -0.534  -1.795  -5.753  1.00 19.90           H  
ATOM     33  N   ALA A   5       2.528  -2.238  -4.617  1.00  7.04           N  
ATOM     34  CA  ALA A   5       3.881  -2.567  -5.049  1.00 12.81           C  
ATOM     35  C   ALA A   5       3.908  -3.841  -5.885  1.00 12.73           C  
ATOM     36  O   ALA A   5       4.601  -3.913  -6.894  1.00 23.20           O  
ATOM     37  CB  ALA A   5       4.799  -2.708  -3.861  1.00 25.31           C  
ATOM     38  H   ALA A   5       2.393  -2.244  -3.630  1.00 13.46           H  
ATOM     39  HA  ALA A   5       4.236  -1.743  -5.674  1.00 21.89           H  
ATOM     40  N   ALA A   6       3.157  -4.848  -5.469  1.00 13.51           N  
ATOM     41  CA  ALA A   6       3.097  -6.097  -6.213  1.00 21.61           C  
ATOM     42  C   ALA A   6       2.465  -5.883  -7.577  1.00 27.95           C  
ATOM     43  O   ALA A   6       2.922  -6.437  -8.570  1.00 37.06           O  
ATOM     44  CB  ALA A   6       2.335  -7.131  -5.454  1.00 34.73           C  
ATOM     45  H   ALA A   6       2.598  -4.826  -4.645  1.00 17.90           H  
ATOM     46  HA  ALA A   6       4.118  -6.459  -6.355  1.00 25.55           H  
ATOM     47  N   ALA A   7       1.415  -5.078  -7.630  1.00 31.05           N  
ATOM     48  CA  ALA A   7       0.756  -4.791  -8.892  1.00 43.22           C  
ATOM     49  C   ALA A   7       1.691  -4.065  -9.836  1.00 47.24           C  
ATOM     50  O   ALA A   7       1.746  -4.370 -11.018  1.00 59.70           O  
ATOM     51  CB  ALA A   7      -0.505  -3.974  -8.664  1.00 51.52           C  
ATOM     52  H   ALA A   7       1.015  -4.626  -6.840  1.00 30.45           H  
ATOM     53  HA  ALA A   7       0.477  -5.740  -9.354  1.00 51.52           H  
TER       1      ALA A   7 
END   
