# Supplementary material for: The Role of Local Backrub Motions in Evolved and Designed Mutations
Source: PLoS Comput Biol. 2012 Aug 2;8(8):e1002629. doi: 10.1371/journal.pcbi.1002629 (PMC3410847; doi:10.1371/journal.pcbi.1002629)
Supplement: Dataset S3 — This is a compressed tar archive containing lists of all individual examples and PDB coordinates for average and calculated structures (a README file explains the naming conventions) for both the crystal-structure ensembles and the BRDEE calculated structures. (GZ) [file pcbi.1002629.s003.gz › DatasetS3_PDBs/ncaps/avg_ncap_st_rama2.pdb]

MODEL        1
ATOM      1  N   ALA     1      -2.606  -9.776  -4.699  1.00386.14               
ATOM      2  CA  ALA     1      -2.047  -9.260  -4.336  1.00329.30               
ATOM      3  C   ALA     1      -2.163  -8.715  -3.891  1.00212.69               
ATOM      4  O   ALA     1      -2.383  -8.434  -3.927  1.00255.73               
ATOM      5  CB  ALA     1      -1.734  -8.863  -4.618  1.00415.46               
ATOM      6  H   ALA     1      -2.866  -9.628  -4.796  1.00429.10               
ATOM      7  HA  ALA     1      -1.763  -9.551  -4.201  1.00352.62               
ATOM      8  N   ALA     2      -2.020  -8.553  -3.466  1.00123.36               
ATOM      9  CA  ALA     2      -2.114  -8.049  -2.996  1.00 21.14               
ATOM     10  C   ALA     2      -1.780  -6.664  -2.501  1.00 19.59               
ATOM     11  O   ALA     2      -2.325  -6.224  -1.535  1.00 47.02               
ATOM     12  CB  ALA     2      -2.137  -8.665  -2.803  1.00140.21               
ATOM     13  H   ALA     2      -1.820  -8.783  -3.442  1.00183.81               
ATOM     14  HA  ALA     2      -2.459  -8.223  -3.144  1.00109.85               
ATOM     15  N   SER     3      -0.878  -5.983  -3.151  1.00 22.69               
ATOM     17  C   SER     3      -0.190  -3.816  -4.018  1.00 20.76               
ATOM     18  O   SER     3       0.001  -4.366  -5.103  1.00 21.97               
ATOM     19  H   SER     3      -0.415  -6.335  -3.929  1.00 41.63               
ATOM     20  CA  SER     3      -0.481  -4.636  -2.773  1.00 30.00               
ATOM     21  CB  SER     3       0.780  -4.654  -1.906  1.00 30.00               
ATOM     22  OG  SER     3       1.892  -5.147  -2.634  1.00 30.00               
ATOM     23  H   SER     3      -0.458  -6.345  -3.915  1.00 30.00               
ATOM     24  HA  SER     3      -1.297  -4.162  -2.208  1.00 30.00               
ATOM     25  HB2 SER     3       0.610  -5.282  -1.020  1.00 30.00               
ATOM     26  HB3 SER     3       0.995  -3.638  -1.544  1.00 30.00               
ATOM     27  HG  SER     3       2.700  -5.146  -2.045  1.00 30.00               
ATOM     28  N   ALA     4      -0.135  -2.499  -3.857  1.00 19.11               
ATOM     29  CA  ALA     4       0.203  -1.626  -4.971  1.00 15.47               
ATOM     30  C   ALA     4       1.595  -1.945  -5.497  1.00  9.07               
ATOM     31  O   ALA     4       1.824  -1.933  -6.700  1.00 19.45               
ATOM     32  CB  ALA     4       0.118  -0.185  -4.528  1.00 23.73               
ATOM     33  H   ALA     4      -0.343  -1.986  -2.953  1.00 31.38               
ATOM     34  HA  ALA     4      -0.511  -1.789  -5.785  1.00 23.18               
ATOM     35  N   ALA     5       2.525  -2.243  -4.599  1.00  8.51               
ATOM     36  CA  ALA     5       3.882  -2.573  -5.007  1.00 16.06               
ATOM     37  C   ALA     5       3.921  -3.826  -5.871  1.00 15.02               
ATOM     38  O   ALA     5       4.626  -3.873  -6.871  1.00 25.86               
ATOM     39  CB  ALA     5       4.773  -2.750  -3.807  1.00 29.96               
ATOM     40  H   ALA     5       2.368  -2.263  -3.617  1.00 15.86               
ATOM     41  HA  ALA     5       4.255  -1.736  -5.601  1.00 25.50               
ATOM     42  N   ALA     6       3.166  -4.843  -5.492  1.00 15.58               
ATOM     43  CA  ALA     6       3.125  -6.073  -6.271  1.00 22.76               
ATOM     44  C   ALA     6       2.509  -5.834  -7.633  1.00 30.31               
ATOM     45  O   ALA     6       2.967  -6.381  -8.625  1.00 40.56               
ATOM     46  CB  ALA     6       2.375  -7.137  -5.549  1.00 40.04               
ATOM     47  H   ALA     6       2.594  -4.841  -4.679  1.00 21.12               
ATOM     48  HA  ALA     6       4.149  -6.418  -6.413  1.00 26.58               
ATOM     49  N   ALA     7       1.474  -5.012  -7.683  1.00 35.24               
ATOM     50  CA  ALA     7       0.834  -4.695  -8.943  1.00 51.42               
ATOM     51  C   ALA     7       1.786  -3.973  -9.863  1.00 57.60               
ATOM     52  O   ALA     7       1.847  -4.264 -11.044  1.00 72.41               
ATOM     53  CB  ALA     7      -0.405  -3.865  -8.713  1.00 64.60               
ATOM     54  H   ALA     7       1.071  -4.568  -6.892  1.00 34.02               
ATOM     55  HA  ALA     7       0.547  -5.628  -9.422  1.00 59.92               
ENDMDL
