# Supplementary material for: The Role of Local Backrub Motions in Evolved and Designed Mutations
Source: PLoS Comput Biol. 2012 Aug 2;8(8):e1002629. doi: 10.1371/journal.pcbi.1002629 (PMC3410847; doi:10.1371/journal.pcbi.1002629)
Supplement: Dataset S3 — This is a compressed tar archive containing lists of all individual examples and PDB coordinates for average and calculated structures (a README file explains the naming conventions) for both the crystal-structure ensembles and the BRDEE calculated structures. (GZ) [file pcbi.1002629.s003.gz › DatasetS3_PDBs/ncaps/brdee_gmec_n.pdb]

AUTHOR generated by ILMM
REMARK   6 
REMARK   7 -37.95577
ATOM      1  N   ALA     1      -6.265  -7.890  -5.204  1.00  0.00           N  
ATOM      2  CA  ALA     1      -5.969  -8.639  -3.988  1.00  0.00           C  
ATOM      3  CB  ALA     1      -6.077 -10.143  -4.239  1.00  0.00           C  
ATOM      4  C   ALA     1      -4.582  -8.297  -3.455  1.00  0.00           C  
ATOM      5  O   ALA     1      -4.384  -8.170  -2.246  1.00  0.00           O  
ATOM      6  H   ALA     1      -6.447  -8.461  -6.005  1.00  0.00           H  
ATOM      7  HA  ALA     1      -6.710  -8.350  -3.229  1.00  0.00           H  
ATOM      8  HB1 ALA     1      -7.102 -10.379  -4.566  1.00  0.00           H  
ATOM      9  HB2 ALA     1      -5.359 -10.430  -5.021  1.00  0.00           H  
ATOM     10  HB3 ALA     1      -5.850 -10.680  -3.306  1.00  0.00           H  
ATOM     11  N   ALA     2      -3.623  -8.151  -4.363  1.00  0.00           N  
ATOM     12  CA  ALA     2      -2.252  -7.824  -3.987  1.00  0.00           C  
ATOM     13  CB  ALA     2      -1.282  -8.258  -5.075  1.00  0.00           C  
ATOM     14  C   ALA     2      -2.170  -6.324  -3.726  1.00  0.00           C  
ATOM     15  O   ALA     2      -3.084  -5.573  -4.066  1.00  0.00           O  
ATOM     16  H   ALA     2      -3.767  -8.251  -5.349  1.00  0.00           H  
ATOM     17  HA  ALA     2      -2.013  -8.371  -3.063  1.00  0.00           H  
ATOM     18  HB1 ALA     2      -0.255  -8.003  -4.774  1.00  0.00           H  
ATOM     19  HB2 ALA     2      -1.360  -9.344  -5.225  1.00  0.00           H  
ATOM     20  HB3 ALA     2      -1.526  -7.739  -6.014  1.00  0.00           H  
ATOM     21  N   ASN     3      -1.068  -5.892  -3.119  1.00  0.00           N  
ATOM     22  H   ASN     3      -0.316  -6.490  -2.837  1.00  0.00           H  
ATOM     23  CA  ASN     3      -0.865  -4.490  -2.813  1.00  0.00           C  
ATOM     24  HA  ASN     3      -1.843  -4.065  -2.587  1.00  0.00           H  
ATOM     25  C   ASN     3      -0.331  -3.748  -4.035  1.00  0.00           C  
ATOM     26  O   ASN     3       0.010  -4.367  -5.044  1.00  0.00           O  
ATOM     27  CB  ASN     3       0.071  -4.308  -1.623  1.00  0.00           C  
ATOM     28  HB1 ASN     3       0.296  -3.249  -1.497  1.00  0.00           H  
ATOM     29  HB2 ASN     3      -0.426  -4.693  -0.733  1.00  0.00           H  
ATOM     30  CG  ASN     3       1.365  -5.083  -1.823  1.00  0.00           C  
ATOM     31  OD1 ASN     3       1.809  -5.276  -2.951  1.00  0.00           O  
ATOM     32  ND2 ASN     3       1.971  -5.527  -0.719  1.00  0.00           N  
ATOM     33 HD21 ASN     3       1.563  -5.343   0.186  1.00  0.00           H  
ATOM     34 HD22 ASN     3       2.834  -6.048  -0.794  1.00  0.00           H  
ATOM     35  N   ALA     4      -0.260  -2.424  -3.941  1.00  0.00           N  
ATOM     36  CA  ALA     4       0.230  -1.602  -5.040  1.00  0.00           C  
ATOM     37  CB  ALA     4       0.171  -0.129  -4.627  1.00  0.00           C  
ATOM     38  C   ALA     4       1.629  -1.948  -5.538  1.00  0.00           C  
ATOM     39  O   ALA     4       1.889  -1.951  -6.741  1.00  0.00           O  
ATOM     40  H   ALA     4      -0.534  -1.907  -3.130  1.00  0.00           H  
ATOM     41  HA  ALA     4      -0.479  -1.768  -5.865  1.00  0.00           H  
ATOM     42  HB1 ALA     4      -0.859   0.118  -4.328  1.00  0.00           H  
ATOM     43  HB2 ALA     4       0.857   0.033  -3.783  1.00  0.00           H  
ATOM     44  HB3 ALA     4       0.474   0.495  -5.481  1.00  0.00           H  
ATOM     45  N   ALA     5       2.531  -2.241  -4.603  1.00  0.00           N  
ATOM     46  CA  ALA     5       3.903  -2.590  -4.945  1.00  0.00           C  
ATOM     47  CB  ALA     5       4.734  -2.815  -3.679  1.00  0.00           C  
ATOM     48  C   ALA     5       3.961  -3.833  -5.823  1.00  0.00           C  
ATOM     49  O   ALA     5       4.764  -3.914  -6.751  1.00  0.00           O  
ATOM     50  H   ALA     5       2.335  -2.244  -3.622  1.00  0.00           H  
ATOM     51  HA  ALA     5       4.332  -1.748  -5.508  1.00  0.00           H  
ATOM     52  HB1 ALA     5       4.734  -1.891  -3.082  1.00  0.00           H  
ATOM     53  HB2 ALA     5       4.289  -3.637  -3.100  1.00  0.00           H  
ATOM     54  HB3 ALA     5       5.763  -3.075  -3.969  1.00  0.00           H  
ATOM     55  N   ALA     6       3.099  -4.803  -5.526  1.00  0.00           N  
ATOM     56  H   ALA     6       2.440  -4.752  -4.776  1.00  0.00           H  
ATOM     57  CA  ALA     6       3.051  -6.037  -6.283  1.00  0.00           C  
ATOM     58  HA  ALA     6       4.051  -6.470  -6.250  1.00  0.00           H  
ATOM     59  C   ALA     6       2.705  -5.776  -7.748  1.00  0.00           C  
ATOM     60  O   ALA     6       3.263  -6.396  -8.655  1.00  0.00           O  
ATOM     61  CB  ALA     6       2.040  -7.011  -5.685  1.00  0.00           C  
ATOM     62  HB1 ALA     6       2.022  -7.926  -6.278  1.00  0.00           H  
ATOM     63  HB2 ALA     6       2.326  -7.248  -4.660  1.00  0.00           H  
ATOM     64  HB3 ALA     6       1.050  -6.555  -5.691  1.00  0.00           H  
ATOM     65  N   ALA     7       1.781  -4.846  -7.973  1.00  0.00           N  
ATOM     66  CA  ALA     7       1.360  -4.494  -9.323  1.00  0.00           C  
ATOM     67  CB  ALA     7       0.243  -3.448  -9.285  1.00  0.00           C  
ATOM     68  C   ALA     7       2.531  -3.978 -10.151  1.00  0.00           C  
ATOM     69  O   ALA     7       2.656  -4.296 -11.334  1.00  0.00           O  
ATOM     70  H   ALA     7       1.319  -4.334  -7.249  1.00  0.00           H  
ATOM     71  HA  ALA     7       0.976  -5.406  -9.803  1.00  0.00           H  
ATOM     72  HB1 ALA     7      -0.615  -3.861  -8.733  1.00  0.00           H  
ATOM     73  HB2 ALA     7       0.616  -2.546  -8.777  1.00  0.00           H  
ATOM     74  HB3 ALA     7      -0.053  -3.204 -10.316  1.00  0.00           H  
ATOM     75  N   ALA     8       3.389  -3.179  -9.523  1.00  0.00           N  
ATOM     76  CA  ALA     8       4.551  -2.617 -10.199  1.00  0.00           C  
ATOM     77  CB  ALA     8       5.325  -1.689  -9.262  1.00  0.00           C  
ATOM     78  C   ALA     8       5.470  -3.716 -10.723  1.00  0.00           C  
ATOM     79  O   ALA     8       6.011  -3.615 -11.825  1.00  0.00           O  
ATOM     80  H   ALA     8       3.302  -2.913  -8.564  1.00  0.00           H  
ATOM     81  HA  ALA     8       4.188  -2.034 -11.059  1.00  0.00           H  
ATOM     82  HB1 ALA     8       4.664  -0.871  -8.943  1.00  0.00           H  
ATOM     83  HB2 ALA     8       5.664  -2.262  -8.389  1.00  0.00           H  
ATOM     84  HB3 ALA     8       6.194  -1.280  -9.802  1.00  0.00           H  
ATOM     85  N   ALA     9       5.643  -4.769  -9.926  1.00  0.00           N  
ATOM     86  CA  ALA     9       6.495  -5.887 -10.308  1.00  0.00           C  
ATOM     87  CB  ALA     9       6.562  -6.922  -9.183  1.00  0.00           C  
ATOM     88  C   ALA     9       6.003  -6.543 -11.594  1.00  0.00           C  
ATOM     89  O   ALA     9       6.798  -6.923 -12.453  1.00  0.00           O  
ATOM     90  H   ALA     9       5.209  -4.865  -9.029  1.00  0.00           H  
ATOM     91  HA  ALA     9       7.505  -5.491 -10.489  1.00  0.00           H  
ATOM     92  HB1 ALA     9       6.974  -6.446  -8.282  1.00  0.00           H  
ATOM     93  HB2 ALA     9       5.547  -7.298  -8.981  1.00  0.00           H  
ATOM     94  HB3 ALA     9       7.212  -7.752  -9.500  1.00  0.00           H  
ATOM     95  N   ALA    10       4.684  -6.671 -11.719  1.00  0.00           N  
ATOM     96  CA  ALA    10       4.084  -7.283 -12.899  1.00  0.00           C  
ATOM     97  CB  ALA    10       2.563  -7.361 -12.753  1.00  0.00           C  
ATOM     98  C   ALA    10       4.447  -6.513 -14.165  1.00  0.00           C  
ATOM     99  O   ALA    10       4.717  -7.108 -15.209  1.00  0.00           O  
ATOM    100  H   ALA    10       4.026  -6.366 -11.030  1.00  0.00           H  
ATOM    101  HA  ALA    10       4.488  -8.302 -12.989  1.00  0.00           H  
ATOM    102  HB1 ALA    10       2.320  -7.969 -11.868  1.00  0.00           H  
ATOM    103  HB2 ALA    10       2.162  -6.344 -12.632  1.00  0.00           H  
ATOM    104  HB3 ALA    10       2.140  -7.826 -13.655  1.00  0.00           H  
ATOM    105  N   ALA    11       4.454  -5.189 -14.067  1.00  0.00           N  
ATOM    106  CA  ALA    11       4.785  -4.336 -15.201  1.00  0.00           C  
ATOM    107  CB  ALA    11       4.652  -2.858 -14.826  1.00  0.00           C  
ATOM    108  C   ALA    11       6.194  -4.618 -15.712  1.00  0.00           C  
ATOM    109  O   ALA    11       6.436  -4.640 -16.920  1.00  0.00           O  
ATOM    110  H   ALA    11       4.238  -4.690 -13.225  1.00  0.00           H  
ATOM    111  HA  ALA    11       4.075  -4.563 -16.009  1.00  0.00           H  
ATOM    112  HB1 ALA    11       3.615  -2.661 -14.517  1.00  0.00           H  
ATOM    113  HB2 ALA    11       5.340  -2.636 -13.998  1.00  0.00           H  
ATOM    114  HB3 ALA    11       4.907  -2.243 -15.701  1.00  0.00           H  
ATOM    115  N   ALA    12       7.122  -4.836 -14.785  1.00  0.00           N  
ATOM    116  CA  ALA    12       8.508  -5.118 -15.138  1.00  0.00           C  
ATOM    117  CB  ALA    12       9.367  -5.262 -13.880  1.00  0.00           C  
ATOM    118  C   ALA    12       8.617  -6.377 -15.992  1.00  0.00           C  
ATOM    119  O   ALA    12       9.398  -6.429 -16.942  1.00  0.00           O  
ATOM    120  H   ALA    12       6.941  -4.823 -13.802  1.00  0.00           H  
ATOM    121  HA  ALA    12       8.881  -4.268 -15.730  1.00  0.00           H  
ATOM    122  HB1 ALA    12       9.325  -4.324 -13.309  1.00  0.00           H  
ATOM    123  HB2 ALA    12       8.979  -6.091 -13.273  1.00  0.00           H  
ATOM    124  HB3 ALA    12      10.406  -5.470 -14.180  1.00  0.00           H  
TER       1      ALA    12 
END   
