# Supplementary material for: The Role of Local Backrub Motions in Evolved and Designed Mutations
Source: PLoS Comput Biol. 2012 Aug 2;8(8):e1002629. doi: 10.1371/journal.pcbi.1002629 (PMC3410847; doi:10.1371/journal.pcbi.1002629)
Supplement: Dataset S3 — This is a compressed tar archive containing lists of all individual examples and PDB coordinates for average and calculated structures (a README file explains the naming conventions) for both the crystal-structure ensembles and the BRDEE calculated structures. (GZ) [file pcbi.1002629.s003.gz › DatasetS3_PDBs/ncaps/brdee_gmec_s.pdb]

AUTHOR generated by ILMM
REMARK   6 
REMARK   7 -32.484043
ATOM      1  N   ALA     1      -6.265  -7.891  -5.204  1.00  0.00           N  
ATOM      2  CA  ALA     1      -5.969  -8.639  -3.987  1.00  0.00           C  
ATOM      3  CB  ALA     1      -6.077 -10.144  -4.238  1.00  0.00           C  
ATOM      4  C   ALA     1      -4.581  -8.298  -3.454  1.00  0.00           C  
ATOM      5  O   ALA     1      -4.384  -8.170  -2.245  1.00  0.00           O  
ATOM      6  H   ALA     1      -6.447  -8.462  -6.004  1.00  0.00           H  
ATOM      7  HA  ALA     1      -6.710  -8.350  -3.227  1.00  0.00           H  
ATOM      8  HB1 ALA     1      -7.101 -10.380  -4.565  1.00  0.00           H  
ATOM      9  HB2 ALA     1      -5.358 -10.431  -5.020  1.00  0.00           H  
ATOM     10  HB3 ALA     1      -5.850 -10.682  -3.304  1.00  0.00           H  
ATOM     11  N   ALA     2      -3.623  -8.152  -4.363  1.00  0.00           N  
ATOM     12  CA  ALA     2      -2.253  -7.824  -3.987  1.00  0.00           C  
ATOM     13  CB  ALA     2      -1.282  -8.259  -5.074  1.00  0.00           C  
ATOM     14  C   ALA     2      -2.045  -6.343  -3.688  1.00  0.00           C  
ATOM     15  O   ALA     2      -2.939  -5.524  -3.908  1.00  0.00           O  
ATOM     16  H   ALA     2      -3.767  -8.251  -5.348  1.00  0.00           H  
ATOM     17  HA  ALA     2      -2.012  -8.372  -3.063  1.00  0.00           H  
ATOM     18  HB1 ALA     2      -0.255  -8.004  -4.774  1.00  0.00           H  
ATOM     19  HB2 ALA     2      -1.361  -9.345  -5.225  1.00  0.00           H  
ATOM     20  HB3 ALA     2      -1.527  -7.740  -6.013  1.00  0.00           H  
ATOM     21  N   SER     3      -0.861  -6.004  -3.187  1.00  0.00           N  
ATOM     22  H   SER     3      -0.127  -6.657  -3.004  1.00  0.00           H  
ATOM     23  CA  SER     3      -0.538  -4.630  -2.860  1.00  0.00           C  
ATOM     24  HA  SER     3      -1.437  -4.199  -2.421  1.00  0.00           H  
ATOM     25  C   SER     3      -0.184  -3.809  -4.099  1.00  0.00           C  
ATOM     26  O   SER     3       0.006  -4.362  -5.183  1.00  0.00           O  
ATOM     27  CB  SER     3       0.614  -4.565  -1.862  1.00  0.00           C  
ATOM     28  HB1 SER     3       0.703  -3.550  -1.475  1.00  0.00           H  
ATOM     29  HB2 SER     3       0.419  -5.252  -1.039  1.00  0.00           H  
ATOM     30  OG  SER     3       1.830  -4.936  -2.515  1.00  0.00           O  
ATOM     31  HG  SER     3       2.557  -4.896  -1.887  1.00  0.00           H  
ATOM     32  N   ALA     4      -0.099  -2.493  -3.935  1.00  0.00           N  
ATOM     33  CA  ALA     4       0.230  -1.602  -5.040  1.00  0.00           C  
ATOM     34  CB  ALA     4       0.170  -0.130  -4.626  1.00  0.00           C  
ATOM     35  C   ALA     4       1.629  -1.948  -5.538  1.00  0.00           C  
ATOM     36  O   ALA     4       1.888  -1.951  -6.741  1.00  0.00           O  
ATOM     37  H   ALA     4      -0.250  -2.029  -3.062  1.00  0.00           H  
ATOM     38  HA  ALA     4      -0.480  -1.769  -5.864  1.00  0.00           H  
ATOM     39  HB1 ALA     4      -0.859   0.118  -4.328  1.00  0.00           H  
ATOM     40  HB2 ALA     4       0.856   0.033  -3.783  1.00  0.00           H  
ATOM     41  HB3 ALA     4       0.473   0.495  -5.482  1.00  0.00           H  
ATOM     42  N   ALA     5       2.530  -2.241  -4.603  1.00  0.00           N  
ATOM     43  CA  ALA     5       3.903  -2.589  -4.945  1.00  0.00           C  
ATOM     44  CB  ALA     5       4.733  -2.814  -3.680  1.00  0.00           C  
ATOM     45  C   ALA     5       3.960  -3.833  -5.823  1.00  0.00           C  
ATOM     46  O   ALA     5       4.763  -3.914  -6.750  1.00  0.00           O  
ATOM     47  H   ALA     5       2.334  -2.243  -3.622  1.00  0.00           H  
ATOM     48  HA  ALA     5       4.331  -1.748  -5.509  1.00  0.00           H  
ATOM     49  HB1 ALA     5       4.734  -1.891  -3.082  1.00  0.00           H  
ATOM     50  HB2 ALA     5       4.288  -3.636  -3.100  1.00  0.00           H  
ATOM     51  HB3 ALA     5       5.763  -3.074  -3.969  1.00  0.00           H  
ATOM     52  N   ALA     6       3.098  -4.804  -5.526  1.00  0.00           N  
ATOM     53  H   ALA     6       2.439  -4.752  -4.776  1.00  0.00           H  
ATOM     54  CA  ALA     6       3.051  -6.038  -6.283  1.00  0.00           C  
ATOM     55  HA  ALA     6       4.051  -6.470  -6.251  1.00  0.00           H  
ATOM     56  C   ALA     6       2.705  -5.776  -7.748  1.00  0.00           C  
ATOM     57  O   ALA     6       3.263  -6.396  -8.655  1.00  0.00           O  
ATOM     58  CB  ALA     6       2.040  -7.011  -5.685  1.00  0.00           C  
ATOM     59  HB1 ALA     6       2.022  -7.926  -6.278  1.00  0.00           H  
ATOM     60  HB2 ALA     6       2.327  -7.247  -4.660  1.00  0.00           H  
ATOM     61  HB3 ALA     6       1.050  -6.554  -5.690  1.00  0.00           H  
ATOM     62  N   ALA     7       1.780  -4.845  -7.972  1.00  0.00           N  
ATOM     63  CA  ALA     7       1.359  -4.494  -9.323  1.00  0.00           C  
ATOM     64  CB  ALA     7       0.243  -3.448  -9.284  1.00  0.00           C  
ATOM     65  C   ALA     7       2.531  -3.978 -10.150  1.00  0.00           C  
ATOM     66  O   ALA     7       2.655  -4.295 -11.334  1.00  0.00           O  
ATOM     67  H   ALA     7       1.318  -4.334  -7.249  1.00  0.00           H  
ATOM     68  HA  ALA     7       0.975  -5.407  -9.803  1.00  0.00           H  
ATOM     69  HB1 ALA     7      -0.615  -3.862  -8.733  1.00  0.00           H  
ATOM     70  HB2 ALA     7       0.616  -2.546  -8.777  1.00  0.00           H  
ATOM     71  HB3 ALA     7      -0.054  -3.204 -10.316  1.00  0.00           H  
ATOM     72  N   ALA     8       3.388  -3.180  -9.522  1.00  0.00           N  
ATOM     73  CA  ALA     8       4.550  -2.617 -10.199  1.00  0.00           C  
ATOM     74  CB  ALA     8       5.325  -1.688  -9.262  1.00  0.00           C  
ATOM     75  C   ALA     8       5.469  -3.717 -10.723  1.00  0.00           C  
ATOM     76  O   ALA     8       6.011  -3.615 -11.824  1.00  0.00           O  
ATOM     77  H   ALA     8       3.301  -2.913  -8.564  1.00  0.00           H  
ATOM     78  HA  ALA     8       4.187  -2.034 -11.059  1.00  0.00           H  
ATOM     79  HB1 ALA     8       4.664  -0.870  -8.943  1.00  0.00           H  
ATOM     80  HB2 ALA     8       5.663  -2.262  -8.389  1.00  0.00           H  
ATOM     81  HB3 ALA     8       6.193  -1.280  -9.803  1.00  0.00           H  
ATOM     82  N   ALA     9       5.643  -4.768  -9.927  1.00  0.00           N  
ATOM     83  CA  ALA     9       6.494  -5.886 -10.308  1.00  0.00           C  
ATOM     84  CB  ALA     9       6.562  -6.922  -9.183  1.00  0.00           C  
ATOM     85  C   ALA     9       6.002  -6.543 -11.594  1.00  0.00           C  
ATOM     86  O   ALA     9       6.797  -6.924 -12.452  1.00  0.00           O  
ATOM     87  H   ALA     9       5.208  -4.866  -9.030  1.00  0.00           H  
ATOM     88  HA  ALA     9       7.504  -5.491 -10.489  1.00  0.00           H  
ATOM     89  HB1 ALA     9       6.974  -6.445  -8.283  1.00  0.00           H  
ATOM     90  HB2 ALA     9       5.547  -7.297  -8.981  1.00  0.00           H  
ATOM     91  HB3 ALA     9       7.212  -7.752  -9.500  1.00  0.00           H  
ATOM     92  N   ALA    10       4.684  -6.671 -11.719  1.00  0.00           N  
ATOM     93  CA  ALA    10       4.084  -7.283 -12.899  1.00  0.00           C  
ATOM     94  CB  ALA    10       2.563  -7.361 -12.752  1.00  0.00           C  
ATOM     95  C   ALA    10       4.447  -6.513 -14.165  1.00  0.00           C  
ATOM     96  O   ALA    10       4.717  -7.109 -15.209  1.00  0.00           O  
ATOM     97  H   ALA    10       4.026  -6.367 -11.031  1.00  0.00           H  
ATOM     98  HA  ALA    10       4.487  -8.302 -12.988  1.00  0.00           H  
ATOM     99  HB1 ALA    10       2.319  -7.969 -11.868  1.00  0.00           H  
ATOM    100  HB2 ALA    10       2.161  -6.344 -12.632  1.00  0.00           H  
ATOM    101  HB3 ALA    10       2.139  -7.827 -13.655  1.00  0.00           H  
ATOM    102  N   ALA    11       4.453  -5.188 -14.067  1.00  0.00           N  
ATOM    103  CA  ALA    11       4.784  -4.336 -15.202  1.00  0.00           C  
ATOM    104  CB  ALA    11       4.651  -2.858 -14.826  1.00  0.00           C  
ATOM    105  C   ALA    11       6.192  -4.619 -15.713  1.00  0.00           C  
ATOM    106  O   ALA    11       6.435  -4.641 -16.920  1.00  0.00           O  
ATOM    107  H   ALA    11       4.237  -4.691 -13.225  1.00  0.00           H  
ATOM    108  HA  ALA    11       4.073  -4.564 -16.009  1.00  0.00           H  
ATOM    109  HB1 ALA    11       3.614  -2.661 -14.517  1.00  0.00           H  
ATOM    110  HB2 ALA    11       5.339  -2.636 -13.998  1.00  0.00           H  
ATOM    111  HB3 ALA    11       4.905  -2.244 -15.702  1.00  0.00           H  
ATOM    112  N   ALA    12       7.121  -4.836 -14.785  1.00  0.00           N  
ATOM    113  CA  ALA    12       8.507  -5.118 -15.139  1.00  0.00           C  
ATOM    114  CB  ALA    12       9.366  -5.262 -13.880  1.00  0.00           C  
ATOM    115  C   ALA    12       8.616  -6.377 -15.992  1.00  0.00           C  
ATOM    116  O   ALA    12       9.396  -6.430 -16.942  1.00  0.00           O  
ATOM    117  H   ALA    12       6.941  -4.823 -13.802  1.00  0.00           H  
ATOM    118  HA  ALA    12       8.880  -4.268 -15.730  1.00  0.00           H  
ATOM    119  HB1 ALA    12       9.324  -4.324 -13.309  1.00  0.00           H  
ATOM    120  HB2 ALA    12       8.977  -6.091 -13.273  1.00  0.00           H  
ATOM    121  HB3 ALA    12      10.405  -5.470 -14.180  1.00  0.00           H  
TER       1      ALA    12 
END   
