# Supplementary material for: The Role of Local Backrub Motions in Evolved and Designed Mutations
Source: PLoS Comput Biol. 2012 Aug 2;8(8):e1002629. doi: 10.1371/journal.pcbi.1002629 (PMC3410847; doi:10.1371/journal.pcbi.1002629)
Supplement: Dataset S3 — This is a compressed tar archive containing lists of all individual examples and PDB coordinates for average and calculated structures (a README file explains the naming conventions) for both the crystal-structure ensembles and the BRDEE calculated structures. (GZ) [file pcbi.1002629.s003.gz › DatasetS3_PDBs/ncaps/midhelix.txt]

16pk A 357
1a4i A 55
1a7d A 46
1ajs A 327
1alu A 123
1b0u A 193
1b5e A 181
1b6g A 236
1b8p A 118
1bs3 A 37
1c02 A 43
1c3c A 77
1cf3 A 471
1cg5 A 106
1cg6 A 249
1ci9 A 288
1cip A 81
1coj A 39
1coj A 40
1csi A 143
1d5l C 250
1d8w A 356
1dps A 79
1dqe A 52
1ds1 A 97
1dxy A 110
1e5m A 288
1e5m A 86
1e6y A 1445
1e85 A 91
1eb6 A 56
1eg2 A 85
1elw A 80
1epw A 722
1epw A 770
1epw A 777
1f1m A 136
1f1u A 226
1f5n A 402
1fao A 254
1fcz A 315
1fdr A 122
1fg7 A 263
1fg7 A 279
1fh9 A 187
1fm0 E 64
1fp2 A 268
1fuo A 76
1fz1 C 190
1fzy A 138
1g01 A 404
1g0s A 203
1g4i A 49
1g5a A 37
1g5a A 47
1g6c A 228
1g6u A 6
1g9g A 260
1gai A 6
1gdj A 118
1gkm A 343
1gl2 A 27
1gl2 B 186
1gl2 D 179
1gnt A 197
1gnx A 215
1gpe A 471
1gqe A 111
1gql A 226
1gud A 122
1gud A 209
1gve A 121
1gwu A 20
1gz8 A 188
1h0h A 95
1h16 A 585
1h2b A 175
1h4p A 159
1h7c A 56
1h7c A 97
1h99 A 181
1h99 A 183
1hbn C 240
1hfx A 92
1hnj A 59
1hp1 A 196
1hp1 A 392
1hpm A 264
1hq0 A 903
1hq2 A 22
1hxh A 68
1hxi A 427
1hz4 A 256
1hz6 A 35
1i60 A 80
1i88 A 172
1i88 A 347
1i9z A 617
1ihg A 231
1iib A 93
1ijy A 87
1ikp A 426
1inl A 77
1iom A 119
1iom A 99
1iow A 241
1iso A 249
1iv8 A 556
1iv8 A 559
1iyn A 250
1j2j B 192
1j4a A 114
1j77 A 181
1jbo B 83
1jfb A 276
1jfl A 65
1jhd A 245
1jr8 A 17
1jwq A 30
1jzt A 40
1k0m A 32
1k3w A 196
1k5n A 73
1k6a A 250
1k6k A 87
1k7k A 56
1k92 A 306
1kdo A 220
1ket A 21
1khy A 14
1kjv A 172
1kjv A 68
1kko A 219
1kpf A 79
1kqr A 217
1ks8 A 156
1kw6 B 225
1kwf A 239
1kwf A 300
1l6w A 95
1l8b A 182
1lc3 A 279
1lcp A 168
1lfw A 236
1lj8 A 476
1lj9 A 11
1lkp A 124
1lkp A 125
1lqy A 150
1lyv A 376
1m15 A 344
1m6j A 25
1mb4 A 178
1mgt A 97
1mp8 A 530
1mp8 A 535
1mpg A 183
1mpg A 185
1mqo A 245
1mrz A 278
1mv8 A 218
1mv8 A 298
1mxr A 77
1my6 A 78
1n1j A 88
1n3i A 16
1n55 A 110
1n63 A 150
1n7h A 192
1na5 A 160
1ng6 A 31
1nh8 A 199
1nln A 177
1nnh A 130
1nnh A 26
1nof A 275
1nth A 351
1ntv A 161
1nzj A 89
1o2d A 213
1o5x A 191
1o9i A 177
1oao A 99
1ob3 A 186
1odo A 189
1oi2 A 252
1olm A 138
1olm A 15
1p1j A 226
1p77 A 160
1pfv A 32
1pg4 A 150
1pgv A 344
1ptm A 100
1puo A 56
1pyo B 264
1q2o A 405
1q5m A 152
1q6h A 24
1q7e A 188
1q7e A 216
1qaz A 254
1qbz A 43
1qd1 A 283
1qe3 A 163
1qf8 A 79
1qfm A 535
1qgd A 11
1qgu B 328
1qgu B 373
1qgu B 95
1qlw A 271
1qnt A 67
1qsa A 535
1qsg A 128
1qtw A 54
1qu9 A 53
1qw9 A 273
1r0m A 114
1r0m A 280
1r0p A 1182
1r0p A 1268
1r12 A 17
1r8s E 236
1rdq E 148
1rjd A 87
1rp0 A 265
1rqb A 170
1rrm A 198
1rtq A 276
1rxq A 30
1rxq A 74
1rxy A 139
1ryb A 171
1rzh L 101
1rzh L 192
1s0a A 320
1s0p A 120
1s5u A 34
1sbp A 26
1sdi A 169
1sdi A 96
1sqs A 168
1sr8 A 50
1svf A 152
1sw5 A 26
1t64 A 123
1t64 A 366
1t64 A 367
1ta9 A 269
1ta9 A 297
1taz A 229
1tf8 A 13
1thg A 484
1tjp B 338
1toi A 329
1tq4 A 367
1tqg A 68
1tqw A 321
1u02 A 92
1u11 A 42
1u1w A 219
1u5d A 202
1u6k A 139
1u6k A 251
1u6z A 192
1u7o A 151
1u8v A 384
1ua4 A 368
1ual A 240
1uca A 105
1ufo A 92
1ugp A 42
1ujc A 92
1umd A 55
1uoz A 144
1uq5 A 150
1uq5 A 169
1uwk A 310
1uwk A 311
1uzm A 164
1v5d A 342
1v84 A 172
1v8a A 216
1v9f A 309
1vdk A 371
1vgg A 148
1vhh A 111
1vhu A 72
1vjj A 280
1vk1 A 39
1vp8 A 117
1w0d A 291
1w27 A 371
1w2w A 163
1w2w A 200
1w79 A 55
1w9i A 434
1wa3 A 29
1wbe A 189
1wc9 A 25
1wcg A 242
1wd3 A 322
1wfb A 8
1wkq A 62
1wmd A 262
1wmw A 202
1wxi A 145
1wxi A 56
1x1i A 204
1x1o A 123
1x8v A 117
1x9d A 488
1xg0 C 163
1xg2 B 144
1xg2 B 46
1xi3 A 50
1xkn A 44
1xkr A 25
1xky A 31
1xpm A 286
1xqo A 220
1xu9 A 155
1xu9 A 243
1y08 A 101
1y0p A 468
1y1p A 180
1y2m A 378
1y66 A 29
1y6v A 349
1y6x A 68
1y7l A 51
1y7y A 14
1y88 A 71
1ybz A 25
1ycd A 120
1ykd A 429
1ylh A 518
1ylm A 13
1ymt A 269
1yqw Q 213
1yt3 A 275
1z0w A 473
1z2u A 7
1z6m A 43
1zai A 16
1zai A 209
1zch A 200
1zcs A 880
1zed A 340
1zem A 126
1zk4 A 119
1zk7 A 60
1zkp A 78
1zos A 211
1zs9 A 55
1zwp A 49
1zzk A 72
256b A 30
2a0m A 105
2aac A 155
2ae2 A 169
2ah5 A 68
2ahf A 175
2akz A 186
2anv A 88
2apj A 175
2avk A 88
2b3h A 154
2b61 A 211
2b61 A 251
2b69 A 154
2bf9 A 18
2bhq A 27
2bkl A 513
2bkr A 35
2bkx A 45
2bmw A 272
2bni A 21
2boq A 45
2bpq A 321
2c1i A 349
2c42 A 344
2c61 A 371
2cbz A 777
2cho A 504
2cih A 31
2cjz A 357
2cl5 A 102
2cmd A 230
2cvl A 49
2cwc A 229
2cwl A 69
2cxb A 113
2cxn A 133
2cz9 A 133
2d1s A 68
2d1y A 164
2d73 A 490
2dbn A 39
2dc3 A 46
2dg5 A 332
2dg5 A 79
2dka A 441
2dq6 A 325
2dri A 141
2dri A 19
2dul A 204
2dxq A 22
2f2b A 179
2f2b A 27
2f2h A 447
2f2h A 575
2f3y B 1671
2fao A 684
2fao A 725
2fba A 153
2fba A 245
2fcl A 10
2fp2 A 113
2fqw A 219
2fvy A 49
2fx5 A 220
2fym A 182
2fym A 405
2fzw A 327
2g29 A 296
2g5x A 21
2g7o A 79
2g84 A 86
2gf3 A 73
2gha A 26
2gkm A 55
2gl5 A 204
2gwn A 222
2gz4 A 190
2h6f A 359
2h6f B 655
2h7m A 131
2h8o A 250
2h9a B 299
2hhj A 245
2hhv A 787
2hl0 A 64
2hqy A 175
2hxm A 227
2i2o A 176
2i2o A 195
2i3f A 103
2i3f A 178
2i5n L 184
2ibd A 78
2ibl A 50
2ibl A 55
2ic0 A 209
2ic6 A 47
2id3 A 26
2id8 A 112
2if6 A 132
2igt A 173
2ij2 A 275
2ims A 132
2isn A 87
2iuc A 281
2iw2 A 27
2iw2 A 339
2ixm A 161
2ixm A 190
2izr A 145
2j6l A 200
2j6l A 89
2j9w A 213
2jbh A 86
2mnr A 67
2nn5 A 118
2nr7 A 185
2nt8 A 138
2o23 A 130
2o5v A 274
2o6y A 411
2o7r A 107
2o8p A 92
2ob3 A 150
2oc3 A 114
2opj A 52
2ord A 295
2osx A 252
2ovj A 519
2ozt A 280
2p02 A 65
2pth A 160
2pth A 168
3chb D 67
3cox A 175
3eug A 25
3gcb A 209
3sdh A 70
8abp A 153
9rnt A 21
