# Supplementary material for: The Role of Local Backrub Motions in Evolved and Designed Mutations
Source: PLoS Comput Biol. 2012 Aug 2;8(8):e1002629. doi: 10.1371/journal.pcbi.1002629 (PMC3410847; doi:10.1371/journal.pcbi.1002629)
Supplement: Dataset S3 — This is a compressed tar archive containing lists of all individual examples and PDB coordinates for average and calculated structures (a README file explains the naming conventions) for both the crystal-structure ensembles and the BRDEE calculated structures. (GZ) [file pcbi.1002629.s003.gz › DatasetS3_PDBs/ncaps/ncap_ee.txt]

16pk A 190
16pk A 318
1a8l A 213
1ako A 180
1aky A 205
1aop A 547
1ast A 183
1atg A 216
1azo A 214
1b5f A 135
1b8a A 116
1b8p A 15
1b8z A 82
1bhp A 21
1bm8 A 46
1bu3 A 98
1c1y A 127
1c3c A 388
1c4o A 373
1c7n A 182
1cg5 B 118
1cjc A 258
1cjc A 375
1cs1 A 234
1ctf A 79
1cuo A 40
1d0q A 81
1d5t A 133
1d5t A 178
1d5t A 85
1daa A 262
1dci A 232
1df7 A 43
1dlj A 196
1dmh A 206
1dqs A 286
1dsz A 1152
1dsz B 1252
1dwk A 54
1dyr A 58
1e0c A 65
1e19 A 77
1e29 A 55
1e7l A 120
1e7l A 58
1e7s A 13
1ee2 A 100
1ef1 A 118
1ef1 A 95
1ef8 A 153
1ezw A 179
1f0k A 132
1f0y A 245
1f3f A 16
1f60 A 131
1fc6 A 186
1fec A 196
1fh9 A 47
1fit A 51
1fp2 A 149
1fs5 A 189
1fvu B 422
1g55 A 269
1g57 A 184
1gc0 A 9
1gnt A 24
1gpp A 168
1gs9 A 24
1gte A 68
1h33 A 128
1h4r A 134
1h4r A 42
1h7n A 110
1h7n A 289
1hbn A 189
1hjx A 295
1hm6 A 257
1hmt A 26
1hqs A 306
1hw6 A 142
1hxp A 176
1hye A 10
1hz4 A 351
1i19 A 371
1i2k A 199
1i58 A 505
1i9g A 68
1ihb A 105
1iom A 57
1iq6 A 18
1iqq A 57
1iso A 302
1itw A 148
1itw A 543
1iye A 278
1j31 A 66
1j8f A 205
1j8u A 180
1jak A 166
1jak A 413
1jhg A 78
1ji1 A 457
1jnd A 22
1juv A 52
1jv1 A 26
1jvb A 101
1jvb A 181
1jwq A 60
1jxz A 172
1jzt A 223
1k0i A 49
1k6a A 50
1kko A 149
1km5 A 76
1krh A 309
1ktg A 111
1ku1 A 637
1kwa A 522
1kwg A 152
1kwg A 465
1kzf A 179
1l6s A 96
1l6w A 187
1l9l A 38
1lb3 A 95
1lfk A 208
1lid A 26
1lqa A 267
1ls9 A 35
1lua A 130
1lua A 248
1lwd A 270
1lyv A 190
1m1f A 30
1m33 A 172
1m6i A 345
1m79 A 55
1mg7 A 258
1mg7 A 279
1mi3 A 172
1mj5 A 81
1mjh A 140
1mo9 A 403
1mq4 A 297
1msk A 1196
1mug A 20
1mw9 X 300
1mzb A 50
1n63 C 263
1n7e A 705
1n7h A 339
1n7h A 38
1n8k A 100
1ne7 A 163
1ne7 A 189
1nkp A 938
1nns A 31
1nox A 124
1np7 A 56
1o0y A 27
1o13 A 74
1o7j A 35
1oa0 A 27
1oi7 A 17
1on3 A 113
1on3 A 205
1onw A 262
1ooe A 13
1owf A 84
1ox7 A 62
1ox7 A 91
1oyw A 431
1p0f A 1100
1p0h A 115
1p0h A 35
1p1j A 276
1p2f A 147
1p71 A 82
1p90 A 175
1pby A 52
1pdo A 71
1pn0 A 57
1pqh A 94
1pu6 A 130
1pva A 98
1pwb A 253
1pyo B 255
1q0q A 215
1q3o A 662
1q6o A 35
1q7z A 210
1qau A 50
1qd1 A 245
1qd1 A 54
1qgj A 140
1qlw A 137
1qq5 A 117
1qrp E 135
1qsa A 382
1qv0 A 84
1r1t A 61
1r2r A 130
1r3s A 157
1r5y A 320
1r6j A 250
1r6l A 85
1r7j A 22
1ra0 A 342
1ra2 A 43
1rgz A 169
1rhc A 176
1rii A 152
1rjd A 208
1rku A 56
1rlk A 16
1rq2 A 268
1rqp A 221
1rre A 631
1rro A 98
1rut X 73
1rv9 A 137
1rw1 A 60
1rxd A 124
1rya A 5
1ryp J 74
1s5d A 12
1s95 A 407
1s9r A 314
1sfx A 35
1sg4 A 171
1sh7 A 5
1si0 A 255
1sqd A 318
1sqn A 906
1sqw A 100
1suf A 497
1sy7 A 708
1t2a A 218
1t2a A 350
1t3i A 64
1t3q A 30
1t6g A 149
1t6s A 86
1thz A 237
1thz A 484
1tks A 144
1tks A 177
1tp5 A 345
1tq4 A 136
1tq4 A 161
1tqf A 135
1tqw A 142
1tua A 161
1tuo A 129
1u2w A 58
1u60 A 116
1uay A 190
1ued A 60
1ukf A 181
1ur5 A 198
1urn A 22
1usg A 148
1uuf A 296
1uuf A 96
1uuz A 5
1uw1 A 46
1uwz A 53
1uwz A 86
1v08 A 489
1v0n A 48
1v2d A 170
1v54 A 182
1v5f A 441
1v6s A 165
1v6s A 293
1v71 A 243
1v77 A 191
1v98 A 125
1vc4 A 9
1vd1 A 104
1ve1 A 261
1vfy A 222
1vki A 91
1vkn A 11
1vp6 A 240
1vp6 A 323
1vpr A 951
1vyk A 44
1vzy A 35
1w0d A 324
1w4r A 185
1wak A 171
1whz A 49
1wkq A 53
1wkq A 83
1wmw A 4
1wn5 A 88
1wrm A 110
1wrv A 277
1wst A 393
1wui S 132
1wui S 31
1wwi A 63
1wwr A 82
1wx1 A 217
1wx1 A 83
1wz8 A 245
1wz8 A 35
1x1o A 226
1x54 A 305
1x6v B 283
1x6v B 425
1x74 A 95
1xbb A 467
1xdn A 226
1xgk A 15
1xju A 102
1xk4 A 30
1xkr A 80
1xng A 35
1xq6 A 14
1xqf A 280
1xqo A 18
1xtt A 8
1xty A 15
1xv5 A 1144
1xvx A 39
1xyz A 695
1y02 A 60
1y1p A 22
1y37 A 243
1y4i A 8
1y63 A 65
1y6v A 54
1y9l A 97
1yks A 266
1yks A 530
1ym1 A 200
1ypf A 175
1yqg A 226
1yqt A 542
1yqw A 132
1yqw A 31
1yqz A 157
1yrb A 65
1ys1 X 60
1yt3 A 210
1yyh A 225
1z6o M 18
1z8o A 79
1zb1 A 59
1zcs A 195
1zem A 17
1zpd A 439
1zs4 A 63
1zs9 A 82
1zy4 A 971
1zy7 A 628
1zzu A 397
2a2m A 135
2a35 A 15
2a61 A 50
2a8n A 53
2act A 141
2aeu A 240
2ash A 301
2b06 A 50
2b0j A 278
2b3y A 222
2b3y A 801
2b4p A 334
2b4v A 438
2b69 A 188
2bbr A 135
2bcg G 141
2bcg G 186
2bcg G 93
2bfy A 333
2bg5 A 252
2bgk A 26
2bh4 X 56
2bka A 226
2bka A 28
2bkx A 183
2bl0 C 52
2bl0 C 72
2bl9 A 114
2boo A 105
2bpq A 161
2bpt A 148
2bry A 93
2byg A 231
2c0n A 149
2c0r A 44
2c15 A 106
2c1z A 143
2c2n A 131
2c2u A 54
2c31 A 199
2c31 A 451
2c42 A 962
2c4m A 317
2c53 A 110
2c82 A 22
2cb5 A 130
2cc0 A 73
2cfm A 147
2cfm A 61
2cgl A 159
2cho A 181
2cmd A 10
2cxb A 58
2cz9 A 229
2czd A 63
2d1s A 165
2d29 A 8
2d2e A 114
2d4v A 315
2d58 A 116
2d5f A 474
2d68 A 106
2d73 A 483
2dek A 243
2dfd A 201
2dga A 487
2dkh A 78
2dpl A 30
2dpo A 236
2ds5 A 36
2dtr A 26
2dv1 A 386
2dvk A 152
2e7z A 261
2ebf X 1058
2eut A 232
2ez9 A 446
2f02 A 270
2f0a A 290
2f1n A 178
2f22 A 71
2f4q A 90
2f5x A 137
2f7a A 127
2f7b A 127
2fa5 A 48
2fa8 A 70
2faf A 42
2fao A 720
2fb9 A 308
2fe3 A 136
2fe5 A 264
2ff4 A 244
2fgq X 95
2fhx A 118
2fl7 A 200
2fr5 A 65
2fr5 A 99
2fsa A 53
2fxu A 273
2fzw A 99
2g0i A 26
2g29 A 194
2g84 A 112
2g84 A 77
2g9w A 108
2g9w A 8
2gau A 152
2gfn A 82
2gfs A 243
2gg6 A 53
2ggn X 205
2gha A 290
2gig A 55
2gm6 A 31
2gn0 A 244
2gpi A 36
2gpu A 362
2gqt A 107
2gvi A 195
2gvk A 71
2h1c A 101
2h1v A 169
2h1v A 92
2h2t B 183
2h3l A 1387
2h88 B 43
2hdo A 107
2he2 A 453
2hhp A 251
2hmc A 168
2hp0 A 232
2hrc A 169
2hrz A 18
2hwx A 1297
2hxm A 167
2hxv A 193
2hxv A 85
2hy1 A 145
2i1n A 169
2i1u A 100
2i62 A 124
2i8d A 67
2iac A 70
2ica A 143
2iid A 309
2iqj A 48
2iru A 148
2iwo A 1871
2iwr A 192
2j0a A 230
2j7u A 366
2j9w A 123
2jae A 207
2jbz A 45
2jg6 A 158
2nq5 A 156
2nq5 A 543
2nq5 A 558
2nqt A 19
2ntu A 200
2og1 A 150
2ooa A 945
2opg A 1663
2oqx A 136
2ou3 A 111
2p02 A 236
2por A 77
2pvb A 98
3cao A 73
3gcb A 355
3man A 63
4lzt A 4
5pal A 98
