# Supplementary material for: The Role of Local Backrub Motions in Evolved and Designed Mutations
Source: PLoS Comput Biol. 2012 Aug 2;8(8):e1002629. doi: 10.1371/journal.pcbi.1002629 (PMC3410847; doi:10.1371/journal.pcbi.1002629)
Supplement: Dataset S3 — This is a compressed tar archive containing lists of all individual examples and PDB coordinates for average and calculated structures (a README file explains the naming conventions) for both the crystal-structure ensembles and the BRDEE calculated structures. (GZ) [file pcbi.1002629.s003.gz › DatasetS3_PDBs/ncaps/ncap_nd.txt]

1a8d A 234
1aj8 A 191
1ako A 84
1alu A 155
1atl A 15
1azo A 147
1b6g A 230
1b8p A 303
1bam A 116
1bgp A 154
1bsw A 15
1c1k A 15
1cf3 A 150
1cf3 A 227
1chm A 129
1cjw A 66
1csi A 257
1ctj A 69
1deu A 104
1djp A 1309
1ds1 A 185
1dwk A 68
1dxj A 8
1e19 A 138
1e3d B 191
1e4m M 419
1e9g A 211
1edt A 62
1ef1 C 566
1ef8 A 223
1ekq A 123
1epx A 207
1eqc A 266
1eto A 84
1euv A 408
1ew0 A 163
1f0l A 290
1fn9 A 7
1fp2 A 320
1fsj B 72
1fvu A 22
1fz1 A 468
1fz1 E 73
1g4i A 89
1g94 A 12
1g94 A 63
1gkp A 162
1gmx A 8
1go3 F 48
1gpe A 231
1gql A 303
1gql A 607
1gu7 A 148
1gve A 20
1gx1 A 72
1gyx A 13
1h0h A 333
1h0h A 478
1h2b A 311
1h4x A 22
1h70 A 134
1hd2 A 77
1hgx A 16
1hjs A 58
1hx6 A 320
1i6m A 209
1ifc A 24
1iom A 187
1iqc A 268
1iue A 65
1iuk A 2
1j2j A 135
1j34 B 222
1jbe A 64
1jbo B 3
1jdw A 274
1jhd A 60
1jnd A 372
1jvb A 145
1jw9 B 111
1jye A 129
1k0m A 225
1k20 A 44
1k3w A 190
1k7i A 98
1k8u A 69
1k92 A 312
1kgs A 60
1ku1 A 694
1kw6 B 90
1l3l A 175
1l6x B 24
1l8n A 296
1l8r A 244
1lc5 A 249
1lm5 A 2681
1ls9 A 71
1lu4 A 1066
1luc A 197
1m0s A 2
1m7v A 297
1mg7 A 153
1moq A 522
1mr7 A 169
1ms9 A 613
1mvo A 60
1mw9 X 113
1n63 B 794
1nd1 A 15
1ne2 A 30
1ney A 105
1nfp A 173
1nns A 298
1nrw A 114
1nwz A 19
1nwz A 43
1o26 A 163
1o5k A 51
1o7j A 299
1o8v A 26
1oai A 581
1oao A 191
1oc7 A 102
1odo A 180
1of8 A 258
1ofw A 258
1oih A 38
1omh A 225
1oqc A 18
1oth A 312
1p1m A 309
1p2f A 82
1p5g X 359
1p5z B 148
1pcf A 106
1pfv A 351
1pg4 A 20
1pg4 A 391
1pj5 A 478
1pl4 A 19
1pmy A 108
1psr A 70
1pzs A 150
1q5m A 169
1q74 A 230
1q7z A 3
1qg8 A 42
1qjw A 101
1qsa A 247
1qsa A 571
1qt9 A 67
1qwk A 156
1qwr A 100
1r55 A 219
1r6x A 61
1r8s A 135
1ra0 A 254
1rbd A 24
1rec A 82
1rkd A 67
1rq2 A 207
1rx0 A 116
1rx0 A 20
1ry6 A 63
1ryl A 11
1s1f A 213
1sa3 A 221
1sgw A 103
1si6 X 179
1sk4 A 287
1sk7 A 171
1svd M 23
1sw5 A 242
1szo A 180
1t2d A 294
1t3q A 93
1t3t A 48
1t56 A 98
1t6s A 24
1t6t1 72
1t7r A 771
1t8k A 35
1tcv A 8
1tiq A 46
1tua A 142
1tuo A 365
1tzz A 1222
1u0k A 132
1u0k A 31
1u6z A 398
1uc4 A 121
1uca A 97
1uhe A 93
1ukm A 24
1upk A 91
1uqz A 42
1utg A 31
1uu3 A 178
1uvj A 229
1uwc A 165
1uwz A 2
1v30 A 65
1v54 E 25
1v58 A 220
1v71 A 69
1v77 A 138
1v8a A 120
1v96 A 95
1v9m A 226
1v9y A 46
1vhe A 351
1via A 152
1vkb A 71
1vke A 42
1vlo A 161
1vly A 166
1vyb A 162
1vyi A 233
1w3i A 141
1w3i A 268
1w3y A 802
1w4v A 94
1w9a A 97
1wcf A 142
1wly A 119
1wov A 184
1wp5 A 309
1wpn A 43
1ws8 A 51
1wte A 2
1wuc A 190
1wui L 201
1wve C 659
1wy1 A 49
1wy2 A 234
1wy2 A 5
1wzn A 120
1x13 A 1224
1x3k A 122
1x6v B 260
1x88 A 29
1x9d A 247
1xcr A 183
1xdw A 58
1xdz A 2
1xgk A 330
1xiy A 90
1xje A 576
1xju A 31
1xk4 A 67
1xlq A 64
1xm8 A 239
1xng A 134
1xph A 288
1xtt A 24
1xuu A 89
1y08 A 231
1y1x A 111
1y7t A 305
1ycd A 58
1yii A 46
1yku A 105
1yle A 188
1yp1 A 15
1ypq A 164
1yqg A 188
1yqt A 242
1yqt A 485
1ytv A 96
1z03 A 23
1z3x A 19
1z5r A 14
1z6n A 13
1z8o A 210
1zch A 2
1zcs A 449
1zd0 A 132
1zed A 185
1zhh B 136
1zin A 200
1zko A 113
1zkp A 191
1zr6 A 262
1zrn A 59
1zwz A 15
1zzw A 448
256b A 2
2a6n A 52
2a84 A 203
2a9i A 15
2a9i A 49
2abs A 223
2afz A 49
2ah5 A 39
2aml A 173
2anv A 80
2ap1 A 104
2as0 A 341
2as0 A 7
2asd A 167
2b3h A 251
2bbr A 108
2bfy A 189
2bgx A 40
2bhq A 127
2bk9 A 124
2bk9 A 2
2bky X 15
2blf B 566
2blq A 164
2bnm A 25
2bpt A 401
2bqx A 156
2bwl A 49
2c1d B 141
2c1l A 142
2c42 A 187
2c4e A 262
2c81 A 319
2cbz A 799
2ccm A 127
2cgl A 273
2cit A 75
2coh A 89
2cvl A 44
2cx1 A 172
2cx1 A 97
2cxi A 299
2cxn A 539
2cyy A 6
2cz9 A 125
2d0i A 219
2d39 A 171
2dbn A 410
2ddf A 232
2deb A 73
2dm9 A 127
2dq6 A 837
2dsj A 51
2dxf A 47
2e7z A 493
2etb A 76
2eu9 A 242
2ex0 A 248
2ex4 A 187
2f02 A 185
2f3b A 220
2f6u A 1144
2fbl A 66
2fhf A 851
2fhz B 15
2fm6 A 139
2fmp A 133
2fnu A 232
2fnu A 354
2fs7 A 25
2ftx A 133
2ftx A 189
2fue A 55
2fwh A 495
2fwh A 533
2fzp A 222
2g9z A 141
2gai A 214
2gai A 354
2gai A 86
2gcu A 217
2gha A 188
2gj3 A 51
2gn4 A 139
2gok A 284
2gpe A 11
2gpu A 333
2guk A 7
2gwh A 223
2h12 A 104
2h12 A 200
2h12 A 240
2h18 A 139
2h30 A 161
2hiy A 167
2hly A 29
2hng A 92
2hp0 A 405
2hp0 A 72
2hxi A 75
2hyv A 238
2hzi A 322
2i17 A 137
2i53 A 125
2i9i A 130
2ibd A 86
2ig8 A 52
2iid A 385
2ij2 A 250
2inc A 184
2ix4 A 76
2iyv A 154
2j0a A 204
2j3x A 34
2j9w A 197
2jbh A 216
2jc9 A 252
2je6 B 178
2nqo B 493
2nt0 A 203
2o37 A 18
2o3j A 219
2o4d A 116
2o6y A 178
2o6y A 18
2o6y A 99
2o8p A 49
2ob5 A 10
2oc5 A 143
2oc5 A 229
2od0 A 50
2odf A 115
2og5 A 17
2opl A 83
2or2 A 54
2ot9 A 88
2ozt A 171
3gcb A 303
4ubp A 4
4ubp C 4
5pal A 78
