# Supplementary material for: The Role of Local Backrub Motions in Evolved and Designed Mutations
Source: PLoS Comput Biol. 2012 Aug 2;8(8):e1002629. doi: 10.1371/journal.pcbi.1002629 (PMC3410847; doi:10.1371/journal.pcbi.1002629)
Supplement: Dataset S3 — This is a compressed tar archive containing lists of all individual examples and PDB coordinates for average and calculated structures (a README file explains the naming conventions) for both the crystal-structure ensembles and the BRDEE calculated structures. (GZ) [file pcbi.1002629.s003.gz › DatasetS3_PDBs/ncaps/ncap_st.txt]

1a8o A 178
1a8q A 173
1aii A 299
1b0b A 58
1b0n A 16
1b25 A 518
1b66 A 105
1bf6 A 134
1bgp A 105
1bsw A 179
1bxe A 28
1c3c A 15
1c96 A 249
1ccr A 57
1ccw B 9
1chm A 271
1csi A 103
1csi A 297
1csi A 426
1ctf A 99
1d3g A 261
1d5t A 167
1d7o A 151
1dc1 A 20
1dxy A 190
1dz4 A 192
1dz4 A 234
1e4m M 311
1e59 A 152
1e7l A 140
1eco A 93
1ei5 A 231
1ej2 A 51
1eo6 A 10
1eu1 A 463
1eu8 A 390
1ewf A 10
1f00 I 852
1f08 A 242
1f0y A 178
1f0y A 228
1f4t A 195
1f8n A 394
1flj A 219
1fs7 A 375
1fvg A 102
1g01 A 558
1g0o A 127
1g0s A 104
1g12 A 110
1g1s A 11
1g1t A 11
1g55 A 127
1g55 A 61
1g8k A 345
1g97 A 159
1gde A 178
1gny A 156
1goi A 37
1gp6 A 333
1gpe A 154
1gql A 476
1gu7 A 162
1gvj A 425
1h0h A 885
1h4p A 308
1h8u A 12
1hbn C 32
1hfe L 202
1hm6 A 114
1hm6 A 73
1hnj A 89
1hp1 A 439
1hw1 A 7
1hxp A 248
1i39 A 42
1i58 A 478
1i7h A 66
1ib2 A 874
1ig0 A 125
1ihb A 139
1it2 A 12
1ix1 A 149
1iye A 74
1j1n A 401
1jd1 A 48
1jfb A 106
1jh6 A 128
1jh6 A 94
1ji1 A 441
1ji7 A 30
1jjt A 99
1jl3 A 112
1jmx A 33
1jq5 A 198
1jsd A 56
1jv1 A 134
1k1b A 166
1k4i A 110
1k4i A 50
1k4n A 138
1k55 A 162
1k75 A 396
1k7i A 49
1kaf A 107
1kap P 89
1kbl A 360
1kgs A 153
1kjw A 490
1kpf A 17
1ktb A 145
1ktb A 246
1kv9 A 612
1kzf A 143
1l1d A 391
1l2t A 117
1lm5 A 2746
1lm5 A 2784
1lm8 V 157
1lqt A 419
1ls6 A 154
1ls6 A 269
1lw6 I 31
1lxj A 90
1m1n B 277
1m33 A 60
1m3q A 183
1m70 A 175
1m7j A 199
1mba A 3
1mgt A 111
1mi3 A 255
1mi3 A 293
1mlw A 167
1mlw A 301
1mo0 A 176
1mpg A 157
1mus A 45
1n3y A 183
1n63 A 88
1n63 C 77
1n8v A 37
1nd1 A 179
1nh2 D 13
1ni4 A 101
1ni4 A 274
1ni4 A 302
1nln A 76
1nn5 A 47
1nof A 60
1npy A 219
1npy A 256
1nqz A 78
1ns5 A 109
1nth A 209
1nu5 A 170
1nvm A 28
1nyt A 76
1o4k A 13
1o4s A 359
1o5k A 110
1ofc X 801
1ojh A 8
1oqv A 116
1p3c A 202
1p4o A 1078
1p4o A 1150
1p4o A 1187
1p5b A 114
1pam A 114
1pdo A 110
1pva A 78
1pwg A 136
1q0u A 114
1q0u A 133
1q2o A 145
1q2w A 292
1q5k A 330
1q7e A 110
1q7e A 342
1q8r A 28
1qgi A 119
1qgu B 47
1qmg A 518
1qo2 A 232
1qoz A 118
1qv0 A 131
1qwg A 146
1qwk A 244
1qwo A 230
1qwo A 263
1qz9 A 384
1r0p A 1329
1r1m A 124
1r2r A 105
1r5l A 215
1r6w A 167
1r6w A 241
1r6w A 55
1r7j A 5
1r9d A 140
1rec A 24
1rhs A 224
1rkq A 23
1rqb A 435
1ru0 A 9
1rwx A 207
1ryp N 161
1s9r A 107
1sbx A 154
1sgv A 18
1sh7 A 241
1sqg A 37
1sqw A 5
1svi A 120
1svi A 85
1syy A 71
1t06 A 78
1t2a A 280
1t3c A 75
1t3t A 236
1t3t A 538
1t5b A 67
1t7r A 800
1tca A 267
1tp9 A 154
1tqw A 915
1tuk A 50
1txg A 272
1ty9 A 93
1tzp A 131
1u02 A 48
1u6r A 344
1u8v A 413
1uar A 11
1uc4 A 109
1uc4 A 275
1uc4 G 132
1ufi A 8
1ukz A 188
1umd B 310
1umd B 5
1uqz A 168
1usp A 106
1utx A 16
1uwc A 7
1v37 A 109
1vcl A 342
1vdv A 347
1vfv A 69
1vht A 133
1vjo A 135
1vk2 A 98
1vki A 8
1vl1 A 171
1vzo A 150
1w0u A 451
1w2l A 84
1w79 A 99
1w9i A 337
1wb6 A 937
1wer A 923
1wlz A 282
1wmh A 37
1wmu A 118
1wmu A 52
1wmz A 23
1woq A 50
1wta A 177
1wtj A 32
1wvf A 282
1wvq A 148
1wxc A 152
1wz8 A 72
1wzc A 43
1x13 A 1268
1x38 A 24
1x3o A 2
1x6v B 36
1x9u A 50
1xa3 A 107
1xa3 A 304
1xdn A 65
1xdw A 191
1xdz A 18
1xfi A 302
1xg2 A 293
1xg4 A 221
1xg7 A 115
1xge A 199
1xkg A 64
1xnf A 37
1xng A 102
1xor A 208
1xqf A 347
1xu9 A 220
1xx1 A 175
1y37 A 78
1y5i B 436
1y6x A 60
1y71 A 108
1y7r A 10
1y7y A 54
1yhl A 275
1ylm A 82
1ymi A 129
1yqt A 455
1yro A 22
1ys7 A 180
1ysl A 252
1yt8 A 290
1yuc A 340
1z47 A 229
1z67 A 62
1z6m A 109
1z6m A 162
1z70 X 1227
1zai A 159
1zai A 244
1zgd A 169
1zk7 A 185
1zm8 A 244
1znd A 127
1zr6 A 435
1zxx A 257
1zzk A 66
2a40 B 242
2a61 A 95
2a6c A 21
2aax A 737
2adf L 120
2agd A 293
2akf A 431
2anv A 5
2aq5 A 375
2ash A 42
2b3h A 141
2b4p A 160
2b4v A 32
2b7k A 208
2baa A 167
2bbr A 80
2bcg G 175
2bek A 229
2bem A 36
2bg1 A 609
2bgi A 234
2bhg A 195
2bik B 280
2bnm A 36
2bvf A 292
2bwx A 283
2byi A 99
2c0h A 256
2c15 A 64
2c1v A 182
2c3f A 319
2c5a A 276
2c71 A 550
2c71 A 659
2c76 A 147
2cap A 108
2cc0 A 135
2ccm A 161
2ccq A 24
2cdc A 216
2cdn A 43
2cf7 A 110
2cit A 199
2cit A 20
2ciw A 49
2cjj A 45
2cxi A 175
2d16 A 143
2d1s A 112
2d29 A 67
2d3n A 81
2d3y A 123
2d4p A 24
2d4x A 175
2d58 A 82
2d5k A 91
2d5w A 198
2d5x A 118
2d5x A 3
2d7v A 131
2dbn A 152
2dbn A 75
2dby A 253
2dc1 A 149
2deb A 420
2dka A 452
2dm9 A 98
2dq6 A 621
2dsk A 642
2e1n A 41
2e1n A 77
2e2o A 276
2ebf X 592
2ebf X 897
2eu9 A 462
2ev0 A 63
2ev1 A 159
2ev1 A 68
2ewf A 152
2exv A 67
2f2e A 83
2f3b A 12
2f4p A 124
2f5g A 114
2f60 K 159
2f9i B 250
2fa1 A 114
2ffu A 286
2fgb A 289
2fma A 146
2fq3 A 363
2fsx A 8
2ftx B 199
2ful A 357
2fyf A 214
2g0w A 88
2g28 A 158
2g5d A 231
2ga4 A 151
2ga4 A 192
2gag D 35
2gai A 345
2gg2 A 7
2ggn X 9
2gh9 A 84
2gha A 359
2gjs A 214
2gsf A 792
2gso A 220
2guh A 14
2gwg A 314
2gwg A 42
2gwh A 161
2h26 A 59
2h3b A 472
2h88 C 4
2h8f A 3
2h9a B 106
2hai A 196
2hdo A 37
2hds A 226
2hjp A 268
2hps A 136
2hps A 5
2hxp A 312
2hxt A 198
2hyv A 313
2i0q A 155
2i17 A 244
2i3f A 138
2i51 A 117
2i6d A 3
2i6h A 169
2iai A 13
2ibj A 8
2ic7 A 3
2icu A 188
2ij2 A 72
2ikb A 35
2img A 135
2iqj A 74
2isa A 225
2isw A 5
2ivx A 21
2j13 A 227
2j27 A 130
2j89 A 101
2j91 A 31
2jae A 441
2jba A 60
2je8 A 477
2jgb A 74
2lis A 43
2nr4 A 63
2nve A 78
2nvr A 816
2o2k A 1248
2o8p A 145
2ob3 A 142
2ofy A 7
2og9 A 137
2ogf A 17
2oml A 118
2opl A 152
2oq1 A 171
2oqk A 96
2ow9 A 109
2ox0 A 246
2uag A 159
3gcb A 128
3prn A 87
3sli A 263
4tmk A 163
