# Supplementary material for: The Role of Local Backrub Motions in Evolved and Designed Mutations
Source: PLoS Comput Biol. 2012 Aug 2;8(8):e1002629. doi: 10.1371/journal.pcbi.1002629 (PMC3410847; doi:10.1371/journal.pcbi.1002629)
Supplement: Dataset S3 — This is a compressed tar archive containing lists of all individual examples and PDB coordinates for average and calculated structures (a README file explains the naming conventions) for both the crystal-structure ensembles and the BRDEE calculated structures. (GZ) [file pcbi.1002629.s003.gz › DatasetS3_PDBs/aromatics/avg_ee.pdb]

ATOM      1  N   ALA     1     -11.909  -1.829   0.648  1.00100.65           N  
ATOM      2  CA  ALA     1     -10.952  -2.095  -0.163  1.00 57.11           C  
ATOM      3  C   ALA     1     -10.728  -0.992  -1.127  1.00 38.33           C  
ATOM      4  O   ALA     1     -11.575  -0.394  -1.581  1.00 81.81           O  
ATOM      5  CB  ALA     1     -11.238  -3.210  -0.764  1.00109.08           C  
ATOM      6  H   ALA     1     -12.626  -1.550   0.286  1.00130.20           H  
ATOM      7  HA  ALA     1     -10.176  -2.284   0.371  1.00 70.60           H  
ATOM      8  N   ALA     2      -9.586  -0.724  -1.431  1.00 26.03           N  
ATOM      9  CA  ALA     2      -9.244   0.297  -2.364  1.00 44.41           C  
ATOM     10  C   ALA     2      -8.346  -0.279  -3.423  1.00 48.34           C  
ATOM     11  O   ALA     2      -7.522  -1.126  -3.141  1.00 65.35           O  
ATOM     12  CB  ALA     2      -8.561   1.374  -1.685  1.00 72.36           C  
ATOM     13  H   ALA     2      -8.891  -1.187  -1.043  1.00 62.83           H  
ATOM     14  HA  ALA     2     -10.142   0.688  -2.799  1.00 57.91           H  
ATOM     15  N   PHE     3      -8.507   0.169  -4.643  1.00 42.86           N  
ATOM     16  CA  PHE     3      -7.648  -0.278  -5.719  1.00 47.94           C  
ATOM     17  C   PHE     3      -7.443   0.820  -6.729  1.00 36.90           C  
ATOM     18  O   PHE     3      -8.224   1.753  -6.806  1.00 37.23           O  
ATOM     19  CB  PHE     3      -8.190  -1.534  -6.405  1.00 30.00           C  
ATOM     20  CG  PHE     3      -9.482  -1.314  -7.138  1.00 30.00           C  
ATOM     21  CZ  PHE     3     -11.873  -0.906  -8.497  1.00 30.00           C  
ATOM     22  CE1 PHE     3     -10.672  -0.610  -9.106  1.00 30.00           C  
ATOM     23  CD2 PHE     3     -10.694  -1.607  -6.540  1.00 30.00           C  
ATOM     24  CD1 PHE     3      -9.484  -0.814  -8.429  1.00 30.00           C  
ATOM     25  CE2 PHE     3     -11.884  -1.405  -7.212  1.00 30.00           C  
ATOM     26  H   PHE     3      -9.202   0.819  -4.905  1.00 43.52           H  
ATOM     27  HA  PHE     3      -6.672  -0.510  -5.266  1.00 30.00           H  
ATOM     28  HB2 PHE     3      -7.436  -1.908  -7.112  1.00 30.00           H  
ATOM     29  HB3 PHE     3      -8.339  -2.318  -5.647  1.00 30.00           H  
ATOM     30  HD2 PHE     3     -10.711  -2.006  -5.516  1.00 30.00           H  
ATOM     31  HD1 PHE     3      -8.532  -0.576  -8.924  1.00 30.00           H  
ATOM     32  HE1 PHE     3     -10.661  -0.214 -10.133  1.00 30.00           H  
ATOM     33  HE2 PHE     3     -12.841  -1.641  -6.724  1.00 30.00           H  
ATOM     34  HZ  PHE     3     -12.820  -0.746  -9.035  1.00 30.00           H  
ATOM     35  N   ALA     4      -6.371   0.707  -7.484  1.00 38.71           N  
ATOM     36  CA  ALA     4      -6.058   1.657  -8.523  1.00 35.12           C  
ATOM     37  C   ALA     4      -6.114   0.997  -9.836  1.00 24.05           C  
ATOM     38  O   ALA     4      -5.706  -0.111  -9.974  1.00 50.09           O  
ATOM     39  CB  ALA     4      -4.720   2.205  -8.328  1.00 63.87           C  
ATOM     40  H   ALA     4      -5.710  -0.026  -7.394  1.00 51.60           H  
ATOM     41  HA  ALA     4      -6.759   2.463  -8.501  1.00 52.59           H  
ATOM     42  N   ALA     5      -6.630   1.677 -10.792  1.00 38.89           N  
ATOM     43  CA  ALA     5      -6.696   1.190 -12.110  1.00 67.94           C  
ATOM     44  C   ALA     5      -6.051   2.099 -13.003  1.00 86.96           C  
ATOM     45  O   ALA     5      -6.172   3.228 -12.919  1.00 98.16           O  
ATOM     46  CB  ALA     5      -8.026   1.034 -12.520  1.00108.85           C  
ATOM     47  H   ALA     5      -7.002   2.555 -10.677  1.00 53.50           H  
ATOM     48  HA  ALA     5      -6.246   0.268 -12.168  1.00 82.73           H  
ATOM     49  N   ALA     6      -7.135   5.843 -11.797  1.00132.42           N  
ATOM     50  CA  ALA     6      -8.190   6.060 -10.974  1.00129.34           C  
ATOM     51  C   ALA     6      -8.158   5.235  -9.778  1.00 94.81           C  
ATOM     52  O   ALA     6      -7.747   4.149  -9.854  1.00 85.97           O  
ATOM     53  CB  ALA     6      -9.298   5.814 -11.654  1.00161.89           C  
ATOM     54  H   ALA     6      -6.950   5.007 -12.053  1.00122.06           H  
ATOM     55  HA  ALA     6      -8.193   7.003 -10.717  1.00158.11           H  
ATOM     56  N   ALA     7      -8.586   5.755  -8.681  1.00 93.70           N  
ATOM     57  CA  ALA     7      -8.656   5.049  -7.468  1.00 74.72           C  
ATOM     58  C   ALA     7     -10.081   4.830  -7.113  1.00 51.32           C  
ATOM     59  O   ALA     7     -10.898   5.713  -7.209  1.00 65.70           O  
ATOM     60  CB  ALA     7      -8.010   5.798  -6.416  1.00 99.57           C  
ATOM     61  H   ALA     7      -8.880   6.659  -8.606  1.00117.26           H  
ATOM     62  HA  ALA     7      -8.145   4.117  -7.572  1.00 81.54           H  
ATOM     63  N   ALA     8     -10.371   3.651  -6.713  1.00 34.17           N  
ATOM     64  CA  ALA     8     -11.693   3.293  -6.336  1.00 41.12           C  
ATOM     65  C   ALA     8     -11.678   2.696  -4.968  1.00 44.78           C  
ATOM     66  O   ALA     8     -10.789   2.002  -4.577  1.00 43.36           O  
ATOM     67  CB  ALA     8     -12.244   2.292  -7.283  1.00 73.13           C  
ATOM     68  H   ALA     8      -9.714   2.935  -6.645  1.00 43.32           H  
ATOM     69  HA  ALA     8     -12.311   4.182  -6.360  1.00 45.90           H  
ATOM     70  N   ALA     9     -12.662   2.973  -4.247  1.00 78.87           N  
ATOM     71  CA  ALA     9     -12.796   2.415  -2.945  1.00102.92           C  
ATOM     72  C   ALA     9     -14.012   1.794  -2.842  1.00150.14           C  
ATOM     73  O   ALA     9     -14.946   2.333  -3.290  1.00181.66           O  
ATOM     74  CB  ALA     9     -12.722   3.395  -1.998  1.00135.99           C  
ATOM     75  H   ALA     9     -13.367   3.569  -4.539  1.00 98.03           H  
ATOM     76  HA  ALA     9     -12.067   1.727  -2.720  1.00 89.99           H  
ATOM     77  N   ALA    10     -13.992   0.660  -2.263  1.00166.85           N  
ATOM     78  CA  ALA    10     -15.106  -0.075  -2.086  1.00211.25           C  
ATOM     79  C   ALA    10     -15.287  -0.506  -0.764  1.00223.24           C  
ATOM     80  O   ALA    10     -14.470  -0.835  -0.109  1.00208.77           O  
ATOM     81  CB  ALA    10     -15.077  -1.151  -2.805  1.00244.71           C  
ATOM     82  H   ALA    10     -13.230   0.237  -1.917  1.00159.82           H  
ATOM     83  HA  ALA    10     -15.856   0.480  -2.389  1.00234.06           H  
TER       1      ALA    10 
END   
