# Supplementary material for: The Role of Local Backrub Motions in Evolved and Designed Mutations
Source: PLoS Comput Biol. 2012 Aug 2;8(8):e1002629. doi: 10.1371/journal.pcbi.1002629 (PMC3410847; doi:10.1371/journal.pcbi.1002629)
Supplement: Dataset S3 — This is a compressed tar archive containing lists of all individual examples and PDB coordinates for average and calculated structures (a README file explains the naming conventions) for both the crystal-structure ensembles and the BRDEE calculated structures. (GZ) [file pcbi.1002629.s003.gz › DatasetS3_PDBs/aromatics/avg_gly.pdb]

ATOM      1  N   ALA     1     -11.913  -1.918   0.686  1.00 85.73           N  
ATOM      2  CA  ALA     1     -10.934  -2.158  -0.161  1.00 46.64           C  
ATOM      3  C   ALA     1     -10.722  -1.008  -1.102  1.00 33.25           C  
ATOM      4  O   ALA     1     -11.581  -0.415  -1.544  1.00 75.48           O  
ATOM      5  CB  ALA     1     -11.227  -3.261  -0.825  1.00 89.14           C  
ATOM      6  H   ALA     1     -12.680  -1.676   0.364  1.00107.46           H  
ATOM      7  HA  ALA     1     -10.125  -2.348   0.373  1.00 65.77           H  
ATOM      8  N   ALA     2      -9.580  -0.702  -1.393  1.00 31.05           N  
ATOM      9  CA  ALA     2      -9.230   0.345  -2.318  1.00 38.55           C  
ATOM     10  C   ALA     2      -8.477  -0.260  -3.474  1.00 40.33           C  
ATOM     11  O   ALA     2      -7.783  -1.239  -3.310  1.00 59.19           O  
ATOM     12  CB  ALA     2      -8.391   1.338  -1.656  1.00 61.77           C  
ATOM     13  H   ALA     2      -8.870  -1.144  -0.981  1.00 74.14           H  
ATOM     14  HA  ALA     2     -10.130   0.833  -2.670  1.00 48.22           H  
ATOM     15  CB  PHE     3      -8.731  -1.226  -6.545  1.00 30.00           C  
ATOM     16  CG  PHE     3      -9.991  -0.678  -7.147  1.00 30.00           C  
ATOM     17  CZ  PHE     3     -12.328   0.337  -8.261  1.00 30.00           C  
ATOM     18  CE1 PHE     3     -11.120   0.519  -8.901  1.00 30.00           C  
ATOM     19  CD2 PHE     3     -11.211  -0.854  -6.518  1.00 30.00           C  
ATOM     20  CD1 PHE     3      -9.959   0.013  -8.345  1.00 30.00           C  
ATOM     21  CE2 PHE     3     -12.374  -0.350  -7.069  1.00 30.00           C  
ATOM     22  H   PHE     3      -9.191   1.101  -4.819  1.00 30.00           H  
ATOM     23  HA  PHE     3      -6.968  -0.652  -5.445  1.00 30.00           H  
ATOM     24  HB2 PHE     3      -8.115  -1.670  -7.343  1.00 30.00           H  
ATOM     25  HB3 PHE     3      -8.989  -2.040  -5.850  1.00 30.00           H  
ATOM     26  HD2 PHE     3     -11.255  -1.403  -5.565  1.00 30.00           H  
ATOM     27  HD1 PHE     3      -9.000   0.164  -8.863  1.00 30.00           H  
ATOM     28  HE1 PHE     3     -11.080   1.067  -9.855  1.00 30.00           H  
ATOM     29  HE2 PHE     3     -13.336  -0.498  -6.556  1.00 30.00           H  
ATOM     30  HZ  PHE     3     -13.252   0.736  -8.704  1.00 30.00           H  
ATOM     31  N   PHE     3      -8.608   0.318  -4.642  1.00 33.87           N  
ATOM     32  CA  PHE     3      -7.897  -0.183  -5.799  1.00 40.97           C  
ATOM     33  C   PHE     3      -7.523   0.945  -6.725  1.00 33.57           C  
ATOM     34  O   PHE     3      -8.111   2.013  -6.679  1.00 33.85           O  
ATOM     35  N   ALA     4      -6.542   0.687  -7.565  1.00 39.87           N  
ATOM     36  CA  ALA     4      -6.121   1.628  -8.572  1.00 41.41           C  
ATOM     37  C   ALA     4      -6.112   0.976  -9.872  1.00 27.37           C  
ATOM     38  O   ALA     4      -5.713  -0.122  -9.961  1.00 59.59           O  
ATOM     39  CB  ALA     4      -4.827   2.104  -8.295  1.00 75.86           C  
ATOM     40  H   ALA     4      -6.031  -0.155  -7.566  1.00 51.13           H  
ATOM     41  HA  ALA     4      -6.768   2.461  -8.599  1.00 63.35           H  
ATOM     42  N   ALA     5      -6.559   1.645 -10.872  1.00 35.72           N  
ATOM     43  CA  ALA     5      -6.567   1.157 -12.167  1.00 70.18           C  
ATOM     44  C   ALA     5      -6.024   2.097 -13.110  1.00 77.00           C  
ATOM     45  O   ALA     5      -6.211   3.220 -13.055  1.00 76.81           O  
ATOM     46  CB  ALA     5      -7.817   0.874 -12.544  1.00122.48           C  
ATOM     47  H   ALA     5      -6.915   2.511 -10.810  1.00 52.74           H  
ATOM     48  HA  ALA     5      -6.039   0.313 -12.188  1.00 95.00           H  
ATOM     49  N   ALA     6      -7.492   5.512 -12.332  1.00127.79           N  
ATOM     50  CA  ALA     6      -8.566   5.665 -11.469  1.00141.39           C  
ATOM     51  C   ALA     6      -8.391   5.007 -10.193  1.00102.13           C  
ATOM     52  O   ALA     6      -7.713   4.066 -10.146  1.00 79.26           O  
ATOM     53  CB  ALA     6      -9.622   5.183 -12.056  1.00174.14           C  
ATOM     54  H   ALA     6      -7.128   4.692 -12.385  1.00104.38           H  
ATOM     55  HA  ALA     6      -8.715   6.622 -11.303  1.00178.24           H  
ATOM     56  N   ALA     7      -8.989   5.513  -9.158  1.00107.82           N  
ATOM     57  CA  ALA     7      -8.937   4.960  -7.875  1.00 80.31           C  
ATOM     58  C   ALA     7     -10.327   4.736  -7.411  1.00 56.23           C  
ATOM     59  O   ALA     7     -11.224   5.506  -7.638  1.00 75.99           O  
ATOM     60  CB  ALA     7      -8.254   5.859  -6.951  1.00101.96           C  
ATOM     61  H   ALA     7      -9.504   6.297  -9.179  1.00138.95           H  
ATOM     62  HA  ALA     7      -8.375   4.036  -7.909  1.00 78.69           H  
ATOM     63  N   GLY     8     -10.501   3.681  -6.772  1.00 35.41           N  
ATOM     64  CA  GLY     8     -11.790   3.369  -6.277  1.00 47.73           C  
ATOM     65  C   GLY     8     -11.723   2.784  -4.920  1.00 47.57           C  
ATOM     66  O   GLY     8     -10.711   2.353  -4.440  1.00 37.24           O  
ATOM     67  H   GLY     8      -9.789   3.049  -6.592  1.00 45.01           H  
ATOM     68  HA2 GLY     8     -12.397   4.261  -6.268  1.00 56.19           H  
ATOM     69  HA3 GLY     8     -12.263   2.673  -6.930  1.00 70.77           H  
ATOM     70  N   ALA     9     -12.819   2.780  -4.300  1.00 82.70           N  
ATOM     71  CA  ALA     9     -12.925   2.219  -3.007  1.00106.62           C  
ATOM     72  C   ALA     9     -14.120   1.501  -2.909  1.00144.09           C  
ATOM     73  O   ALA     9     -15.084   1.921  -3.434  1.00168.49           O  
ATOM     74  CB  ALA     9     -12.948   3.222  -2.063  1.00143.39           C  
ATOM     75  H   ALA     9     -13.633   3.155  -4.668  1.00101.64           H  
ATOM     76  HA  ALA     9     -12.133   1.590  -2.783  1.00 96.00           H  
ATOM     77  N   ALA    10     -14.053   0.427  -2.235  1.00162.25           N  
ATOM     78  CA  ALA    10     -15.153  -0.307  -2.023  1.00210.77           C  
ATOM     79  C   ALA    10     -15.346  -0.809  -0.768  1.00201.60           C  
ATOM     80  O   ALA    10     -14.590  -1.086  -0.136  1.00183.09           O  
ATOM     81  CB  ALA    10     -15.150  -1.239  -2.719  1.00254.22           C  
ATOM     82  H   ALA    10     -13.268   0.055  -1.837  1.00151.43           H  
ATOM     83  HA  ALA    10     -15.853   0.204  -2.248  1.00250.25           H  
TER       1      ALA    10 
END   
