# Supplementary material for: The Role of Local Backrub Motions in Evolved and Designed Mutations
Source: PLoS Comput Biol. 2012 Aug 2;8(8):e1002629. doi: 10.1371/journal.pcbi.1002629 (PMC3410847; doi:10.1371/journal.pcbi.1002629)
Supplement: Dataset S3 — This is a compressed tar archive containing lists of all individual examples and PDB coordinates for average and calculated structures (a README file explains the naming conventions) for both the crystal-structure ensembles and the BRDEE calculated structures. (GZ) [file pcbi.1002629.s003.gz › DatasetS3_PDBs/aromatics/brdee_gmec2_ee_1z84A_F171_Q188.pdb]

AUTHOR generated by ILMM
REMARK   6 
REMARK   7 -55.200634
ATOM      1  N   GLN A 169     -12.021  -2.276   0.338  1.00  0.00           N  
ATOM      2  CA  GLN A 169     -10.944  -2.419  -0.642  1.00  0.00           C  
ATOM      3  C   GLN A 169     -10.653  -1.097  -1.399  1.00  0.00           C  
ATOM      4  O   GLN A 169     -11.465  -0.604  -2.229  1.00  0.00           O  
ATOM      5  CB  GLN A 169     -11.211  -3.552  -1.656  1.00  0.00           C  
ATOM      6  CG  GLN A 169     -10.027  -3.756  -2.636  1.00  0.00           C  
ATOM      7  CD  GLN A 169      -8.829  -4.274  -1.846  1.00  0.00           C  
ATOM      8  OE1 GLN A 169      -8.855  -5.414  -1.350  1.00  0.00           O  
ATOM      9  NE2 GLN A 169      -7.786  -3.447  -1.726  1.00  0.00           N  
ATOM     10  H   GLN A 169     -12.941  -2.367  -0.043  1.00  0.00           H  
ATOM     11  HA  GLN A 169     -10.054  -2.688  -0.055  1.00  0.00           H  
ATOM     12  HB2 GLN A 169     -11.400  -4.491  -1.113  1.00  0.00           H  
ATOM     13  HB3 GLN A 169     -12.122  -3.322  -2.228  1.00  0.00           H  
ATOM     14  HG2 GLN A 169     -10.302  -4.472  -3.425  1.00  0.00           H  
ATOM     15  HG3 GLN A 169      -9.775  -2.808  -3.133  1.00  0.00           H  
ATOM     16 HE21 GLN A 169      -6.975  -3.736  -1.217  1.00  0.00           H  
ATOM     17 HE22 GLN A 169      -7.815  -2.539  -2.145  1.00  0.00           H  
ATOM     18  N   VAL A 170      -9.491  -0.539  -1.137  1.00  0.00           N  
ATOM     19  CA  VAL A 170      -9.014   0.638  -1.862  1.00  0.00           C  
ATOM     20  C   VAL A 170      -8.141   0.127  -3.004  1.00  0.00           C  
ATOM     21  O   VAL A 170      -7.238  -0.697  -2.802  1.00  0.00           O  
ATOM     22  CB  VAL A 170      -8.151   1.633  -0.959  1.00  0.00           C  
ATOM     23  CG1 VAL A 170      -7.715   2.856  -1.756  1.00  0.00           C  
ATOM     24  CG2 VAL A 170      -8.917   2.109   0.254  1.00  0.00           C  
ATOM     25  H   VAL A 170      -8.860  -0.873  -0.437  1.00  0.00           H  
ATOM     26  HA  VAL A 170      -9.887   1.210  -2.210  1.00  0.00           H  
ATOM     27  HB  VAL A 170      -7.271   1.062  -0.630  1.00  0.00           H  
ATOM     28 HG11 VAL A 170      -7.124   3.523  -1.110  1.00  0.00           H  
ATOM     29 HG12 VAL A 170      -7.103   2.539  -2.612  1.00  0.00           H  
ATOM     30 HG13 VAL A 170      -8.603   3.392  -2.119  1.00  0.00           H  
ATOM     31 HG21 VAL A 170      -8.285   2.789   0.844  1.00  0.00           H  
ATOM     32 HG22 VAL A 170      -9.825   2.639  -0.070  1.00  0.00           H  
ATOM     33 HG23 VAL A 170      -9.201   1.244   0.870  1.00  0.00           H  
ATOM     34  N   PHE A 171      -8.423   0.565  -4.223  1.00  0.00           N  
ATOM     35  H   PHE A 171      -9.163   1.194  -4.462  1.00  0.00           H  
ATOM     36  CA  PHE A 171      -7.598   0.105  -5.323  1.00  0.00           C  
ATOM     37  HA  PHE A 171      -6.590  -0.024  -4.928  1.00  0.00           H  
ATOM     38  C   PHE A 171      -7.471   1.112  -6.470  1.00  0.00           C  
ATOM     39  O   PHE A 171      -8.280   2.031  -6.571  1.00  0.00           O  
ATOM     40  CB  PHE A 171      -8.116  -1.219  -5.876  1.00  0.00           C  
ATOM     41  HB1 PHE A 171      -7.422  -1.592  -6.629  1.00  0.00           H  
ATOM     42  HB2 PHE A 171      -8.177  -1.890  -5.019  1.00  0.00           H  
ATOM     43  CG  PHE A 171      -9.509  -1.168  -6.453  1.00  0.00           C  
ATOM     44  CD1 PHE A 171      -9.694  -0.869  -7.808  1.00  0.00           C  
ATOM     45  HD1 PHE A 171      -8.832  -0.674  -8.446  1.00  0.00           H  
ATOM     46  CD2 PHE A 171     -10.617  -1.418  -5.634  1.00  0.00           C  
ATOM     47  HD2 PHE A 171     -10.473  -1.652  -4.579  1.00  0.00           H  
ATOM     48  CE1 PHE A 171     -10.987  -0.819  -8.344  1.00  0.00           C  
ATOM     49  HE1 PHE A 171     -11.131  -0.586  -9.399  1.00  0.00           H  
ATOM     50  CE2 PHE A 171     -11.909  -1.369  -6.170  1.00  0.00           C  
ATOM     51  HE2 PHE A 171     -12.770  -1.565  -5.533  1.00  0.00           H  
ATOM     52  CZ  PHE A 171     -12.094  -1.069  -7.525  1.00  0.00           C  
ATOM     53  HZ  PHE A 171     -13.100  -1.032  -7.942  1.00  0.00           H  
ATOM     54  N   LYS A 172      -6.480   0.921  -7.348  1.00  0.00           N  
ATOM     55  CA  LYS A 172      -6.340   1.805  -8.495  1.00  0.00           C  
ATOM     56  C   LYS A 172      -6.115   0.982  -9.752  1.00  0.00           C  
ATOM     57  O   LYS A 172      -5.411  -0.034  -9.716  1.00  0.00           O  
ATOM     58  CB  LYS A 172      -5.216   2.806  -8.266  1.00  0.00           C  
ATOM     59  CG  LYS A 172      -4.927   3.627  -9.492  1.00  0.00           C  
ATOM     60  CD  LYS A 172      -4.131   4.865  -9.228  1.00  0.00           C  
ATOM     61  CE  LYS A 172      -3.730   5.491 -10.570  1.00  0.00           C  
ATOM     62  NZ  LYS A 172      -4.771   6.479 -11.008  1.00  0.00           N  
ATOM     63  H   LYS A 172      -5.797   0.195  -7.285  1.00  0.00           H  
ATOM     64  HA  LYS A 172      -7.269   2.379  -8.626  1.00  0.00           H  
ATOM     65  HB2 LYS A 172      -5.486   3.475  -7.436  1.00  0.00           H  
ATOM     66  HB3 LYS A 172      -4.305   2.270  -7.964  1.00  0.00           H  
ATOM     67  HG2 LYS A 172      -4.384   3.003 -10.217  1.00  0.00           H  
ATOM     68  HG3 LYS A 172      -5.880   3.911  -9.961  1.00  0.00           H  
ATOM     69  HD2 LYS A 172      -4.722   5.579  -8.636  1.00  0.00           H  
ATOM     70  HD3 LYS A 172      -3.235   4.624  -8.637  1.00  0.00           H  
ATOM     71  HE2 LYS A 172      -2.755   5.991 -10.474  1.00  0.00           H  
ATOM     72  HE3 LYS A 172      -3.614   4.706 -11.330  1.00  0.00           H  
ATOM     73  HZ1 LYS A 172      -4.518   6.858 -11.898  1.00  0.00           H  
ATOM     74  HZ2 LYS A 172      -5.656   6.021 -11.080  1.00  0.00           H  
ATOM     75  HZ3 LYS A 172      -4.833   7.217 -10.337  1.00  0.00           H  
ATOM     76  N   ASN A 173      -6.753   1.391 -10.837  1.00  0.00           N  
ATOM     77  CA  ASN A 173      -6.532   0.802 -12.183  1.00  0.00           C  
ATOM     78  C   ASN A 173      -5.940   1.880 -13.113  1.00  0.00           C  
ATOM     79  O   ASN A 173      -6.489   3.001 -13.196  1.00  0.00           O  
ATOM     80  CB  ASN A 173      -7.872   0.346 -12.818  1.00  0.00           C  
ATOM     81  CG  ASN A 173      -8.684  -0.567 -11.917  1.00  0.00           C  
ATOM     82  OD1 ASN A 173      -8.121  -1.306 -11.113  1.00  0.00           O  
ATOM     83  ND2 ASN A 173     -10.038  -0.542 -12.070  1.00  0.00           N  
ATOM     84  H   ASN A 173      -7.431   2.128 -10.828  1.00  0.00           H  
ATOM     85  HA  ASN A 173      -5.858  -0.059 -12.069  1.00  0.00           H  
ATOM     86  HB2 ASN A 173      -8.472   1.234 -13.064  1.00  0.00           H  
ATOM     87  HB3 ASN A 173      -7.662  -0.175 -13.763  1.00  0.00           H  
ATOM     88 HD21 ASN A 173     -10.615  -1.142 -11.515  1.00  0.00           H  
ATOM     89 HD22 ASN A 173     -10.455   0.075 -12.736  1.00  0.00           H  
ATOM     90  N   HID A 186      -7.739   8.321 -11.511  1.00  0.00           N  
ATOM     91  CA  HID A 186      -8.644   8.101 -10.379  1.00  0.00           C  
ATOM     92  C   HID A 186      -8.392   6.739  -9.796  1.00  0.00           C  
ATOM     93  O   HID A 186      -7.737   5.887 -10.436  1.00  0.00           O  
ATOM     94  CB  HID A 186     -10.083   8.135 -10.872  1.00  0.00           C  
ATOM     95  CG  HID A 186     -10.373   7.028 -11.828  1.00  0.00           C  
ATOM     96  ND1 HID A 186      -9.896   7.046 -13.112  1.00  0.00           N  
ATOM     97  CD2 HID A 186     -10.975   5.832 -11.661  1.00  0.00           C  
ATOM     98  CE1 HID A 186     -10.232   5.928 -13.726  1.00  0.00           C  
ATOM     99  NE2 HID A 186     -10.880   5.166 -12.865  1.00  0.00           N  
ATOM    100  H   HID A 186      -7.288   7.499 -11.858  1.00  0.00           H  
ATOM    101  HA  HID A 186      -8.473   8.883  -9.625  1.00  0.00           H  
ATOM    102  HB2 HID A 186     -10.765   8.064 -10.011  1.00  0.00           H  
ATOM    103  HB3 HID A 186     -10.279   9.101 -11.359  1.00  0.00           H  
ATOM    104  HD1 HID A 186      -9.372   7.793 -13.522  1.00  0.00           H  
ATOM    105  HD2 HID A 186     -11.451   5.461 -10.742  1.00  0.00           H  
ATOM    106  HE1 HID A 186     -10.009   5.675 -14.773  1.00  0.00           H  
ATOM    107  N   SER A 187      -8.916   6.545  -8.589  1.00  0.00           N  
ATOM    108  CA  SER A 187      -8.850   5.271  -7.916  1.00  0.00           C  
ATOM    109  C   SER A 187     -10.232   5.057  -7.312  1.00  0.00           C  
ATOM    110  O   SER A 187     -11.112   5.933  -7.461  1.00  0.00           O  
ATOM    111  CB  SER A 187      -7.688   5.217  -6.914  1.00  0.00           C  
ATOM    112  OG  SER A 187      -7.612   6.361  -6.076  1.00  0.00           O  
ATOM    113  H   SER A 187      -9.387   7.257  -8.068  1.00  0.00           H  
ATOM    114  HA  SER A 187      -8.618   4.443  -8.603  1.00  0.00           H  
ATOM    115  HB2 SER A 187      -7.796   4.319  -6.287  1.00  0.00           H  
ATOM    116  HB3 SER A 187      -6.742   5.112  -7.465  1.00  0.00           H  
ATOM    117  HG  SER A 187      -7.141   7.098  -6.561  1.00  0.00           H  
ATOM    118  N   GLN A 188     -10.474   3.886  -6.725  1.00  0.00           N  
ATOM    119  H   GLN A 188      -9.772   3.200  -6.531  1.00  0.00           H  
ATOM    120  CA  GLN A 188     -11.813   3.515  -6.314  1.00  0.00           C  
ATOM    121  HA  GLN A 188     -12.404   4.431  -6.313  1.00  0.00           H  
ATOM    122  C   GLN A 188     -11.774   2.897  -4.924  1.00  0.00           C  
ATOM    123  O   GLN A 188     -10.703   2.434  -4.467  1.00  0.00           O  
ATOM    124  CB  GLN A 188     -12.427   2.496  -7.270  1.00  0.00           C  
ATOM    125  HB1 GLN A 188     -11.748   1.652  -7.386  1.00  0.00           H  
ATOM    126  HB2 GLN A 188     -13.377   2.148  -6.866  1.00  0.00           H  
ATOM    127  CG  GLN A 188     -12.660   3.152  -8.626  1.00  0.00           C  
ATOM    128  HG1 GLN A 188     -13.324   4.007  -8.507  1.00  0.00           H  
ATOM    129  HG2 GLN A 188     -11.698   3.478  -9.022  1.00  0.00           H  
ATOM    130  CD  GLN A 188     -13.274   2.166  -9.610  1.00  0.00           C  
ATOM    131  OE1 GLN A 188     -13.108   0.957  -9.470  1.00  0.00           O  
ATOM    132  NE2 GLN A 188     -13.988   2.688 -10.612  1.00  0.00           N  
ATOM    133 HE21 GLN A 188     -14.095   3.689 -10.685  1.00  0.00           H  
ATOM    134 HE22 GLN A 188     -14.416   2.078 -11.295  1.00  0.00           H  
ATOM    135  N   MET A 189     -12.932   2.894  -4.255  1.00  0.00           N  
ATOM    136  CA  MET A 189     -13.078   2.271  -2.946  1.00  0.00           C  
ATOM    137  C   MET A 189     -14.348   1.437  -2.965  1.00  0.00           C  
ATOM    138  O   MET A 189     -15.380   1.920  -3.351  1.00  0.00           O  
ATOM    139  CB  MET A 189     -13.165   3.338  -1.849  1.00  0.00           C  
ATOM    140  CG  MET A 189     -11.934   4.247  -1.809  1.00  0.00           C  
ATOM    141  SD  MET A 189     -11.969   5.531  -0.529  1.00  0.00           S  
ATOM    142  CE  MET A 189     -11.975   4.551   0.956  1.00  0.00           C  
ATOM    143  H   MET A 189     -13.771   3.313  -4.602  1.00  0.00           H  
ATOM    144  HA  MET A 189     -12.202   1.643  -2.722  1.00  0.00           H  
ATOM    145  HB2 MET A 189     -14.063   3.953  -2.012  1.00  0.00           H  
ATOM    146  HB3 MET A 189     -13.285   2.847  -0.873  1.00  0.00           H  
ATOM    147  HG2 MET A 189     -11.041   3.622  -1.656  1.00  0.00           H  
ATOM    148  HG3 MET A 189     -11.822   4.732  -2.790  1.00  0.00           H  
ATOM    149  HE1 MET A 189     -12.032   5.212   1.832  1.00  0.00           H  
ATOM    150  HE2 MET A 189     -12.844   3.878   0.947  1.00  0.00           H  
ATOM    151  HE3 MET A 189     -11.051   3.955   1.006  1.00  0.00           H  
ATOM    152  N   MET A 190     -14.245   0.176  -2.584  1.00  0.00           N  
ATOM    153  CA  MET A 190     -15.397  -0.709  -2.499  1.00  0.00           C  
ATOM    154  C   MET A 190     -15.513  -1.198  -1.070  1.00  0.00           C  
ATOM    155  O   MET A 190     -14.626  -1.920  -0.587  1.00  0.00           O  
ATOM    156  CB  MET A 190     -15.204  -1.913  -3.419  1.00  0.00           C  
ATOM    157  CG  MET A 190     -15.529  -1.650  -4.875  1.00  0.00           C  
ATOM    158  SD  MET A 190     -17.278  -2.120  -5.148  1.00  0.00           S  
ATOM    159  CE  MET A 190     -17.282  -3.817  -4.719  1.00  0.00           C  
ATOM    160  H   MET A 190     -13.380  -0.256  -2.330  1.00  0.00           H  
ATOM    161  HA  MET A 190     -16.304  -0.165  -2.804  1.00  0.00           H  
ATOM    162  HB2 MET A 190     -14.160  -2.251  -3.345  1.00  0.00           H  
ATOM    163  HB3 MET A 190     -15.836  -2.737  -3.059  1.00  0.00           H  
ATOM    164  HG2 MET A 190     -15.372  -0.590  -5.121  1.00  0.00           H  
ATOM    165  HG3 MET A 190     -14.866  -2.235  -5.530  1.00  0.00           H  
ATOM    166  HE1 MET A 190     -18.169  -4.303  -5.151  1.00  0.00           H  
ATOM    167  HE2 MET A 190     -16.373  -4.297  -5.112  1.00  0.00           H  
ATOM    168  HE3 MET A 190     -17.306  -3.920  -3.623  1.00  0.00           H  
TER       1      MET A 190 
END   
