# Supplementary material for: The Role of Local Backrub Motions in Evolved and Designed Mutations
Source: PLoS Comput Biol. 2012 Aug 2;8(8):e1002629. doi: 10.1371/journal.pcbi.1002629 (PMC3410847; doi:10.1371/journal.pcbi.1002629)
Supplement: Dataset S3 — This is a compressed tar archive containing lists of all individual examples and PDB coordinates for average and calculated structures (a README file explains the naming conventions) for both the crystal-structure ensembles and the BRDEE calculated structures. (GZ) [file pcbi.1002629.s003.gz › DatasetS3_PDBs/aromatics/brdee_gmec_ee_1gyhA_Y109_G122A.pdb]

AUTHOR generated by ILMM
REMARK   6 
REMARK   7 -48.45633
ATOM      1  N   LEU A 107     -12.061  -1.837   0.602  1.00  0.00           N  
ATOM      2  CA  LEU A 107     -10.935  -2.260  -0.200  1.00  0.00           C  
ATOM      3  C   LEU A 107     -10.734  -1.211  -1.301  1.00  0.00           C  
ATOM      4  O   LEU A 107     -11.513  -1.141  -2.246  1.00  0.00           O  
ATOM      5  CB  LEU A 107     -11.224  -3.635  -0.794  1.00  0.00           C  
ATOM      6  CG  LEU A 107     -10.206  -4.157  -1.826  1.00  0.00           C  
ATOM      7  CD1 LEU A 107      -8.820  -4.257  -1.130  1.00  0.00           C  
ATOM      8  CD2 LEU A 107     -10.578  -5.506  -2.449  1.00  0.00           C  
ATOM      9  H   LEU A 107     -12.931  -1.842   0.107  1.00  0.00           H  
ATOM     10  HA  LEU A 107     -10.021  -2.342   0.404  1.00  0.00           H  
ATOM     11  HB2 LEU A 107     -11.285  -4.361   0.028  1.00  0.00           H  
ATOM     12  HB3 LEU A 107     -12.215  -3.604  -1.271  1.00  0.00           H  
ATOM     13  HG  LEU A 107     -10.194  -3.444  -2.663  1.00  0.00           H  
ATOM     14 HD11 LEU A 107      -8.075  -4.629  -1.848  1.00  0.00           H  
ATOM     15 HD12 LEU A 107      -8.518  -3.263  -0.770  1.00  0.00           H  
ATOM     16 HD13 LEU A 107      -8.886  -4.950  -0.278  1.00  0.00           H  
ATOM     17 HD21 LEU A 107      -9.802  -5.804  -3.169  1.00  0.00           H  
ATOM     18 HD22 LEU A 107     -10.655  -6.268  -1.658  1.00  0.00           H  
ATOM     19 HD23 LEU A 107     -11.544  -5.417  -2.967  1.00  0.00           H  
ATOM     20  N   TYR A 108      -9.696  -0.407  -1.145  1.00  0.00           N  
ATOM     21  CA  TYR A 108      -9.259   0.576  -2.131  1.00  0.00           C  
ATOM     22  C   TYR A 108      -8.253  -0.089  -3.069  1.00  0.00           C  
ATOM     23  O   TYR A 108      -7.553  -0.992  -2.663  1.00  0.00           O  
ATOM     24  CB  TYR A 108      -8.553   1.753  -1.448  1.00  0.00           C  
ATOM     25  CG  TYR A 108      -9.475   2.440  -0.474  1.00  0.00           C  
ATOM     26  CD1 TYR A 108      -9.658   1.932   0.837  1.00  0.00           C  
ATOM     27  CD2 TYR A 108     -10.215   3.556  -0.856  1.00  0.00           C  
ATOM     28  CE1 TYR A 108     -10.541   2.556   1.716  1.00  0.00           C  
ATOM     29  CE2 TYR A 108     -11.106   4.166   0.013  1.00  0.00           C  
ATOM     30  CZ  TYR A 108     -11.244   3.684   1.298  1.00  0.00           C  
ATOM     31  OH  TYR A 108     -12.132   4.293   2.126  1.00  0.00           O  
ATOM     32  H   TYR A 108      -9.128  -0.419  -0.323  1.00  0.00           H  
ATOM     33  HA  TYR A 108     -10.135   0.981  -2.658  1.00  0.00           H  
ATOM     34  HB2 TYR A 108      -7.656   1.392  -0.921  1.00  0.00           H  
ATOM     35  HB3 TYR A 108      -8.212   2.472  -2.208  1.00  0.00           H  
ATOM     36  HD1 TYR A 108      -9.102   1.040   1.161  1.00  0.00           H  
ATOM     37  HD2 TYR A 108     -10.088   3.963  -1.870  1.00  0.00           H  
ATOM     38  HE1 TYR A 108     -10.680   2.162   2.734  1.00  0.00           H  
ATOM     39  HE2 TYR A 108     -11.700   5.030  -0.320  1.00  0.00           H  
ATOM     40  HH  TYR A 108     -12.755   4.860   1.587  1.00  0.00           H  
ATOM     41  N   TYR A 109      -8.215   0.349  -4.336  1.00  0.00           N  
ATOM     42  H   TYR A 109      -8.713   1.153  -4.663  1.00  0.00           H  
ATOM     43  CA  TYR A 109      -7.432  -0.319  -5.357  1.00  0.00           C  
ATOM     44  HA  TYR A 109      -6.454  -0.462  -4.898  1.00  0.00           H  
ATOM     45  C   TYR A 109      -7.284   0.678  -6.523  1.00  0.00           C  
ATOM     46  O   TYR A 109      -8.077   1.626  -6.621  1.00  0.00           O  
ATOM     47  CB  TYR A 109      -8.010  -1.663  -5.789  1.00  0.00           C  
ATOM     48  HB1 TYR A 109      -7.341  -2.130  -6.512  1.00  0.00           H  
ATOM     49  HB2 TYR A 109      -8.114  -2.310  -4.918  1.00  0.00           H  
ATOM     50  CG  TYR A 109      -9.364  -1.449  -6.421  1.00  0.00           C  
ATOM     51  CD1 TYR A 109      -9.465  -1.226  -7.799  1.00  0.00           C  
ATOM     52  HD1 TYR A 109      -8.567  -1.210  -8.416  1.00  0.00           H  
ATOM     53  CD2 TYR A 109     -10.518  -1.470  -5.628  1.00  0.00           C  
ATOM     54  HD2 TYR A 109     -10.440  -1.642  -4.556  1.00  0.00           H  
ATOM     55  CE1 TYR A 109     -10.721  -1.026  -8.387  1.00  0.00           C  
ATOM     56  HE1 TYR A 109     -10.800  -0.854  -9.459  1.00  0.00           H  
ATOM     57  CE2 TYR A 109     -11.775  -1.270  -6.215  1.00  0.00           C  
ATOM     58  HE2 TYR A 109     -12.673  -1.287  -5.599  1.00  0.00           H  
ATOM     59  CZ  TYR A 109     -11.875  -1.047  -7.595  1.00  0.00           C  
ATOM     60  OH  TYR A 109     -13.094  -0.854  -8.164  1.00  0.00           O  
ATOM     61  HH  TYR A 109     -13.047  -0.711  -9.114  1.00  0.00           H  
ATOM     62  N   SER A 110      -6.270   0.459  -7.373  1.00  0.00           N  
ATOM     63  CA  SER A 110      -5.916   1.383  -8.465  1.00  0.00           C  
ATOM     64  C   SER A 110      -6.154   0.800  -9.874  1.00  0.00           C  
ATOM     65  O   SER A 110      -5.871  -0.366 -10.131  1.00  0.00           O  
ATOM     66  CB  SER A 110      -4.415   1.685  -8.279  1.00  0.00           C  
ATOM     67  OG  SER A 110      -4.076   1.897  -6.903  1.00  0.00           O  
ATOM     68  H   SER A 110      -5.683  -0.348  -7.326  1.00  0.00           H  
ATOM     69  HA  SER A 110      -6.478   2.323  -8.356  1.00  0.00           H  
ATOM     70  HB2 SER A 110      -3.820   0.848  -8.677  1.00  0.00           H  
ATOM     71  HB3 SER A 110      -4.145   2.577  -8.864  1.00  0.00           H  
ATOM     72  HG  SER A 110      -3.931   1.014  -6.456  1.00  0.00           H  
ATOM     73  N   VAL A 111      -6.713   1.624 -10.746  1.00  0.00           N  
ATOM     74  CA  VAL A 111      -6.804   1.374 -12.211  1.00  0.00           C  
ATOM     75  C   VAL A 111      -5.795   2.314 -12.887  1.00  0.00           C  
ATOM     76  O   VAL A 111      -5.801   3.522 -12.680  1.00  0.00           O  
ATOM     77  CB  VAL A 111      -8.220   1.672 -12.694  1.00  0.00           C  
ATOM     78  CG1 VAL A 111      -8.274   1.747 -14.226  1.00  0.00           C  
ATOM     79  CG2 VAL A 111      -9.212   0.633 -12.181  1.00  0.00           C  
ATOM     80  H   VAL A 111      -7.123   2.494 -10.472  1.00  0.00           H  
ATOM     81  HA  VAL A 111      -6.577   0.326 -12.455  1.00  0.00           H  
ATOM     82  HB  VAL A 111      -8.509   2.651 -12.285  1.00  0.00           H  
ATOM     83 HG11 VAL A 111      -9.303   1.962 -14.549  1.00  0.00           H  
ATOM     84 HG12 VAL A 111      -7.605   2.548 -14.578  1.00  0.00           H  
ATOM     85 HG13 VAL A 111      -7.949   0.786 -14.652  1.00  0.00           H  
ATOM     86 HG21 VAL A 111     -10.222   0.876 -12.548  1.00  0.00           H  
ATOM     87 HG22 VAL A 111      -8.922  -0.364 -12.546  1.00  0.00           H  
ATOM     88 HG23 VAL A 111      -9.212   0.635 -11.082  1.00  0.00           H  
ATOM     89  N   ALA A 120      -6.871   6.064 -11.596  1.00  0.00           N  
ATOM     90  CA  ALA A 120      -7.881   6.390 -10.600  1.00  0.00           C  
ATOM     91  C   ALA A 120      -7.874   5.337  -9.491  1.00  0.00           C  
ATOM     92  O   ALA A 120      -7.614   4.128  -9.740  1.00  0.00           O  
ATOM     93  CB  ALA A 120      -9.285   6.471 -11.212  1.00  0.00           C  
ATOM     94  H   ALA A 120      -6.636   5.094 -11.650  1.00  0.00           H  
ATOM     95  HA  ALA A 120      -7.632   7.379 -10.188  1.00  0.00           H  
ATOM     96  HB1 ALA A 120     -10.014   6.718 -10.426  1.00  0.00           H  
ATOM     97  HB2 ALA A 120      -9.303   7.250 -11.987  1.00  0.00           H  
ATOM     98  HB3 ALA A 120      -9.546   5.501 -11.661  1.00  0.00           H  
ATOM     99  N   ILE A 121      -8.198   5.822  -8.293  1.00  0.00           N  
ATOM    100  CA  ILE A 121      -8.422   4.971  -7.121  1.00  0.00           C  
ATOM    101  C   ILE A 121      -9.902   4.853  -6.865  1.00  0.00           C  
ATOM    102  O   ILE A 121     -10.624   5.858  -6.753  1.00  0.00           O  
ATOM    103  CB  ILE A 121      -7.688   5.556  -5.885  1.00  0.00           C  
ATOM    104  CG1 ILE A 121      -6.186   5.474  -6.069  1.00  0.00           C  
ATOM    105  CG2 ILE A 121      -8.112   4.807  -4.623  1.00  0.00           C  
ATOM    106  CD1 ILE A 121      -5.379   6.480  -5.177  1.00  0.00           C  
ATOM    107  H   ILE A 121      -8.312   6.799  -8.109  1.00  0.00           H  
ATOM    108  HA  ILE A 121      -8.002   3.970  -7.304  1.00  0.00           H  
ATOM    109  HB  ILE A 121      -7.966   6.615  -5.779  1.00  0.00           H  
ATOM    110 HG12 ILE A 121      -5.853   4.450  -5.841  1.00  0.00           H  
ATOM    111 HG13 ILE A 121      -5.945   5.664  -7.126  1.00  0.00           H  
ATOM    112 HG21 ILE A 121      -7.587   5.228  -3.754  1.00  0.00           H  
ATOM    113 HG22 ILE A 121      -9.197   4.911  -4.483  1.00  0.00           H  
ATOM    114 HG23 ILE A 121      -7.856   3.742  -4.725  1.00  0.00           H  
ATOM    115 HD11 ILE A 121      -4.303   6.358  -5.368  1.00  0.00           H  
ATOM    116 HD12 ILE A 121      -5.680   7.509  -5.420  1.00  0.00           H  
ATOM    117 HD13 ILE A 121      -5.588   6.278  -4.116  1.00  0.00           H  
ATOM    118  N   ALA A 122     -10.361   3.608  -6.824  1.00  0.00           N  
ATOM    119  H   ALA A 122      -9.789   2.812  -7.022  1.00  0.00           H  
ATOM    120  CA  ALA A 122     -11.729   3.267  -6.489  1.00  0.00           C  
ATOM    121  HA  ALA A 122     -12.278   4.205  -6.406  1.00  0.00           H  
ATOM    122  C   ALA A 122     -11.818   2.587  -5.119  1.00  0.00           C  
ATOM    123  O   ALA A 122     -10.809   2.245  -4.519  1.00  0.00           O  
ATOM    124  CB  ALA A 122     -12.364   2.382  -7.557  1.00  0.00           C  
ATOM    125  HB1 ALA A 122     -13.387   2.140  -7.267  1.00  0.00           H  
ATOM    126  HB2 ALA A 122     -12.372   2.912  -8.510  1.00  0.00           H  
ATOM    127  HB3 ALA A 122     -11.787   1.463  -7.656  1.00  0.00           H  
ATOM    128  N   VAL A 123     -13.035   2.385  -4.660  1.00  0.00           N  
ATOM    129  CA  VAL A 123     -13.256   1.560  -3.466  1.00  0.00           C  
ATOM    130  C   VAL A 123     -14.475   0.661  -3.578  1.00  0.00           C  
ATOM    131  O   VAL A 123     -15.530   1.082  -4.061  1.00  0.00           O  
ATOM    132  CB  VAL A 123     -13.316   2.491  -2.210  1.00  0.00           C  
ATOM    133  CG1 VAL A 123     -14.472   3.418  -2.250  1.00  0.00           C  
ATOM    134  CG2 VAL A 123     -13.318   1.655  -0.911  1.00  0.00           C  
ATOM    135  H   VAL A 123     -13.865   2.760  -5.071  1.00  0.00           H  
ATOM    136  HA  VAL A 123     -12.398   0.884  -3.337  1.00  0.00           H  
ATOM    137  HB  VAL A 123     -12.410   3.115  -2.225  1.00  0.00           H  
ATOM    138 HG11 VAL A 123     -14.469   4.048  -1.347  1.00  0.00           H  
ATOM    139 HG12 VAL A 123     -14.401   4.057  -3.142  1.00  0.00           H  
ATOM    140 HG13 VAL A 123     -15.407   2.837  -2.287  1.00  0.00           H  
ATOM    141 HG21 VAL A 123     -13.360   2.327  -0.042  1.00  0.00           H  
ATOM    142 HG22 VAL A 123     -14.194   0.990  -0.905  1.00  0.00           H  
ATOM    143 HG23 VAL A 123     -12.400   1.051  -0.863  1.00  0.00           H  
ATOM    144  N   THR A 124     -14.299  -0.597  -3.168  1.00  0.00           N  
ATOM    145  CA  THR A 124     -15.377  -1.555  -3.070  1.00  0.00           C  
ATOM    146  C   THR A 124     -15.493  -2.091  -1.626  1.00  0.00           C  
ATOM    147  O   THR A 124     -14.503  -2.258  -0.940  1.00  0.00           O  
ATOM    148  CB  THR A 124     -15.195  -2.683  -4.149  1.00  0.00           C  
ATOM    149  OG1 THR A 124     -16.270  -3.632  -4.104  1.00  0.00           O  
ATOM    150  CG2 THR A 124     -13.912  -3.480  -3.941  1.00  0.00           C  
ATOM    151  H   THR A 124     -13.410  -0.965  -2.900  1.00  0.00           H  
ATOM    152  HA  THR A 124     -16.337  -1.064  -3.290  1.00  0.00           H  
ATOM    153  HB  THR A 124     -15.168  -2.156  -5.114  1.00  0.00           H  
ATOM    154  HG1 THR A 124     -16.244  -4.206  -4.921  1.00  0.00           H  
ATOM    155 HG21 THR A 124     -13.831  -4.254  -4.718  1.00  0.00           H  
ATOM    156 HG22 THR A 124     -13.046  -2.804  -4.005  1.00  0.00           H  
ATOM    157 HG23 THR A 124     -13.932  -3.957  -2.949  1.00  0.00           H  
TER       1      THR A 124 
END   
