# Supplementary material for: The Role of Local Backrub Motions in Evolved and Designed Mutations
Source: PLoS Comput Biol. 2012 Aug 2;8(8):e1002629. doi: 10.1371/journal.pcbi.1002629 (PMC3410847; doi:10.1371/journal.pcbi.1002629)
Supplement: Dataset S3 — This is a compressed tar archive containing lists of all individual examples and PDB coordinates for average and calculated structures (a README file explains the naming conventions) for both the crystal-structure ensembles and the BRDEE calculated structures. (GZ) [file pcbi.1002629.s003.gz › DatasetS3_PDBs/aromatics/brdee_gmec_ee_1khbA_F144_G157A.pdb]

AUTHOR generated by ILMM
REMARK   6 
REMARK   7 -17.69116
ATOM      1  N   ILE A 142     -12.037  -2.094   0.164  1.00  0.00           N  
ATOM      2  CA  ILE A 142     -10.933  -2.371  -0.752  1.00  0.00           C  
ATOM      3  C   ILE A 142     -10.532  -1.086  -1.501  1.00  0.00           C  
ATOM      4  O   ILE A 142     -11.265  -0.646  -2.394  1.00  0.00           O  
ATOM      5  CB  ILE A 142     -11.393  -3.418  -1.791  1.00  0.00           C  
ATOM      6  CG1 ILE A 142     -12.004  -4.648  -1.102  1.00  0.00           C  
ATOM      7  CG2 ILE A 142     -10.262  -3.696  -2.789  1.00  0.00           C  
ATOM      8  CD1 ILE A 142     -12.658  -5.610  -2.170  1.00  0.00           C  
ATOM      9  H   ILE A 142     -12.922  -1.949  -0.278  1.00  0.00           H  
ATOM     10  HA  ILE A 142     -10.074  -2.745  -0.177  1.00  0.00           H  
ATOM     11  HB  ILE A 142     -12.219  -3.024  -2.401  1.00  0.00           H  
ATOM     12 HG12 ILE A 142     -11.226  -5.187  -0.541  1.00  0.00           H  
ATOM     13 HG13 ILE A 142     -12.764  -4.329  -0.373  1.00  0.00           H  
ATOM     14 HG21 ILE A 142     -10.596  -4.442  -3.525  1.00  0.00           H  
ATOM     15 HG22 ILE A 142      -9.993  -2.764  -3.309  1.00  0.00           H  
ATOM     16 HG23 ILE A 142      -9.383  -4.082  -2.251  1.00  0.00           H  
ATOM     17 HD11 ILE A 142     -13.091  -6.484  -1.661  1.00  0.00           H  
ATOM     18 HD12 ILE A 142     -13.450  -5.072  -2.712  1.00  0.00           H  
ATOM     19 HD13 ILE A 142     -11.889  -5.944  -2.883  1.00  0.00           H  
ATOM     20  N   PRO A 143      -9.405  -0.454  -1.148  1.00  0.00           N  
ATOM     21  CA  PRO A 143      -8.936   0.701  -1.912  1.00  0.00           C  
ATOM     22  C   PRO A 143      -8.106   0.120  -3.067  1.00  0.00           C  
ATOM     23  O   PRO A 143      -7.156  -0.642  -2.837  1.00  0.00           O  
ATOM     24  CB  PRO A 143      -7.953   1.402  -0.960  1.00  0.00           C  
ATOM     25  CG  PRO A 143      -8.109   0.689   0.413  1.00  0.00           C  
ATOM     26  CD  PRO A 143      -8.463  -0.766  -0.039  1.00  0.00           C  
ATOM     27  HA  PRO A 143      -9.727   1.380  -2.263  1.00  0.00           H  
ATOM     28  HB2 PRO A 143      -6.920   1.323  -1.330  1.00  0.00           H  
ATOM     29  HB3 PRO A 143      -8.182   2.475  -0.875  1.00  0.00           H  
ATOM     30  HG2 PRO A 143      -7.185   0.726   1.008  1.00  0.00           H  
ATOM     31  HG3 PRO A 143      -8.905   1.138   1.026  1.00  0.00           H  
ATOM     32  HD2 PRO A 143      -7.581  -1.329  -0.379  1.00  0.00           H  
ATOM     33  HD3 PRO A 143      -8.932  -1.356   0.762  1.00  0.00           H  
ATOM     34  N   PHE A 144      -8.430   0.489  -4.297  1.00  0.00           N  
ATOM     35  H   PHE A 144      -9.159   1.126  -4.552  1.00  0.00           H  
ATOM     36  CA  PHE A 144      -7.661  -0.080  -5.384  1.00  0.00           C  
ATOM     37  HA  PHE A 144      -6.680  -0.314  -4.969  1.00  0.00           H  
ATOM     38  C   PHE A 144      -7.398   0.953  -6.485  1.00  0.00           C  
ATOM     39  O   PHE A 144      -8.220   1.831  -6.757  1.00  0.00           O  
ATOM     40  CB  PHE A 144      -8.299  -1.342  -5.958  1.00  0.00           C  
ATOM     41  HB1 PHE A 144      -7.633  -1.780  -6.699  1.00  0.00           H  
ATOM     42  HB2 PHE A 144      -8.448  -2.006  -5.108  1.00  0.00           H  
ATOM     43  CG  PHE A 144      -9.668  -1.144  -6.564  1.00  0.00           C  
ATOM     44  CD1 PHE A 144      -9.790  -0.821  -7.921  1.00  0.00           C  
ATOM     45  HD1 PHE A 144      -8.899  -0.713  -8.539  1.00  0.00           H  
ATOM     46  CD2 PHE A 144     -10.813  -1.282  -5.772  1.00  0.00           C  
ATOM     47  HD2 PHE A 144     -10.717  -1.535  -4.715  1.00  0.00           H  
ATOM     48  CE1 PHE A 144     -11.059  -0.636  -8.484  1.00  0.00           C  
ATOM     49  HE1 PHE A 144     -11.155  -0.385  -9.541  1.00  0.00           H  
ATOM     50  CE2 PHE A 144     -12.081  -1.097  -6.334  1.00  0.00           C  
ATOM     51  HE2 PHE A 144     -12.972  -1.206  -5.717  1.00  0.00           H  
ATOM     52  CZ  PHE A 144     -12.205  -0.774  -7.691  1.00  0.00           C  
ATOM     53  HZ  PHE A 144     -13.191  -0.631  -8.130  1.00  0.00           H  
ATOM     54  N   SER A 145      -6.321   0.722  -7.210  1.00  0.00           N  
ATOM     55  CA  SER A 145      -5.964   1.579  -8.343  1.00  0.00           C  
ATOM     56  C   SER A 145      -6.091   0.825  -9.670  1.00  0.00           C  
ATOM     57  O   SER A 145      -5.563  -0.324  -9.784  1.00  0.00           O  
ATOM     58  CB  SER A 145      -4.518   2.016  -8.185  1.00  0.00           C  
ATOM     59  OG  SER A 145      -4.130   2.798  -9.332  1.00  0.00           O  
ATOM     60  H   SER A 145      -5.689  -0.035  -7.046  1.00  0.00           H  
ATOM     61  HA  SER A 145      -6.616   2.464  -8.339  1.00  0.00           H  
ATOM     62  HB2 SER A 145      -4.400   2.608  -7.265  1.00  0.00           H  
ATOM     63  HB3 SER A 145      -3.865   1.137  -8.088  1.00  0.00           H  
ATOM     64  HG  SER A 145      -3.624   2.222  -9.973  1.00  0.00           H  
ATOM     65  N   MET A 146      -6.751   1.454 -10.649  1.00  0.00           N  
ATOM     66  CA  MET A 146      -6.836   0.949 -12.032  1.00  0.00           C  
ATOM     67  C   MET A 146      -5.738   1.694 -12.796  1.00  0.00           C  
ATOM     68  O   MET A 146      -5.809   2.915 -12.943  1.00  0.00           O  
ATOM     69  CB  MET A 146      -8.232   1.223 -12.638  1.00  0.00           C  
ATOM     70  CG  MET A 146      -9.383   0.597 -11.834  1.00  0.00           C  
ATOM     71  SD  MET A 146      -9.102  -1.182 -11.511  1.00  0.00           S  
ATOM     72  CE  MET A 146      -9.332  -1.785 -13.027  1.00  0.00           C  
ATOM     73  H   MET A 146      -7.236   2.317 -10.510  1.00  0.00           H  
ATOM     74  HA  MET A 146      -6.697  -0.140 -12.083  1.00  0.00           H  
ATOM     75  HB2 MET A 146      -8.389   2.310 -12.702  1.00  0.00           H  
ATOM     76  HB3 MET A 146      -8.260   0.834 -13.667  1.00  0.00           H  
ATOM     77  HG2 MET A 146      -9.494   1.129 -10.878  1.00  0.00           H  
ATOM     78  HG3 MET A 146     -10.327   0.725 -12.384  1.00  0.00           H  
ATOM     79  HE1 MET A 146     -10.077  -2.593 -12.993  1.00  0.00           H  
ATOM     80  HE2 MET A 146      -9.691  -0.985 -13.690  1.00  0.00           H  
ATOM     81  HE3 MET A 146      -8.381  -2.181 -13.413  1.00  0.00           H  
ATOM     82  N   LYS A 155      -6.904   5.646 -12.237  1.00  0.00           N  
ATOM     83  CA  LYS A 155      -8.083   6.103 -11.540  1.00  0.00           C  
ATOM     84  C   LYS A 155      -8.218   5.192 -10.327  1.00  0.00           C  
ATOM     85  O   LYS A 155      -7.863   4.005 -10.430  1.00  0.00           O  
ATOM     86  CB  LYS A 155      -9.293   5.946 -12.442  1.00  0.00           C  
ATOM     87  CG  LYS A 155      -9.140   6.744 -13.812  1.00  0.00           C  
ATOM     88  CD  LYS A 155      -9.588   8.224 -13.746  1.00  0.00           C  
ATOM     89  CE  LYS A 155      -9.103   9.086 -15.006  1.00  0.00           C  
ATOM     90  NZ  LYS A 155     -10.033  10.176 -15.537  1.00  0.00           N  
ATOM     91  H   LYS A 155      -6.878   4.660 -12.402  1.00  0.00           H  
ATOM     92  HA  LYS A 155      -8.011   7.161 -11.247  1.00  0.00           H  
ATOM     93  HB2 LYS A 155      -9.450   4.879 -12.659  1.00  0.00           H  
ATOM     94  HB3 LYS A 155     -10.190   6.301 -11.913  1.00  0.00           H  
ATOM     95  HG2 LYS A 155      -8.086   6.708 -14.128  1.00  0.00           H  
ATOM     96  HG3 LYS A 155      -9.726   6.231 -14.588  1.00  0.00           H  
ATOM     97  HD2 LYS A 155     -10.685   8.266 -13.682  1.00  0.00           H  
ATOM     98  HD3 LYS A 155      -9.195   8.679 -12.825  1.00  0.00           H  
ATOM     99  HE2 LYS A 155      -8.147   9.560 -14.740  1.00  0.00           H  
ATOM    100  HE3 LYS A 155      -8.898   8.388 -15.832  1.00  0.00           H  
ATOM    101  HZ1 LYS A 155      -9.604  10.628 -16.320  1.00  0.00           H  
ATOM    102  HZ2 LYS A 155     -10.899   9.766 -15.824  1.00  0.00           H  
ATOM    103  HZ3 LYS A 155     -10.205  10.848 -14.817  1.00  0.00           H  
ATOM    104  N   ILE A 156      -8.681   5.754  -9.228  1.00  0.00           N  
ATOM    105  CA  ILE A 156      -8.850   4.982  -7.992  1.00  0.00           C  
ATOM    106  C   ILE A 156     -10.321   4.796  -7.614  1.00  0.00           C  
ATOM    107  O   ILE A 156     -11.183   5.661  -7.880  1.00  0.00           O  
ATOM    108  CB  ILE A 156      -8.116   5.719  -6.863  1.00  0.00           C  
ATOM    109  CG1 ILE A 156      -6.612   5.553  -7.057  1.00  0.00           C  
ATOM    110  CG2 ILE A 156      -8.581   5.228  -5.464  1.00  0.00           C  
ATOM    111  CD1 ILE A 156      -5.716   6.365  -6.067  1.00  0.00           C  
ATOM    112  H   ILE A 156      -8.944   6.716  -9.156  1.00  0.00           H  
ATOM    113  HA  ILE A 156      -8.421   3.981  -8.149  1.00  0.00           H  
ATOM    114  HB  ILE A 156      -8.364   6.790  -6.906  1.00  0.00           H  
ATOM    115 HG12 ILE A 156      -6.363   4.486  -6.959  1.00  0.00           H  
ATOM    116 HG13 ILE A 156      -6.356   5.850  -8.085  1.00  0.00           H  
ATOM    117 HG21 ILE A 156      -8.035   5.778  -4.683  1.00  0.00           H  
ATOM    118 HG22 ILE A 156      -9.660   5.407  -5.352  1.00  0.00           H  
ATOM    119 HG23 ILE A 156      -8.375   4.152  -5.366  1.00  0.00           H  
ATOM    120 HD11 ILE A 156      -4.656   6.176  -6.292  1.00  0.00           H  
ATOM    121 HD12 ILE A 156      -5.927   7.439  -6.178  1.00  0.00           H  
ATOM    122 HD13 ILE A 156      -5.933   6.054  -5.035  1.00  0.00           H  
ATOM    123  N   ALA A 157     -10.622   3.704  -6.928  1.00  0.00           N  
ATOM    124  H   ALA A 157      -9.970   2.983  -6.694  1.00  0.00           H  
ATOM    125  CA  ALA A 157     -11.974   3.482  -6.456  1.00  0.00           C  
ATOM    126  HA  ALA A 157     -12.431   4.467  -6.359  1.00  0.00           H  
ATOM    127  C   ALA A 157     -11.856   2.856  -5.094  1.00  0.00           C  
ATOM    128  O   ALA A 157     -10.774   2.441  -4.636  1.00  0.00           O  
ATOM    129  CB  ALA A 157     -12.785   2.623  -7.421  1.00  0.00           C  
ATOM    130  HB1 ALA A 157     -13.790   2.481  -7.024  1.00  0.00           H  
ATOM    131  HB2 ALA A 157     -12.843   3.119  -8.389  1.00  0.00           H  
ATOM    132  HB3 ALA A 157     -12.299   1.653  -7.538  1.00  0.00           H  
ATOM    133  N   ILE A 158     -12.977   2.828  -4.404  1.00  0.00           N  
ATOM    134  CA  ILE A 158     -13.052   2.126  -3.131  1.00  0.00           C  
ATOM    135  C   ILE A 158     -14.165   1.130  -3.293  1.00  0.00           C  
ATOM    136  O   ILE A 158     -15.251   1.553  -3.657  1.00  0.00           O  
ATOM    137  CB  ILE A 158     -13.458   3.112  -2.048  1.00  0.00           C  
ATOM    138  CG1 ILE A 158     -12.412   4.183  -1.916  1.00  0.00           C  
ATOM    139  CG2 ILE A 158     -13.484   2.411  -0.688  1.00  0.00           C  
ATOM    140  CD1 ILE A 158     -11.171   3.673  -1.152  1.00  0.00           C  
ATOM    141  H   ILE A 158     -13.829   3.269  -4.690  1.00  0.00           H  
ATOM    142  HA  ILE A 158     -12.087   1.684  -2.842  1.00  0.00           H  
ATOM    143  HB  ILE A 158     -14.442   3.521  -2.323  1.00  0.00           H  
ATOM    144 HG12 ILE A 158     -12.112   4.530  -2.916  1.00  0.00           H  
ATOM    145 HG13 ILE A 158     -12.838   5.050  -1.390  1.00  0.00           H  
ATOM    146 HG21 ILE A 158     -13.779   3.131   0.090  1.00  0.00           H  
ATOM    147 HG22 ILE A 158     -14.209   1.583  -0.715  1.00  0.00           H  
ATOM    148 HG23 ILE A 158     -12.484   2.015  -0.460  1.00  0.00           H  
ATOM    149 HD11 ILE A 158     -10.429   4.481  -1.075  1.00  0.00           H  
ATOM    150 HD12 ILE A 158     -11.468   3.351  -0.143  1.00  0.00           H  
ATOM    151 HD13 ILE A 158     -10.731   2.823  -1.692  1.00  0.00           H  
ATOM    152  N   GLU A 159     -13.942  -0.183  -3.083  1.00  0.00           N  
ATOM    153  CA  GLU A 159     -15.090  -1.086  -3.250  1.00  0.00           C  
ATOM    154  C   GLU A 159     -15.465  -1.600  -1.885  1.00  0.00           C  
ATOM    155  O   GLU A 159     -14.617  -2.150  -1.220  1.00  0.00           O  
ATOM    156  CB  GLU A 159     -14.752  -2.308  -4.162  1.00  0.00           C  
ATOM    157  CG  GLU A 159     -15.842  -3.402  -4.044  1.00  0.00           C  
ATOM    158  CD  GLU A 159     -15.883  -4.385  -5.220  1.00  0.00           C  
ATOM    159  OE1 GLU A 159     -15.125  -4.182  -6.214  1.00  0.00           O  
ATOM    160  OE2 GLU A 159     -16.682  -5.359  -5.149  1.00  0.00           O  
ATOM    161  H   GLU A 159     -13.072  -0.605  -2.825  1.00  0.00           H  
ATOM    162  HA  GLU A 159     -15.910  -0.528  -3.728  1.00  0.00           H  
ATOM    163  HB2 GLU A 159     -14.669  -1.979  -5.208  1.00  0.00           H  
ATOM    164  HB3 GLU A 159     -13.775  -2.725  -3.877  1.00  0.00           H  
ATOM    165  HG2 GLU A 159     -15.677  -3.968  -3.115  1.00  0.00           H  
ATOM    166  HG3 GLU A 159     -16.825  -2.916  -3.954  1.00  0.00           H  
TER       1      GLU A 159 
END   
