# Supplementary material for: The Role of Local Backrub Motions in Evolved and Designed Mutations
Source: PLoS Comput Biol. 2012 Aug 2;8(8):e1002629. doi: 10.1371/journal.pcbi.1002629 (PMC3410847; doi:10.1371/journal.pcbi.1002629)
Supplement: Dataset S3 — This is a compressed tar archive containing lists of all individual examples and PDB coordinates for average and calculated structures (a README file explains the naming conventions) for both the crystal-structure ensembles and the BRDEE calculated structures. (GZ) [file pcbi.1002629.s003.gz › DatasetS3_PDBs/aromatics/brdee_gmec_ee_1z84A_F171_Q188.pdb]

AUTHOR generated by ILMM
REMARK   6 
REMARK   7 -56.494423
ATOM      1  N   GLN A 169     -12.062  -2.228   0.337  1.00  0.00           N  
ATOM      2  CA  GLN A 169     -10.991  -2.380  -0.648  1.00  0.00           C  
ATOM      3  C   GLN A 169     -10.686  -1.058  -1.399  1.00  0.00           C  
ATOM      4  O   GLN A 169     -11.494  -0.549  -2.223  1.00  0.00           O  
ATOM      5  CB  GLN A 169     -11.278  -3.504  -1.667  1.00  0.00           C  
ATOM      6  CG  GLN A 169     -10.100  -3.718  -2.653  1.00  0.00           C  
ATOM      7  CD  GLN A 169      -8.907  -4.257  -1.871  1.00  0.00           C  
ATOM      8  OE1 GLN A 169      -8.946  -5.399  -1.381  1.00  0.00           O  
ATOM      9  NE2 GLN A 169      -7.852  -3.445  -1.751  1.00  0.00           N  
ATOM     10  H   GLN A 169     -12.985  -2.304  -0.041  1.00  0.00           H  
ATOM     11  HA  GLN A 169     -10.102  -2.664  -0.066  1.00  0.00           H  
ATOM     12  HB2 GLN A 169     -11.478  -4.442  -1.129  1.00  0.00           H  
ATOM     13  HB3 GLN A 169     -12.187  -3.258  -2.235  1.00  0.00           H  
ATOM     14  HG2 GLN A 169     -10.388  -4.425  -3.445  1.00  0.00           H  
ATOM     15  HG3 GLN A 169      -9.837  -2.771  -3.146  1.00  0.00           H  
ATOM     16 HE21 GLN A 169      -7.043  -3.748  -1.246  1.00  0.00           H  
ATOM     17 HE22 GLN A 169      -7.871  -2.534  -2.164  1.00  0.00           H  
ATOM     18  N   VAL A 170      -9.515  -0.517  -1.138  1.00  0.00           N  
ATOM     19  CA  VAL A 170      -9.025   0.658  -1.859  1.00  0.00           C  
ATOM     20  C   VAL A 170      -8.160   0.141  -3.005  1.00  0.00           C  
ATOM     21  O   VAL A 170      -7.266  -0.695  -2.808  1.00  0.00           O  
ATOM     22  CB  VAL A 170      -8.145   1.636  -0.953  1.00  0.00           C  
ATOM     23  CG1 VAL A 170      -7.695   2.857  -1.744  1.00  0.00           C  
ATOM     24  CG2 VAL A 170      -8.899   2.115   0.265  1.00  0.00           C  
ATOM     25  H   VAL A 170      -8.885  -0.864  -0.442  1.00  0.00           H  
ATOM     26  HA  VAL A 170      -9.892   1.243  -2.200  1.00  0.00           H  
ATOM     27  HB  VAL A 170      -7.272   1.051  -0.631  1.00  0.00           H  
ATOM     28 HG11 VAL A 170      -7.093   3.512  -1.098  1.00  0.00           H  
ATOM     29 HG12 VAL A 170      -7.091   2.536  -2.605  1.00  0.00           H  
ATOM     30 HG13 VAL A 170      -8.577   3.407  -2.102  1.00  0.00           H  
ATOM     31 HG21 VAL A 170      -8.256   2.782   0.857  1.00  0.00           H  
ATOM     32 HG22 VAL A 170      -9.801   2.660  -0.052  1.00  0.00           H  
ATOM     33 HG23 VAL A 170      -9.192   1.250   0.878  1.00  0.00           H  
ATOM     34  N   PHE A 171      -8.438   0.589  -4.220  1.00  0.00           N  
ATOM     35  H   PHE A 171      -9.171   1.228  -4.455  1.00  0.00           H  
ATOM     36  CA  PHE A 171      -7.620   0.125  -5.323  1.00  0.00           C  
ATOM     37  HA  PHE A 171      -6.612  -0.009  -4.932  1.00  0.00           H  
ATOM     38  C   PHE A 171      -7.490   1.135  -6.468  1.00  0.00           C  
ATOM     39  O   PHE A 171      -8.291   2.062  -6.562  1.00  0.00           O  
ATOM     40  CB  PHE A 171      -8.146  -1.196  -5.879  1.00  0.00           C  
ATOM     41  HB1 PHE A 171      -7.458  -1.569  -6.635  1.00  0.00           H  
ATOM     42  HB2 PHE A 171      -8.210  -1.867  -5.024  1.00  0.00           H  
ATOM     43  CG  PHE A 171      -9.541  -1.134  -6.452  1.00  0.00           C  
ATOM     44  CD1 PHE A 171      -9.728  -0.831  -7.806  1.00  0.00           C  
ATOM     45  HD1 PHE A 171      -8.866  -0.639  -8.446  1.00  0.00           H  
ATOM     46  CD2 PHE A 171     -10.649  -1.380  -5.632  1.00  0.00           C  
ATOM     47  HD2 PHE A 171     -10.503  -1.617  -4.577  1.00  0.00           H  
ATOM     48  CE1 PHE A 171     -11.021  -0.772  -8.339  1.00  0.00           C  
ATOM     49  HE1 PHE A 171     -11.167  -0.537  -9.393  1.00  0.00           H  
ATOM     50  CE2 PHE A 171     -11.942  -1.323  -6.164  1.00  0.00           C  
ATOM     51  HE2 PHE A 171     -12.803  -1.515  -5.525  1.00  0.00           H  
ATOM     52  CZ  PHE A 171     -12.129  -1.018  -7.518  1.00  0.00           C  
ATOM     53  HZ  PHE A 171     -13.136  -0.974  -7.932  1.00  0.00           H  
ATOM     54  N   LYS A 172      -6.505   0.938  -7.351  1.00  0.00           N  
ATOM     55  CA  LYS A 172      -6.361   1.826  -8.495  1.00  0.00           C  
ATOM     56  C   LYS A 172      -6.152   1.008  -9.758  1.00  0.00           C  
ATOM     57  O   LYS A 172      -5.462  -0.018  -9.731  1.00  0.00           O  
ATOM     58  CB  LYS A 172      -5.222   2.811  -8.265  1.00  0.00           C  
ATOM     59  CG  LYS A 172      -4.928   3.634  -9.487  1.00  0.00           C  
ATOM     60  CD  LYS A 172      -4.114   4.860  -9.220  1.00  0.00           C  
ATOM     61  CE  LYS A 172      -3.709   5.488 -10.559  1.00  0.00           C  
ATOM     62  NZ  LYS A 172      -4.738   6.493 -10.987  1.00  0.00           N  
ATOM     63  H   LYS A 172      -5.827   0.205  -7.294  1.00  0.00           H  
ATOM     64  HA  LYS A 172      -7.283   2.414  -8.619  1.00  0.00           H  
ATOM     65  HB2 LYS A 172      -5.481   3.478  -7.430  1.00  0.00           H  
ATOM     66  HB3 LYS A 172      -4.318   2.260  -7.970  1.00  0.00           H  
ATOM     67  HG2 LYS A 172      -4.396   3.008 -10.219  1.00  0.00           H  
ATOM     68  HG3 LYS A 172      -5.879   3.934  -9.951  1.00  0.00           H  
ATOM     69  HD2 LYS A 172      -4.693   5.578  -8.621  1.00  0.00           H  
ATOM     70  HD3 LYS A 172      -3.219   4.603  -8.634  1.00  0.00           H  
ATOM     71  HE2 LYS A 172      -2.728   5.974 -10.464  1.00  0.00           H  
ATOM     72  HE3 LYS A 172      -3.607   4.706 -11.325  1.00  0.00           H  
ATOM     73  HZ1 LYS A 172      -4.484   6.873 -11.877  1.00  0.00           H  
ATOM     74  HZ2 LYS A 172      -5.630   6.047 -11.059  1.00  0.00           H  
ATOM     75  HZ3 LYS A 172      -4.788   7.228 -10.313  1.00  0.00           H  
ATOM     76  N   ASN A 173      -6.789   1.431 -10.838  1.00  0.00           N  
ATOM     77  CA  ASN A 173      -6.581   0.847 -12.188  1.00  0.00           C  
ATOM     78  C   ASN A 173      -5.979   1.922 -13.114  1.00  0.00           C  
ATOM     79  O   ASN A 173      -6.512   3.051 -13.189  1.00  0.00           O  
ATOM     80  CB  ASN A 173      -7.929   0.413 -12.820  1.00  0.00           C  
ATOM     81  CG  ASN A 173      -8.750  -0.494 -11.921  1.00  0.00           C  
ATOM     82  OD1 ASN A 173      -8.195  -1.245 -11.124  1.00  0.00           O  
ATOM     83  ND2 ASN A 173     -10.105  -0.450 -12.069  1.00  0.00           N  
ATOM     84  H   ASN A 173      -7.457   2.177 -10.822  1.00  0.00           H  
ATOM     85  HA  ASN A 173      -5.919  -0.024 -12.082  1.00  0.00           H  
ATOM     86  HB2 ASN A 173      -8.519   1.311 -13.059  1.00  0.00           H  
ATOM     87  HB3 ASN A 173      -7.731  -0.105 -13.769  1.00  0.00           H  
ATOM     88 HD21 ASN A 173     -10.688  -1.045 -11.515  1.00  0.00           H  
ATOM     89 HD22 ASN A 173     -10.515   0.177 -12.730  1.00  0.00           H  
ATOM     90  N   HID A 186      -7.684   8.378 -11.469  1.00  0.00           N  
ATOM     91  CA  HID A 186      -8.587   8.164 -10.334  1.00  0.00           C  
ATOM     92  C   HID A 186      -8.351   6.795  -9.760  1.00  0.00           C  
ATOM     93  O   HID A 186      -7.710   5.938 -10.407  1.00  0.00           O  
ATOM     94  CB  HID A 186     -10.027   8.220 -10.821  1.00  0.00           C  
ATOM     95  CG  HID A 186     -10.335   7.123 -11.783  1.00  0.00           C  
ATOM     96  ND1 HID A 186      -9.863   7.142 -13.068  1.00  0.00           N  
ATOM     97  CD2 HID A 186     -10.954   5.934 -11.620  1.00  0.00           C  
ATOM     98  CE1 HID A 186     -10.217   6.032 -13.687  1.00  0.00           C  
ATOM     99  NE2 HID A 186     -10.872   5.274 -12.828  1.00  0.00           N  
ATOM    100  H   HID A 186      -7.245   7.552 -11.822  1.00  0.00           H  
ATOM    101  HA  HID A 186      -8.402   8.939  -9.576  1.00  0.00           H  
ATOM    102  HB2 HID A 186     -10.707   8.153  -9.958  1.00  0.00           H  
ATOM    103  HB3 HID A 186     -10.212   9.191 -11.302  1.00  0.00           H  
ATOM    104  HD1 HID A 186      -9.331   7.884 -13.476  1.00  0.00           H  
ATOM    105  HD2 HID A 186     -11.431   5.564 -10.701  1.00  0.00           H  
ATOM    106  HE1 HID A 186     -10.002   5.782 -14.736  1.00  0.00           H  
ATOM    107  N   SER A 187      -8.872   6.601  -8.552  1.00  0.00           N  
ATOM    108  CA  SER A 187      -8.821   5.323  -7.886  1.00  0.00           C  
ATOM    109  C   SER A 187     -10.193   5.024  -7.295  1.00  0.00           C  
ATOM    110  O   SER A 187     -11.125   5.844  -7.454  1.00  0.00           O  
ATOM    111  CB  SER A 187      -7.656   5.247  -6.889  1.00  0.00           C  
ATOM    112  OG  SER A 187      -7.561   6.385  -6.046  1.00  0.00           O  
ATOM    113  H   SER A 187      -9.332   7.317  -8.025  1.00  0.00           H  
ATOM    114  HA  SER A 187      -8.604   4.496  -8.579  1.00  0.00           H  
ATOM    115  HB2 SER A 187      -7.774   4.347  -6.267  1.00  0.00           H  
ATOM    116  HB3 SER A 187      -6.714   5.132  -7.445  1.00  0.00           H  
ATOM    117  HG  SER A 187      -7.082   7.118  -6.528  1.00  0.00           H  
ATOM    118  N   GLN A 188     -10.368   3.842  -6.707  1.00  0.00           N  
ATOM    119  H   GLN A 188      -9.626   3.201  -6.504  1.00  0.00           H  
ATOM    120  CA  GLN A 188     -11.685   3.390  -6.306  1.00  0.00           C  
ATOM    121  HA  GLN A 188     -12.375   4.222  -6.449  1.00  0.00           H  
ATOM    122  C   GLN A 188     -11.692   2.882  -4.872  1.00  0.00           C  
ATOM    123  O   GLN A 188     -10.628   2.505  -4.329  1.00  0.00           O  
ATOM    124  CB  GLN A 188     -12.098   2.211  -7.183  1.00  0.00           C  
ATOM    125  HB1 GLN A 188     -11.336   1.434  -7.129  1.00  0.00           H  
ATOM    126  HB2 GLN A 188     -13.050   1.814  -6.831  1.00  0.00           H  
ATOM    127  CG  GLN A 188     -12.244   2.680  -8.626  1.00  0.00           C  
ATOM    128  HG1 GLN A 188     -12.946   2.032  -9.150  1.00  0.00           H  
ATOM    129  HG2 GLN A 188     -12.615   3.705  -8.620  1.00  0.00           H  
ATOM    130  CD  GLN A 188     -10.903   2.661  -9.346  1.00  0.00           C  
ATOM    131  OE1 GLN A 188      -9.885   2.299  -8.761  1.00  0.00           O  
ATOM    132  NE2 GLN A 188     -10.904   3.052 -10.623  1.00  0.00           N  
ATOM    133 HE21 GLN A 188     -11.768   3.341 -11.059  1.00  0.00           H  
ATOM    134 HE22 GLN A 188     -10.041   3.059 -11.147  1.00  0.00           H  
ATOM    135  N   MET A 189     -12.882   2.878  -4.262  1.00  0.00           N  
ATOM    136  CA  MET A 189     -13.070   2.352  -2.916  1.00  0.00           C  
ATOM    137  C   MET A 189     -14.352   1.536  -2.936  1.00  0.00           C  
ATOM    138  O   MET A 189     -15.378   2.035  -3.315  1.00  0.00           O  
ATOM    139  CB  MET A 189     -13.139   3.414  -1.814  1.00  0.00           C  
ATOM    140  CG  MET A 189     -11.895   4.305  -1.773  1.00  0.00           C  
ATOM    141  SD  MET A 189     -11.907   5.582  -0.486  1.00  0.00           S  
ATOM    142  CE  MET A 189     -11.921   4.594   0.993  1.00  0.00           C  
ATOM    143  H   MET A 189     -13.719   3.232  -4.682  1.00  0.00           H  
ATOM    144  HA  MET A 189     -12.203   1.711  -2.700  1.00  0.00           H  
ATOM    145  HB2 MET A 189     -14.028   4.042  -1.969  1.00  0.00           H  
ATOM    146  HB3 MET A 189     -13.261   2.919  -0.839  1.00  0.00           H  
ATOM    147  HG2 MET A 189     -11.010   3.668  -1.627  1.00  0.00           H  
ATOM    148  HG3 MET A 189     -11.781   4.795  -2.751  1.00  0.00           H  
ATOM    149  HE1 MET A 189     -11.966   5.251   1.874  1.00  0.00           H  
ATOM    150  HE2 MET A 189     -12.800   3.933   0.985  1.00  0.00           H  
ATOM    151  HE3 MET A 189     -11.005   3.985   1.036  1.00  0.00           H  
ATOM    152  N   MET A 190     -14.264   0.271  -2.562  1.00  0.00           N  
ATOM    153  CA  MET A 190     -15.428  -0.598  -2.477  1.00  0.00           C  
ATOM    154  C   MET A 190     -15.545  -1.094  -1.051  1.00  0.00           C  
ATOM    155  O   MET A 190     -14.666  -1.831  -0.575  1.00  0.00           O  
ATOM    156  CB  MET A 190     -15.255  -1.800  -3.405  1.00  0.00           C  
ATOM    157  CG  MET A 190     -15.582  -1.525  -4.858  1.00  0.00           C  
ATOM    158  SD  MET A 190     -17.338  -1.969  -5.126  1.00  0.00           S  
ATOM    159  CE  MET A 190     -17.364  -3.668  -4.707  1.00  0.00           C  
ATOM    160  H   MET A 190     -13.404  -0.175  -2.314  1.00  0.00           H  
ATOM    161  HA  MET A 190     -16.329  -0.041  -2.775  1.00  0.00           H  
ATOM    162  HB2 MET A 190     -14.215  -2.153  -3.337  1.00  0.00           H  
ATOM    163  HB3 MET A 190     -15.896  -2.618  -3.047  1.00  0.00           H  
ATOM    164  HG2 MET A 190     -15.411  -0.465  -5.099  1.00  0.00           H  
ATOM    165  HG3 MET A 190     -14.930  -2.114  -5.519  1.00  0.00           H  
ATOM    166  HE1 MET A 190     -18.259  -4.140  -5.139  1.00  0.00           H  
ATOM    167  HE2 MET A 190     -16.463  -4.158  -5.107  1.00  0.00           H  
ATOM    168  HE3 MET A 190     -17.384  -3.777  -3.612  1.00  0.00           H  
TER       1      MET A 190 
END   
