# Supplementary material for: The Role of Local Backrub Motions in Evolved and Designed Mutations
Source: PLoS Comput Biol. 2012 Aug 2;8(8):e1002629. doi: 10.1371/journal.pcbi.1002629 (PMC3410847; doi:10.1371/journal.pcbi.1002629)
Supplement: Dataset S3 — This is a compressed tar archive containing lists of all individual examples and PDB coordinates for average and calculated structures (a README file explains the naming conventions) for both the crystal-structure ensembles and the BRDEE calculated structures. (GZ) [file pcbi.1002629.s003.gz › DatasetS3_PDBs/aromatics/brdee_gmec_gly_1gyhA_Y109_G122.pdb]

AUTHOR generated by ILMM
REMARK   6 
REMARK   7 -49.93504
ATOM      1  N   LEU A 107     -12.084  -1.804   0.610  1.00  0.00           N  
ATOM      2  CA  LEU A 107     -10.966  -2.236  -0.199  1.00  0.00           C  
ATOM      3  C   LEU A 107     -10.757  -1.183  -1.295  1.00  0.00           C  
ATOM      4  O   LEU A 107     -11.539  -1.099  -2.236  1.00  0.00           O  
ATOM      5  CB  LEU A 107     -11.275  -3.604  -0.800  1.00  0.00           C  
ATOM      6  CG  LEU A 107     -10.268  -4.133  -1.839  1.00  0.00           C  
ATOM      7  CD1 LEU A 107      -8.880  -4.254  -1.149  1.00  0.00           C  
ATOM      8  CD2 LEU A 107     -10.658  -5.473  -2.467  1.00  0.00           C  
ATOM      9  H   LEU A 107     -12.956  -1.796   0.119  1.00  0.00           H  
ATOM     10  HA  LEU A 107     -10.051  -2.333   0.401  1.00  0.00           H  
ATOM     11  HB2 LEU A 107     -11.341  -4.334   0.019  1.00  0.00           H  
ATOM     12  HB3 LEU A 107     -12.267  -3.558  -1.272  1.00  0.00           H  
ATOM     13  HG  LEU A 107     -10.250  -3.415  -2.672  1.00  0.00           H  
ATOM     14 HD11 LEU A 107      -8.143  -4.630  -1.872  1.00  0.00           H  
ATOM     15 HD12 LEU A 107      -8.564  -3.265  -0.785  1.00  0.00           H  
ATOM     16 HD13 LEU A 107      -8.951  -4.950  -0.301  1.00  0.00           H  
ATOM     17 HD21 LEU A 107      -9.889  -5.777  -3.193  1.00  0.00           H  
ATOM     18 HD22 LEU A 107     -10.741  -6.239  -1.681  1.00  0.00           H  
ATOM     19 HD23 LEU A 107     -11.626  -5.370  -2.980  1.00  0.00           H  
ATOM     20  N   TYR A 108      -9.709  -0.393  -1.140  1.00  0.00           N  
ATOM     21  CA  TYR A 108      -9.264   0.590  -2.121  1.00  0.00           C  
ATOM     22  C   TYR A 108      -8.339  -0.093  -3.126  1.00  0.00           C  
ATOM     23  O   TYR A 108      -7.652  -1.029  -2.778  1.00  0.00           O  
ATOM     24  CB  TYR A 108      -8.542   1.754  -1.435  1.00  0.00           C  
ATOM     25  CG  TYR A 108      -9.451   2.448  -0.453  1.00  0.00           C  
ATOM     26  CD1 TYR A 108      -9.635   1.934   0.855  1.00  0.00           C  
ATOM     27  CD2 TYR A 108     -10.179   3.574  -0.826  1.00  0.00           C  
ATOM     28  CE1 TYR A 108     -10.506   2.564   1.742  1.00  0.00           C  
ATOM     29  CE2 TYR A 108     -11.059   4.190   0.050  1.00  0.00           C  
ATOM     30  CZ  TYR A 108     -11.197   3.702   1.333  1.00  0.00           C  
ATOM     31  OH  TYR A 108     -12.075   4.317   2.168  1.00  0.00           O  
ATOM     32  H   TYR A 108      -9.138  -0.416  -0.319  1.00  0.00           H  
ATOM     33  HA  TYR A 108     -10.138   1.009  -2.642  1.00  0.00           H  
ATOM     34  HB2 TYR A 108      -7.647   1.380  -0.914  1.00  0.00           H  
ATOM     35  HB3 TYR A 108      -8.195   2.474  -2.192  1.00  0.00           H  
ATOM     36  HD1 TYR A 108      -9.088   1.034   1.172  1.00  0.00           H  
ATOM     37  HD2 TYR A 108     -10.052   3.985  -1.838  1.00  0.00           H  
ATOM     38  HE1 TYR A 108     -10.646   2.167   2.759  1.00  0.00           H  
ATOM     39  HE2 TYR A 108     -11.644   5.063  -0.275  1.00  0.00           H  
ATOM     40  HH  TYR A 108     -12.693   4.895   1.635  1.00  0.00           H  
ATOM     41  N   TYR A 109      -8.354   0.371  -4.386  1.00  0.00           N  
ATOM     42  H   TYR A 109      -8.839   1.199  -4.669  1.00  0.00           H  
ATOM     43  CA  TYR A 109      -7.656  -0.306  -5.460  1.00  0.00           C  
ATOM     44  HA  TYR A 109      -6.704  -0.638  -5.044  1.00  0.00           H  
ATOM     45  C   TYR A 109      -7.393   0.729  -6.572  1.00  0.00           C  
ATOM     46  O   TYR A 109      -8.084   1.757  -6.624  1.00  0.00           O  
ATOM     47  CB  TYR A 109      -8.444  -1.503  -5.982  1.00  0.00           C  
ATOM     48  HB1 TYR A 109      -7.870  -2.007  -6.759  1.00  0.00           H  
ATOM     49  HB2 TYR A 109      -8.635  -2.196  -5.163  1.00  0.00           H  
ATOM     50  CG  TYR A 109      -9.758  -1.028  -6.554  1.00  0.00           C  
ATOM     51  CD1 TYR A 109      -9.845  -0.678  -7.908  1.00  0.00           C  
ATOM     52  HD1 TYR A 109      -8.965  -0.751  -8.547  1.00  0.00           H  
ATOM     53  CD2 TYR A 109     -10.888  -0.935  -5.734  1.00  0.00           C  
ATOM     54  HD2 TYR A 109     -10.821  -1.206  -4.680  1.00  0.00           H  
ATOM     55  CE1 TYR A 109     -11.062  -0.236  -8.440  1.00  0.00           C  
ATOM     56  HE1 TYR A 109     -11.130   0.036  -9.492  1.00  0.00           H  
ATOM     57  CE2 TYR A 109     -12.106  -0.492  -6.266  1.00  0.00           C  
ATOM     58  HE2 TYR A 109     -12.986  -0.421  -5.627  1.00  0.00           H  
ATOM     59  CZ  TYR A 109     -12.192  -0.142  -7.619  1.00  0.00           C  
ATOM     60  OH  TYR A 109     -13.375   0.286  -8.136  1.00  0.00           O  
ATOM     61  HH  TYR A 109     -13.320   0.498  -9.072  1.00  0.00           H  
ATOM     62  N   SER A 110      -6.397   0.453  -7.426  1.00  0.00           N  
ATOM     63  CA  SER A 110      -5.939   1.392  -8.465  1.00  0.00           C  
ATOM     64  C   SER A 110      -6.190   0.819  -9.877  1.00  0.00           C  
ATOM     65  O   SER A 110      -5.922  -0.348 -10.141  1.00  0.00           O  
ATOM     66  CB  SER A 110      -4.433   1.675  -8.284  1.00  0.00           C  
ATOM     67  OG  SER A 110      -4.086   1.875  -6.908  1.00  0.00           O  
ATOM     68  H   SER A 110      -5.895  -0.411  -7.418  1.00  0.00           H  
ATOM     69  HA  SER A 110      -6.489   2.338  -8.349  1.00  0.00           H  
ATOM     70  HB2 SER A 110      -3.851   0.833  -8.689  1.00  0.00           H  
ATOM     71  HB3 SER A 110      -4.155   2.567  -8.865  1.00  0.00           H  
ATOM     72  HG  SER A 110      -3.949   0.988  -6.467  1.00  0.00           H  
ATOM     73  N   VAL A 111      -6.742   1.655 -10.741  1.00  0.00           N  
ATOM     74  CA  VAL A 111      -6.842   1.415 -12.207  1.00  0.00           C  
ATOM     75  C   VAL A 111      -5.825   2.346 -12.882  1.00  0.00           C  
ATOM     76  O   VAL A 111      -5.816   3.552 -12.669  1.00  0.00           O  
ATOM     77  CB  VAL A 111      -8.257   1.732 -12.683  1.00  0.00           C  
ATOM     78  CG1 VAL A 111      -8.316   1.817 -14.214  1.00  0.00           C  
ATOM     79  CG2 VAL A 111      -9.259   0.703 -12.171  1.00  0.00           C  
ATOM     80  H   VAL A 111      -7.141   2.529 -10.461  1.00  0.00           H  
ATOM     81  HA  VAL A 111      -6.630   0.365 -12.458  1.00  0.00           H  
ATOM     82  HB  VAL A 111      -8.532   2.713 -12.267  1.00  0.00           H  
ATOM     83 HG11 VAL A 111      -9.344   2.046 -14.531  1.00  0.00           H  
ATOM     84 HG12 VAL A 111      -7.640   2.612 -14.564  1.00  0.00           H  
ATOM     85 HG13 VAL A 111      -8.004   0.854 -14.647  1.00  0.00           H  
ATOM     86 HG21 VAL A 111     -10.268   0.960 -12.532  1.00  0.00           H  
ATOM     87 HG22 VAL A 111      -8.983  -0.295 -12.543  1.00  0.00           H  
ATOM     88 HG23 VAL A 111      -9.254   0.698 -11.072  1.00  0.00           H  
ATOM     89  N   ALA A 120      -6.851   6.102 -11.567  1.00  0.00           N  
ATOM     90  CA  ALA A 120      -7.852   6.434 -10.564  1.00  0.00           C  
ATOM     91  C   ALA A 120      -7.853   5.374  -9.461  1.00  0.00           C  
ATOM     92  O   ALA A 120      -7.609   4.164  -9.718  1.00  0.00           O  
ATOM     93  CB  ALA A 120      -9.258   6.535 -11.170  1.00  0.00           C  
ATOM     94  H   ALA A 120      -6.627   5.129 -11.626  1.00  0.00           H  
ATOM     95  HA  ALA A 120      -7.589   7.417 -10.148  1.00  0.00           H  
ATOM     96  HB1 ALA A 120      -9.980   6.787 -10.379  1.00  0.00           H  
ATOM     97  HB2 ALA A 120      -9.269   7.319 -11.941  1.00  0.00           H  
ATOM     98  HB3 ALA A 120      -9.532   5.571 -11.623  1.00  0.00           H  
ATOM     99  N   ILE A 121      -8.166   5.857  -8.259  1.00  0.00           N  
ATOM    100  CA  ILE A 121      -8.395   5.003  -7.091  1.00  0.00           C  
ATOM    101  C   ILE A 121      -9.875   4.829  -6.857  1.00  0.00           C  
ATOM    102  O   ILE A 121     -10.635   5.806  -6.763  1.00  0.00           O  
ATOM    103  CB  ILE A 121      -7.650   5.572  -5.854  1.00  0.00           C  
ATOM    104  CG1 ILE A 121      -6.149   5.473  -6.045  1.00  0.00           C  
ATOM    105  CG2 ILE A 121      -8.077   4.821  -4.595  1.00  0.00           C  
ATOM    106  CD1 ILE A 121      -5.327   6.464  -5.151  1.00  0.00           C  
ATOM    107  H   ILE A 121      -8.267   6.835  -8.069  1.00  0.00           H  
ATOM    108  HA  ILE A 121      -7.988   3.997  -7.281  1.00  0.00           H  
ATOM    109  HB  ILE A 121      -7.914   6.633  -5.741  1.00  0.00           H  
ATOM    110 HG12 ILE A 121      -5.828   4.444  -5.825  1.00  0.00           H  
ATOM    111 HG13 ILE A 121      -5.910   5.665  -7.102  1.00  0.00           H  
ATOM    112 HG21 ILE A 121      -7.543   5.230  -3.726  1.00  0.00           H  
ATOM    113 HG22 ILE A 121      -9.160   4.937  -4.450  1.00  0.00           H  
ATOM    114 HG23 ILE A 121      -7.834   3.754  -4.704  1.00  0.00           H  
ATOM    115 HD11 ILE A 121      -4.253   6.330  -5.348  1.00  0.00           H  
ATOM    116 HD12 ILE A 121      -5.616   7.497  -5.388  1.00  0.00           H  
ATOM    117 HD13 ILE A 121      -5.533   6.258  -4.090  1.00  0.00           H  
ATOM    118  N   GLY A 122     -10.285   3.568  -6.815  1.00  0.00           N  
ATOM    119  CA  GLY A 122     -11.631   3.180  -6.503  1.00  0.00           C  
ATOM    120  C   GLY A 122     -11.773   2.581  -5.095  1.00  0.00           C  
ATOM    121  O   GLY A 122     -10.782   2.298  -4.437  1.00  0.00           O  
ATOM    122  H   GLY A 122      -9.680   2.792  -7.000  1.00  0.00           H  
ATOM    123  HA2 GLY A 122     -12.291   4.056  -6.599  1.00  0.00           H  
ATOM    124  HA3 GLY A 122     -11.971   2.439  -7.241  1.00  0.00           H  
ATOM    125  N   VAL A 123     -13.002   2.383  -4.668  1.00  0.00           N  
ATOM    126  CA  VAL A 123     -13.255   1.630  -3.434  1.00  0.00           C  
ATOM    127  C   VAL A 123     -14.485   0.746  -3.546  1.00  0.00           C  
ATOM    128  O   VAL A 123     -15.537   1.183  -4.022  1.00  0.00           O  
ATOM    129  CB  VAL A 123     -13.299   2.554  -2.173  1.00  0.00           C  
ATOM    130  CG1 VAL A 123     -14.443   3.495  -2.203  1.00  0.00           C  
ATOM    131  CG2 VAL A 123     -13.305   1.711  -0.879  1.00  0.00           C  
ATOM    132  H   VAL A 123     -13.823   2.715  -5.133  1.00  0.00           H  
ATOM    133  HA  VAL A 123     -12.404   0.943  -3.312  1.00  0.00           H  
ATOM    134  HB  VAL A 123     -12.385   3.168  -2.188  1.00  0.00           H  
ATOM    135 HG11 VAL A 123     -14.429   4.120  -1.296  1.00  0.00           H  
ATOM    136 HG12 VAL A 123     -14.368   4.138  -3.091  1.00  0.00           H  
ATOM    137 HG13 VAL A 123     -15.385   2.926  -2.239  1.00  0.00           H  
ATOM    138 HG21 VAL A 123     -13.336   2.379  -0.005  1.00  0.00           H  
ATOM    139 HG22 VAL A 123     -14.189   1.057  -0.872  1.00  0.00           H  
ATOM    140 HG23 VAL A 123     -12.394   1.096  -0.838  1.00  0.00           H  
ATOM    141  N   THR A 124     -14.323  -0.516  -3.144  1.00  0.00           N  
ATOM    142  CA  THR A 124     -15.412  -1.462  -3.046  1.00  0.00           C  
ATOM    143  C   THR A 124     -15.528  -2.005  -1.605  1.00  0.00           C  
ATOM    144  O   THR A 124     -14.538  -2.187  -0.924  1.00  0.00           O  
ATOM    145  CB  THR A 124     -15.248  -2.586  -4.132  1.00  0.00           C  
ATOM    146  OG1 THR A 124     -16.335  -3.522  -4.088  1.00  0.00           O  
ATOM    147  CG2 THR A 124     -13.974  -3.399  -3.934  1.00  0.00           C  
ATOM    148  H   THR A 124     -13.437  -0.896  -2.881  1.00  0.00           H  
ATOM    149  HA  THR A 124     -16.367  -0.958  -3.259  1.00  0.00           H  
ATOM    150  HB  THR A 124     -15.219  -2.054  -5.094  1.00  0.00           H  
ATOM    151  HG1 THR A 124     -16.319  -4.092  -4.908  1.00  0.00           H  
ATOM    152 HG21 THR A 124     -13.905  -4.170  -4.716  1.00  0.00           H  
ATOM    153 HG22 THR A 124     -13.100  -2.733  -3.998  1.00  0.00           H  
ATOM    154 HG23 THR A 124     -13.995  -3.881  -2.945  1.00  0.00           H  
TER       1      THR A 124 
END   
