# Supplementary material for: The Role of Local Backrub Motions in Evolved and Designed Mutations
Source: PLoS Comput Biol. 2012 Aug 2;8(8):e1002629. doi: 10.1371/journal.pcbi.1002629 (PMC3410847; doi:10.1371/journal.pcbi.1002629)
Supplement: Dataset S3 — This is a compressed tar archive containing lists of all individual examples and PDB coordinates for average and calculated structures (a README file explains the naming conventions) for both the crystal-structure ensembles and the BRDEE calculated structures. (GZ) [file pcbi.1002629.s003.gz › DatasetS3_PDBs/aromatics/brdee_gmec_gly_1khbA_F144_G157.pdb]

AUTHOR generated by ILMM
REMARK   6 
REMARK   7 -20.821375
ATOM      1  N   ILE A 142     -12.053  -2.072   0.168  1.00  0.00           N  
ATOM      2  CA  ILE A 142     -10.954  -2.354  -0.752  1.00  0.00           C  
ATOM      3  C   ILE A 142     -10.545  -1.070  -1.497  1.00  0.00           C  
ATOM      4  O   ILE A 142     -11.277  -0.621  -2.388  1.00  0.00           O  
ATOM      5  CB  ILE A 142     -11.424  -3.394  -1.794  1.00  0.00           C  
ATOM      6  CG1 ILE A 142     -12.043  -4.622  -1.107  1.00  0.00           C  
ATOM      7  CG2 ILE A 142     -10.297  -3.677  -2.796  1.00  0.00           C  
ATOM      8  CD1 ILE A 142     -12.707  -5.574  -2.177  1.00  0.00           C  
ATOM      9  H   ILE A 142     -12.938  -1.919  -0.272  1.00  0.00           H  
ATOM     10  HA  ILE A 142     -10.096  -2.736  -0.181  1.00  0.00           H  
ATOM     11  HB  ILE A 142     -12.249  -2.992  -2.400  1.00  0.00           H  
ATOM     12 HG12 ILE A 142     -11.268  -5.169  -0.550  1.00  0.00           H  
ATOM     13 HG13 ILE A 142     -12.798  -4.299  -0.375  1.00  0.00           H  
ATOM     14 HG21 ILE A 142     -10.640  -4.418  -3.533  1.00  0.00           H  
ATOM     15 HG22 ILE A 142     -10.023  -2.746  -3.313  1.00  0.00           H  
ATOM     16 HG23 ILE A 142      -9.421  -4.071  -2.261  1.00  0.00           H  
ATOM     17 HD11 ILE A 142     -13.145  -6.447  -1.670  1.00  0.00           H  
ATOM     18 HD12 ILE A 142     -13.496  -5.029  -2.715  1.00  0.00           H  
ATOM     19 HD13 ILE A 142     -11.942  -5.912  -2.893  1.00  0.00           H  
ATOM     20  N   PRO A 143      -9.411  -0.447  -1.145  1.00  0.00           N  
ATOM     21  CA  PRO A 143      -8.936   0.706  -1.907  1.00  0.00           C  
ATOM     22  C   PRO A 143      -8.190   0.133  -3.122  1.00  0.00           C  
ATOM     23  O   PRO A 143      -7.266  -0.677  -2.966  1.00  0.00           O  
ATOM     24  CB  PRO A 143      -7.945   1.397  -0.954  1.00  0.00           C  
ATOM     25  CG  PRO A 143      -8.104   0.680   0.416  1.00  0.00           C  
ATOM     26  CD  PRO A 143      -8.469  -0.771  -0.040  1.00  0.00           C  
ATOM     27  HA  PRO A 143      -9.723   1.393  -2.253  1.00  0.00           H  
ATOM     28  HB2 PRO A 143      -6.914   1.311  -1.328  1.00  0.00           H  
ATOM     29  HB3 PRO A 143      -8.166   2.471  -0.866  1.00  0.00           H  
ATOM     30  HG2 PRO A 143      -7.178   0.708   1.009  1.00  0.00           H  
ATOM     31  HG3 PRO A 143      -8.894   1.134   1.033  1.00  0.00           H  
ATOM     32  HD2 PRO A 143      -7.593  -1.339  -0.384  1.00  0.00           H  
ATOM     33  HD3 PRO A 143      -8.941  -1.360   0.760  1.00  0.00           H  
ATOM     34  N   PHE A 144      -8.557   0.561  -4.320  1.00  0.00           N  
ATOM     35  H   PHE A 144      -9.267   1.238  -4.515  1.00  0.00           H  
ATOM     36  CA  PHE A 144      -7.868  -0.001  -5.464  1.00  0.00           C  
ATOM     37  HA  PHE A 144      -6.932  -0.423  -5.097  1.00  0.00           H  
ATOM     38  C   PHE A 144      -7.490   1.038  -6.525  1.00  0.00           C  
ATOM     39  O   PHE A 144      -8.221   1.999  -6.779  1.00  0.00           O  
ATOM     40  CB  PHE A 144      -8.716  -1.093  -6.109  1.00  0.00           C  
ATOM     41  HB1 PHE A 144      -8.144  -1.576  -6.900  1.00  0.00           H  
ATOM     42  HB2 PHE A 144      -8.958  -1.788  -5.306  1.00  0.00           H  
ATOM     43  CG  PHE A 144     -10.043  -0.629  -6.658  1.00  0.00           C  
ATOM     44  CD1 PHE A 144     -10.136  -0.185  -7.983  1.00  0.00           C  
ATOM     45  HD1 PHE A 144      -9.249  -0.177  -8.618  1.00  0.00           H  
ATOM     46  CD2 PHE A 144     -11.182  -0.639  -5.844  1.00  0.00           C  
ATOM     47  HD2 PHE A 144     -11.110  -0.984  -4.811  1.00  0.00           H  
ATOM     48  CE1 PHE A 144     -11.365   0.248  -8.492  1.00  0.00           C  
ATOM     49  HE1 PHE A 144     -11.437   0.592  -9.524  1.00  0.00           H  
ATOM     50  CE2 PHE A 144     -12.411  -0.207  -6.352  1.00  0.00           C  
ATOM     51  HE2 PHE A 144     -13.298  -0.215  -5.718  1.00  0.00           H  
ATOM     52  CZ  PHE A 144     -12.503   0.237  -7.678  1.00  0.00           C  
ATOM     53  HZ  PHE A 144     -13.462   0.572  -8.074  1.00  0.00           H  
ATOM     54  N   SER A 145      -6.430   0.728  -7.244  1.00  0.00           N  
ATOM     55  CA  SER A 145      -5.973   1.584  -8.342  1.00  0.00           C  
ATOM     56  C   SER A 145      -6.109   0.835  -9.671  1.00  0.00           C  
ATOM     57  O   SER A 145      -5.590  -0.317  -9.791  1.00  0.00           O  
ATOM     58  CB  SER A 145      -4.524   2.010  -8.186  1.00  0.00           C  
ATOM     59  OG  SER A 145      -4.133   2.793  -9.331  1.00  0.00           O  
ATOM     60  H   SER A 145      -5.874  -0.090  -7.097  1.00  0.00           H  
ATOM     61  HA  SER A 145      -6.618   2.474  -8.333  1.00  0.00           H  
ATOM     62  HB2 SER A 145      -4.398   2.597  -7.265  1.00  0.00           H  
ATOM     63  HB3 SER A 145      -3.877   1.125  -8.094  1.00  0.00           H  
ATOM     64  HG  SER A 145      -3.633   2.214  -9.976  1.00  0.00           H  
ATOM     65  N   MET A 146      -6.767   1.473 -10.647  1.00  0.00           N  
ATOM     66  CA  MET A 146      -6.859   0.974 -12.031  1.00  0.00           C  
ATOM     67  C   MET A 146      -5.757   1.712 -12.795  1.00  0.00           C  
ATOM     68  O   MET A 146      -5.819   2.935 -12.937  1.00  0.00           O  
ATOM     69  CB  MET A 146      -8.255   1.261 -12.633  1.00  0.00           C  
ATOM     70  CG  MET A 146      -9.408   0.640 -11.828  1.00  0.00           C  
ATOM     71  SD  MET A 146      -9.141  -1.142 -11.511  1.00  0.00           S  
ATOM     72  CE  MET A 146      -9.379  -1.738 -13.029  1.00  0.00           C  
ATOM     73  H   MET A 146      -7.245   2.339 -10.503  1.00  0.00           H  
ATOM     74  HA  MET A 146      -6.729  -0.117 -12.086  1.00  0.00           H  
ATOM     75  HB2 MET A 146      -8.404   2.348 -12.692  1.00  0.00           H  
ATOM     76  HB3 MET A 146      -8.289   0.874 -13.663  1.00  0.00           H  
ATOM     77  HG2 MET A 146      -9.513   1.170 -10.870  1.00  0.00           H  
ATOM     78  HG3 MET A 146     -10.353   0.777 -12.375  1.00  0.00           H  
ATOM     79  HE1 MET A 146     -10.130  -2.540 -12.995  1.00  0.00           H  
ATOM     80  HE2 MET A 146      -9.734  -0.933 -13.689  1.00  0.00           H  
ATOM     81  HE3 MET A 146      -8.432  -2.140 -13.419  1.00  0.00           H  
ATOM     82  N   LYS A 155      -6.892   5.671 -12.220  1.00  0.00           N  
ATOM     83  CA  LYS A 155      -8.065   6.135 -11.518  1.00  0.00           C  
ATOM     84  C   LYS A 155      -8.204   5.221 -10.308  1.00  0.00           C  
ATOM     85  O   LYS A 155      -7.858   4.032 -10.416  1.00  0.00           O  
ATOM     86  CB  LYS A 155      -9.279   5.991 -12.418  1.00  0.00           C  
ATOM     87  CG  LYS A 155      -9.123   6.792 -13.786  1.00  0.00           C  
ATOM     88  CD  LYS A 155      -9.560   8.275 -13.713  1.00  0.00           C  
ATOM     89  CE  LYS A 155      -9.072   9.137 -14.971  1.00  0.00           C  
ATOM     90  NZ  LYS A 155      -9.994  10.236 -15.497  1.00  0.00           N  
ATOM     91  H   LYS A 155      -6.874   4.685 -12.389  1.00  0.00           H  
ATOM     92  HA  LYS A 155      -7.984   7.192 -11.222  1.00  0.00           H  
ATOM     93  HB2 LYS A 155      -9.444   4.926 -12.638  1.00  0.00           H  
ATOM     94  HB3 LYS A 155     -10.172   6.351 -11.885  1.00  0.00           H  
ATOM     95  HG2 LYS A 155      -8.070   6.749 -14.104  1.00  0.00           H  
ATOM     96  HG3 LYS A 155      -9.715   6.286 -14.562  1.00  0.00           H  
ATOM     97  HD2 LYS A 155     -10.657   8.325 -13.646  1.00  0.00           H  
ATOM     98  HD3 LYS A 155      -9.161   8.724 -12.792  1.00  0.00           H  
ATOM     99  HE2 LYS A 155      -8.111   9.603 -14.707  1.00  0.00           H  
ATOM    100  HE3 LYS A 155      -8.874   8.441 -15.800  1.00  0.00           H  
ATOM    101  HZ1 LYS A 155      -9.563  10.688 -16.278  1.00  0.00           H  
ATOM    102  HZ2 LYS A 155     -10.864   9.834 -15.782  1.00  0.00           H  
ATOM    103  HZ3 LYS A 155     -10.159  10.908 -14.773  1.00  0.00           H  
ATOM    104  N   ILE A 156      -8.661   5.782  -9.205  1.00  0.00           N  
ATOM    105  CA  ILE A 156      -8.832   5.007  -7.972  1.00  0.00           C  
ATOM    106  C   ILE A 156     -10.301   4.787  -7.601  1.00  0.00           C  
ATOM    107  O   ILE A 156     -11.180   5.635  -7.863  1.00  0.00           O  
ATOM    108  CB  ILE A 156      -8.090   5.736  -6.842  1.00  0.00           C  
ATOM    109  CG1 ILE A 156      -6.588   5.558  -7.041  1.00  0.00           C  
ATOM    110  CG2 ILE A 156      -8.555   5.243  -5.444  1.00  0.00           C  
ATOM    111  CD1 ILE A 156      -5.683   6.360  -6.051  1.00  0.00           C  
ATOM    112  H   ILE A 156      -8.915   6.746  -9.130  1.00  0.00           H  
ATOM    113  HA  ILE A 156      -8.411   4.004  -8.134  1.00  0.00           H  
ATOM    114  HB  ILE A 156      -8.330   6.809  -6.881  1.00  0.00           H  
ATOM    115 HG12 ILE A 156      -6.346   4.489  -6.947  1.00  0.00           H  
ATOM    116 HG13 ILE A 156      -6.332   5.857  -8.069  1.00  0.00           H  
ATOM    117 HG21 ILE A 156      -8.003   5.786  -4.662  1.00  0.00           H  
ATOM    118 HG22 ILE A 156      -9.633   5.430  -5.328  1.00  0.00           H  
ATOM    119 HG23 ILE A 156      -8.357   4.165  -5.351  1.00  0.00           H  
ATOM    120 HD11 ILE A 156      -4.625   6.163  -6.278  1.00  0.00           H  
ATOM    121 HD12 ILE A 156      -5.886   7.436  -6.158  1.00  0.00           H  
ATOM    122 HD13 ILE A 156      -5.900   6.048  -5.019  1.00  0.00           H  
ATOM    123  N   GLY A 157     -10.581   3.683  -6.925  1.00  0.00           N  
ATOM    124  CA  GLY A 157     -11.921   3.430  -6.463  1.00  0.00           C  
ATOM    125  C   GLY A 157     -11.825   2.852  -5.075  1.00  0.00           C  
ATOM    126  O   GLY A 157     -10.745   2.474  -4.584  1.00  0.00           O  
ATOM    127  H   GLY A 157      -9.915   2.974  -6.694  1.00  0.00           H  
ATOM    128  HA2 GLY A 157     -12.508   4.361  -6.455  1.00  0.00           H  
ATOM    129  HA3 GLY A 157     -12.437   2.732  -7.138  1.00  0.00           H  
ATOM    130  N   ILE A 158     -12.959   2.825  -4.405  1.00  0.00           N  
ATOM    131  CA  ILE A 158     -13.044   2.167  -3.111  1.00  0.00           C  
ATOM    132  C   ILE A 158     -14.165   1.180  -3.273  1.00  0.00           C  
ATOM    133  O   ILE A 158     -15.249   1.613  -3.633  1.00  0.00           O  
ATOM    134  CB  ILE A 158     -13.440   3.153  -2.023  1.00  0.00           C  
ATOM    135  CG1 ILE A 158     -12.385   4.216  -1.890  1.00  0.00           C  
ATOM    136  CG2 ILE A 158     -13.468   2.447  -0.665  1.00  0.00           C  
ATOM    137  CD1 ILE A 158     -11.146   3.693  -1.130  1.00  0.00           C  
ATOM    138  H   ILE A 158     -13.812   3.239  -4.723  1.00  0.00           H  
ATOM    139  HA  ILE A 158     -12.082   1.716  -2.825  1.00  0.00           H  
ATOM    140  HB  ILE A 158     -14.421   3.571  -2.294  1.00  0.00           H  
ATOM    141 HG12 ILE A 158     -12.085   4.563  -2.889  1.00  0.00           H  
ATOM    142 HG13 ILE A 158     -12.803   5.084  -1.360  1.00  0.00           H  
ATOM    143 HG21 ILE A 158     -13.755   3.166   0.116  1.00  0.00           H  
ATOM    144 HG22 ILE A 158     -14.199   1.625  -0.693  1.00  0.00           H  
ATOM    145 HG23 ILE A 158     -12.470   2.043  -0.441  1.00  0.00           H  
ATOM    146 HD11 ILE A 158     -10.398   4.495  -1.052  1.00  0.00           H  
ATOM    147 HD12 ILE A 158     -11.443   3.370  -0.122  1.00  0.00           H  
ATOM    148 HD13 ILE A 158     -10.714   2.841  -1.675  1.00  0.00           H  
ATOM    149  N   GLU A 159     -13.951  -0.135  -3.068  1.00  0.00           N  
ATOM    150  CA  GLU A 159     -15.107  -1.029  -3.236  1.00  0.00           C  
ATOM    151  C   GLU A 159     -15.482  -1.545  -1.871  1.00  0.00           C  
ATOM    152  O   GLU A 159     -14.636  -2.103  -1.210  1.00  0.00           O  
ATOM    153  CB  GLU A 159     -14.781  -2.250  -4.152  1.00  0.00           C  
ATOM    154  CG  GLU A 159     -15.879  -3.336  -4.035  1.00  0.00           C  
ATOM    155  CD  GLU A 159     -15.930  -4.314  -5.214  1.00  0.00           C  
ATOM    156  OE1 GLU A 159     -15.172  -4.114  -6.210  1.00  0.00           O  
ATOM    157  OE2 GLU A 159     -16.736  -5.283  -5.145  1.00  0.00           O  
ATOM    158  H   GLU A 159     -13.084  -0.564  -2.814  1.00  0.00           H  
ATOM    159  HA  GLU A 159     -15.923  -0.463  -3.709  1.00  0.00           H  
ATOM    160  HB2 GLU A 159     -14.697  -1.918  -5.197  1.00  0.00           H  
ATOM    161  HB3 GLU A 159     -13.806  -2.675  -3.871  1.00  0.00           H  
ATOM    162  HG2 GLU A 159     -15.715  -3.906  -3.108  1.00  0.00           H  
ATOM    163  HG3 GLU A 159     -16.857  -2.842  -3.941  1.00  0.00           H  
TER       1      GLU A 159 
END   
