# Supplementary material for: The Role of Local Backrub Motions in Evolved and Designed Mutations
Source: PLoS Comput Biol. 2012 Aug 2;8(8):e1002629. doi: 10.1371/journal.pcbi.1002629 (PMC3410847; doi:10.1371/journal.pcbi.1002629)
Supplement: Dataset S3 — This is a compressed tar archive containing lists of all individual examples and PDB coordinates for average and calculated structures (a README file explains the naming conventions) for both the crystal-structure ensembles and the BRDEE calculated structures. (GZ) [file pcbi.1002629.s003.gz › DatasetS3_PDBs/aromatics/brdee_gmec_gly_1z84A_F171_Q188G.pdb]

AUTHOR generated by ILMM
REMARK   6 
REMARK   7 -48.36841
ATOM      1  N   GLN A 169     -12.043  -2.248   0.337  1.00  0.00           N  
ATOM      2  CA  GLN A 169     -10.969  -2.398  -0.646  1.00  0.00           C  
ATOM      3  C   GLN A 169     -10.669  -1.076  -1.400  1.00  0.00           C  
ATOM      4  O   GLN A 169     -11.478  -0.573  -2.226  1.00  0.00           O  
ATOM      5  CB  GLN A 169     -11.248  -3.525  -1.664  1.00  0.00           C  
ATOM      6  CG  GLN A 169     -10.068  -3.736  -2.647  1.00  0.00           C  
ATOM      7  CD  GLN A 169      -8.873  -4.267  -1.862  1.00  0.00           C  
ATOM      8  OE1 GLN A 169      -8.908  -5.409  -1.369  1.00  0.00           O  
ATOM      9  NE2 GLN A 169      -7.822  -3.450  -1.741  1.00  0.00           N  
ATOM     10  H   GLN A 169     -12.964  -2.331  -0.043  1.00  0.00           H  
ATOM     11  HA  GLN A 169     -10.080  -2.676  -0.062  1.00  0.00           H  
ATOM     12  HB2 GLN A 169     -11.445  -4.464  -1.123  1.00  0.00           H  
ATOM     13  HB3 GLN A 169     -12.158  -3.285  -2.233  1.00  0.00           H  
ATOM     14  HG2 GLN A 169     -10.351  -4.446  -3.438  1.00  0.00           H  
ATOM     15  HG3 GLN A 169      -9.809  -2.789  -3.142  1.00  0.00           H  
ATOM     16 HE21 GLN A 169      -7.013  -3.747  -1.235  1.00  0.00           H  
ATOM     17 HE22 GLN A 169      -7.845  -2.540  -2.156  1.00  0.00           H  
ATOM     18  N   VAL A 170      -9.501  -0.529  -1.138  1.00  0.00           N  
ATOM     19  CA  VAL A 170      -9.016   0.647  -1.861  1.00  0.00           C  
ATOM     20  C   VAL A 170      -8.225   0.124  -3.057  1.00  0.00           C  
ATOM     21  O   VAL A 170      -7.349  -0.742  -2.919  1.00  0.00           O  
ATOM     22  CB  VAL A 170      -8.142   1.631  -0.956  1.00  0.00           C  
ATOM     23  CG1 VAL A 170      -7.697   2.853  -1.749  1.00  0.00           C  
ATOM     24  CG2 VAL A 170      -8.901   2.109   0.260  1.00  0.00           C  
ATOM     25  H   VAL A 170      -8.871  -0.871  -0.440  1.00  0.00           H  
ATOM     26  HA  VAL A 170      -9.885   1.227  -2.204  1.00  0.00           H  
ATOM     27  HB  VAL A 170      -7.266   1.051  -0.630  1.00  0.00           H  
ATOM     28 HG11 VAL A 170      -7.099   3.512  -1.103  1.00  0.00           H  
ATOM     29 HG12 VAL A 170      -7.090   2.533  -2.608  1.00  0.00           H  
ATOM     30 HG13 VAL A 170      -8.581   3.398  -2.109  1.00  0.00           H  
ATOM     31 HG21 VAL A 170      -8.262   2.782   0.852  1.00  0.00           H  
ATOM     32 HG22 VAL A 170      -9.805   2.649  -0.060  1.00  0.00           H  
ATOM     33 HG23 VAL A 170      -9.190   1.245   0.875  1.00  0.00           H  
ATOM     34  N   PHE A 171      -8.550   0.601  -4.250  1.00  0.00           N  
ATOM     35  H   PHE A 171      -9.274   1.266  -4.437  1.00  0.00           H  
ATOM     36  CA  PHE A 171      -7.804   0.130  -5.399  1.00  0.00           C  
ATOM     37  HA  PHE A 171      -6.825  -0.200  -5.054  1.00  0.00           H  
ATOM     38  C   PHE A 171      -7.561   1.163  -6.505  1.00  0.00           C  
ATOM     39  O   PHE A 171      -8.268   2.167  -6.573  1.00  0.00           O  
ATOM     40  CB  PHE A 171      -8.561  -1.040  -6.022  1.00  0.00           C  
ATOM     41  HB1 PHE A 171      -7.965  -1.470  -6.824  1.00  0.00           H  
ATOM     42  HB2 PHE A 171      -8.717  -1.750  -5.211  1.00  0.00           H  
ATOM     43  CG  PHE A 171      -9.938  -0.704  -6.540  1.00  0.00           C  
ATOM     44  CD1 PHE A 171     -10.102  -0.278  -7.865  1.00  0.00           C  
ATOM     45  HD1 PHE A 171      -9.235  -0.190  -8.520  1.00  0.00           H  
ATOM     46  CD2 PHE A 171     -11.051  -0.816  -5.701  1.00  0.00           C  
ATOM     47  HD2 PHE A 171     -10.924  -1.148  -4.669  1.00  0.00           H  
ATOM     48  CE1 PHE A 171     -11.378   0.035  -8.346  1.00  0.00           C  
ATOM     49  HE1 PHE A 171     -11.505   0.366  -9.377  1.00  0.00           H  
ATOM     50  CE2 PHE A 171     -12.328  -0.504  -6.182  1.00  0.00           C  
ATOM     51  HE2 PHE A 171     -13.195  -0.592  -5.527  1.00  0.00           H  
ATOM     52  CZ  PHE A 171     -12.491  -0.078  -7.506  1.00  0.00           C  
ATOM     53  HZ  PHE A 171     -13.485   0.165  -7.881  1.00  0.00           H  
ATOM     54  N   LYS A 172      -6.589   0.904  -7.386  1.00  0.00           N  
ATOM     55  CA  LYS A 172      -6.346   1.814  -8.495  1.00  0.00           C  
ATOM     56  C   LYS A 172      -6.131   0.993  -9.756  1.00  0.00           C  
ATOM     57  O   LYS A 172      -5.436  -0.029  -9.725  1.00  0.00           O  
ATOM     58  CB  LYS A 172      -5.213   2.804  -8.266  1.00  0.00           C  
ATOM     59  CG  LYS A 172      -4.920   3.626  -9.489  1.00  0.00           C  
ATOM     60  CD  LYS A 172      -4.113   4.857  -9.223  1.00  0.00           C  
ATOM     61  CE  LYS A 172      -3.709   5.484 -10.563  1.00  0.00           C  
ATOM     62  NZ  LYS A 172      -4.742   6.483 -10.995  1.00  0.00           N  
ATOM     63  H   LYS A 172      -5.986   0.107  -7.350  1.00  0.00           H  
ATOM     64  HA  LYS A 172      -7.271   2.396  -8.622  1.00  0.00           H  
ATOM     65  HB2 LYS A 172      -5.476   3.472  -7.432  1.00  0.00           H  
ATOM     66  HB3 LYS A 172      -4.306   2.259  -7.967  1.00  0.00           H  
ATOM     67  HG2 LYS A 172      -4.384   3.001 -10.218  1.00  0.00           H  
ATOM     68  HG3 LYS A 172      -5.872   3.920  -9.956  1.00  0.00           H  
ATOM     69  HD2 LYS A 172      -4.696   5.574  -8.627  1.00  0.00           H  
ATOM     70  HD3 LYS A 172      -3.217   4.606  -8.635  1.00  0.00           H  
ATOM     71  HE2 LYS A 172      -2.730   5.975 -10.468  1.00  0.00           H  
ATOM     72  HE3 LYS A 172      -3.602   4.700 -11.327  1.00  0.00           H  
ATOM     73  HZ1 LYS A 172      -4.488   6.862 -11.885  1.00  0.00           H  
ATOM     74  HZ2 LYS A 172      -5.631   6.032 -11.068  1.00  0.00           H  
ATOM     75  HZ3 LYS A 172      -4.797   7.219 -10.323  1.00  0.00           H  
ATOM     76  N   ASN A 173      -6.769   1.411 -10.838  1.00  0.00           N  
ATOM     77  CA  ASN A 173      -6.556   0.825 -12.186  1.00  0.00           C  
ATOM     78  C   ASN A 173      -5.957   1.901 -13.114  1.00  0.00           C  
ATOM     79  O   ASN A 173      -6.496   3.027 -13.192  1.00  0.00           O  
ATOM     80  CB  ASN A 173      -7.900   0.383 -12.819  1.00  0.00           C  
ATOM     81  CG  ASN A 173      -8.718  -0.526 -11.920  1.00  0.00           C  
ATOM     82  OD1 ASN A 173      -8.160  -1.273 -11.120  1.00  0.00           O  
ATOM     83  ND2 ASN A 173     -10.073  -0.489 -12.070  1.00  0.00           N  
ATOM     84  H   ASN A 173      -7.440   2.154 -10.825  1.00  0.00           H  
ATOM     85  HA  ASN A 173      -5.889  -0.043 -12.077  1.00  0.00           H  
ATOM     86  HB2 ASN A 173      -8.494   1.277 -13.061  1.00  0.00           H  
ATOM     87  HB3 ASN A 173      -7.698  -0.137 -13.767  1.00  0.00           H  
ATOM     88 HD21 ASN A 173     -10.654  -1.086 -11.516  1.00  0.00           H  
ATOM     89 HD22 ASN A 173     -10.485   0.134 -12.733  1.00  0.00           H  
ATOM     90  N   HID A 186      -7.696   8.352 -11.486  1.00  0.00           N  
ATOM     91  CA  HID A 186      -8.600   8.136 -10.353  1.00  0.00           C  
ATOM     92  C   HID A 186      -8.358   6.770  -9.775  1.00  0.00           C  
ATOM     93  O   HID A 186      -7.712   5.915 -10.419  1.00  0.00           O  
ATOM     94  CB  HID A 186     -10.039   8.184 -10.842  1.00  0.00           C  
ATOM     95  CG  HID A 186     -10.341   7.083 -11.801  1.00  0.00           C  
ATOM     96  ND1 HID A 186      -9.867   7.101 -13.086  1.00  0.00           N  
ATOM     97  CD2 HID A 186     -10.954   5.891 -11.637  1.00  0.00           C  
ATOM     98  CE1 HID A 186     -10.214   5.988 -13.703  1.00  0.00           C  
ATOM     99  NE2 HID A 186     -10.867   5.229 -12.843  1.00  0.00           N  
ATOM    100  H   HID A 186      -7.253   7.527 -11.837  1.00  0.00           H  
ATOM    101  HA  HID A 186      -8.420   8.913  -9.596  1.00  0.00           H  
ATOM    102  HB2 HID A 186     -10.721   8.115  -9.979  1.00  0.00           H  
ATOM    103  HB3 HID A 186     -10.229   9.153 -11.325  1.00  0.00           H  
ATOM    104  HD1 HID A 186      -9.338   7.845 -13.494  1.00  0.00           H  
ATOM    105  HD2 HID A 186     -11.431   5.521 -10.718  1.00  0.00           H  
ATOM    106  HE1 HID A 186      -9.996   5.737 -14.752  1.00  0.00           H  
ATOM    107  N   SER A 187      -8.881   6.576  -8.567  1.00  0.00           N  
ATOM    108  CA  SER A 187      -8.825   5.299  -7.898  1.00  0.00           C  
ATOM    109  C   SER A 187     -10.203   5.045  -7.302  1.00  0.00           C  
ATOM    110  O   SER A 187     -11.107   5.896  -7.454  1.00  0.00           O  
ATOM    111  CB  SER A 187      -7.661   5.231  -6.899  1.00  0.00           C  
ATOM    112  OG  SER A 187      -7.573   6.372  -6.058  1.00  0.00           O  
ATOM    113  H   SER A 187      -9.345   7.291  -8.043  1.00  0.00           H  
ATOM    114  HA  SER A 187      -8.602   4.472  -8.589  1.00  0.00           H  
ATOM    115  HB2 SER A 187      -7.775   4.333  -6.275  1.00  0.00           H  
ATOM    116  HB3 SER A 187      -6.718   5.120  -7.453  1.00  0.00           H  
ATOM    117  HG  SER A 187      -7.097   7.106  -6.541  1.00  0.00           H  
ATOM    118  N   GLY A 188     -10.414   3.867  -6.716  1.00  0.00           N  
ATOM    119  CA  GLY A 188     -11.757   3.454  -6.308  1.00  0.00           C  
ATOM    120  C   GLY A 188     -11.727   2.894  -4.897  1.00  0.00           C  
ATOM    121  O   GLY A 188     -10.659   2.471  -4.398  1.00  0.00           O  
ATOM    122  H   GLY A 188      -9.694   3.201  -6.519  1.00  0.00           H  
ATOM    123  HA2 GLY A 188     -12.445   4.309  -6.383  1.00  0.00           H  
ATOM    124  HA3 GLY A 188     -12.116   2.688  -7.012  1.00  0.00           H  
ATOM    125  N   MET A 189     -12.900   2.894  -4.257  1.00  0.00           N  
ATOM    126  CA  MET A 189     -13.067   2.318  -2.929  1.00  0.00           C  
ATOM    127  C   MET A 189     -14.345   1.496  -2.948  1.00  0.00           C  
ATOM    128  O   MET A 189     -15.373   1.989  -3.330  1.00  0.00           O  
ATOM    129  CB  MET A 189     -13.143   3.383  -1.829  1.00  0.00           C  
ATOM    130  CG  MET A 189     -11.903   4.281  -1.788  1.00  0.00           C  
ATOM    131  SD  MET A 189     -11.925   5.560  -0.504  1.00  0.00           S  
ATOM    132  CE  MET A 189     -11.936   4.575   0.978  1.00  0.00           C  
ATOM    133  H   MET A 189     -13.738   3.282  -4.640  1.00  0.00           H  
ATOM    134  HA  MET A 189     -12.197   1.682  -2.709  1.00  0.00           H  
ATOM    135  HB2 MET A 189     -14.035   4.006  -1.987  1.00  0.00           H  
ATOM    136  HB3 MET A 189     -13.265   2.890  -0.854  1.00  0.00           H  
ATOM    137  HG2 MET A 189     -11.016   3.648  -1.639  1.00  0.00           H  
ATOM    138  HG3 MET A 189     -11.790   4.768  -2.767  1.00  0.00           H  
ATOM    139  HE1 MET A 189     -11.985   5.234   1.857  1.00  0.00           H  
ATOM    140  HE2 MET A 189     -12.811   3.910   0.969  1.00  0.00           H  
ATOM    141  HE3 MET A 189     -11.017   3.971   1.024  1.00  0.00           H  
ATOM    142  N   MET A 190     -14.252   0.232  -2.572  1.00  0.00           N  
ATOM    143  CA  MET A 190     -15.411  -0.642  -2.487  1.00  0.00           C  
ATOM    144  C   MET A 190     -15.529  -1.136  -1.060  1.00  0.00           C  
ATOM    145  O   MET A 190     -14.647  -1.867  -0.581  1.00  0.00           O  
ATOM    146  CB  MET A 190     -15.231  -1.845  -3.412  1.00  0.00           C  
ATOM    147  CG  MET A 190     -15.557  -1.574  -4.866  1.00  0.00           C  
ATOM    148  SD  MET A 190     -17.310  -2.028  -5.136  1.00  0.00           S  
ATOM    149  CE  MET A 190     -17.328  -3.727  -4.713  1.00  0.00           C  
ATOM    150  H   MET A 190     -13.390  -0.208  -2.322  1.00  0.00           H  
ATOM    151  HA  MET A 190     -16.314  -0.090  -2.788  1.00  0.00           H  
ATOM    152  HB2 MET A 190     -14.190  -2.192  -3.341  1.00  0.00           H  
ATOM    153  HB3 MET A 190     -15.869  -2.665  -3.053  1.00  0.00           H  
ATOM    154  HG2 MET A 190     -15.391  -0.515  -5.109  1.00  0.00           H  
ATOM    155  HG3 MET A 190     -14.900  -2.163  -5.524  1.00  0.00           H  
ATOM    156  HE1 MET A 190     -18.220  -4.203  -5.145  1.00  0.00           H  
ATOM    157  HE2 MET A 190     -16.425  -4.213  -5.110  1.00  0.00           H  
ATOM    158  HE3 MET A 190     -17.350  -3.833  -3.618  1.00  0.00           H  
TER       1      MET A 190 
END   
