# Supplementary material for: The Role of Local Backrub Motions in Evolved and Designed Mutations
Source: PLoS Comput Biol. 2012 Aug 2;8(8):e1002629. doi: 10.1371/journal.pcbi.1002629 (PMC3410847; doi:10.1371/journal.pcbi.1002629)
Supplement: Dataset S3 — This is a compressed tar archive containing lists of all individual examples and PDB coordinates for average and calculated structures (a README file explains the naming conventions) for both the crystal-structure ensembles and the BRDEE calculated structures. (GZ) [file pcbi.1002629.s003.gz › DatasetS3_PDBs/aromatics/ee.txt]

1aap A 33F 20R
1agq A 68Y 45T
1avb A 6F 221F
1b5f A 101F 85S
1b66 A 19F 52Y
1b6a A 252F 263C
1btk A 102F 113V
1cb8 A 580Y 471C
1ci9 A 357F 366V
1crz A 195Y 206V
1crz A 283F 294Y
1dg6 A 257F 211Y
1dhk B 66F 135V
1dj0 A 72F 12I
1dnl A 81F 181F
1dpj A 101F 85S
1dpj A 15Y 7T
1ep0 A 122F 61R
1ex2 A 118F 107V
1fna A 48F 34I
1fny A 6F 231F
1g87 A 566F 475I
1go3 E 72F 7I
1gpi A 142Y 360A
1gq1 A 395F 403V
1gr0 A 304Y 288V
1gtt A 38F 7A
1gu7 A 46F 26A
1gui A 81F 119F
1gyc A 246F 198F
1gyh A 183F 171M
1hfu A 245F 197M
1hx6 A 236Y 38V
1hx6 A 379Y 259N
1hxp A 151F 168Q
1ikp A 116F 100N
1inl A 232Y 246Y
1ix2 A 101F 81Y
1ixg A 72F 258I
1j0h A 522Y 533V
1j1i A 30Y 19R
1j58 A 331F 262V
1j71 A 111F 95Y
1jbs A 123Y 94L
1jev A 274Y 414A
1ju3 A 391Y 555N
1jz7 A 1016Y 868V
1jz7 A 127F 182N
1khb A 144F 157G
1kpf A 52F 115V
1kr4 A 39F 58A
1krh A 126F 171F
1kth A 33F 20K
1l7a A 61Y 69I
1lg7 A 64F 139A
1mjf A 219Y 232F
1mtz A 19Y 8N
1mve A 40F 137R
1mxg A 353F 366T
1n12 A 42F 120L
1nh8 A 217Y 250I
1nkg A 405F 479N
1nls A 195F 50A
1nsc A 412F 423C
1nxm A 129F 73R
1nxm A 140Y 63N
1o04 A 153Y 491V
1o26 A 158F 66V
1o4t A 114F 50M
1ofz A 280F 288Q
1ogm X 160F 196I
1oh0 A 86F 101V
1oi6 A 122F 60R
1orv A 225Y 269F
1orv A 417Y 432Y
1p2j I 33F 20R
1pam A 421Y 432V
1pfz A 102F 87S
1pko A 40Y 97T
1pl3 A 169F 141L
1pmh X 87F 142K
1pn2 A 254F 269A
1pv5 A 22Y 149S
1pz7 A 117Y 124S
1q40 A 103F 148V
1q7e A 369Y 361V
1qdd A 27Y 140C
1qfm A 141Y 154K
1qfm A 396Y 408Y
1qho A 422Y 433V
1qho A 652F 601Y
1qhv A 576F 434A
1ql0 A 44Y 144T
1qw2 A 47F 36F
1qwh A 95F 69Y
1r17 A 315F 385A
1r4x A 730F 749D
1r5m A 175Y 183R
1r89 A 279F 331F
1roc A 28F 70N
1rsy A 147Y 258E
1rvk A 11F 35Q
1ry6 A 144Y 215I
1ryl A 6Y 164V
1sdo A 80Y 114S
1sh8 A 121Y 142Y
1sn2 A 95F 69Y
1so7 A 102F 125C
1so7 A 195F 178A
1so7 A 354Y 363V
1t3q A 23F 12I
1t6l A 125F 114I
1tf4 A 562F 479I
1tqw A 620F 569V
1tqw A 836F 805Y
1ty9 A 87F 185F
1u0a A 92F 180M
1umz A 75Y 170Y
1uow A 278F 403Q
1ute A 9F 276V
1v0a A 160F 44V
1v0a A 73F 116I
1v0e A 344Y 358S
1v0e A 718F 748Y
1v54 F 72F 58V
1vdv A 68F 55L
1vem A 484F 438Y
1vgj A 4F 163K
1vj2 A 104F 41F
1vjj A 73F 55F
1vmb A 13F 67T
1vmb A 71F 9Y
1vr8 A 111F 122A
1vyo A 66F 79F
1w0p A 308Y 331F
1w0p A 570Y 585I
1w1o A 431Y 454A
1w2t A 89Y 106C
1w3y A 795Y 679F
1w7c A 442F 468N
1wbi A 64F 77F
1wld A 122Y 33N
1wlt A 120F 58R
1wvf A 248F 325A
1x0c A 154F 179I
1x1i A 642Y 520A
1x1i A 758F 732I
1x7d A 68F 90V
1x82 A 148F 71T
1xcr A 207F 249C
1xdf A 5F 117I
1xdf A 82Y 99F
1xe7 A 125F 113Y
1xoc A 268Y 417M
1y12 A 58F 125V
1y4j A 38F 57A
1y4w A 128Y 152S
1y7b A 89Y 105Y
1y9q A 173F 109I
1yif A 88Y 104Y
1yle A 95F 108I
1yq2 A 125F 182N
1yqd A 42F 142M
1yr2 A 123Y 136L
1yr2 A 179Y 192K
1yr2 A 224Y 246W
1z70 X 1099F 1119V
1z84 A 171F 188Q
1zeq X 70F 18A
1zr0 B 33F 20R
1zv9 A 91F 39L
2a13 A 144Y 161A
2afz A 109F 120F
2apo A 169F 111C
2b8m A 95F 31I
2bbh A 42F 31V
2bbk H 97Y 83S
2bgi A 34F 79F
2bhq A 170F 510K
2bkl A 137F 150H
2bkl A 184Y 205R
2bkl A 379Y 391Y
2bkl A 84Y 97Y
2bm3 A 95F 41V
2bo9 B 56F 70C
2buu B 439F 380V
2byc A 9Y 51Q
2c0z A 121F 59R
2c1s A 67F 80F
2c78 A 316F 372V
2c8m A 88F 162A
2c9q A 99F 79Y
2cal A 1125F 1074V
2coi A 184F 165T
2cu9 A 28F 70N
2cul A 180Y 163R
2cve A 132F 164F
2d5f A 441Y 372V
2d73 A 124Y 106F
2dg1 A 115F 102V
2dg1 A 150F 165Y
2dgk A 380F 421M
2dka A 510F 523Y
2e1n A 97Y 110M
2eif A 119Y 77R
2eif A 61F 48V
2exh A 89Y 105Y
2exr A 277F 315C
2exr A 415Y 439I
2f1w A 71F 193V
2f2h A 239Y 67V
2f68 X 131F 56V
2f68 X 279Y 190W
2fma A 184F 136L
2fmd A 73F 169A
2fr2 A 141Y 158A
2fwv A 202Y 219A
2g2n A 88F 62Y
2g6y A 154F 170V
2gpi A 22F 33C
2guf A 223Y 247S
2h1t A 49Y 32S
2h6u A 93F 67Y
2h9h A 143Y 155L
2hai A 217F 322V
2hai A 383Y 371S
2hfn A 11Y 53Q
2hgx A 164F 145V
2hpw A 166Y 182H
2hq9 A 134F 47A
2hsi A 100F 85Q
2hw4 A 20F 79I
2i0q A 54F 122V
2i9w A 118F 133E
2igx A 102F 87S
2iko A 103F 88S
2iko A 16Y 8T
2imj A 95Y 107S
2iwn A 376F 459L
2ixc A 121F 59R
2j22 A 90F 107I
2nnu A 115Y 133N
2o1q A 112F 48F
2o36 A 411F 397Y
2odp A 664F 596H
2ojh A 143Y 154Y
2ojh A 286Y 23E
4bcl A 258F 48C
6cel A 129F 290V
