# Supplementary material for: The Role of Local Backrub Motions in Evolved and Designed Mutations
Source: PLoS Comput Biol. 2012 Aug 2;8(8):e1002629. doi: 10.1371/journal.pcbi.1002629 (PMC3410847; doi:10.1371/journal.pcbi.1002629)
Supplement: Dataset S3 — This is a compressed tar archive containing lists of all individual examples and PDB coordinates for average and calculated structures (a README file explains the naming conventions) for both the crystal-structure ensembles and the BRDEE calculated structures. (GZ) [file pcbi.1002629.s003.gz › DatasetS3_PDBs/aromatics/gly.txt]

1bgv A 60F 76G
1cb8 A 578Y 473G
1dg6 A 185Y 276G
1eu8 A 67F 298G
1ezm A 15Y 7G
1gxu A 79F 8G
1gyh A 109Y 122G
1gzc A 94F 211G
1hn0 A 873Y 769G
1htr B 101F 85G
1jmx B 214Y 234G
1kdg A 567F 583G
1lwd A 145F 179G
1mk0 A 6Y 19G
1nls A 213F 92G
1o91 A 664Y 701G
1oyg A 261F 314G
1pby B 202F 220G
1phm A 321Y 203G
1pk6 B 145Y 183G
1pk6 C 142Y 177G
1pko A 99F 38G
1pl3 A 119F 46G
1qj4 A 134F 145G
1qj8 A 80Y 112G
1qjp A 40F 10G
1qjp A 94Y 126G
1qrp E 101F 85G
1rwh A 624Y 515G
1sx5 A 169F 135G
1uai A 99F 160G
1uv4 A 89Y 102G
1vgy A 256F 185G
1vzy A 175F 158G
1w2t A 32Y 47G
1w7c A 251F 231G
1wky A 425Y 467G
1wl7 A 99Y 112G
1wpu A 104F 40G
1wto A 32F 43G
1wzo A 71F 48G
1xso A 95F 31G
1xu1 A 157Y 237G
1y4w A 56F 71G
2a13 A 46Y 34G
2a50 A 11F 30G
2axw A 93F 24G
2bbk H 140F 150G
2bhg A 129F 117G
2ckf A 304F 296G
2f68 X 128F 324G
2faf A 164F 177G
2fgq X 175Y 151G
2fgq X 55F 43G
2fgq X 7F 40G
2fr2 A 35Y 23G
2fwv A 90F 79G
2g5f A 237F 248G
2gai A 383F 396G
2guf A 217F 253G
2guf A 341Y 314G
2guf A 436Y 463G
2gvk A 250F 259G
2h5o A 14F 33G
2imj A 93Y 109G
2o1q A 67Y 93G
2o4v A 335F 368G
2por A 200Y 233G
2tnf A 59Y 153G
3prn A 227Y 209G
3prn A 240Y 254G
4bcl A 114F 99G
